# Supplementary material for: Evolution of pogo, a separate superfamily of IS630-Tc1-mariner transposons, revealing recurrent domestication events in vertebrates
Source: Mob DNA. 2020 Jul 22;11:25. doi: 10.1186/s13100-020-00220-0 (PMC7386202; doi:10.1186/s13100-020-00220-0)
Supplement: Supplementary file 3 — Additional file 3: Table S1. Distribution of pogo transposons. List of all species/organism containing pogo transposon. For each species, the following information is provided: classification information of species, transposon Name ID, structural characteristics of representative transposon, including copy number (Blast hits > 1000 bp and identity > 80%), transposon (Tn) length, transposase (Tpase) length (> 300 aa), TIR length, TIR end motif, TIR sequence, TSD, domains of transposase, and triad signature of the DDE domain, and genome coordinate and sequence of representative transposon. [file 13100_2020_220_MOESM3_ESM.xlsx]

## Sheet: pogoR
Taxonomic distribution of pogoR transposons
Kingdom	Division/Group	Phylum	Class	Order	Organism	Name ID	Copy number	Tn length	Tpase length	TIR length	TIR motif	TIR sequence	TSD	DBD	DDE	DDE Motif	Genome coordinate	Representative sequences
animal	Invertebrate	Arthropoda	Insecta	Hemiptera	Acyrthosiphon pisum	Acpi-pogo-arthropoda	4	2281	498	22	CAGTC/CAGTC	CAGTCAACTCGCGATATAACGA	TA/TA	CENP-B_N/HTH_Tnp_Tc5	DDE_1	DD30D	gi|298447125|gb|ABLF02032381.1|:5529-7809	TACAGTCAACTCGCGATATAACGAAAATCTTGATATAACGAATAAAACTACCGGTCCCTTGAAAATATCGCGGTATAACGAACAAATGTAATGTATTTTGGTCCCCTCGATGTAGCGAAGCGTTTTTGATCAAAATTCTCGCGATGTAACGAATTTTTATAAATTTGGAGCTTTCTATTACGAATTTTTAATTTTAATTAAGATAAGATACATGTCTCTAGTGTATAACTCTATGAAAAATATATAAAAATAAGTATGTTGCTATTACCACATAATAGATTACGAAGTTTTTCTGATGATTATCATGCGATAGTACACTCAAGTACAGTATCGCAATTAAGATAAGACTTATGTCGATTAGTGGCTCTACGCAAAATGTACGTAACATACTATGTAACA…
animal	Invertebrate	Arthropoda	Insecta	Diptera	Aedes aegypti	Aeae-pogo-arthropoda	7	2136	352	24	CAGTC/CAGTC	CAGTCGAAGCTTGTTATAACGACA	TA/TA	HTH_Tnp_Tc5	DDE_1	DD31D	gi|1207100188|gb|NIGP01000002.1|:343590941-343593076	TACAGTCGAAGCTTGTTATAACGACATCGCAAGGGACCGTCGTTATAGGGAGATGTCGCTATAAAAATGTGTCGTTATAAAGAACATCGATGTCGTTATTAAGAGCAATGGTAGAAATTTTAATATCATTCTTCAATTTCATTGTATTTCACTCAGGATTAAGTTCGTTGTAACAAAAATAATAACAATACTATATAAGGGATTTCAAATGCCAATTAGTTTCACTCATTCATTTCTTAACAGTTGTTTCTTCAAATCAAAAAAAAAATTGAAGCTATTTTTGTCAATGCCTTCCTTGGTCATCAGTTCTGAATAATTAACTTCGAAAGCTTTTGATAAGTCGGCATCAGTAGGAGTGGTTAACTCAATTTCGCTCCTTCCTGCTACCTCGTCTGTGCT…
animal	Invertebrate	Arthropoda	Insecta	Diptera	Aedes albopictus	Aeal-pogo-arthropoda	16	2454	548	29	CAGTC/CAGTC	CAGTCGACTCTCCACAACTCGATATCCAA	TA/TA	CENP-B_N/HTH_Tnp_Tc5	DDE_1	DD32D	gi|1129736368|gb|MNAF02000598.1|:50386-52839	TACAGTCGACTCTCCACAACTCGATATCCAAGGGACCATCGACTTATAGAATTATCGAGTTATAGAATATGAGGATAATATAGGCGTGGTTGATATTATCTTTTTTTTGTTAAAAATTATATCAAGATCTTAAATTTAAGTTGTTTTTTAACATTTTCAACATATACATGATCTAAAACACGTTAAATTGTAAGGAATATATCATAAAAATATATGAAAATATGTTTTCTCAGAAATCGTATCCATGCTAGTCAGAAAGCTGTGTAGCTATGAAATAAATGATTATGCTACATTTTCCAGAATGTCGTTTTCCCGAAGGCCGGTTTCCCCGAATGCCTTATTACTCCAGAATGTCGGTTAATCGATTATTTCATTGATATTTCGCCTATTTTCTCGGTC…
animal	Invertebrate	Arthropoda	Insecta	Coleoptera	Agrilus planipennis	Agpl-pogo-arthropoda	5	2047	495	27	CAGTA/CAGTA	CAGTAGTCTCTCTCTATAACGATTCTC	TA/TA	CENP-B_N/HTH_Tnp_Tc5	DDE_1	DD30D	gi|1318828426|gb|JENH02006061.1|:21464-23510	TACAGTAGTCTCTCTCTATAACGATTCTCCCTATAACGATAATTCCCCTATAACGATGTACTTTAACACCGATGTTTGGTCTAACATAAGAACAATGTAATTTACTCTCTGTATAACGATATCGCTCTCTCTATAACGATGTTTTCAGAACAATTGTGTTTGTTTACATGTCAATTTTAAAATAATGAGCGGGTGTTTATTTTCAACTTAACTCGCCCAACGATCAGTTCAATACTCAACGTCTTTTGTTTCCCGTTTTAGGCCATAGTGACGTGTGGCATTGAGCGCCTACCGCCTCTATCAATTGTTTTAGTGTTGCGTGTTTACAGTAAATTGAACTTTTGTGTGTGTACAATTGAAATGCTTCCAACAAAGCGTAAGGTGCTCACTGTCGAAGAA…
animal	Invertebrate	Mollusca	Bivalvia	Mytiloida	Bathymodiolus platifrons	Bapl-pogo-mollusca	11	2813	519	25	CAGTC/CAGTC	CAGTCAAACCTGTGTATAAAGGGCA	TA/TA	CENP-B_N/HTH_Tnp_Tc5	DDE_1	DD29D	gb|MJUT01039698.1|:285954-288766	TACAGTCAAACCTGGCTTAACGGGCACCTGGTCATAACGGGAAGTATTAATTCCCCCCAATGCGATTTCCTACTTATTTTGCCTTTGTATAGCGGGCACTCCTCAACACGGGCAGCGGGCAGTCTTTTGTCCAGCAAATAAAGAAATAAACCTGCTCATAACGGGCAAGCAGATGAAGGATTAAAAAAAGAAAGTGAATAAAACACAAAACCGGAAACGCGGTTGGTTTATTTGTAACTTCGGAAGTTCGGTTGTTATCGTTGTAATGTATAAAATATAGAAACTGACCAAATCTTGTGACACATGTCATGGTTCAATTAACGAGTTTTACAAGCATATTAAATTGCTGTCGGTATTTTTGACATCCCTTTTTGATAAATAATTTTGTGTGAATCGAAA…
animal	Invertebrate	Arthropoda	Insecta	Blattodea	Blattella germanica	Blge-pogo-arthropoda	39	2278	459	26	CAATA/CAGTG	CAGTGAAACCTCTCTAAAACGGACAC	TA/TA	HTH_Tnp_Tc5	DDE_1	DD29D	gi|1370624108|gb|PYGN01001574.1|:164837-167114	TACAGTGAAACCTCTCTAAAACGGACACAACTGGGACCAAAAAGAAATGTTCGCTTAAGAGGGGTGTCCGCTTAAGAAAGGTTTCGAGAAATAGCAACAAAATTAACGATGGACTAGGATTCTTGAAAATATAGGATAATATGTGTGATATAGCCTACTATACATGCAAGAAAATTACAACACAGTGTAATGTGCAATACTGAACATGCAGTCTGTACTTACAGGAAAATATTACAGGTGTACAGCTAATAAAGTTCATCGAAGAGAAGACCCATTTGATGAATAAGAAGCAAACGTAGATGAATTTCTTGAATATGTACACACCATATTAATCAAAAAAAAAAATTTTTTTTTTTTTTTTTTTTTTTTTTAATAATGAGTAGGCTAGTTCTACGTAGT…
animal	Invertebrate	Arthropoda	Insecta	Lepidoptera	Bombyx mori	Bomo-pogo-arthropoda	9	2161	506	28	CAGTC/CAGTC	CAGTCAAAATCTGTTATAACGCACATCG	TA/TA	CENP-B_N/HTH_Tnp_Tc5	DDE_1	DD30D	gi|54079122|gb|AADK01030590.1|:867-3027	TACAGTCAAAACCGTTTACTGCGACATCGGTTAGAACAACATGCCGGTTATAATAACCTAGAACAAAGGTCCCGGCTGAATGCCATATGACCGCCTTATTAAAAACATTGCTTTATACGACATTGGTAATAACGACATACCTCATAAAACGACCACATTTAACTAATATTTCGGAGAATTTGATCTGTTAGAACGACCGGCTCAGCTGTATTGTAAACAATTTGAATAGGTATCCACATTTGTCTTCAATGGCTATTAAAATCAGGAAAGAAAACAATAGGATTTAGTTTACTGTAGGGTCTTTTCTAATTTTTAGAAACAAAACACGTGCATGCGGTAGAGTCAAAGCCCGCTTCTTCATATCTCTTCAGTTAGTTTGTTACTTATCTATACACAAGA…
animal	Invertebrate	Arthropoda	Entognatha	Diplura	Catajapyx aquilonaris	Caaq-pogo-arthropoda	2	2476	418	23	CAGTA/CAGTA	CAGTAAAACTTCTATAAGTCGAA	TA/TA	CENP-B_N/HTH_Tnp_Tc5	DDE_1	DD32D	gi|1314744404|gb|JYFJ02001602.1|:20129-22604	TACAGTAAAACTTCTATAAGTCGAATCTCCATGGGACCGGAAAAAAA-CTTCGAGTTATAGAAGATTCGAGTTAGAGAAGTTTGGCGTTTTTTAAGCACAAAACTATATAAGGAAGCCTACCTTTATATCCAGCGCCGAAAGATGTTCAAAACTTCTGAATAACATACTGTCACTAATACACTACTAATGTTCCTTATTGGCTTATTGCTGCTTGGAAAAAAACAACTCCGTAATGGCCAT---CTGCCTAGCCTTCGATCTACTTTCATTCAGAATGAACGATTCTATAGTAACAATTGAATCAAACACGTCTCTTGGAACGTCGGATCTCGATTCCAGCCACACACGGAGACTTGACACTATTCTATTAGCTTCTCTCACTGTCGGGGGCACTGTCT…
animal	Invertebrate	Arthropoda	Insecta	Lepidoptera	Calephelis nemesis	Cane-pogo-arthropoda	3	3574	507	27	CAGTC/	CAGTCAAAACTGTTTATAACGACATCG	TA/	CENP-B_N/HTH_Tnp_Tc5	DDE_1	DD30D	gi|1229591661|gb|NJDD01001142.1|:81025-84598	TACAGTCAAAACTGTTTATAACGACATCGTTTACAACGACCTATCGGTTATTACAGCCAGATTGTATGGTCCCGTCCGAATTCCTAGTAAACTATTCAGTAAACAAACCGCTTATAACAACATTGGATACAGCGACATATCGCTTACAACGACGAAACTTTATCAATATTCATCGGCTATAACGACCAACCGATCCTCTGCTCAAAACAAAACAATACAAACGATTTTAAATCTTATTGATAAGCATTGAAGAAATATTTTGTATATTACATATTACTTACTCCCTCTTTGCGGCCCCATTTGACCTTGCATATTTTAGACGAATTGTTTAGTGCGCTAGTTGACTGCGTGAGTAACAGCTTGATTTAAAAGTGTTGGTGTTGTTTAGACTGCATTTAT…
animal	Invertebrate	Arthropoda	Arachnida	Scorpiones	Centruroides sculpturatus	Cesc-pogo-arthropoda	10	2026	495	21	CAGTC/CGGTA	CAGTCGAGTCCGCATAACTCG	TA/TA	CENP-B_N/HTH_Tnp_Tc5	DDE_1	DD30N	gi|1305441828|gb|AXZI02018498.1|:20074-23762	TACGGTCGAGTCCGCATAAGTCGACACTCCAAGGGGAAGTGGAAATGTGTCGAGTTATCCGACATGACGACTAAAACAAAGTTGAAAAAAAAAAAAACCACAAATATACATTTAGGAAAACACAACAGTGGTTTATACAGTACAATAGGCTTACAATACATTGTGTACTCCATTTACAATAACGTTGTAGATGATAAAATGAAAAATTCGTTTAGTATTATTTGTTTTGAGCACTTATTTAACTGTTTCAACTTTATTTTCAACAATCATGAACGCCTTGAAAACATCATCTTCGCAATTGTCAATTGTTGGCAAGTAACATCTAAGGATTCTTAATGCCTCTAGCGCGTCGTTTTTGGTTGGTTTTGGGAATAGCTCTTCTAGTGTTTCATTCTCTTC…
animal	Invertebrate	Arthropoda	Insecta	Hemiptera	Cimex lectularius	Cile-pogo-arthropoda	3	2534	479	25	CAGTG/CAGTG	CAGTGAAACCTCACC-TAACGGACAC	TA/TA	CENP-B_N/HTH_Tnp_Tc5	DDE_1	DD29D	gi|959549609|gb|JRLE01000573.1|:5800-8333	TACAGTGAAACCTCTCTACAACGGACAGTCATGGGACCAACGGATTTGTCCGTTGCAGAGGGGTGTCCGCTGAGGAGGGGTAAAAATGTAATGTTGGTATGTACATACATATATTTATTAAAATGAATATGTGCATGTATCAAAATTAGTTTATTAAAATATTTTTGGGAATTAATAAGTACATTATTAAGTACATAATAGAAAACACAATAGTATGTATGTATGTACAATATGTACATATGTATGTATGTATGTACATATTAAAAATCCGGAAATGAATAACATACAAACACGGCGTAAGAAAATCAAATTTTGAAAAAATTGAAAAAATGAGAATAAACAACGTACTGTACTATTCATGGAGTAAGTAGGTACACGTGTGTAATTTATACTTTTTTG…
animal	Invertebrate	Mollusca	Gastropoda		Colubraria reticulata	Core-pogo-mollusca	5	2266	582	22	CAGTG/CAGTA	CAGTACAACCTCGTTTACTCGA	TA/TA	CENP-B_N/HTH_Tnp_Tc5	DDE_1	DD30D	gi|1003635319|emb|CVMW01066054.1|:310-2575	TACAGTGCAACCCTTATAACACGATCTCGGATATTACGAATTTCGTCATAACTCGACTTTTTTCTGGGGCCCTGCAAACTGCTCTCTCTTTCATACTAAATAAATTATTGATAACTCGAACTTCATTAAGACGAATATATTGATAACTCGATGTTATTTCACGACCCCTTGACCCCAAAACAGCCCATATAAGTCGAATAAATGAAGAAAATGAAAAAATCTCACCAGAATTCGAACAGCTCAGCCTGAGCCAAATAACAGTTCAGTCGAGTAAATGAAGAAAATGAAAGCTCAGCCTGAGCGAAATTGTTAGTACATGTACATGTCACAGTTCAGTGTGCGCACTTAGTGGTACAGTACATGTATTTGAATACTACTCAGGTGTCACTCTGTAAAAGC…
animal	Invertebrate	Mollusca	Bivalvia	Ostreoida	Crassostrea gigas	Crgi-pogo-mollusca	3	3191	537	24	CATGC/CAGTG	ACAGTGAAACTTCTCTAAACCGGCA	TA/TA	CENP-B_N/HTH_Tnp_Tc5	DDE_1	DD30D	gi|404643405|gb|AFTI01013709.1|:8922-12112	TACAGGTGAATCTCGATAACTCGAACTTCACGGGACCAGGAGAAAAGTTCGAGAGATCGAGAGTTCGAGAGATCGAATATTGAACCAATTCCGGAATTTTCAAGTCCGTCCGTATCGGGTTTAGAAATTATAGTAACCGGAAGTTATAATTACATACTCTCTGTGATCGTATATTAACCAGATTTGTATTCCTCCGTTTCAGGTACAAGTCTATGATTTAATTTCAACATTTAAGAAATTGATTTGATTAAATAAAAAGATGTTGTTGTTATTTAAACATATTTATTGATTTATTTTCGCATCATCTCACAAAATATGAAAATAGTAATGCAACTTGTACATACGAAATGTATAGCTTTCAATTTCACATTTTAATAAACATTTCACAAAGTATAAGTC…
animal	Invertebrate	Mollusca	Bivalvia	Ostreoida	Crassostrea gigas	Crgi-pogo-mollusca	3	2929	606	27	CAGGT/CAGGT	CAGGTGACACTCGATGGCTCGAACTTC	TA/TA	CENP-B_N/HTH_Tnp_Tc5	DDE_1	DD30D	gi|404653784|gb|AFTI01003330.1|:18044-20972	TACATGCAGTAGTTTACTTAGTCTCAAGACTACTAGTCATAGCCATGCTGACGTATGGCACTTCATCATGCTTACGCATGATATTTCTTAGTTTATTTTAATATATCGCAGCGATATTTTGAACCCGGGTTCATAATATCGCATAATATACTGAACCCGGGTTCAATATTTCGCGGTATCAAAATATTATCTGACACCTGCACCCCTGAAAACCAGCACCCCCTCAATATCGGCCGATTTAAAAAGTCCCGGCCAGCTCTCTCTTTATTTCTTATATATAAACCCTTAGAAAACCGGCACCCCCTGAATACCGAACACCGGCCGTTTTTTGTCGTCCGATCTTTAACAAACGTGTGAAATATACCCTCACAAAGCCGGCATATAGCCAGAGGACAGAGA…
animal	Invertebrate	Mollusca	Bivalvia	Ostreoida	Crassostrea virginica	Crvi-pogo-mollusca	7	2882	559	27	CAGGT/CAGGT	CAGGTGACACTCGATGGCTCAAACTTC	TA/TA	CENP-B_N/HTH_Tnp_Tc5	DDE_1	DD30D	gi|1238813782|gb|MWPT03000004.1|:61111359-61114240	TACAGGTGACTCTCGATAACTGGAAGATCACGGGACCGTCTATAAACTTTGAGAGATCAAGAGTTCAAGTTTTCAAGAGTCCGGAAATTTTCGGGTTGATCATTGGTTTTAAATTTACAATTACCGGAAGTTTAGGTTTGTCATCATTCTATACCGGTGTGTATTAATTTAACATATGTATTTTATCCATACGGATTCTTCTATTTTCAGGTAAATAAATCCATACGATTAACAGATTTTGTGAATAAAACAGTAATCTGTTTTTTTCCTTACTTTTATGGAAATAAAATTGTTTCTCAATGATGTCGGACATCGTATCAATCCTATAACGATGTGTTTAAACACACGTCCGTGCATATTTTTCTATTTTCAGGGAAATAAATCGTTAAATAAATAAAT…
animal	Invertebrate	Arthropoda	Insecta	Diptera	Culex quinquefasciatus	Cuqu-pogo-arthropoda	5	2149	497	26	CAGTC/CAGTC	CAGTCGACTCTCTGGCTGTCGATCTT	TA/TA	CENP-B_N/HTH_Tnp_Tc5	DDE_1	DD32D	gi|145441543|gb|AAWU01031452.1|:1655-3803	TACAGTCGACTCTCTGGCTGTCGATCTTCTCGATATCAATATTGCTCCTGCTGTCAATAAATTTTTCAGTCCCTTCAGTTTGCATACTTTGATTTTCTTCATTCCTCAATATTCTCTTTTGTTCGACGACCCTTTTCCTCGACGGTCCCTAGGAACATGATTGAATGAAAATTATATTCTGGCTATCGATATGGTTACGTGTCATGGCCTCCAATGATGTGATTATCTAGAAGCGAAGTTTTACGAACATAAGTTTGACGTTTGTGCTGTGTTCCGGTTCGAAGTTGTCTCCATCTCTTATCCCGAAAATGTCGCCCCGGCCAGATACTCGGAGGAAACTAACGGTTTTGACCGTTCACGAGCGGATGAAGATTATTGAAAAGCACGCAGCTGGCTGGA…
animal	Invertebrate	Arthropoda	Insecta	Diptera	Drosophila albomicans	Dral-pogo-arthropoda	2	2676	563	34	CAGTA/TAGTA	CAGTAGAATCCGGTTATAGCGACTTTCAAGGGAC	TA/TA	CENP-B_N/HTH_Tnp_Tc5	DDE_1	AD30D	gi|405141622|gb|ACVV01183389.1|:36468-39143	TACAGTAGAATCCGGTTATAGCGACTTTCAAGGGACACACGATTTTACGTCGTTATACCCGGAAGACGCACATTTCTTTTTATGTTTATTTTATGGTTGTCATGTTCGTAATAGGTTTTAAAAATAAAACAAATACATTTTTCAATCAAAACAAATTCACTAACATGGTTTTTTCATAATAAGTATACATACAATATGCATATTCAAAAGCATAAGCTAAGGCGACAGCTAAAACTGACAGAGAGTAGGGAGAATGTAAGAACCTTCGTGTCGCTGCTAGGCACACAATTTGTGTGACACAAGCAAGGGTAGCGATAACTGAAAAATACATACACACATTTCTAACAGCGTCGTTTGATGCTTAAATTTGTTGGCATTCCACTTTTTTTCGTCGCAATA…
animal	Invertebrate	Arthropoda	Insecta	Diptera	Drosophila bipectinata	Drbi-pogo-arthropoda	2	2266	331	26	CAGTA/	CAGTATAATTTGCATAGCTCCCTCGA	TA/		DDE_1	?D30D	gi|449798191|gb|AFFE02003859.1|:646-2911	TACAGTATAATTTGCATAGCTCCCTCGAGTACTTTGCTCGCAACTTCGAGGCAGCTATCTTAAAAATGCAGCTATCTTAATTTTAATTTTTGAACAAAAAAAAGTTTACCTATAGCTCAAATAAAGTACATATACATTTTGTATCTTTTTTAGCCAAATTATATTTTCATTTCAATGTCTTAATTATTGTTAACAAAATATTAATACATATTTCAATTTGTAGTTTATATTTTCATTGTTAATTTTTAATGCAGGCTGTCGGTCTGTGACCGAATAATTTGTTTTCCAAAGAATTCAGTGTTGGCAAAAATTCGTCACATTTGTAAATCATGCAAATGTTTTTAAGAATCTTCACTGCACAAAAACCTTCCTGGATAGTAAGGCGGCTTATGTCACCGC…
animal	Invertebrate	Arthropoda	Insecta	Diptera	Drosophila bipectinata	Drbi-pogo-arthropoda	7	2130	333	23	CAGTC/CAGTC	CAGTCGAGTCCCGATAATTCGAA	TA/TA	CENP-B_N/HTH_Tnp_Tc5	DDE_1	DD30D	gi|449798558|gb|AFFE02003492.1|:1431-3560	TACAGTCGAGTCCCGATAATTCGAAATGGCAAGGGGATCACTTTTTTTACGAATTAGACGGGAATTCGATTTATCGAGATTTCTATTAAACGGGGCTAAAAAATGAAAGAGTCGAATAAACGGGGTTTTTATCTTTATTAAAATTAAACAAAAATTATAAGTATTTACATTCATTTGTACGTTTTTTAAATTAAAGGAAAATTAAACAATAACATAAAATTATAATAAAAAAAATTAAACAATTCGGCAGAAACATAAAATTATAAAATACAAAAATTCAAGGTTTAAAATAATTGGTAATTTTTGATTGCTTGGTGTTTTTTTCTTTTATTTTTTCCATTACGTTTTCTAATTCTATTAGGTTGTCAAAGACACTATTTGGCACATCATGGGTCGAAA…
animal	Invertebrate	Arthropoda	Insecta	Diptera	Drosophila eugracilis	Dreu-pogo-arthropoda	1	1886	487	26	CAGTA/	CAGTATAATTTGCTTAGCTGCCTCGA	TA/	HTH_Tnp_Tc5	DDE_1	DD30E	gi|449845676|gb|AFPQ02002764.1|:19249-21134	TACAGTATAATTTGCTTAGCTGCCTCGAGTACTTTGCACGCAACTTCGATGCAGCTATTTTAATTTTAATTTTTAAACAAAAAAAAGTTTACCTATAGCTCAAATAAAGTACATATACATTTTGTATCTTTTTTAGCCAAATTATATTTTCATTTCAATGTCTAAACTATTGTTAAGAAAATATTAATTGATTAATTCTTAAAATAGTCTGTTATTTTTCTTTTTTTATGTCTGTTGCGTTGATATTGTGATCAAATAATTTGTTTTCCAAAGAATTCAGTGTTGGCAAAAATTCGTCCCATTTGTGAATCATGCAAATGCTTTTAAGAATCTTCACCGCACAAAAACCTTCCTGGATAGTAGGGCGGCTTATATCACCGCTATCCTCGTCACTTTCGC…
animal	Invertebrate	Arthropoda	Insecta	Diptera	Drosophila ficusphila	Drfi-pogo-arthropoda	3	2469	450	24	CAGTA/CAGTA	CAGTAGAATCCGGTTATAACGACT	TA/TA	HTH_Tnp_Tc5	DDE_1	DD30D	gi|449814276|gb|AFFG02008084.1|:4244-6712	TACAGTAGAATCCGGTTATAACGACTTTCAAGGGACCGACCATTTTTCGTCGTTATAACCGGAAGTCGCACTAAGCAGAAGGAGGAAAAAAATAATTTTTTTTGCTTATTTTATGATTCCTCTGCTCGAAATAGGTTTTTAAAATAAAACAAATAAACTTTTTAGTTAAAACAAAAAATTTTAAAAATTTTATTCATAAACATGGGTTTTTCAAAATAAATGCACATTCAATGCACATCATAAGCATAATACAAGAAACAAGATTAAATTATATACATTGTGGTTTTTCTTTTAAATTCTTAATTTAAATAATCTGTTATTTTTGATTGTTTAGCAGTAGTTTTTGAATTGTAAAAAAAGTCGCGCACAGCGTTATTTAAACGAGAGATGCCGTGCGTT…
animal	Invertebrate	Arthropoda	Insecta	Diptera	Drosophila kikkawai	Drki-pogo-arthropoda	4	2390	348	25	CAGTA/CAGTA	CAGTAGAATCCGGCTATAACGACTT	TA/TA	HTH_Tnp_Tc5	DDE_1	DD30D	gi|449825396|gb|AFFH02005327.1|:2310-4699	TACAGTAGAATCCGGCTATAACGACTTCGCTTATAGCGTCCGTCCGGTTATTACGACGAAAACTCGATGGCTTGGTTGGTCCCCATACAAACTTATATGAAAGGGCCTCCGCTTAAAACGTCTCCGCTTTTAATGACAAGCCGCTTATACCGACGAAATTTTTCACAATTCAACCGGATATTGCTACGTGATGAAAAAAAATACAGCGAAATAATTTCAACAAATTTGAGCATCAAACGACGCTGTAAGAAATGTGTGTATTTCTCACTGATCGGCTCCCGTTTTAGCTGTCGCCTTAGCAACGCTGCTGCGAGAGAGAGAGAGAGAGAGACGTCGAAGTGCAATGCGTGTGCGTGTGCAGCCTATTCCATGACATGTCCCGTTATATTTCTGGTTTTT…
animal	Invertebrate	Arthropoda	Insecta	Diptera	Drosophila melanogaster	Drme-pogo-arthropoda	27	2128	499	26	CAGTA/CAGTA	CAGTATAATTCGCTTAGCTGCATCGA	TA/TA	CENP-B_N/HTH_Tnp_Tc5	DDE_1	DD30D	gi|1162429837|gb|MWIU01000120.1|:3536019-3538146	TACAGTATAATTCGCTTAGCTGCATCGATAGTTAGCTGCATCGGCAAGATATCTGCATTATTTTTCCATTTTTTTGTGTGAATAGAAAATTTGTACGAAAATTCATACGTTTGCTGCATCGCAGATAACAGCCTTTTTAACTTAAGTGCATCATATCAGCTGTTTTTTTTTGCCAATTTCAATGAATATCATCAAAGTTAGCTGCGCCATCTATGAATCATTTTTGCATATCTAAAAGATGGCAAGAATGCCAACTCGTTTCAGTATCTGCGCATGTCCGTTTTTGTTTTTGCTTTGATCGTGATTTTTGTGTTTTTGTTTCTTATGGCACAAAGTTATTAAAATGGGTAAAACAAAGCGTGTCGTTGGACTAACACTAAAGGAAAAGCTTCAAATAAT…
animal	Invertebrate	echinodermata	Echinoidea	Cidaroida	Eucidaris tribuloides	Eutr-pogo-echinodermata	16	4723	549	23	CAGGG/CAGGG	CAGGGCACTCCCGTTATAACGAA	TA/TA	CENP-B_N/HTH_Tnp_Tc5	DDE_1	DD30D	gb|JZLH010969683.1|:970-5692	TACAGGGCACTCCCGTTATAACGAACACGCTTACAACGAAATTTCGATACAACGAAGTAAAAGTTCTGGTCCCAAAATCATTACCATTGAAGTCTATGGCGGAAAATTTGGTTACAACGTACACGGCTATAGCGAAATTCCCGTTAGAACGAAGCCATTTCCGAGCCCAATGTTCAATAAAATACATAAGAAATGCGTTCCGTTACAACGAAATAAAGATTCTGGAAAGTAATGCGACGACACTTCATCGCCTCGTGTGTGTGTGCGAACGTGATGAGAGTCAATGAAAGAACGGGTTTCTCGAACTGCACCGCAGAACGCTCGGGAGGCGGAGTGGGGGTGTGTCTCAAATACTTTGTTATGATTGGTGAGAACTTACATTGCACCGAGAAAGAGCTA…
animal	Invertebrate	Arthropoda	Arachnida	Mesostigmata	Galendromus occidentalis	Gaoc-pogo-arthropoda	4	2131	510	25	CAGTA/CAGTA	CAGTAAAACCCCGTTATAACGGACT	TA/TA	CENP-B_N/HTH_Tnp_Tc5	DDE_1	DD30D	gi|378970027|gb|AFFJ01002473.1|:3190-5320	TACAGTAAAACCCCGTTATAACGGACTTCAAGGGGCCGCCGAAATTGGTCCGTTATAGCCGAGGTTCCGCTATATCCGAACATCGTCTCCGAATAGCCCAAAGGAACTCATTGTAGCCCGTGAATTACTCTTGAGACGCCGACTCGTCCCTGGTGCTACTGGATATCCGGGTTCTCTTGCGAATGCAGCGATTTCCAGAATTCGCGAGCGATTAAGTCTGGAAATGTCTGATCACGGAGAAGATCTCATTCTTTATTACAGAAGAACTCCTTGATTGTACGTTGTCTACCCCCATTGTCCACATGATTTTTTAAGAACGCTTCCACACTAGAAAGTCGCGACTGTGCGCTACAGCTATCGTCGACGGTGTACAAGAACTTTTGGAGCGTTTCCAACGCC…
animal	Invertebrate	Arthropoda	Insecta	Hemiptera	Gerris buenoi	Gebu-pogo-arthropoda	4	2331	498	25	CAGTA/CAGTA	CAGTAGAATCCCGGTATTTCGTATC	TA/TA	CENP-B_N/HTH_Tnp_Tc5	DDE_1	DD30D	gb|JHBY02080044.1|:3484-5814	TACAGTAGAATCCCGGTATTTCGTATCCCGTTATATCATATATCCCGATAATTCGTATAGTATTGCCGGTCCCTTGAGAAAATCTCGATAATTCGTATAAAACCTATGCATTTCGGTCCCCTCAGTATAACGTATTTTTTTCCCGTTCGAAGTGAACAAAAACGTCTTATAAATCGTATAATTGTGAGAATAATCTCGATAAAACGTATGAATGGAGGGGGACCATTTCCAAGATTTTGCTTGTTTACTATCTGTTGTTTCACTATACTAAAAAAAAAAAAATAAATAAAAAAAATAAAAAAATATCATCAACAGTTCAGACTCACTACAATTAGAGGAAACGTTAGTTAAATGGTTTTTATTAATTCCGAATTGCAAAGGAGCCTATTATTGGAGAGA…
animal	Invertebrate	Arthropoda	Insecta	Hemiptera	Halyomorpha halys	Haha-pogo-arthropoda	4	2104	504	25	CAGTG/CAGTG	CAGTGGAACCTGGCCAAGTGAGA	TA/TA	CENP-B_N/HTH_Tnp_Tc5	DDE_1	DD30D	gi|1314744776|gb|JMPT02000081.1|:964204-966307	TACAGTGGAACCTGGCCAAGTGAGACACTGGGGTACTGAGAATCCTCTGCTAGTGAGAAAAAAAATGCGGTCCCTTCGTTTTCTTTCGAAAAACCTCTGATAGTGAGAATAATTTTACCTCTGGTAGTGAGAATTTTTTTTTTCCTTTTTTCTCCCTCTTTTACCATATTTACCTCTGCTATTGAGAAAATCTCCTTCCCTCTACCTGAGACAAGGTTATCATTATTAAAGGTTAGAATACAAACAGCCAATCAGAGAGCCGGGGACACTTGATAATCGATTAGAGATCCATTATTTCCTGTCTCAGATTGTTTGTCTTTTGTTTACACGCTTATTTATTTCGTTTTTCATCATGCCTAAAAGAAAAGTTTTTTTCCTCTCGGCAAGCGATAAACTAAA…
animal	Invertebrate	Arthropoda	Insecta	Lepidoptera	Helicoverpa armigera	Hear-pogo-arthropoda	1	2089	457	28	CAGTG/CAGTG	CAGTGTAAACTCTATATAACGACAC-CGA	TA/TA	CENP-B_N/HTH_Tnp_Tc5	DDE_1	DD30D	gi|1196300798|gb|NHMN01013681.1|:13147-15232	TACAGTGTAAACTCTATATAACGACACCGAAGGGACTGTGCATTTTATGGCGTTATATAGAGTTGTCGTTAAATGGAGAGAAGAAAAAAAACAATTAGAAAAAAAAGTTTATTTCAGACTAGTGTTAGTGGTTATGTACATAAAAAATAAAGTTATTTGAATGCTATTGAGTATAGTCTGTTATTTTTGTTTGACGTCTTTTGCTGCACCAGTAATTTTGTTGTATTTTTTTACTTATTTTATTTATATCCTGTGATATTGAGACATCTTGGATGTCAGAAGGATGGAAGACATCACAATAATTTAGCTGCTTTCAGAGCTTCTTTAATGCTTGGAGGAGGCTCAGGTTCGTCTATCTCATCTTCTTCATCTCCTTGCTCTTGATCCTCAGTTTTTCTT…
animal	Invertebrate	Arthropoda	Insecta	Lepidoptera	Helicoverpa zea	Heze-pogo-arthropoda	1	2428	515	28	CAGTG/CAGTG	CAGTGAAACTTGGTTAAGCCAAGGGACC	TA/TA	CENP-B_N/HTH_Tnp_Tc5	DDE_1	DD30D	gi|1194826254|gb|NFMG01019006.1|:18411-20838	TACAGTGAAACTTGGTTAAGCCAAGGGACCAGCACTGTCGTTTCACTTATGGAGGTATTCCACTTACCCAGTGTCTCAGATAAACACGCATAAATAAATATCTGTCTCCTTTACAGAGGGTTCCATTAATAGAGGTGAGAATACAGGTTATTTCAGTTATACAGGTTAAATTATAAAATAACGTGTTATGTGTGTAAATGAGTTTTAATAGAAAAAAAAATTGTTCTTAAAGGTAATCATACAATTTTATGTAATCAACAAAAATATTCAAGCACGTTTTTACACGTAATAATTCTGTCCTCAACGACAAGAGCTGAGCTCTTAAATATATGGTGATGATGTACGAATATTATGGAAACAGAATGTATCAATTACTAGCTTCCGCCAGCGGCTTCGCCC…
animal	Invertebrate	Arthropoda	Arachnida	Ixodida	Ixodes scapularis	Ixsc-pogo-arthropoda	11	2030	430	24	CAGTC/CAGTC	CAGTCGACTCGCGGTAATTCAAAC	TA/TA	HTH_Tnp_Tc5	DDE_1	DD30D	gi|165585643|gb|ABJB010281490.1|:4253-6282	TACAGTCGACTCGCGGTAATTCAAACAGCTATAATTCATACTTTTCGGTAAATCGAACAAAACGTGAAGTTTTAGTTGGCCATTTGTATTTACTATAGCATTTACTTTCGATAATACGAACTGCACCCTCTATAATTCAAACTTTACATTGTTTCGTATTCAATCGGCTATCGCTAGAATTTCATCCGCTATTAATTTTTTTTTCTTCCTGAAATCCCGACGAACAATAATCGGGCCCCAAAATAATTCTTGCTGCTCTCATCGCACGCTGTTGGCAACCTATGCCTGGCTAAAACGGCTTTGGAAAAGACGAAGCCATAATCCGTATAGCAATCCGAAACTATGTTGCAATGGCGCGGCGTGGGCCGTACAGGGCGCTAACATTGAAGGAAAAATTGG…
animal	Vertebrate	Chordata	lobe-finned fishes	Coelacanthiformes	Latimeria chalumnae	Lach-pogo-lobe-finned fishes	38	1828	554	23	CAGTG/	CAGTGGAAACTCACTATTAAGGT	TA/	CENP-B_N/HTH_Tnp_Tc5	DDE_1	DD31D	gi|405476556|dbj|BAHO01386591.1|:2251-4078	TACAGTGCACTCCGTTTATAAGAATTACTGATATAAGAATCATCCGCATATAGTGATCAAAACCACTGGGACAAAATCATTTCTATACTAACCATGTTAAAATACTCCGCTTGTAAGAATCAAGCAATCCACTTATAAGAATCATTTCGGGGCAAACTGACTACATGTAATACGATACTCAATCAAGTGCAATTTAGGCATGTAGCACGTATAAAGTATAATCCCTGTGTAAAAAAACAAGTTGTGCCATTTATGTGTGAGTCGACATGGCAGGAAAAAGAAAGACACTTTCTGCAGATGAAAAACGCCACCTTCTGGAGTCCTACGATAGTCTTCCCAAGACCAGCCAAAGAGATGCAGCTCAGAAATTGGGCATTCCACAACCTACATTGTCTAAGA…
animal	Vertebrate	Chordata	lobe-finned fishes	Coelacanthiformes	Latimeria chalumnae	Lach-pogo-lobe-finned fishes	13	2340	497	26	CAGTG/CAGTG	CAGTGCACTCCTTTTATAAGAATCAC	TA/TA		DDE_1	DD31D	gi|346036898|gb|AFYH01164890.1|:8401-10740	TACAGTGGAAACTCACTATTAAGGTCACCAAACAGTCTGACCAAATTTGACCACATTAGCAGGGTGACCTTACTAGTGAGTCACAGTACTTCAGTTTTAAAAAATATTAATTTTATTTAGTTTATTTTAGTTTTATTTAAACTACAGTAATTTTAATTAGTTTAAAAAAATATGAATAAATTTTAATGTAAATAAATAAATAAATAAAAACAGGTTTTGTAGTAGAAAACTGTAGTAGAAGGCATAATTCAGGGCTCTCTCACTTAAAAAAAAACTGTCCAGTGTTGTCTGTCTAGCCATAGACTGAACCTTCACTGCTTCTGTATGTAGGCCACCCTCAAGAGTTGCTGCAGTTTTCCGTAAGTCTGGTCCTTTCTCAAGACAGAATGCCTTGATCTG…
animal	Invertebrate	Arthropoda	Insecta	Odonata	Ladona fulva	Lafu-pogo-arthropoda	7	2481	557	23	CAGTA/CAGTA	CAGTAGAACCCCGATCCATCGTT	TA/TA	CENP-B_N/HTH_Tnp_Tc5	DDE_1	DD31D	gi|1272953175|gb|APVN02000609.1|:78278-80758	TACAGTAGAACCCCGATCCATCGTTCCCGCATTTGTCGTTTTCCCGTGTCTATCGTTTAATTTCTATAGTCCCAACTCAGGCTTATAAGGAGACATGATAAATAATACCGCATTCATCGTTCATCGAAATATGGTTTTCCCGCATCCATCGTTCAGATTTGTTGGCCCCAACGAGAAATTTTCCTGCCAACCGTTTTGAAATTTCTCTTCCTTAAAGAGAAAGTCTTGAGTTCCAGTAAGGGTCACAGTAACCATATTTTTTGGAGTACACAATGGGTTACTACCACATCCTTCCCCTTGGGTTGAGTTATTTATCTCTTGTCCAGGAGTCATTTTTTACGGGTAAGACTATGTTACTTCCGCTCCTTCTGTTTTTAGGGTGTTTTTTCTTTCGTCCGG…
animal	Invertebrate	Arthropoda	Insecta	Lepidoptera	Leptidea sinapis	Lesi-pogo-arthropoda	5	2091	438	23	CAGTA/CAGTA	CAGTAGAATCCGTTTATTATGAC	TA/TA	HTH_Tnp_Tc5	DDE_1	DD30D	gi|1254063597|emb|FZQQ01001046.1|:42696-44786	TACAGTAGAATCCGTTTATTATGACTCCGCCTATATTGACCAACCGGTTATTATGACGTAACTATACTACGAAGTTTGGTTTTCATATGAAATTCTTTATAAATAGTCGGATATAATGACTTCCCTTACAGTGACATGTCGCTTATTATGACCCATTTTTAATAAATTATGTCCGGTTATAATGACCGACACGATTCTGTACACCTTCGGTAATGTTCGTTGATTCCCGACGACGTTCGGCACGTGGCTCGTTTTTGTTTTGAATCTCAGTGGCTAATTGACGCTTGAAGGTCACACGTTGTTTTTTCGTTTGTTACTGTGAAAAAAATGTCATCTCAACGACGGAAAGCATTTACAATTGAGGAGAAAGGTGCAATAATATGCAGATTAGAAAATGGA…
animal	Invertebrate	Arthropoda	Insecta	Trichoptera	Limnephilus lunatus	Lilu-pogo-arthropoda	6	2448	528	22	CAGTG/CAGTA	CAGTGAAACCCGAATTTTACGT	TA/TA	CENP-B_N/HTH_Tnp_Tc5	DDE_1	DD30D	gb|JDSM02031212.1|:12967-15414	TACAGTGAAACCCGAATTTTACGTCCCCTGATTTAACGGTTTCCCGCCAATTACGCGTAATTATTTCAGTCCCGATATATTTTAGTACATTTGTTACTCGCTTTTTATGTTTTTTTTCCCGCAATTTACGTCGAAAATATTCAAAAAAATGTGAGTTTCGCGCGCTTGACACGGCCGTGCCATAATTGGTCGACGGACAGCACGCAACGTGGTGATTGGCCGACATCTTTCAATTTCAGCCGGCCGTGAATGGTCGGCGTACAGTTCACAACGAGGGTGATTGGCCCGATTGGCCGACATTTTTCTTTTTTAGCCACGTGGAAAATACTGTAGCATCGTCTGTTCGGTTTGTTAATGCATCTGTCATTCGGTTTTCAACTCGACTTGTGACACTTTTTT…
animal	Invertebrate	Arthropoda	Insecta	Orthoptera	Locusta migratoria	Lomi-pogo-arthropoda	34	3164	506	23	CAGTG/CAGTG	CAGTGAAACCTCTATATAACGTT	TA/TA	CENP-B_N/HTH_Tnp_Tc5	DDE_1	DD31D	gb|AVCP010760493.1|:8957-12120	TACAGTGAAACCTCTATATAACGTTTTTTAAGGGACCATGAATTGTGAACACTGTATAGAGGAAAACACTATAAAGAGGAAGACTTCCAAATCTAGTCAAATTTTACCGACAGGCATTCCATTGTAATGGCTGTTACATTTGCAAGCATAACAAGCTCAAAATTATCACATTTAAGGTATTCGATTACAAAAATTTAAATAAAATCCCAAGCCATGGCACTTAAATTATTATATTTATGTAATTCAGTGTAATTTTTTAAGTTTTTGTAATATTTCACCTGGAAACCACACATAGATGCCATGTCATTCTCAACACCAAATCATTTAATGCCCAGTACAAAAAATATGCAACACCGTTACAGCAAATCATTGTATAATTATGAAATATTTTTCTAATTA…
animal	Invertebrate	Arthropoda	Arachnida	Scorpiones	Mesobuthus martensii	Mema-pogo-arthropoda	28	2658	509	26	CAGTA/CAGTA	CAGTAAAACCTGTCTTGAGAGACCCC	TA/TA	CENP-B_N/HTH_Tnp_Tc5	DDE_1	DD29D	gi|553811605|gb|AYEL01088597.1|:8353-11010	TACAGTAAAACCTGTCTTGAGAGACCCCTGCAGTCAGCACCCACCTGTAATATAAGACCATGTTTGTTTAGAACAGAAGAGTTTCCAATGTTAATAACACTGCATAGAACGGCCACCTGTCCCACGCGACCAGCAGCCAACTAAAATATGCTTTTATACGACCAGTTTATACCCTAGTTGGCACACTAGTTGAAGAATTTGCTTGTATATACTGTACGTTACCCCGAATATGTACAGTTACTTATTTCATCATGATAAGTACCAAATTAAATTAAGTGTCACTATCACAGCGTTAAGCCTAATTAAGTCCTGTTCCCGCTATTGCAAGTAAGCGAAAGACACACAAACAAATAGTCTAAATCAACATCAATTTAAAAAAAAAATCAATTATATCAATGC…
animal	Invertebrate	Mollusca	Bivalvia	Pectinoida	Mizuhopecten yessoensis	Miye-pogo-mollusca	3	2996	547	25	CAGTC/	CAGTCGAACCTCGTTATCTCGAACTC	TA/	CENP-B_N/HTH_Tnp_Tc5	DDE_1	DD30D	gi|1205893469|gb|NEDP02004988.1|:45346-48341	TACGGTTGATCTTAGTAAGGATGTTTATTCAGCCTTTTTATCAAGAGTTTTCGTACAGACCTATATACAAATATCATTAGCTTTGGAAAGTTAATTACTATAAAACGGTAAATAAGGGATATTTTTGTCTTCCAACAAATGGTGTAATTTCCTCATTTTCCTGAGGTTTTATCTCGTAACTTACCGAGATTTGGGAACTATTGTTTAATCAGCGGTCGACCATTTTATATGGCAACCATATACATGTATTTAAAAGATATATTAAAAACACAAACAAATATTTAATTTGAATTCAAATTCGCTGAAACCAGTAAAAAAATCATAAGGAGATCCTTGAAAATGAACAAGGAAAACATTCGCGCATTATGTTGTTTGCTTGCAAAGCTGTGTCATTCAAAT…
animal	Invertebrate	Mollusca	Bivalvia	Mytiloida	Modiolus philippinarum	Moph-pogo-mollusca	5	2293	550	24	CAGTA/CAGTA	CAGTATAACCTGATAAAACCGGCC	TA/TA	CENP-B_N/HTH_Tnp_Tc5	DDE_1	DD30D	gb|MJUU01054436.1|:94098-96390	TACAGTATAACCTGATAAAACCGGCCCCTGACTAAACCGGAATCCTGCCTATTCCGGCCAGAAAATTTAGTCCCAATTTTTTCCCTTAAGTTAGCATATTAAATCTACCCCGGTATACCGGCTCTTGTGTATTCCGAATTCCGATCTTTAA-TTTTGTCCCAATACACTAATTACCATTGTAATTCACCTGACTAATCCGGCTTCATGTGAAAATCAACGATGCGTGTACTTGTCAAAAAATAACTTGATTAGCGGGGCGCTTCTGCGGGGTATTTTGAAAGTGATAATACGATTGACTAATCTGAATAAATTTTGTAACAACATTGTTAATGATCGAGATGATTTGTTTTCATTATGTATTTTTAAATCACTCATGTAAATAAAATTAAAATGGAAGG…
animal	Invertebrate	Arthropoda	Insecta	Diptera	Musca domestica	Mudo-pogo-arthropoda	3	2175	509	24	CAGTA/	CAGTATTTTTCGGTTAATTGCACA	TA/	HTH_Tnp_Tc5	DDE_1	DD30D	gi|480269042|gb|AQPM01025206.1|:2556-4730	TACAGTATTTTTCGGTTAATTGCACATCAAAATTTGCACATTTTTTTGTTCAATTAACCGAGAATCCAATTAACCGATACCCGCTTAAGTGAACGGTTTGTTCAATTACATAAATCACTTATAATTTGAACTACCAATGGATTAAAATAAATCGCATATGAGCATTTTAAGTATTTAAAATTATTTATTTATTTATGTCCATATTAGATGTACAAAGAAATCACATTTATAAACTAAAAAACAATTCATATGTAGGTATTACAAAAAAGAACATAAACTTAAAGCATAAAAACAATTCATATATGTACATATACATAAAGCTCCTTCATTCACGTAGGTATTAAAATATTACATAGTGTTTAAAAAATAAAAAGGACAAATAAATTCATGTCGTACATA…
animal	Invertebrate	Arthropoda	Insecta	Hemiptera	Myzus persicae	Mype-pogo-arthropoda	3	2160	545	24	CAGTA/CAGTA	CAGTAAAACCTCGCTAAAACGGAA	TA/TA	CENP-B_N/HTH_Tnp_Tc5	DDE_1	DD29D	gi|1068438139|gb|LXJY01000741.1|:15995-18154	TACAGTAAAACCTCGCTAAAACGGAACTTCGGTAAGACGGAAACCCCGGTATTACGGAAAATTTTTTTGGTCCCGTTTCAAATTGCATATAATTTTATCCCGCTAAGACGGAAACCTCGCCAAGCCGGAAACGGACACGTTTTTGTAATGAAAGTTGATGAAAACCCTCGCTAAGACGGAAATATAACACGATTTTCGTGTAATAAATTTATTTTCGTACTGTCGTTACCCATAGATTATCGATATACGAGCGCGTACGATGACATTAAAAACTAATAAAATTGATACGTACCTATACACTATACAACATTATCTGAGTTGCTTGGTTCAGTATCAAATCATATATCGTTACGTTCGTGTCGCTGCGTTTTTCCGTCTATCGTTTACATTTAAAATGTC…
animal	Invertebrate	Cnidaria	Anthozoa	Actiniaria	Nematostella vectensis	Neve-pogo1-cnidaria	6	3393	517	24	CAGTG/CAGTA	CAGTCGAACCTCTATTAAGCGGCC	TA/TA		DDE_1	DD31D	gi|149346341|gb|ABAV01005832.1|:15674-19066	TACAGTCGAACCTCTATTAAGCGGCCCTCTATTGAGCGGTCACCCTCTATTCAACGGTCATTTACCAAAGTCCCGAATTTTCCCCCTTATGTTTACTGTAAATTTGACCTCTATTGAGCGGTCACCTCTATTAAGTGCACGTCATATTTCGTCATATTTTTAACTGTCTAATCTAATTACTATGGCTAATCGTCTTGTGAGACTTGTGTGGTCTTGTGCGGACCAGTCGCATCAAATCCCTCGATTACCAATTTCCGCTTTAGCCAGCTAGAAGAAAAATTGTCACCTTCAAATATGTATTCACAAGGAATCTCGAGTCCATAGCCACCACCTCTGTTCACCCACTTCCCTTTGACTACGACTTTCCAACAGTTCGTAGGTCTCTTGATACTTGGTAAC…
animal	Invertebrate	Cnidaria	Anthozoa	Actiniaria	Nematostella vectensis	Neve-pogo2-cnidaria	2	2437	519	27	CAGTA/CAGTA	CAGTAAAACCTGTCTATTAAGACCACC	TA/TA	CENP-B_N/HTH_Tnp_Tc5	DDE_1	DD30D	gi|149351856|gb|ABAV01002362.1|:4564-7000	TACAGTAAAACCTGTCTATTAAGACCACCCAAGGGACCGGGCTTAGGTGGTCTTAATAGACAGGTGGTCTTAGTAGAGAGGTTCACCTGCTGACCATTTTTCTCCAATTTTCAATTTTAACGAAAATACAAAAACTGTAATTGCATATTCAAGGTTTATTTCGATCTGAAAGTTAGACATGGACAACCTGTGAAATCATATTTAGGCATACTTTTCTAGAACATGTATGCATGAATTACCCTGTCGCAGCCTCTGATCATACTGAAACTAGATGTAACATTCGGTGGTTTGATGGGCGGATCTAGAGGATTTACATGTACATCTGCTTCAGCTCTAGACATACTAGAAGCAATACTTGCTGCTTTCATTGGTAGATCTAAAGGGGGTTCACACTCCATT…
animal	Invertebrate	Arthropoda	Insecta	Hemiptera	Nilaparvata lugens	Nilu-pogo-arthropoda	10	2883	525	21	CAGTG/CAGTA	CAGTGGGACCCCGATTTAACG	TA/TA	CENP-B_N/HTH_Tnp_Tc5	DDE_1	DD30D	gi|688133870|gb|AOSB01048369.1|:12185-15067	TACAGTGGGACCCCGATTTAACGTATTTGAAGGGACCAAGAAATTCGTACGTTATGTGGGGGTTTACTTAAAAACGAGGTTCGTTAAATCGAGGTTGAAGTCTGGCAAAATACGTTATATAGGGGTTAGTATAACCTCCATATATAACCTCCATATAAAGTATATTGAACACGTTCAACCTCTATTTGAAGTAGATTTTTAGATATACAGTTTACAGTACTGTACTGTATGTTTCATATTACAGTACAGTACTGTACTGCTACAGAAGGTGGAAGAAAATAGGATATTGAAATTATTCAATTGCTATTATATAATAGAAATACTGTATTGAAAATAGCAATTAAATAAATGCTATTATTTAATAGCAGTTTAATAATTGTAATACAGTACCCATTTTCC…
animal	Invertebrate	Arthropoda	Insecta	Hemiptera	Oncopeltus fasciatus	Onfa-pogo-arthropoda	10	2071	492	25	CAGTG/CAGTG	CAGTGGACGCCGCTTATAAGACTCA	TA/TA	HTH_Tnp_Tc5	DDE_1	DD30D	gi|641226892|gb|JHQO01036452.1|:2166-4236	TACAGTGGACGCCGCTTATAAGACTCACTTTGGGATCAATAGAAAGTGAGTCTTATAGGCGGATGAGTCTTATAAGCGAATAGGAAAAAATAACTCTAGGTATGTATGAATTAAAAAATTCTTTAATTTACAAAAAAAACGTATGTAATAGTTGAAGATACATATGTACTGTACAAATAAATACATAAATATGTACATATTTAATAATTTATGTAGGTTTAAAAAAAGTTGTTATCATAGTTTGTTTTTTAGTATTTTCTATCATTTCAAGAATGTATCGCTCGTAATCGTAATGTTTT-CAAAATTGGTCCCATGGTGCTGGACAGCTCTCCTCAATACCCCAAGAGCCCGTAGAACCTCACAGTTTGAAGGTGGAAGTGCCATTTCATCAGTTTCAT…
animal	Invertebrate	Arthropoda	Insecta	Coleoptera	Onthophagus taurus	Onta-pogo-arthropoda	4	2014	497	26	CAGTG/CAGTG	CAGTGGTAGCCGCTTATTAGAATCAC	TA/TA	HTH_Tnp_Tc5	DDE_1	DD30D	gi|1272847273|gb|JHOM02002192.1|:27055-29068	TACAGTGCACGCCGCTTAATGTGATCACAACGGGACTTGGGGTTTTTGATCACAATAACCGATTGATAATAATAGCCGAAAAAACAAAACTTTTTTTTAATTAAAAATATATAACGTAACAAACTATAATAACGTAACATAAACTCTTACTACAAGTAAAAATATTACTATGTACATATAATATGTATTTCATTTAAATTTGAAATAAAATAAAAAACAAATTCATATTAAAAAAACTCATCCAGCGTTGTTTGTCTCTGATTTTCGCGGAGCAAGTTATTAACGAAAATTTCATAGTCGTAATGCGTCTGAAAATCAGATGACCTGTACTGCACACCACGCCGCAAAACTTCCAGCGCTTTTCTCATTTCGCTATTTGTTGGGGGTTGCATTGTTTGT…
animal	Invertebrate	Arthropoda	Insecta	Lepidoptera	Operophtera brumata	Opbr-pogo-arthropoda	3	2180	520	20	GAATC/GAATT	GAATCCGGATATAACGACCT	TA/TA	CENP-B_N/HTH_Tnp_Tc5	DDE_1	DD30D	gi|914574823|gb|JTDY01000465.1|:7352-9531	TAGAATCCGGATATAACGACCTTCAAGGGACCGGCGATACTATGTCGTACTAACCGGACGACGCACAAAACGGACGGATTATTTCATAAGTACATTACTTAACTTGTACATACATAACTTATGAATACTTACATATTATTATAATATAATTTTGGTTTTCCTATTTAGTTAAATAAAACATTTCATAGAAATCACAAATGCTTCATTTTGATAGTCCTTAAACATTACAAACATAGGTACATAATGTACTGTAATACAAATAAATAAAATACACAATCACTACAGACAAAGCTCTGTGTTACTACCGTAGAAAGTCTGTTATTTGAGTTTGTTTTTGACAAACTTTTGTTCGGTAGTAAGAACTTCGTACGGCATTGTGAATTCGTGACATCATTGTTT…
animal	Invertebrate	echinodermata	Ophiuroidea	Ophiurida	Ophiothrix spiculata	Opsp-pogo-echinodermata	1	3992	572	22	CAGTA/CAGTA	CAGTAGAAACCCGTTATAACGA	TA/TA	CENP-B_N/HTH_Tnp_Tc5	DDE_1	DD30D	gb|JXSR01596544.1|:2560-6551	TACAGTAGAAACCCGTTATAACGACATCGCTTACATCGAAATCCCGCTTTCACCGAAGTAAGTCACTTGGTCCCGGCCATTTGCCTATCTTCGCTGTGTAAAAATCATTGCTTACAACGAACTTCATACAACGAAATATCGGGTACAACGAACATAATTTACTTACTAGCTCTTATTATTTCCTTTGTTTTTTCCACCGCATATAACGAAGTAAACTTAAAAAATGTTCCCTACTCATATTTGAAGCGAAATTCTTGTGAAATGTCCATACCATGCTTTGCACATATGGGAATGCAATCAGAAATCTCAGCAGCGCACATGGCAATTACACCGCCTTCGACCCTTCTACACACCCGTCGGTGTAGTATTTTACCTATATGTAAACATACATTGTATTGC…
animal	Invertebrate	echinodermata	Asteroidea	Valvatida	Patiria miniata	Pami-pogo-echinodermata	2	3897	529	26	CAGTC/	CAGTCGACTCCCGTTATAACGAGCTC	TA/	CENP-B_N/HTH_Tnp_Tc5	DDE_1	DD30D	gi|399701132|gb|AKZP01060284.1|:840-4736	GGAATTAGCGTGTAAAGCAGCGTATCGGGATACGCCACTTCGTGGTGCAGCATTTTTCATTTTTTAGAGATACGCCGCACAATCTAATTAGCGTTCTTAGTTAATTAGACCTCAGATTGGAATAAAACTTTCTGAGAATGAGCACTTTGATGAAATAATAACGTTAATGACAAAAACTCAATTTGGCAAAAAATCGAGATACGCCGGTTCGTGGTGCGACCGACGATATGTGGTTGGATGGCAAAAATTTAAAAATAACAAGAAATTTAACAAAAGCTTGCTAAAAACACCAACAGTCTAGAATGACAGTTAGAGAATTGTCAAAGGCAGGTCAAAGCACGTAAAAAGCAAAATCAGATCTCTCGCAGTTGATATTGATTTTCAAAGATTAATCACATG…
animal	Invertebrate	Mollusca	Bivalvia	Pterioida	Pinctada martensii	Pima-pogo-mollusca	3	2309	523	23	CAGTA/CAGTA	CAGTAAACTTCGCCTATAACAAA	TA/TA	CENP-B_N/HTH_Tnp_Tc5	DDE_1	DD30D	gb|NIJJ01027980.1|:8667-10975	TACAGTAAACTTCGCCTATAACAAACAGGTTTATAGCGAAATTCTGCTTGTAACGAAGTAAAATCGAAGTCCCTGCAGAAGTCCTAATACCCTCCATTGATTTTTGTATGCCTGTAACGAATTTGTATGTAACGAAATATCGGCTTTTACGAAGCCATCTCGTGGTCCCGTGATCATAGTTTCTTCACTATTTTCACCTGATGTAACGAAATGCCCTCCAGGTATTCCTAATTAACTCACCTCACGGACAGATAATTATCACATAATTGTTCTCCCCGTCTGTTGTAAAGTCACCACGCTAATTACCTATTCGGAGACATGTTGTATACACATGAGGTAATGATTGCCAATCATTCAATACTCTATCGGCACTTCAATTGTAAAGAATGTTTACTTAAC…
animal	Invertebrate	Arthropoda	Insecta	Lepidoptera	Plutella xylostella	Plxy-pogo-arthropoda	3	3251	497	26	TAGTG/CAGTG	TAGTGTAAACTCCATGTAACGTCACT	TA/TA	CENP-B_N/HTH_Tnp_Tc5	DDE_1	DD30D	gi|440247534|gb|AHIO01026782.1|:2476-5726	TATAGTGTAAACTCCATGTAACGTCACTCGATGTAACGACAAACTCTCTAAAGCGTCGAAATAAATTCGTTTTGATTGGTTTAGCTTGTCTTCCATACAATGAAACACTCTACATAGCATCACACTCACTCTCAATAACGACAATAATTGAGTAAACCGTATTTTCAAGCTAAACCAACCAAAACGAATTTACACCATTACAATGAATGAGCCGTGTTAAATAATGTATGGCTCAGAATGCTGGACTACAAAGAAAGCGCATGAACAGCAAATGCACGTGGCCGAAATGAAGATGCTGCGCTGGGCTGGTGGTGTCACGCGCCTTGATAAAGTGCGAAATGAGCACATCAGAGGGTCTTTCAAAGTCGCACCAATCGCTGAGAAGCTAAAGGAAACCCG…
animal	Invertebrate	Mollusca	Gastropoda		Radix auricularia	Raau-pogo-mollusca	298	4233	419	22	CAGTC/	CAGTCGAAACCGCTTAAGTCGA	TA/	HTH_Tnp_Tc5	DDE_1	DD30D	gi|1167508783|gb|MUZC01001551.1|:325727-329963	TACAGTCGAAACCGCTTAAGTCGACGGCGTCGGGGAATGAAAAATGGCATCGACATAACCGATGATCGAGTTAAAGCGAAAACCAATATGGCGGCAAAATATTAACATGCGCTTGAAATTTCTTTATGTACGTGTTGTGCGTT----------GGGACGATTAATCAGAATCGTATAGGAATATCGGGACCCTATTTCTTCACTCTTTCTTACGGTTGTTAAGACCGTTCGTTTTAAAAGACCGTTTAAGTTTAAATATATCGCCGTTTTGCGGTGATTCCCAGATTGAGCCAT---ACTGTGCCTTCGAAGCCACTTGCTTGATTTTCCTTACAAGCTACACAAATAATGGTGTATCGTGACCTATATATGACTCATGACAAAACGAACTCTTCTCTA…
animal	Invertebrate	Arthropoda	Arachnida	Ixodida	Rhipicephalus microplus	Rhmi-pogo-arthropoda	19	2263	514	23	CAGTG/CAGTG	CAGTGAAATCCCGTTATAACGAA	TA/TA	CENP-B_N/HTH_Tnp_Tc5	DDE_1	DD30D	gb|LYUQ01245194.1|:3033-5295	TACAGTGAAATCCCGTTATAACGAACCTCAGATTAACGATTTTTTCAGATTAACGAATATTTCGGAAATCCCCTTCCAAATGTCCATTGGTTCAATGTAAAAATATTTCACTACTACGAATTTCAGAATAACGAATGTTTCAGAATAACGTATCAAATTTTATCACCCTGGTACCTTAAGAGCACTTCAAAATAACGAATTTCTAGCGTAAAAATTACGTGCGGCGGTCTAAATGCCCAGCGCCATATGTGGCACTATCATCATCATCAGAGCTCCTGCTCATTTCTCCATGCGTTGCCTTATGCTAAATGCGCACTAGCCTGGCTAGCCCTATCGCCATCGCCAGTACCTTGTTTTCGATGTTT----TTTTTGCATGCTCGTTGAGCCAGGTTGAGC…
animal	Invertebrate	Arthropoda	Insecta	Diptera	Rhagoletis zephyria	Rhze-pogo-arthropoda	2	2202	433	29	CAGTG/CAGTG	CAGTGAAATTCCTCATAACCGGACACTCA	TA/TA	HTH_Tnp_Tc5	DDE_1	DD30D	gb|LYWK01023346.1|:1445-3646	TACAGTGAAATTCCTCATAACCGGACACTCACGGTCGCAGTGTTTTTGTCCGGTTATGGGAGCTGTCCGCTTATAGGGGATGAGGTCAAAAAATATATACATACTACACATATAAAATTCATTGTAGTTTATTTAAGAAATTTTTCGAAGCAAAGAATATTTAAATACATACTTTAGTATTACATATACATACATAAATATATCAATTAAATACATTGTACAAGTCCTTACATTTCAATATCGACTAGTTTGTTTGAAAAAATTGTGTGATGCTTGTTTGTTTTAACATTGATTCCTTTAATTTAAAATTTTCATTTTCAAAGTGACTCTCGATATTTTTAACCTGCTGAAAAGCTACATAGTCATTTTTTGCAAATTGTTTCAAGCGCTCAACAAGTT…
animal	Invertebrate	Platyhelminthes	Rhabditophora	Tricladida	Schmidtea mediterranea	Scme-pogo-platyhelminthes	108	2416	530	26	CAGTA/CAGTA	CAGTAAAACCCCCACAAAGGACCACC	TA/TA	HTH_Tnp_Tc5	DDE_1	DD30D	gi|635393471|gb|ASXR01102458.1|:19331-21746	TACAGTAAAACCCCTTTAAACGGACCGCTAAAGGGGATTGCAATATGCGATCCTTTTATAGAGGTGGTCCTCTTGGAGGAAATTCCATTCAAATTTATGGTAATTTAATAATGTATATTCTAGTTAAGTAAAAATTCATAAATTCTAGATATTTATTGAAAAATATCGAAAAAAGTATTGTTTTTAATGGAATTATAGAAAATATATTAATTCGTTCCCCACCGATCAAAAATTACATATTGAAGTATGATGTAATATCTCACTCTGTTACATTCTACTTCCAAGATAACTATAAATAATAAATTAAAGCCAATTAGTGAAACTTAAATAGACTATTTTAACAATTAATTGAAAAGGAAAAAAATTTAAACAATGAAGTTTATTAATCGCTTTAATACC…
animal	Invertebrate	Arthropoda	Insecta	Lepidoptera	Spodoptera frugiperda	Spfr-pogo-arthropoda	13	3188	504	26	CAGTG/CAGTG	CAGTGAAACTTGGTTAAGTGAGACCT	TA/TA	CENP-B_N/HTH_Tnp_Tc5	DDE_1	DD30N	gi|1213720887|gb|NJHR01000976.1|:151401-154588	TACAGTGAAACTTGGTTAAGTGAGACCTGGATAAGTGGGAAACCTCCATAATTGGAACTTATGCTGAGGTCCCAACACTTTGGCACTGAATTACCTCTGTTAGTGGGACGAGGTAAACCTCTATAACTGGGATTTGTTCTTTCGATTTATCATCATAGTTACCACTATAACTGAGACAGAGAGTTAATTTTATTTGCATAAACCTCTGTAACTGAGATAACATTGTTTGTTTACTTATTCTTATTCTACCCACAAATTCCACGCGTAATTCCAAGTACATAAGTACAAATTTAGAGCTTCAATTACCTTCAGTTTTAGTTTCGCTTTACTATCATACAGATGTTTATTTGAAAAATGCCAAAACGAAAGCTACAATCGTTATCATTACGTGAAAAACTG…
animal	Invertebrate	Arthropoda	Insecta	Lepidoptera	Spodoptera litura	Spli-pogo-arthropoda	5	2162	512	23	CAGTA/CAGTA	CAGTAGAATCCGGTTATAACGAC	TA/TA	CENP-B_N/HTH_Tnp_Tc5	DDE_1	DD30D	gi|1269800803|gb|MTZO01000472.1|:17143-19304	TACAGTAGAATCCGGTTATAACGACGGCGAAGGGACCGGTGATATTAGGTCGTACTAACCGGAAGTCGTACTAAAGGAAGTGACCAAAAGAAACAAAAAAAAAACATTTGAATCAAAATATGTATTTTTTTACATATGTATGTATTTCACATAATGTATTATTGTAATGAAAATAAAAGTAACATTAATTCAAAAATGTACTTCAATGTCTAAGGTAGGATAGCAAAATAACCGTGCGCGTACATGATGTACATCTCTAATATAATCTACATAACAAATGACAAAATATCTAGTGCAAAAAGTCTGTAATTTTTGATTGTTTTTGGCTTTTATTTCTATAGTAAGAAGTACGGATTCGGTTATGCAAACAAGACATCATTTTTTTCATATTGTCATCTT…
animal	Invertebrate	Arthropoda	Arachnida	Araneae	Stegodyphus mimosarum	Stmi-pogo-arthropoda	44	2491	525	24	CAGTG/CAGTA	CAGTGAAACCTCCTTACAACAATA	TA/TA	CENP-B_N/HTH_Tnp_Tc5	DDE_1	DD30D	gi|602555934|gb|AZAQ01038511.1|:1355-3845	TACAGTGAAACCTCCTTACAACAATATTTTAGGGACCAAATAAATATATTGTTGTAGAGAGGCATATTGTTATATCCAGGGCCCACATATTTTGAGCATTTAATAAGAGTTTTTTTTTATTATTATTATTAGTTTAAGGTGCATAACATACTACTTTTAAGTCTATTTTTAGAAGAAATTAATTTGTAAAATACTAATAA-----TAGTGGTTTAAATACTAAAAAAATAAATAAATAAGATAAATTCAGAAAATAAGCACAGAAATATTCACATACCTGAAAACACTTTTTATTGAAAATAATACAATATTTTTGTTTGTTTATTCATTTTTTTAACTGTTAAGTTCACCAATACTGTATGCATTGAGTCTAGTGCACGAAAATGTTCTTCATTTGTC…
animal	Invertebrate	nematoda	Enoplea	Trichinellida	Trichinella britovi	Trbr-pogo-nematoda	6	2898	494	24	CAGTA/	CAGTAGAATCCCGTTAGTACGTTC	TA/		DDE_1	DD31D	gi|954385612|gb|JYDI01000198.1|:84728-87625	TACAGTAGAATCCCGTTAGTACGTTCATCTGGGGACCTGAAAAAACGGACGTACTAAGCGGGAAAACGTTATAAGCGGGAAACATAATCAAGTCATTGGAATCCGTTAATACATTGCTTGCAGTAATTTTATTCAATTTGTTTTAGTGAAAAATTTATCAATAGTAGTTTGTTTCATGTTTTTTTTCCGAATTCGCAAATAACTGTGTCTATTCTCGACAACTGATTAACAACGTTCTCATCGACGTTAAAACTGCAGACGTAACGTCGCACAGTGTCCATTGCCTCTAAGGCCGCCGTCAGCGTCGGAATAGGTAGCGCTTCTTGTTCTTTAACATCATCATCATCATCATCGTCATTGTCTTCCTGATTGGCATCCGCCTGATGCTGCTCTAATATT…
animal	Invertebrate	nematoda	Enoplea	Trichinellida	Trichinella murrelli	Trmu-pogo-nematoda	12	2088	478	24	CAGTA/CAGTA	CAGTAGAATACCGTTAGTACGTTC	TA/TA	CENP-B_N/HTH_Tnp_Tc5	DDE_1	DD31D	gi|1216887437|gb|LKDY01000137.1|:215135-217222	TACAGTAGAATACCGTTAGTACGTTCATCTGAGGACCTGAAAAAAAGGACGTACTAAGCGGGAAAACGTTATAAGCGGGAAACATAATCAAGTCATTGGAATCCGTTAATACATTGCTTGCAGTAATTTTAATCAATTTGTTTTAGTGAAAAATTTATCAATAGTCGTTTGTTTCATGTTTTTTTTCCGAATTCGCAAATAACTGTGTCTATTCTCGACAACTGATTAACAACGTTCTCATCGACGTTAAACTGCAGACGTAACGTCGCACAGTGTCCATTGCCTCTAAGGCCGCCGTCAGCGTCGGAATAGGTAGCGCTTCTTGTTCTTTATCATCATCGTCATTGTCTTCCTGATTGGCATCCGCCTGATGCTGCTCTAATATTTCTTTCAGCGATG…
animal	Invertebrate	nematoda	Enoplea	Trichinellida	Trichuris muris	Trmur-pogo-nematoda	19	2526	515	24	CAGTG/CAGTG	CAGTGGAACCTCCA-AAGTTGACCA	TA/TA	CENP-B_N/HTH_Tnp_Tc5	DDE_1	DD32E	gi|597954018|emb|CBXJ010000454.1|:9283-11808	TACAGTGGAACCTCCAAAGTTGACCATCTCTATAAGTTGACCACCACTGTCATGTTGACCGCATTTTTTCGGTTTGCCGGCCCCCATTGTAAAGCATAGGAGAGTTACCTCTACATGTTGACCACCTCCATATGTTGTACCTTGACCACCAAAGCTGAGACACTGCCTATCAATTACTACATGTTTTGACCTCCATAAGTTGACCAGCAAAATGCCGCGAACATTACAAACTGAAGTTTGCTTGTGTTATCAGTGTGCGCGCATGTGTAATGACTGTGAACGTGTTCTCACGTATGAGCATGTGTTATCACTGCATTTTGTGGAACAGAAATCGTTAACATGTCGAAATCATTAGCACGTTTATCAATGTGTGCGTATGTATCATGACTGCTTCTGCCA…
animal	Invertebrate	nematoda	Enoplea	Trichinellida	Trichinella patagoniensis	Trpa-pogo-nematoda	2	2541	392	24	CAGTA/CAGTA	CAGTAGAATCCCGTTAGTACGTTC	TA/TA				gi|954334830|gb|JYDQ01000286.1|:19056-22926	TACAGTAGAATCCCGTTAGTACGTTCCCGCTTAGAACGTTTTCCCGCTTTGTACGCTGGTTTTCTGAAGTCCCGACTCCATTTATATAACATGTACGTAATAAGATCCCCGTTATTACGCTCGGCAATCCCGCTTAGTACGTTCAGATTTGTGATGGTTATTGGACTTTGATGACGTAATTGTTGCACTGATTGTCATGCACTACGACAATTGGAACGAATGATTTTACCGTATACAACAAAGCCATCGCACGTGGCAAACAAAGTCGTACTGAACATGATTAAGCGTGGGAGTATGCCTGCAGGCCAGCGTCGCTTTATGTTTGTTGTTGTTTGTGCTAGGTGGCGCTGGCTGTAGCGAGTTTAATTGGTTGTTTGTGAGTGAAAACGAGGTAAGCTG…
animal	Invertebrate	nematoda	Enoplea	Trichinellida	Trichinella spiralis	Trsp-pogo-nematoda	5	2077	387	24	CAGTA/CAATA	CAGTAGAATATCGTTAGTACGTTC	TA/TA	HTH_Tnp_Tc5	DDE_1	DD31D	gi|316966226|gb|ABIR02001872.1|:7626-9702	TACAGTAGAATATCGTTAGTACGTTCCCGCTTAGCACGTTTTCCTGCTTTGTACGCTGGTTTTCTGAAGTCCCGACTCCATTTATATAACATGTACGTAATGAGATCCCCGTTATCACGCTCGGCAATCCCGCTTAGTACGTTCAGATTTGTGATGGTGATTGGACTTTGATGACGTAATTGTTGCATTGATTGTCATGCACTACGACAATTGGAACGAATAATTTTACCGTATACAACAAAGCCATCGCACGTGGCAAATAAAGTCGTACTGAACATGATTAAGCGTGGGAGAATGCCTGCAGGCCACCGTCGCTTTATGTTTGTTGTTGTTTGTGCTAGGTGGCGCTGGCGATAGCGTAGTTTAATTGGTTGTTTGTGAGTGAAAACGAGGTAAGCT…
animal	Invertebrate	nematoda	Enoplea	Trichinellida	Trichuris suis	Trsu-pogo-nematoda	33	2328	323	27	CAGTT/CAGTG	CAGTTGAACCTCCGTAAGTTGACCACC	TA/TA	CENP-B_N/HTH_Tnp_Tc5	DDE_1	DD30D	gi|651226112|gb|JMHZ01001624.1|:3317-5644	TACAGTGCAACCTCCGTAGTTGACCACCTCCCTAAGTTGACCGAAATTTGACAAGTTGGTTGGTCCGCACGTAAATAAGCGCAAGGAGAACCTCTATACGTTGACCACCTCCGTAAGTGGGAAGTTGACCGCTTTAGCCGTGACGTGCTATATCGACCCAATGCTAGTTTGCTCTCTATAAGTTGACCACTTCAGTTTGCTCTGTGTCAGTCGTTGGGAGGTCTTAACCGTCGGTGCCTGAATGTGCTATCTATTACTCAACATAGCGAAGTTTTTCATTAGCGTGCATTGGAGATTCCTGAAGAGAGGACCGGTTCCGTCGCTTTGACGATGCTTCTTTTATGCTTGCCGACGCAGCTTGCGCGTTTTCTCATTTACATGACCTCCCACCTAGGCGTC…
animal	Invertebrate	nematoda	Enoplea	Trichinellida	Trichinella sp. T9	Trt9-pogo-nematoda	1	2501	428	24	CAGTA/	CAGTAGAATCCCGTTAGTACGTTC	TA/	CENP-B_N/HTH_Tnp_Tc5	DDE_1	HD31D	gi|954272483|gb|JYDN01000021.1|:215186-217697	TACAGTAGAATCCCGTTAGTACGTTCCCGCTTTGTACGCTGGTTTTCTGAAGTCCCGACTCCATTTATATAATATGTACGTAATAAAATCCCCGTTATCACGCTCGGCAATCCCGCTTAGTACGTTCAGATTTGTGATGGTTATTGGACTTTGATGACGTAATTGTTGCACTGATTGTCATGCACTACGACAATTGGAACGAATGATTTTACCGTATACAACAAAGCCATCACACGTAGCAAACAAAGTCGTACTGAACATGATTAAGCGTGGGAGTATGCCTGCAGGCCAGCGTCGCTTTATGTTTGTTGTTGTTTGTGCTAGGTGGCGCTGGCTGTAGCGAGTTTAATTGGTTGTTTGTGAGTGAAAACGAGGTAAGCTGCATTTGAAATTTTGCCG…
animal	Invertebrate	nematoda	Enoplea	Trichinellida	Trichuris trichiura	Trtr-pogo-nematoda	89	2330	509	25	CAGTA/CAGTA	CAGTAGAACCTCCG-AAGTCGACCAC	TA/TA	CENP-B_N/HTH_Tnp_Tc5	DDE_1	DD30D	gi|597948850|emb|CBXK010001245.1|:7546-9875	TACAGTAGAACCTCCGAAGTCGACCAC---CTAAGTTGACCGAATTTTGAACAGTTGGTTGGTCAGCACGTTGATAAGCGCAAGGACAACCTGTATATACGTCGACCACCACCGTAAGTGAGAAGTTGACCGCTTTAGCCGTGACCTGGTATATGCACGCAATGCTAACTTGCGCTCTGTAAATTGGCCACTTCAGTTTGCTCTGTGTCAGTCGCTAGCAGCTGTTAACCATCATTGCCTCAATCTGCTGTTACTCAATGTAGCGAAGTTTTTCATTAGCCTACATTGGTGATTCCTGATTACAGAACCGATTCCGTCGCTTTGACGATGCTTCTTTTATGCTTGCCGGCACAGCTTGCGCGTTTCCTCAAGTACATAAGCTCCCAACTACGCGTTTGC…
animal	Invertebrate	nematoda	Enoplea	Trichinellida	Trichinella zimbabwensis	Trzi-pogo-nematoda	1	2103	327	24	CAGTA/CAGTA	CAGTAGAATCCCGTTATTACGTTC	TA/TA	HTH_Tnp_Tc5	DDE_1	DD31D	gi|954481616|gb|JYDP01000049.1|:122643-124744	TACAGTAGAATCCCGTTAGTACGTTCCCGCTTAGCACGTTTTCCCGCTTTGTACGCTGGTTTTCTGAAGTCCCGACTCCATTTATATAACATGTACGTAATAAGTACCCCGTTATCACGCTCGGCAATCCCGCTTAGCACGTTCAGATTTGTAATGGTGATTGGACTTTGATGACGTAATTGCTGCACTGATTGTCACACACTACGACAATTGGAACGAATGATTTTACTGTATACAACAAAGCCATCGCACGTGGCAAAGATAAAGTCGTACTGAACATGATTAAGCGTGGGAGAATGCCTCCAGGCCACCGTCGCTTTATGTTTGTTGTTGTTTGTGCTAGGTGGCGCTGGCGGTAGCGTAGTTTAATTGGTTGTTTGTGTGTGCAAACGAGGTAAG…
animal	Invertebrate	Arthropoda	Insecta	Hymenoptera	Vollenhovia emeryi	Voem-pogo-arthropoda	2	3805	439	27	CAGTA/	CAGTAAACCCTCGTTAACACGAACTCG	TA/	HTH_Tnp_Tc5	DDE_1	DD31D	gi|763991691|dbj|BBUO01005261.1|:6859-10663	TACAGTAAACCCTCGTTAACACGAACTCGAAGGGACCGCAATTTGAGTTCGTGTTAACAGAGTGTTCGTGTTAACGAGGAAATCTGGCCCCTCGTTAACACGAATTTGTTCGTGTTAACGAGGTCAACTAAATTTAGTAGATTGTGTTGCATATGATATATTCATTATTATTTATATAGATATTTAAGAAAAACATCTTTTACATTTAAAATTAAAAATAAATATAAAGAATTGAATTACATTATACTATTTACGCTGATCTGTCCATACATAAAAGAGTCGCTCTGCAGTTAAGTTTTACATTTAATTATTTCGATGAAAAATAATTTGTAAGTGTGTTTTGTCGAGTTGTAACTGGATTATTTAGCGAATATTCAAAACTCATAATCTGTAAGTAAT…
animal	Invertebrate	Arthropoda	Insecta	Diptera	Zeugodacus cucurbitae	Zecu-pogo-arthropoda	2	2169	491	17	CAGTG/CAGTA	CAGTGATCCCCGCTTAG	TA/TA	CENP-B_N/HTH_Tnp_Tc5	DDE_1	DD31E	gi|735061074|gb|JRNW01017450.1|:8990-11158	TACAGTGATCCCCGCTTAGTGCCTATATTTTACGGCATCGTTATTTTTTCTACAAATCCCTCTTCACTTAAGTGCCTGTAACATTTAATCCATAAATAAAAGCAGAAAAAATCCCGGTTTAAGTGCTTTTCCCACTTAAGTGCTTATACTTTGCGGCATCAATGATTTTTCTCTAAATCCCTCTTCCTCCGTTAGTGCTTTCGTTTAAGTGCCTGCAAAACCTTATAGAAAGATTCATTTGTGAGGTAACAACGTCTTTTTCAACTATTTTCTTGTACAATCGAAAAGAATCGTCCATCTCTAACTGTCATATTTAAATTTCTTGTTTTTCTAGTAACAAAAGCAAAGTATCTGTAAAATGACTGGAAAAGGGCGAAAAATAACTTCTTTAACAATAAA…
Protozoa	Amoebozoa				Entamoeba invadens	Enin-pogoR-1-amoebozoa	3	1973	512	24	CAGTA/CAGTA	CAGTAAGACCTCGATTATTTCCAA	TA/TA		DDE_1	DD40D	gi|433801694|gb|AANW03000553.1|:29971-31943	TACAGTCATTATTCGATATAAGGGAATACCATGTACCAATGTTATTCGATATAAGGGAAAAAATGAGGAATTGTATAATTAACAAATAAATACCTCGGTTTGTTTTTTGTCACAAAAATATTTTTTTTTATTTTTAATTTTTTTTTAACCAAAATAAACACTTTGCCTATGTCTTGAAAACAATTGGCAATTATTTTTATCTTAAATGAATAATAAATTTTATAATATATCAAAAAAACAAAGACAAATATATTAACACAATTAACATAATAAATAAAACTTTTGTATCTAACTTTGTTTCGACTTAAAACTTCAAATAAATCTGTTAAATCATTAAGTTTTAATGCAATCCAAACGTGTTAAAACGAGAACATCATTGATGTTACAAGACAAAATAAA…
Protozoa	Amoebozoa				Entamoeba invadens	Enin-pogoR-2-amoebozoa	12	2163	436	22	CAGTA/CAGTA	CAGTAAAACCTCCCAAGAGCGG	TA/TA		DDE_1	DD56D	gi|433797478|gb|AANW03004769.1|:4273-6435	TACAGTCATTATTCGATATAAGGGAATACCATGTACCAATGTTATTCGATATAAGGGAAAAAATGAGGAATTGTATAATTAACAAATAAATACCTCGGTTTGTTTTTTGTCACAAAAATATTTTTTTTTATTTTTAATTTTTTTTTAACCAAAATAAACACTTTGCCTATGTCTTGAAAACAATTGGCAATTATTTTTATCTTAAATGAATAATAAATTTTATAATATATCAAAAAAACAAAGACAAATATATTAACACAATTAACATAATAAATAAAACTTTTGTATCTAACTTTGTTTCGACTTAAAACTTCAAATAAATCTGTTAAATCATTAAGTTTTAATGCAATCCAAACGTGTTAAAACGAGAACATCATTGATGTTACAAGACAAAATAAA…
Protozoa	Amoebozoa				Entamoeba invadens	Enin-pogoR-3-amoebozoa	9	2216	512	22	CAGTC/CAGTC	CAGTCATTATTCGATATAAGGG	TA/TA		DDE_1	DD59D	gi|433798341|gb|AANW03003906.1|:153617-155832	TACAGTAAGACCTCGATTATTTCCAAACCTCGACTTTTTCCAAACCTCGATAACTTCAAAGATTTGATTGGTTGTTTTAAGTTTTTTGGAAAAATGCAAGGTAATTTAAAGTTGGTGATTTTTACAATAAAGTTTAAATAAATCCAACTTTAAATATTCGGCGTTTTCGTTTTACAAACAGACTATAAAAAACCAACTTTAAAAAACAATTTCAATGAAAAGAAAAGGCTCAAAAGGCAAAAGGCAAAAGGCTCTCGGATTTATCCAAAGAAGATAAAATGCTAATTCAAGAAAAAAGAAGTGAATTAACAGGAGTTAAGCTTCAAGAATGGACACAACTAACTTTTAACCTTGAAAAAGTCCCAATCATCAGTTATTTCTATAAAATGAAAGAAAGTG…
Protozoa	Amoebozoa				Entamoeba invadens	Enin-pogoR-4-amoebozoa	4	2012	518	26	CAGTA/CATTA	CAGTAAAACCCCTCATTAGTAGATTC	TA/TA	HTH_Tnp_Tc5	DDE_1	DD56D	gi|433797846|gb|AANW03004401.1|:4306-6317	TACAGTAAGACCTCGATTATTTCCAAACCTCGACTTTTTCCAAACCTCGATAACTTCAAAGATTTGATTGGTTGTTTTAAGTTTTTTGGAAAAATGCAAGGTAATTTAAAGTTGGTGATTTTTACAATAAAGTTTAAATAAATCCAACTTTAAATATTCGGCGTTTTCGTTTTACAAACAGACTATAAAAAACCAACTTTAAAAAACAATTTCAATGAAAAGAAAAGGCTCAAAAGGCAAAAGGCAAAAGGCTCTCGGATTTATCCAAAGAAGATAAAATGCTAATTCAAGAAAAAAGAAGTGAATTAACAGGAGTTAAGCTTCAAGAATGGACACAACTAACTTTTAACCTTGAAAAAGTCCCAATCATCAGTTATTTCTATAAAATGAAAGAAAGTG…
Protozoa	Choanoflagellata		Choanoflagellatea		Salpingoeca rosetta	Saro-pogoR-choanoflagellate	3	2170	555	23	CAGGC/CAGGC	CAGGCAGTTCTCTATATTGGCAA	TA/TA		DDE_1	?D31D	gi|322845480|gb|ACSY01000645.1|:14135-16304	TACAGGCAGTTCTCTATATTGGCAAGAAATACATTGGAAATTTCTCCACATTGGCAACAAATCTCCGCGCCACACTCTCGCTCAAAACTGTCGCGCCAAAAACCACAACCATTGACACGCACACACACACACGCACACACACACACACACGCACACACACGCACACACGCACACACACACACACGCACGCACACGAACGAACGACATCAGCAGCTTGAAGGCGTCGCTTAAGGCCGCAGCAACGGGCGTGAACAGCAACACACGATTATGACTAAGATGAAGACACGGATGGAGAAGTACAACATCGCCATGGAAGCGATTGCGGGCCGCACCAAGCAGAAGCACGTTGCGGAGAAGCATGGTGTGACGGCAGCAACACTGAGCAAGTGGGTGAAGAAG…

## Sheet: Passer
Taxonomic distribution of Passer transposons
Kingdom	Division/Group	Phylum	class	Superorder/Order	Species	Name ID	Copy number	Tn length	TPase length	TIR length	TIR Motif	TIR sequence	TSD	DBD	DDE	DDE Motif	Genome coordinate	Representative sequences
animal	Invertebrate	Cnidaria	Anthozoa	Scleractinia	Acropora digitifera	Acdi-PasserC-cnidaria	5	2157	377	27	CCGTA/CCGAA	CCGTATTTACCCGTGTGTAATGCGCAC	TA/TA	HTH_Tnp_Tc5	DDE_1	DD35D	gi|973486053|dbj|BACK02041729.1|:4026-6182	TACCGTATTTACCCGTGTGTAATGCGCACTTTTTTCCCAAAATTTGAAGTTCAAAATTTACACTGTGCATTCTACACAGAACCTTTTGTTTATTGCTACACTAATTTGCATACACACGAACGCACGCGAAAGAACAATAAACTTGAATTTAATAGGATGTTGTTAAGGCTGTTGTTATAACAAACCGTAACTAGCCTATCATGGTTGTTTAATTTCAATCGATAAAAACAATACATCAAATAATTCACTCATTAGTAAAATTTACGAGCAGTCCATCGTGACAATAGCAAATACGAAGCGACAAAGTTATACCACAGCAGAGAAGTTAAAAGTGATACAATATGGAGAACAGCACGGAAATCGCTCAGCCCAGCGAGAATTTGATATTGCCAAAGCAAT…
animal	Vertebrate	Chordata	ray-finned fishes	Cichliformes	Amphilophus citrinellus	Amci-PasserC-ray-finned fishes	2	1926		27	CCGTA/CTGTA	CCGTATTTTTCGGGCTATAAGGAGCAC	TA/TA				gi|952111321|gb|LNCB01072321.1|:1-1780	TACCGTATTTTTCGGGCTATAAGGAGCACTTAAAATCCTGAAATTTCCTCAAAAATCAGCAGTGCACCTTATAATCCGGTGCGCCTTATGTATAAATTCTTCTTGTGCTTACTGACCTTGAAACAGTGGCGGCGCCATGGGGGCGCTAGGGGGTGCTATAACTCCCCCTGGAAAAGTCATAGCACCCCTGTAGCACCCCCAAGAAACTAGCTTGTGTCTGTGTGTGTTAAGACCTGAGAGAACACATAATCCTTCATATCACCCTCAGTAAAATGCTTGCCCCCCCCCCCCTTAGCACCTGCAGAAAAATATTTCTGGAGCCACCACTGCTTTGAAACAATTTTATGTGGTACACTGTGCTCAAAAATCTGTCAAAATGTTTTAGTGCGACTTTTGTAA…
animal	Invertebrate	Porifera	Demospongiae	Haplosclerida	Amphimedon queenslandica	Amqu-PasserB-porirera	4	2207	459	26	CCGTA/CCGTA	CCGTAAATGTTCAAATAAAAGCCCGG	TA/TA	HTH_Tnp_Tc5	DDE_1	DD35D	gi|296312207|gb|ACUQ01001047.1|:4648-6854	TACCGTAAATGTTCAAATAAAAGCCCGGGCGTTTATTTCCTTAATCAGGTTATGAGACAGGCGTCTATTTGAGACTGGCCTTTAATTGAGACAGGCGTTTATTAAATAATTAAAAATTATCAATAATGACCACACCCAAAAAACATGGCCACCAGAGAAGAAACATTTATATTCAGCAGTGTAATCAGAGGTCATCATGTATATAAAGTGACTTGGACACCATATATAAGTGAGAATCTGACAGCCAACATTGAAGAAGACAACCCACATGATAGACATGCTATTGCCTTAACCAGAAGTGCTGGTGATATTATTGGTCACATGCCTCGAAAAATAGCTCCATTGTGCTGGTTCTTTATTAGGAATGGAGGTAGTATAAAGTCTGTTGTCACTGGGAAA…
animal	Vertebrate	Chordata	reptiles	Squamata	Anolis carolinensis	Anca-PasserC-lizards	3	1849	422	29	CCGTA/CCGTA	CCGTATTTTTCGCTTTATAGGACGCACCT	TA/TA	HTH_Tnp_Tc5	DDE_1	DD35D	gi|294761359|gb|AAWZ02005430.1|:42382-44805	TACCGTATTTTTCGCTTTATAGGACGCACCTGATGATAAGACGCACCTAGTTTTCAGAGGAGGAAAATGGGGAAAAATAATTTGAACTAAAAGATGACCTAGAACATTTTAATAAAATAACATGTAATATGTAGACATTACCAAACAGTCAACAGCAGCATTAGGAAACATTATTACTGTAATTAATTGTAACAAAACTTTAGAACAATACACCCCTAGTCATCTAGAAACCCCAAAAAATCCCCACTACTGTCCGAACTCAAGCTCTGTGGCTCACTAACAGTGCTATCACTGTCACTGGAGTCTTCATACAGGACATTATCCTCAGAACCATCCAACGCATTACTGATGCCACATTTTTTGAAGGATTTTATAACCGTTTCATCCTTCACTGACTGC…
animal	Vertebrate	Chordata	ray-finned fishes	Anguilliformes	Anguilla rostrata	Anro-PasserC-ray-finned fishes	1	3157	426	28	CCGTA/CCGTA	CCGTATTTTCCGGACTATAAGGCGCACT	TA/TA	BrkDBD/HTH_Tnp_Tc5	DDE_1	DD35D	gi|1013163704|gb|LTYT01001506.1|:100038-106057	TACCGTATTTTCCGGACTATAAGGCGCACTTAAAAGCCTTTAATTTTCTCAAAAAACAACAGTGCGCCTTATAATTCGGAGCGCCTTATATATGGATTAATTCCGGTTGTGCTTACTGACCTCGAAGCGATTTTGTGTGGTACACGGCGCTCACAGCGTTCTGTCAAAATGTTTTAGTACGACTTTGGTAAACTACAAAGCCGCACCGCTTGCAGCATTACGGCTACCGTAGTCAGGAGCGTCGTGGAGTAATACAACAATACAATACAGTAACACAGTAATACATACTGTGCTTCACCATAATATTACAGTGTGTGTGTATAAAGACCCCAAAATGGCACCTGTCAAGAGACACGCTTACAACGCGGACTTCAAACTCAAGGCTATCAGTCACGCAGT…
animal	Vertebrate	Chordata	ray-finned fishes	Characiformes	Astyanax mexicanus	Asme-PasserC-ray-finned fishes	2	1926	411	24	CCGTA/CCGTA	CCGTATATTTCGGACTATAAGGC	TA/TA	HTH_Tnp_Tc5	DDE_1	DD35D	gi|294738793|gb|AAWZ02027995.1|:29717-31565	TACCGTATTTTTCGGACTATAAGGCGTACCGGATTAAAAGGCGCATTAAGCGAAAGGAAAGTCAGATAAGTCAAACTTTATTCCACTCATTCACAACAACTCTCGCCATTGTTCAGTTGTAACACATAAAATGCAAAACAATACACTCACTTTTTCAGTTAATTCCTCTTCCACAAATCCATCAAATTCTTCATCTTCAGTGTCTGAGTTAAACAGTTCAGCGATTACAGCATCAAGCATCTCCGGATTCCTCTCGTCATTATCAGAGTCAGTCTCGTTGCTGTAATTTAGCTGTTCAGTGATGATTCCGGACATGGTGAAAGCTCGGACGACGCTCGAGACTGACACCTTAGCCCAGGCATCCACGATCCATTGGCAGATAGTGCCGTAACTCGCCCG…
animal	Invertebrate	Arthropoda	Insecta	Hemiptera	Bemisia tabaci	Beta-PasserC-arthropoda	3	2558	465	27	CCGTA/CCGTA	CCGTATAGCTCCGCAGATAAGACGCCC	TA/TA	HTH_Tnp_Tc5	DDE_1	DD35D	gi|1092454842|gb|MAMS01000203.1|:955491-958048	TACCGTATAGCTCCGCAGATAAGACGCCCCTGCAGATAAGACGCACCCCGGATTTTGAGGGGGCAAAAAAAGAAAAAAATAAATACTCGCGTATAAGACGCGGTTTTTGATGGAAAAATGCAAAGGAGAAGAAAGAAATAACAAACAACATTCCTGGGAAAAATCTCTTGATTTCCAAATTTATTTTCTAAAATTTACATTAAAGAGGATCATTGACGGTTTCAGTCGCTCTCCGCCTCGCACTCCGTGTCATACTCATCATCGCTTGACTCGCCGGTAGCCACTGACTCAGCGTCGGAGTCGGAACTGGGATCGGCATCGGCATGCTCCCCTCCTCCAGTCACACTCGGTTGCGCAAGGTCGCTGTCGTCATCACCGGCACCTGCTATTGCACTCGGC…
animal	Invertebrate	Arthropoda	Insecta	Blattodea	Blattella germanica	Blge-PasserC-arthropoda	10	1747	421	27	CCGTA/CCTTA	CCTTATTTGCCGGTGTATAAGACGCTC	TA/TA	BrkDBD/HTH_Tnp_Tc5	DDE_1	DD35D	gi|1370624538|gb|PYGN01001517.1|:107158-108904	TACCTTATTTGCCGGTGTATAAGACGCTCCTATGTATAAGACGCAACCAAGAAATTTAATAGAATTTTCTGGAAAAACCCTAAATTTTAAAGTATGATTTTAAAAGAATGGATACAATAATAGGTTTTTGTTAATAGTAAACTGACCTTTCAGAAACCTGCAAAATCCATGTCACTGTCATCTGATGTTCCTCTTCTTCTTCATCATCATCTTCATATAAGAAATGATCTTCACTTCCATCAAGAGCATTACTAATTCCACATTTTAAGAAAGATTTAACAATAGTTTGTTCATTCACTTTAGACCAAGATGTCTTAACCCACTCGCACACTTGAGAGATTGATGGTCGTTTCAGGGCACCCTTTGGTGTTAGCTGATGTACACTGGCATCCATCATCC…
animal	Vertebrate	Chordata	ray-finned fishes	Perciformes	Boleophthalmus pectinirostris	Bope-PasserC-ray-finned fishes	1	1853	432	25	CCGTA/TCGTA	CCGTATTTTCTGGACGAAAGAGCGC	TA/TA	BrkDBD/HTH_Tnp_Tc5	DDE_1	DD35D	gi|1013163704|gb|LTYT01001506.1|:101938-105057	TATCGTATTTTCTGGACGAAAAGCCGCTACTTTTTCCCTAGATTTTGAACCATGAGGCTTAAATAAAGGTGCGGCTATTCTGTGGATTTTTCTTCCACCGCTAGGGGCGCTCTAACCGGAATTAGAATAAAAAATAAGATAGACGAAAAATCAATGCAAAGAAGAATACGGTACTTTTTCTTCAGCAGATAGAACACGCACGAGAAATTACCAACTGGTAATTATTTTAAAATCCTCGCTCCTTCATCATGGAAATGGCACGAAGAAGTTCGTATGATGCACGTTTTAAGCTGAAGGCCATCGATCTTGCTATCCAGGAAGGAAACCGCGCTGCTGCACGCAAGCTTAGCATCAATGAATCTATGGTGAGACGATGGAGGCGTCAGCGTGAAGAGCTCA…
animal	Invertebrate	Tunicate	Ascidiacea	Pleurogona	Botryllus schlosseri	Bosc-PasserC-tunicate	2	2040		24	CCGTA/CCGTA	CCGTA-TTTTCCATGTATAATCCGC	TA/TA				gi|973486053|dbj|BACK02041729.1|:4026-6182	TACCGTATTTTCCATGTATAATCCGCAAATTTTGCGTATTATACACGGGAACAGCACGCTTGAAAAAAAAATTCCCTCGAAATAAAACTTGAAATGGATCCAATACGCATTTCATGATATCACTAATTTCTTTCGTTTCATTTTGATCCCTGCAATCGCCACGCCCGCGCGCTGATCAACCAACCGTGACACATGATGAGAAAGATCGACTAAGCAGCATGCTCGGCGGCGTTCATTATGTTAGATTCTGTATCTCTTTAAATCGAAGTTGCCGTTGGGGTTATTAGTTTCATCTTAATAAAATATTGAACTGCTGTGACTTGAGCATTATTTATTATTACCAGTAGCTTTCATTCACAGTTTTATGATAATTGCCCTAGCGGTTTCATGAAGATGGGT…
animal	Invertebrate	Nematoda	Chromadorea	Rhabditida	Caenorhabditis elegans	Cael-PasserC-nematoda	7	2079		24	CCGTA/CCGTA	CCGTATATTCTCTATTAGTGCTGC	TA/TA				gi|808920186|gb|JZEW01000005.1|:19287975-19290053	TACCGTATATTCTCTATTAGTGCTGCATGCCGCTCTAATTTTCAGAGCCTTCTCGATTGCAGCTCTATTAGAGACTGCCGTTCTACTGGAGACTGCCGCTCTAATTTTCGAACGAGTTTTTTTTGTTTTCAGGAGTTTCAATTAATGGTGGAGTAGAAATAACAATTTTTCATAAATGAAAAAAAAATCAAAGAAAAACAAACAACAGAAAAAAAACAAAAATTATCCTACGGAAATGATAGAATTGTCAGACTCGTTGCCTTCTTCTTGACTTTCATCGATTCCAATATCCTGCACGAGGTCGACGAGAGAATTTTCTATACGCGTGCTGTTGAGAAGATCCAGACCCGACGGAATCGATCCGTTTGGTGCAAAACAGTGAATCTGATTATCTTCACT…
animal	Invertebrate	Arthropoda	Arachnida	Scorpiones	Centruroides exilicauda	Ceex-PasserC-arthropoda	14	1884		25	CCGTA/CTGTA	CCGTATTAGCCCAAATTTAATGCGA	TA/TA				gi|1092454842|gb|MAMS01000203.1|:955491-958048	TACCGTATTAGCCCAAATTTAATGCGACTCCGAAATTTTCATAAAGATATTTAGAAAAAAGATAATACTCAAAATAATTCAAAGAAAGTAAAATTCAATCATATAAGCATTTATTTAGGTAATTATAGCTAATAACACAGGTTACATTCATGTCAATAAAATTAAGTAATGTAAAACAAAATTAATATTACGTAAGTAACAACGAAAAACGGAAATGTTTATTCAGAATCTGAACTGTTTTCAGAATGAGAACTCATTGATGTCACATTGGTATCATCAGTATTTTCATTCACGCTTTCAGTCTTCTACGAAATGTCATCTTTTGTCCAATTTAAATCATAGGAAATGCAGCATTTCTTGAAAATAAGTATCAATTCAGGTTCGATCTTCTGCCAGGCA…
animal	Vertebrate	Chordata	ray-finned fishes	Clupeiformes	Clupea harengus	Clha-PasserC-ray-finned fishes	1	2016	450	25	CCGTA/CCGTA	CCGTAATTTCCGGACTATAAGCCGC	TA/TA	HTH_Tnp_Tc5	DDE_1	DD35D	gi|1377035112|emb|OOIJ01000155.1|:31992-34007	TACCGTAATTTCCGGACTACTGAGCGCACCTAAATATAAGCCGCACCCACTGAATTTAAAAAAAAATATTATTTTGAACATAAATAAGCCGCACATGTCTAAGCCGCAGGTGTACATTGAAACAAATAACTTTAAACAGGCTTTAACAAAAATAAATAGGCTTTAACGAAACACGGCTTGTAACAAAAATAAATAGGCTTTAACGAAACACGGCTTGTAACAAAAAGAAATAGGCTTTAACGAAACACGGCTTGTAACAAAAATAAATAGGCTTTAACGAAACACGGCTTGTAACAAAAATAAATAGGCTTTAACGAAACACGGCTTGTAACAAAAAAAAAAAAAAAAAGCGGTAAACAGTAGCTTAACAAGAAAGTCATTGGTCAATATCTTCCTCCT…
animal	Invertebrate	Mollusca	Bivalvia	Ostreoida	Crassostrea gigas	Crgi-PasserC-mollusca	3	3084	422	26	CCGTA/	CCGTAATCCGGTGAATATAATACGCA	TA/TA	HTH_Tnp_Tc5	DDE_1	DD36D	gi|763647798|gb|JYOU01054304.1|:55817-58347	TCATTTAAACTTAAATACCCCAAAACCACCTCTATTATTGACTGTACTGAAATATTTATCCAAAAGCCAAAGAACTGTTCTGCTCGATCAAGTACATGGAGCAACTATAAATCCCACAACACTCTCAAAGCACTTGTTGCTATTCAGCCAAATGGTGCATTTACTTTTGTTTCAAAGCTGTGGAGTGGGAATATAAGTGACAGGAAGATAACTATTGACAGCAAATACCTTGACAACATTTCCCCCGGTGATGAAGTAATGGCTGATAGAGGATTTCAGATTAGAGACCTTTTAACTTTAAAAGGAGCATACCTTAACATGCCTAAACATGCCACCATTCACTCGCGAGTGGAAAAATGGAATAGGAAGAGTGCTTACTTCTAAACAAATTATAGAGAC…
animal	Vertebrate	Chordata	reptiles	crocodilians	Crocodylus porosus	Crpo-PasserB-crocodilians	2	1581	431	24	CCGTG/CCGTA	CCGTGTTTCCCCGAAAATAAGACA	TA/	HTH_Tnp_Tc5	DDE_1	DD35D	gi|808920186|gb|JZEW01000005.1|:19287975-19290053	TACCGTGTTTCCCCGAAAATAAGACACTGTCTTATATTTATTTTTCCTCAAGAAGACACACTATGGCTTATTTTCAGGGGATGTCTTATTTTTATTAAGTATAGTACAACAATCTACATTTATTCAAATACAATTAAGTCGTCGTCTTCTGGAACATCGTCATAACTCTCCAAACACGGAATTCCATCCTGAATTTCTTGCGACTCCATTTCCTTTAGAATCATTGGCCCCAATCTCTCATGTTGAGCAATAGAGCTCTCATTAAATGAGCAGCTCTTATCCATGTAACCTGCTCGGAGTGCATTGGCAACAACACTGTCAGTGATTTTATCCCATGAATTCTTCACCCAAATCACGACCTCTTGCAGGCTAGGTTTCACAAAGTTTCCACGCTGATTT…
animal	Invertebrate	Mollusca	Bivalvia	Ostreoida	Crassostrea virginica	Crvi-PasserC-mollusca	4	2763	488	25	CCGTA/CCGTA	CCGTAAAGTCTGGTGTATAGCACGC	TA/TA	BrkDBD/HTH_Tnp_Tc5	DDE_1	DD35D	gi|1238813779|gb|MWPT03000007.1|:46038955-46041717	TACCGTAAAGTCCGGTATATTATACGCATGATTTTTCATCAGAAAATTTGTCGAAAGTAGGGGTGCGTATTATTTAATGGACCAAATTTCAAGCCCCTTTTTTTGCAGCTCAATTTTCCTCACACCAGTGTTGACATCGTATTCCGCCATCTTGGTTTTGTTGTATCGCTACCGCTTATATCATCAACTCAATGTAGAATGGTAAATCCATTATTATACTACCATTGGATTAATAAAATAATGGAAACATGTGTTTGTAATTTATTTATTTATTTTTATGTGTTTATTCACATTTAGCTGAAATAATTTCCTGGGATCGATTTCACATCGTATTCCGCCATCTTGCATTTTTTGTTTCGCTATCACTTCTATCAACGACTCATCGACTGCTTAATAATT…
animal	Vertebrate	Chordata	ray-finned fishes	Cypriniformes	Cyprinus carpio	Cyca-PasserC-ray-finned fishes	1	1593	403	29	CCATA/CCGTA	CCGTAATTTCCGGACTATTGAGCGCACCT	TA/TA		DDE_1	DD35D	gi|628775107|gb|AXZI01042490.1|:316-2199	TACCATAATTTCCGGACTCTAAACCGCAACTTCGTTCCCACGCTTTGAACCTCGCGGCTTAAACAATGACGTGGCTAATATATGGATTTTTCCCGCTTTCAAAATTGAAGGTGATTGATCTGGCTGTTGGAAAAGGAAATAGAGCTTCTGCACGGGAGCTTGGTCTTAATGAGTCGATGATAAGACGTTGGAAACAGCAGCGTGAGGAATTGACTCAGTGCAAAAAGACAACTAAAGCTTTCAGAGGGAAGAAAAGCAGATGGCCCGAACTAGTAAATGGGCTCGAAGACTGGGTCAACACACAGAGAGCAGACGGCCGAGGTGTTTCAACTGTGCAGATCCGACTGAAAGCCAAAACAATCGCCACCGCAATGAAGTTTGAGGATTTTAGGTGGACCA…
animal	Vertebrate	Chordata	ray-finned fishes	Cyprinodontiformes	Cyprinodon variegatus	Cyva-PasserC-ray-finned fishes	2	1784	392	25	CCGTA/CCGTA	CCGTATTTTCCCGACTATAAGCCGC	TA/	HTH_Tnp_Tc5	DDE_1	DD35D	gi|666075310|gb|JPKM01054600.1|:15692-17475	GACCGTATTTTCCCGACTATAAGCCGCTACTTTTTCCTAAAGCTTGGAACCATGCGGTTTATAATGTGGTGCGGCTTTTCTGTGGATTTTTCGCAACCCGCCAGCGGGCGCTTTAGCAGAACGTAAAAAAAAAACGAGACGGTAGGGAAGTCAAAGTTGGAAATCAAAGAAGAAGATAGCGCTAATTTTTATTTAGCACATGTAAGCAGCAGGCACGACGGAGAATTTTGTTCAAAGCCATACCCACTCATCATGGAAACCACATGAAGAAGTTCGTATGATGCCGCTTTTAAGTTGAAGGCCATCGATCTGGCAGTACAGGAAGGAAATAGAGCTGCCGCACGTAAACTTGACGTGAATGAATCCATGGTTCGGCGCTGGAGACGGCAGCGGGAAGAA…
animal	Vertebrate	Chordata	ray-finned fishes	Cypriniformes	Danio rerio	Dare-PasserC-ray-finned fishes	9	1759	425	28	CCGTA/CCGTA	CCGTATTTTCCGCACTATAAAGCGCACC	TA/TA	BrkDBD/HTH_Tnp_Tc5	DDE_1	DD35D	gi|969798330|emb|CZQB01009731.1|:882-2642	TACCGTATTTTCCGCACTATAAAGCGCACCGGATTATAAGACGCAGTCTCAATTACGGGGTCTATTTCTGTACTTAACCCATACATAAGGCGCACCGTATTATAGGGCGCACGCTAAAATACACTGTCTGCAAAAAAAAGGTAATGGAAGCAAAACAGTTAACATAGTTTAGTTGAACTTTATTGTACTATTTAACAATACACTCACATTATTTTTTTAAtcagtcttctcccacaaatccatcaaagtcctcatcttctgtgtctgaattgaacagctgggcagtttcgtcatcaaacacgccgggttctctctcatcattgtctgagtcagtctcattgccgggtggctgttcagcaatgatgccggcttttgcaaaagctcggacaacagttaaag…
animal	Vertebrate	Chordata	ray-finned fishes	Perciformes	Dicentrarchus labrax	Dila-PasserC-ray-finned fishes	3	1597	428	26	CCGTA/	ACCGTATTTTCCGCACTATAGGGCGCA	TA/	BrkDBD/HTH_Tnp_Tc5	DDE_1	DD35D	gi|607314450|emb|CBXY010029822.1|:2828-4424	ATGGCACCTGTCAAGAGACACGCTTACGACGCGGACCTCAAACTCAAGGCTATCAGTCACGCAGTAGAACATGGGAATAGAGCAGCTGCGAGAGAATTCAACATTAATGAATCAATGGTACGGAAGTGGAGGAAGCAAGAAGATGACCTGCGTCAAGTAAAGAAGACCACACAGAGTTTCCGAGGGAACAAAGCGAGATGGCCACAGTTAGAGGACAAAATTGAACAGTGGGTTATTGAACAGAGAGCAGCCGGTAGAAGCGTCTCTACAGTCTCTATTCGACTGAAGGCAACAGCGTTAGCACGGGACATGAATATCAATGTCTTTCGTGGCGGGCCTTCTTGGTGCTTTCGTTTTATGAAAAGACATAATCTCTCCATCCGCACACGAACTACCGTC…
animal	Vertebrate	Chordata	mammals	bats	Eptesicus fuscus	Epfu-PasserC-bats	7	2118	304	26	CTGTA/CCATA	CTGTATTTTCCGGCGTATAAGACAAC	TA/TA		DDE_1	DD35D	gi|398499853|gb|ALEH01141248.1|:20159-22276	TACTGTATTTTCCGGCGTATAAGACAACCCCCAACTTTTCCAGTTAAAATATAGAGTTTGGGATATACTTGCCATATAAGACTACCCCTCTTCCAATGCACACCAAATAAAAATTTAAAAAACATCAGATTTGATTTCAATATGGTAATTTTAATTCAAATGCTTATGACATGCAGGTACTTAACAGGAAAACTGTCACTTATAAACATAAGGCTGTTTGTCATCAAACATGTAAACATAAAACTGTGCAAGTGGATTAAACTTTTCCTAATTCACTCTAAAGCTGAAAGGAAGGATAAGACAATAAACCCATGGGAGCTGCCATGCTGTTTGTTTTCTAAGCTGTCAACCAAACTGGAACTGATGATGATAGGAGGAAGATAACCAACAGAGAGAGAG…
animal	Vertebrate	Chordata	ray-finned fishes	Cyprinodontiformes	Fundulus heteroclitus	Fuhe-PasserC-ray-finned fishes	1	2052	427	28	CCGTA/CCGTA	CCGTATTTTCCGCACTATAAGGCGCACC	TA/TA			DD35D	gi|918142790|gb|LHQP01004596.1|:18839-20431	TACCGTATTTTCCGCACTATAAGGCGCACCGGATTATAAGGCGCACCTTCAATGAATGGCCTATTTTAAAACTTTTTCCACATATAAGGCGCACTGCATTATAAGGCGCATAGAATAGACGCTACAGTAGAGGCTGGGGTTACGTTATGCATTCACTAGATGGAGCTGCGCTAAAGGGAATGTCAACAAAACAGTCAGGTAGGTCAGTCAAACTTTATTTATAGTTTACAAACCAGCATTCTGACAAATCCGTTTACTCCCAACATGAATGAACAGCTGTTTTATGTGATGTGGTATTTCGTTTATCTTTTAACAACAGCAGCACAATATGTAGTGCAACATTTATATCACATAGTGGAGGGGAACCTTTCCTGGATTCAATAAACACGTAAAGAACAG…
animal	Vertebrate	Chordata	ray-finned fishes	Gasterosteiformes	Gasterosteus aculeatus	Gaac-PasserC-ray-finned fishes	17	2390	425	28	CCGTA/CCGTA	CCGTATTTTGCGCACGAAAAGACGCACC	TA/TA	BrkDBD/HTH_Tnp_Tc5	DDE_1	DD35D	gi|86291352|gb|AANH01011336.1|:47689-50078	TACCGTATTTTGCGCACGAAAAGACGCACCGCATCAAAAGGCGCACCTTCAATAAATGACGTATTTTAATTATTTTTACATATATAAGGCGCATCGCATCATAAGGCGCACCTTTAATAAAACGCTTCGCATAAGGCGCTAAAGTAGAGGCTGGAGTTACGGTGCGTTATGCATCCATTAGATGCATAACGCATCCATTAGATCAGGGGTCGGGGACTTATGGCTCGCGAGTCACATGTGGCTCTTTTGACGACTGCATCTGGCTCTCAGATAAATCTTAACTTATATTCCTTAACACGATATGTAAGAAATAATTCCGCTGGAAATCACAGTGTTAAAATAACGATCACACTGTAACTTAGAGCTTTAGCTGCTTGGGCTGTTTCCGCAGAGATTTTG…
animal	Vertebrate	Chordata	ray-finned fishes	Gadiformes	Gadus morhua	Gamo-PasserC-ray-finned fishes	4	1851	436	27	CCGTA/CCGTA	CCGTATTGGTCCGAATATTAGACGACC	TA/TA	BrkDBD/HTH_Tnp_Tc5	DDE_1	DD35D	gi|1042243768|emb|CAEA020013609.1|:4253-6103	TACCGTATTGGTCCGAATATAAGACGGCCTTTTTGCCCCTCGGAATAGGTCAGAAAAAGTCGGGTCGTCTTATATTCGGGGTCTAGTATTCAGAGCGCAGTTTCTCTTCTTCAGCGCTCCCTTTAAATGTCAATACAGATTCGCGGCCACAGATGGCACCAAAAATTCGTTCCGGACGGAGGGAAGAGGTAGTCCAGCGTCCTTAACAACCAGCCCGTTACCGGTGTTTAAAGATGGAAAGACAGGCTGTTCATTTAGAGACAAGTGGCTCAAAAGTGGGCCAGGTCAATAAACAACAGCGGAGGAGCTATGATGCTAATTTCAAAATAATGGTTGTCAATAAGGCAGAGTCATCTAACAACTGCCAAGCTGCCAAGAAATTCGGGGTCACTGAGTGTA…
animal	Vertebrate	Chordata	reptiles	Squamata	Gekko japonicus	Geja-PasserC-lizards	3	2302	452	26	CCGTA/CCGTA	CCGTATATACTCGAGTATAAGCCGAC	TA/TA	BrkDBD/HTH_Tnp_Tc5	DDE_1	DD35D	gb|LNDG01127566.1|:3442-5743	TACCGTATATACTCGAGTATAAGCCGACCCGAGTATAAGCCGAGACTCCTAATTTTACCACAAAAAACTGGGAAAAAGTATTGACTCGAGTATAAGCCTAGGGTGGGAAATGCGAAATGCAGCAGCTACTGGTAAATTTCAGAAATAATAGATACCAATAAAATTACATTAAAAACACATAATATTTATTTCAAAGAGAAACAGTAAATTAGCTCTATAAGTGGAAAAGAGGGTCAACAAAAACAATATGGTATCAACAATAACTTTAAAAGTACAAAAACCTTAGCTCAAGCAGCGAACAAAGTTAAAACATAAGAGTTAAAATCCTTCAAAACTGGATTCCTCCTCATCATCTGTATGGCCAAACAGAGCTTCAGCTTTATCTGGTGTGAGGTTATC…
animal	Vertebrate	Chordata	ray-finned fishes	Cichliformes	Haplochromis burtoni	Habu-PasserC-ray-finned fishes	2	1866	432	25	CCGTA/CCGTA	CCGTACTTTCTGGACAATAGAGCGC	TA/TA	HTH_Tnp_Tc5	DDE_1	DD35D	gi|364247195|gb|AFNZ01036692.1|:7203-9068	TACCGTACTTTCTGGACAATAGAGCGCACCTGTATATAAGCCGCATCTGCTCTATTTTTAAAAATTTTTTTAAAAAAAGGATATACAAGCCGCACCTGGCTATAAGCCGCAGATATCTATGATGAAAAAATAGATATTTACTGCATGTACAGAACAATCTTGTACTGCAAATGTACAAGTATGTACCTGAACAGATTCTTTCCGAACAATGCCTTTTAACATGGCAGCAACTTTACTGATTAAAACGTAACAGAACCAAGAGAAAATAACCGCTATTTATTTACTTCCATTTTTCCTGTATTTGAAACCACAAGTCACTTTAATCATCTTCGCTGAAACCCATGAAGTCGTCTTCTTTAGTGTCAGAGTTGAACAGGCTCAGAAGAGCTTCATCACATC…
animal	Invertebrate	Arthropoda	Insecta	Hemiptera	Habropoda laboriosa	Hala-PasserC-arthropoda	1	1842		28	CCGTA/CCGTA	CCGTATTTTTCGGACCATAAGACGCACC	TA/TA				gi|913679617|gb|LHQN01015230.1|:18160-20001	TACCGTATTTTTCGGACCATAAGACGCACCTTTTTACATAGAAAAATCGACTTAAAATTGGAGTGCGTCTTATGGTCCGCAGGTAACATTAAAATACGAATCTTTATACTGTATCGAAGCTATTAGAGAAGTTCAATTACTGGCGCAATATGTTAATAAAATTAGTACAGCACGCCAGTGAAGGTAGGTATGTAGGGTAATTCCAAACTGAGAACAGCATGTACGTCATCATGCGCAGAAAACACATTTTGATACCCAAGTCATCTCGATGCATGTGGGGAAATCACCGATTTACACTCTTTGTCTATGAGCGTCAATAGCTATTAGTCTGTAAACATATGCGCTTCTATACGGTTCAAACAACTAATGTGTAATAAGTCCGAATTATTTTTATAAATC…
animal	Invertebrate	Annelida	Clitellata	Rhynchobdellida	Helobdella robusta	Hero-PasserB-annelida	17	1773	437	25	CCGTG/CCGTG	CCGTGTTTCCTCATATATAAGACA	TA/	HTH_Tnp_Tc5	DDE_1	DD35D	gi|431348102|gb|AMQM01000801.1|:12330-14103	TACCGTGTTTCCTCATATATAAGACATCCCTCAAATATAAGACCTAGCACGTTTTTTGTCTATTTTTCTAATATAAGCCCTCCCTCGAATATAAGCCCTCCCTCGATTATAATTTCTAGTATGAATCAGCTGACAACAACAAAAACTTCTGTCAAAACCACACCGGAAACGTCAACTGCTGCAAGATTTTTCGTTTTTCGAGGATTTTTCGTTTTTCGAACTGTTTTTCCTCCTTCAAGCATATCCTGAGGTTACAAAGCTGTCAAAGTAAGGGTTGTTTTTTCTATTTAAATAAACTATTTTGTAACATTTTGCCCATGTTTAAGATGAGTGGCAAGAGGAAAAGTTACTCTGTCGAATACAAAAAAGGAATTGTGGAAGAATGCAGAGATCAAAATA…
animal	Vertebrate	Chordata	mammals	bats	Hipposideros armiger	Hiar-PasserC-bats	3	1961	426	22	CCATA/CCATA	CCATATTTTGCTGTGTATAATG	TA/TA	HTH_Tnp_Tc5	DDE_1	DD35D	gi|1111361796|gb|JXIK01000067.1|:4654529-4656489	TACCATATTTTGCTGTGTATAATGTGCACCCACATTTTTGGCCCAAAGTTTCAGGGAAAACATCTTTTAACTTTTTTAATTCAAATTTTTATATGTTTATATTTAGGTGCTTGTTTTTTGTATTTTAAAGGAATTTTAGCATTTTAAAAAACATATTATGGTACAAGAAATTTTATGTAACAAATAATTACAAAACACAAGAACAGATACAAGGTACAAGAAATTTTATGTACCGGTAATAAATTTATGATATTTATGCATCATAGAAGGCCAAGAACTCATCACTGTCAATATCAGAAGTATCGACTTCTTCAATTTTTGCATTACCAGTGTCTTCTGAAGAGTCACTTTCCTCTTCCTGGTAAATTTCATCATCTTCAGTTCCATCCATTGCATTGC…
animal	Vertebrate	Chordata	ray-finned fishes	Syngnathiformes	Hippocampus comes	Hico-PasserC-ray-finned fishes	3	3548	431	25	CCGTA/CCGTA	CCGTAAATTCCGGATTACAAGCCGC	TA/TA	HTH_Tnp_Tc5	DDE_1	DD35D	gi|1111806665|gb|LVHJ01001399.1|:20560-25328	TACCGTAAATTCCGGATTACAAGCCGCTACTTTTTTTTCCACACTTTCAACACTGCGGCGTGTAATGTGAAGCGGCTTTTTAATTTTTTTTTTTCCATCGCGGGAAAAACATGGACCAACAAAATGAATGAGTCGTTCAGTGAGGTCCAATGAGATTGTATGACTAATCACAACTTCCGCTCTTTTCGCCGTCGCGGGAAAAATGTGTTACCTGGTAACAGTCGACCAATAAAATGAATGAATAGTACACAGGGGTTCAATGAAATTGTATGATTACCGGTAATCACACAACTTCCTTATTTCAGTCTTTCCTCTAACCCTGATCAACATGGAGAATACCAGACGAAAAGCATATGATGCAGCTTTTAAACTAGAAGCGATCACTCTGGCAGTTAAAGA…
animal	Vertebrate	Chordata	ray-finned fishes	Siluriformes	Ictalurus punctatus	Icpu-PasserC-ray-finned fishes	5	1789	503	14	CAGTA/CCGTA	CCGTAATTTCCGGA	TA/TA	BrkDBD/HTH_Tnp_Tc5	DDE_1	DD35N	gi|1035570738|gb|LBML01014329.1|:34164-35952	TACCGTAATTTCCGGACTATAAGCGCTACTTTTTTTTTCACACGCTTTGAACACTGCGGCTTAAACAATGATGCGGCTAATTTATGGATTTTTACGGGCTAACGAGCTTCATGCCGCCAAAACATTTAGCCTCGTCACATCGGACCAATGAAATAACCAGGTCACAGTGGACCAATGAAACTGTTCGAATTACATCAAACGCACTCACCCTAAATTCTTCAGATCAGTCATATGGGCTTCACGCACACACCCTCTTCATGGAAAATACACGAAGAAATGCGTATGATGCAGCTTTCAAGTTAAAGGCGATCGATCTGGCTGTCGAAGACGGAAACAGAGCTGCTGCACGTAAACTTGGCATCAATGAATCGATGGTGAGACGTTGGAGACGGCAGCGTG…
animal	Vertebrate	Chordata	ray-finned fishes	Cyprinodontiformes	Kryptolebias marmoratus	Krma-PasserC-ray-finned fishes	1	1620	455	25	CCGTA/	CCGTATGTTTCGGACTATAAGTCGC	TA/	BrkDBD/HTH_Tnp_Tc5	DDE_1	DD35D	gi|1031857395|gb|LWHD01000058.1|:426057-427677	TACCGTATGTTTCGGACTATAAGTCGCTACTTTTCCCCCCGCTGTAAACCATGCGGCTTATACGAAGGTGCGTCTTTTCTGTGGATTTTTCTTTACCCGCCAGGAGGCTCTTTACCAGGAAGTGAGTCACGGGACGTCAAAGTTGGAAATCAAAGAAGAAAGCGCCAATTTTCCTATAGCACAAGCTAGCAGCAGGCACGAAGGAGAAATTCTTTCAAACTCATACCCCCTCATCATGGAAACCACACGAAGAAGTTCATATGATGCCGCTTTTAAGTTGAAGGCCATCGACCTGGCAGCACAGGAGGGAAATAGAGCCGCTGCACGTAAGCTCGGCGTGAATGAATCCATGGTTCGCTGTTGGAGACGGCAGCGGGAAGAACTCATTGAATGCCAAAA…
animal	Vertebrate	Chordata	ray-finned fishes	Perciformes	Labrus bergylta	Labe-PasserC-ray-finned fishes	7	1854	393	22	CCGTA/CCGTA	CCGTATTGGCCCGAATATAAGA	TA/TA	BrkDBD/HTH_Tnp_Tc5	DDE_1	DD35D	gi|1025591132|emb|FKLU01000007.1|:587671-589524	TACCGTATTGGCCCGAATATAAGACGGCATTTTGCCCCATCGAAATAGGTCCGAAAAAGTCGGGTCGTCTTATATTCGGTGTCTAGTATTCAGAGCGCAGCTCTAATTGTTCGCCTGTCCCTTTAAATGTCAATACACATTGCGGCCCCAGGTGGCGCCAAAAATCTATCAAGCGAGTGTTCCAGGAAGAAGCAGTCCAGCGTCCTTAGCAGCCAGCCTACCGGTGTTTAAAGATGGAGAGACAGTCTGATCATTTAGAGAAAAGTGGCTCAAAAGTAGGTCAAGTCAATCAACAGCAGCGGAGGAGTTATGACGCTAATTTTTAAATCATGGTCGTCAATTCAGCCGAGTCAAGCAACAACTGTCAGGCTGCTAAGAAGTATGGGGTTACAGAGTGTA…
animal	Vertebrate	Chordata	lobe-finned fishes	Coelacanthiformes	Latimeria chalumnae	Lach-PasserC-lobe-finned fishes	3	2203	425	28	CCGTA/CCGTA	CCGTATATCGCGGCGTATAAGTCGACCT	TA/TA	BrkDBD/HTH_Tnp_Tc5	DDE_1	DD35D	gi|726299295|gb|JACL01033928.1|:38029-39861	TACCGTATATCGCGGCGTATAAGTCGACCTTTTAAGCTTTAAAAAATCTTCCAAAAAATTGGGGTCGACTTATACGCCGAGTGTGAAATGTGAACCTTAAAGTCCAGGTGAAACTCCAGGTGAATGACATCGAAGTTGTCGAAGATGAACGATCCTCCGGTGTAGGTGGTCGCCATTTTGAATCAGCTGTTTCAATGTTTACCGTACATTTTATTTAACAGACTTATTTCATTACCGTAATTAAAACGTAACACATTGATTTAATTTGAATATATTATTATTTTTTTATTCAAATAGATTATTTTAAACCTTCTGAAATAAATAAGTTGTCAAAAATATAAATATTAATATACCGTAGGCCTATTGCCTGCGTCACATGCAGGAAGCCAAGATCGTATT…
animal	Invertebrate	Arthropoda	Insecta	Odonata	Ladona fulva	Lafu-PasserC-arthropoda	4	2738	327	25	CCGTA/	CCGTATTTCCCGGCCTAAAAGACGC	TA/		DDE_1	DD35D	gi|1272941697|gb|APVN02006364.1|:74826-77563	CAGTTACAATCAGAGAGAAAGTCAAGTGCCTATGCTCTTGTATAAACACATGAACAACTGAGCATCAGGGCTCGCACTTTGCAAGTAAAATCCTAAATATGCATACAATGCAAAAAGAGAAATAGAAATACACTGCAATTCCTCCCTCCCCCCTTTTAAAATTGGCTCTACAGAACATTAAATAAAACTAAAGAATTTTCCAATCAAAAATACACCAAAACTATTTCAATGAATCTGGAAAAAAAACAAATACATAACAATCTGGAAAAAAAACAAATACATAACAATCTGGAACACAAACGTATTCTTCACTCTCAGACAATGACAATTTGCTACTTTCTTGATTCATTTGGCTTTAGGTAGGTCACCTCTCCTTCCTTTGATGAAGTTCTTCTGTTT…
animal	Invertebrate	Arthropoda	Arachnida	Araneae	Latrodectus hesperus	Lahe-PasserC-arthropoda	100	1835	392	27	CCGTA/CTGTA	CTGTATTTATGCTAATCTAATGCGCAT	TA/TA	HTH_Tnp_Tc5	DDE_1		gi|650316690|gb|JNCD01000678.1|:67201-69023	TACTGTATTTATGCTAATCTAATGCGCATCCCCATTTTAAAACTTTAAATAATAAAAAAATTGGTGGCGAATGTAATGCGCATCAATGGTATGAAGAATTTATCAAATCTTATTTTATACAACAATGAATTTGTATATAAAGTAGAAGAGAACCAAGAATTAATTTATTAGTAGGCTATTGTTATGTGAAACAATCATTGTTAATTACCACTACCGTATATACGGTACCTATTGTAAAAAATATGAACATAAAATAAATCGTAACATTTCTATCTAGCTAAGAGGTTCTACAATCAGTGATTAATAGTCTTTATTCACTAATGCTTTCATCACTGGAATCATCGCAGCTCTCTTCGTCAGAAGCAGATTCATTTCTTCTTTCCTCATCATCATCGCCAT…
animal	Invertebrate	Arthropoda	Merostomata	Xiphosura	Limulus polyphemus	Lipo-PasserC-arthropoda	30	2022		23	CCGTA/CCATA	CCGTATTTTTCAGAATATAAGAC	TA/TA				gi|644884751|gb|JJRX01065023.1|:2634-4468	TACCATATTTTTTTGGTGTATAACATGCACTTTTTTACCCCAAAATTTGATGTCAAAATCTGCTTGCATCCTATACACCGAAGGTATGAATAATATATATATATATGTACGATATACACAAGCCATGTGTAAATATATTTAAATAGGCATGCATAGTTTAGTTCAATTGAATGTGTTATTTATAACAATAGTAGTTTTTTCTTTAAAAAACATAACTGTTTATAATGCTCCCTAAATAATAAAAAAATAAACTATAGTAATGGATGAGAGTGAAAAAGCTTGTAAATACATGACGATCCCTGTTTAATGTGGAGCAGAATAAGGCGTTTCAGGCCTAACTTTAACAAATAAAAAATCGTTTTTGAGTGCTTGCCTTGGATTCAAATGTGCAATGCACTT…
animal	Vertebrate	Chordata	reptiles	Testudines	Malaclemys terrapin terrapin	Mate-PasserC-turtles	145	2545	450	27	CCGTA/CCGTA	CCGTATTTTCCGGCGTATAAGACGACT	TA/TA	BrkDBD/HTH_Tnp_Tc5	DDE_1	DD35D	gi|1065798014|gb|MDXI01010651.1|:1165008-1167552	TACCGTATTTTCCGGCGTATAAGACGACTGGGCGTATAAGACGACCCCCAACTTTTCCAGTTAAAATATAGAGTTTGGGATATACTCGCCGTATAAGACTACCCCCCTTCCAACGCACACCAAATAAAAATTAAAAAAAATCAGATTTGATTTCAATATGGTAATTTTAATTCAAATGCTTATGACATGCAGGTACTTAGCAGGAAAACTGTTACTTATAAACATAAGGCTGTTTGTCATCAAACATGTAAACATAAAACAGTGCAAGTGGATTAAACTTTTCCTAATTCACTCTAAAGCTGAAAGGAAGGATAAGACAATAAACCCATGGGAGCTGCCATGCTGTTTGTTTTCTAAGCTGTCAACCAAACTGGAACTGATGATGATAGGAGGAAGATA…
animal	Vertebrate	Chordata	ray-finned fishes	Cichliformes	Maylandia zebra	Maze-PasserC-ray-finned fishes	119	1788	434	28	CCGTA/CCGTA	CCGTATTTTCACGACCATAAGGCGCACT	TA/TA	BrkDBD/HTH_Tnp_Tc5	DDE_1	DD35D	gi|86291352|gb|AANH01011336.1|:47689-50078	TACCGTATTTTCACGACCATAAGGCGCACTGTGCTAAAAGGCGCAGTCTCAGTTATGTGTGCCCTTACTGTATTTAACACACACATAAGGCGCACTGGATTATAGGGCGCATACAAGTACCGTATGCGTATTTAAAAATAAAGCGGGAGCAAACCTGAATTCGGTACCTTACTCACATTTCTATTGCCGGTAATCGTCACATCAACAACACACAAGCATACAAGTGTGCATATTTAAAAATAAAGCAGGAGCAAAACTGAGTTTGGTACTCACATTTTTATCATCAATCAAACCCATCGAAGTCCTCATCCTCTGTGTCTGAATTGAACAGCTGCGCTAAATCTCCATCAAACATGCCAGGTTCACTGTCTTCACTGTCAGAGTCACTTTCCGTGCCGT…
animal	Invertebrate	Arthropoda	Arachnida	Scorpiones	Mesobuthus martensii	Mema-PasserC-arthropoda	3	2545	440	15	CCGTA/CCGTA	CCGTATTAGCCCGAA	TA/TA	BrkDBD/HTH_Tnp_Tc5	DDE_1	DD35D	gi|553827012|gb|AYEL01073548.1|:26238-30712	TACCGTATTAGCCCGAATATAACGTGACCCCGAATTTAACGCGACTCCGAAATTTTCATAAAGATATTTAGAAAAAAATAATACTCATAAAAGAATTCAAAGAAAGTACAATTCAATCAGTTAAGCATTTATTTAGGTAATTATAGCTAATAACACAGGTTACATTCATGTCAATAAAATTAAGTAATGCAAAACAAAATTAATATTACGTAAGTAACAACAAAAAACGGAAATGTTTATTCAGAATCTGAACTGTTTTCAGAATGAGAACTCATTGATGTCACATCGGTATCATCAGTATTTTCATTTACGTTTTCAGTCTCCCACAAAATGTCATCTTCCGTCCCATTTAAATCATTGGAAATGCAGCATTTCTTGAAACCTTTAACTATCGATTCA…
animal	Vertebrate	Chordata	ray-finned fishes	Perciformes	Miichthys miiuy	Mimi-PasserC-ray-finned fishes	2	1566		26	CCGTA/CCGTA	CCGTATTTTTCAGGCTATAAAGCGCA	TA/TA				gi|1006950429|gb|JXSJ01000971.1|:3341-4906	TACCGTATTTTTCAGGCTATAAAGCGCACCGGATTATAAGGCGCAATATCAATTAACATGTCAATAACTGTCAATTTTCACACATAAGGCACATCTGATTATAAGGCGCAATAAGCAAAACAAAACGTGTGTCAGATAGGTCGAACTTTATTCAACTAATTCACAATAACTCTCAACGTTGTTCAGTTGTAGGCTAACACAAAAATACAAAACCATTGTTCAGTTGTAACACAAAACTACAAAACAATACACTCACTTTTTTTTCAGTTCATTCCTCGTCCACAAATCCTTCAAATTCTTCATCTTCAGTGTCTGAGTTTAACAGTTGGGAGATTTCGGCATCAAGCATGCCCAGATCCCTCTCGTCATTATACGAGTCAGTCTCGTTGCTGTCACCGG…
animal	Vertebrate	Chordata	ray-finned fishes	Synbranchiformes	Monopterus albus	Moal-PasserC-ray-finned fishes	1	1473		28	CCGTA/CCATA	CCGTATTTTGCGCACCATAAGGCGCACC	TA/TA				gi|553836831|gb|AYEL01068228.1|:3840-5607	TACCGTATTTTGCGCACCATAAGGCGCACCAGATTATAAGGCGCAGTCTCAATTACGGGGTCTATTTCTGTACTTAACCCATACATAAGGCGCACCGTATTATAAGGCGCATGCTAAAACGTAACGGAAGCAAAACAGTGAGTTTAGTTGAACTTTATTCTATTTAACAATACACACATTTTTTAATCAATCTTCTCCCACAAATCCATCAAAGTCCTCATCTTCTGTCTCTGAATTGAACAGCTGGGCAATTTCGCCATCAAACATGCCGGGTTCCCTCTCATCATTGTCGGAGTCAGTCACGTTGCCAGGTGGCTGTTCAGCAATGATGCCGGCTTTCGCGAAAGCTCGGACAACAGTTACAGCAGATATCTTAGCCCAGGCATCCACAATCCATTC…
animal	Vertebrate	Chordata	mammals	bats	Myotis brandtii	Mybr-PasserC-bats	8	1735		22	CTGTA/CCATA	CCATATTTTTCCGTGTACAAGA	TA/TA				gb|APJB010617789.1|:1-2785	TACCATATTTTTCCGTGTACAAGATGCCCCCATGTATAAGACGCCCCCCTACACACACTTTTCCAACCCAGAATTAAGAAATCAATATTTTAAACATAAAACGGAACACATTTTCATTTAATAATTACCCCAGGTAATGTTTACATACCAGTACTATGATATTATGCAGCACATCACTTTATTCAGCCTCTGTTGCATCACTGCTCTCTTCTTCATCACTATTAGTTCCAGACATAACAATTTCTTCAACTTCTATTGTATCACTGCTGAATTCTGAGTCACTGTCTATATATGTGACATCATCCTCAGTTCCGTCCATGGCATTGCTGATTCCACATTTCTTGAAGGACTTCACAATCACCTCTTGTTTGATGCCATACCATGAGTTTAGGACCCAAT…
animal	Vertebrate	Chordata	mammals	bats	Myotis davidii	Myda-PasserC-bats	1	2276	452	24	CCGTA/CCGTA	CCGTATTTGCCGGCGTATAAGACG	TA/TA	BrkDBD/HTH_Tnp_Tc5	DDE_1	DD35D	gi|430493634|gb|ALWT01106846.1|:9195-11236	TACCGTATTTGCCGGCGTATAAGACGGTTTTTTGGCCCTGAAAAATATGCCTCCAAGTGGGGGGTCGTCTTATACGCCAGGTACACTTCAGATAGACTGCCCATAGTGCTTGCCCCGTGCCATAGTGGCCTCCCGATGCCCGCCCACTTCATTCCACATACCGTTCCGGCATCAGCAGCGCTGCTGGGTGTATGCTCGGCTGATATGCGATTTTGCTACATATGCATTGAAGATTCGCGATTTTGCGCTATCATGGTGCCTGTTAGAATGTTGAAGAGCTCGCACTTGCGCACTAGTGAGGTCCCAGGGAGATGCTGATGCAAGGGTGGACCAGACTGCTATAGTGACAGGGCGGGAAAACAGGGAGCAGGGACCAATCAAATCAGGCTTTGTATACAG…
animal	Invertebrate	Mollusca	Bivalvia	Mytiloida	Mytilus galloprovincialis	Myga-PasserC-mollusca	4	2785	445	25	CCGTC/	CCGTCTTTTGGTATGTATAACGCGC	TA/	CENP-B_N/BrkDBD/HTH_Tnp_Tc5	DDE_1	DD35D	gi|725690001|dbj|BBOV01106871.1|:329-1830	AAGTCACATCTCCGAAATCGGCAAACAGGAAGCCGGTAATGTGGAAGTTTTCTAAATGGACACCGATTTCGGAGAATTCCGTACGGAATACGTAATTCATACAAAATTGCAAATATTCTGACAAATAAATAATATCTTATAAGAATATATAAAGTAGTTTTCTAAAACCGAATTTAATAATTTGATTGAATATCAAAGACAAATTAATTTCCCATGATTAAAGTTTTGATTGAAATAATAAAATAATTATACAATTCAGTCAAATAATTATTATAAACATCTATTTCTCAATCTTTAATGTTTATAAACACATGTAAGCCGTCAATTCATTAGATTGTTTTATCTTGTATTAAAAGCCCAAGCTGACCATGCATTGGAATTTCAAGGCTTGCAATTAAA…
animal	Vertebrate	Chordata	mammals	bats	Myotis lucifugus	Mylu-PasserC-bats	9	1730	315	22	CTGTA/CTGTG	CTGTGTTTTTCCATGTATAAGA	TA/TA		DDE_1	DD35D	gi|539792914|gb|AWGZ01273123.1|:8266-10226	TACTGTGTTTTTCCATGTATAAGAAGCCCCCATGCATAAGATACCCCCCACTTGTCCAACCCAAAATTAAGAAATAAATATTTTAAACATAAAACAGAACACATTTTTATTTAGTAATTACCACTGGCAATGTTTACATACCAGTACTACGATATTATGCAGCCCATCACTTTATTCAGCCTATGTTGCATCACTGCTCTCTTCTTCATCACTATTAGTTCCAGACATCAATTTGTTCAACTTCTATTGTATCACTGCTGAATTCTGAGTCACTGTCTATATATGTGAGGTCATCCTCAGTTCCGTCCATGGCATTGCTGATTCCACATTTCTTAAAGGACTTCACAATCACCTCTTGTTTGACGCCATACCATGAGTTTAGGACCCAATTACAGACCT…
animal	Vertebrate	Chordata	amphibians	Anura	Nanorana parkeri	Napa-PasserC-frogs	20	2531	457	24	CCGTA/CCGTA	CCGTATTTGCCGGCGTATAAGACG	TA/TA	BrkDBD/HTH_Tnp_Tc5	DDE_1	DD34D	gi|763647798|gb|JYOU01054304.1|:55817-58347	TACCGTATTTGCCGGCGTATAAGACGACTGGGCGTATAAGACGACCCCCTAATTTTTCAGTTAAAAAATAGGTTTTGGGCTATACTCGCCGTATAAGACTACCCCCCTTCTGAGGCCACACCATTTAAAAACATCAGATTTGATTTACGGTAAATAATTTTAATTAAAATGGTTATAACTTACCGGTACTTAAAATCCTTCAAAATCCTCATCATGGTCATCCTCTGACATCATAAGTTCATCAATGACATCTTGTGCTACATTTGTAAGACAGTCATCATATGGATCTAATTCCGAATCAGATGTTGTGGCTTCAGCTTCGGCTTCCCCTTCATCTTGCCACAAGTAGTCGTCCTCCATACCATCCAATGAATTTGATATGCCACACTTCTTGAAAGA…
animal	Vertebrate	Chordata	ray-finned fishes	Cyprinodontiformes	Nothobranchius furzeri	Nofu-PasserC-ray-finned fishes	27	2346	399	23	CCGTA/CCGTA	CCGTATTTTCCGCACCATAAGGC	TA/TA	BrkDBD/HTH_Tnp_Tc5	DDE_1		gi|1042243768|emb|CAEA020013609.1|:4253-6103	TACCGTATTTTCCGCACCATAAGGCACTATTAAAAACCTTTGATCTTCCCCTGAACCGGCAGTGCACCTTTTAATATGGATGCACCTTTCATGCATGTATTAAGGACGTAAGTGAAGCCAGCCACACCTGCGTCCGAAGGGAAAACAAAGAGCAGGCCCGTAGCACCGCCAGCCCTCACCAAATAAAAGGTGTGGCACTGCTCCACACAACTATACCGGTAACCAGCCATGGCACCAGCGAAGAGACACGCTTACGAGGCAGAGTTCAAGCTCAAAGCCATCGCTCACGCCGTTGAGCACGGAAACAGAGCAGCAGCGAGAGAATACAAGATTAACGAGTCAATGGTCCGCAAGTGGAGAAAGCTGGAAGACCAGCTGCTGCAGGTGAAGAAAACACAG…
animal	Invertebrate	Mollusca	Cephalopoda	Octopoda	Octopus bimaculoides	Ocbi-PasserC-mollusca	8	1920	379	25	CCGTA/	CCGTAAATCCTCGAGTATAGTCCGC	TA/	BrkDBD/HTH_Tnp_Tc5	DDE_1	DD36D	gi|539455790|gb|AWHA01165224.1|:3862-5607	CCTTAAGCTAAGCCTGAAAGAAATGAAGTCATAAAAGAATCATCCATAACTTGCAGTAAGCAACATTTATTAAGATAAAAGTATTCAGAACACAAAATAACATGTAACAAAAACAATTTGCAAACATATTTTCATTCCCATATAACAGTTAAGAACATCACCATTATTGTATCACGCATGCGCGGAAGTGTTCGACTAGGTGCTGCTGGCTTAATTACGCACGAATTGTGCTTAATAAAGTAGTTGTATGCTGTCAGCTTAATGTGACAGTCCCATGAAGGGAATAATACTACTGCTATTTAGCCCTAGGAAGCTGCACCGCTTCCTGTCGGCCTTGACACATTTCCTGTGTCCTTATGTTTACAAGGGGGAGACAAGCACCTCCATTCAGCTAAGCCT…
animal	Vertebrate	Chordata	ray-finned fishes	Salmoniformes	Oncorhynchus kisutch	Onki-PasserC-ray-finned fishes	10	1884	427	25	CCGTA/CAGTG	CCGTAATTTCCGGACTATAAGCCGC	TA/TA	HTH_Tnp_Tc5/BrkDBD	DDE_1	DD35D	gi|1153069720|gb|MPKV01002481.1|:3677758-3679641	TACAGTGCCTTGCGAAAGTATTCGGCCCCCTTGAACTTTGCGACCTTTTGCCACATTTCAGGCTTCAAACATAAAGATATAAAACTGTATTTTTTTGTGAAGAATCAACAACAAGTGGGACACAATCATGAAGTGGAACGACATTTATTGGATATTTCAAACTTTTTTAACAAATCAAAAACTGAAAAATTGGGCGTGCAAAATTATTCAGCCCCCTTAAGTTAATACTTTGTAGCGCCACCTTTTGCACATGTCTATATGCCGCAGGTGCCTACCGGTACATTGAAACAAATTAACTTCACACAGCCTTTAAGCGAAACACGTCTTGTAACAAAAATAAATAGGCTTTAACGAAAAACGGCTTGTAACAAAAATAAATAGGCTTTAACGAAACACGGC…
animal	Vertebrate	Chordata	ray-finned fishes	Salmoniformes	Oncorhynchus mykiss	Onmy-PasserC-ray-finned fishes	21	1896		25	CCGTA/CCATA	CCATAATTTCCGGACTATAAGCCGC	TA/TA				gi|908952254|gb|LGKD01517069.1|:13-1932	TACCGTAATTTCTGGACTATTAAGCGCACCTGAATATAAACCGCACCCACTGAATAAAAAAAAAACATGTATTTTGTACATAAATAAGATGCACATAAGTGCATATGTGCCTACCGGTACATTGAAACAAATGAACTTTACACAGTCTTTAAACGAAACACGGCTTGTAACAAAAATAAATAAGCTTTTAAACGAAACACGGCTTGTAAACAAAATTAATAGGCTTTAACGAAACACGGCTTGTAACAAAAATAAATAGGCTTTTAAACGAAACACGGCTTGTAACAAAAATAAATAGGCTTTAACGAAACACGGCTTTTAACAAAAATTAAAAAAAATAAGCAGTAAACAGTAGCCTACCAAGAAAGTCATTGGTCACTATCTTCCTCCTCCTGTGCA…
animal	Invertebrate	Arthropoda	Insecta	Coleoptera	Onthophagus taurus	Onta-PasserC-arthropoda	1	1867	425	27	CCGTA/CCGTA	CCGTATTTTCTCGAATCTTATCCGCAC	TA/TA	HTH_Tnp_Tc5	DDE_1	DD35D	gi|619900842|gb|JHOM01034789.1|:20022-21888	TACCGTATTTTCTCGAATCTTATCCGCACTCGAATCTAATCCGCACCCTGATTTTAAGAATGCATTATGGTAGAAAAAGTTAGCTTGCGAATGTAATCCGCATCTTTCTTTGTACAATCCGACGGCGGCAAAGCGACGAGACGCACGTTATATCCACAAATATATTTTTTTGCCGACTGGCACCGATGCACTTAACGATACCTAGCTTACGATTTTTTTTTCAAATAGAATGTTTGACGGTATATTTACCAAGCCAGAAAAAAAATTGTAAAATAAATTTTATTTTAAAAACTCATGGTAATCCCTAACACGAATTCAGTTCATACCCTCATAGTAGTTCGAACGCGTTGTGTGCTTAATTATATATACCTATAACAGCGTAATTATGGAAGAAAGACA…
animal	Invertebrate	Cnidaria	Anthozoa	Scleractinia	Orbicella faveolata	Orfa-PasserC-cnidaria	4	2523	435	28	CCGTA/CCGTA	CCGTATTTACTCGTGTATAAGTCGAACT	TA/TA	BrkDBD/HTH_Tnp_Tc5	DDE_1	DD35D	gi|1162251279|gb|MZGG01000282.1|:483113-485635	TACCGTATTTACTCGTGTATAAGTCGAACTCGTGTATAAGTCGACCCCCCATTCTCAAGGTCAAAAATCGGATTTTTCATCATTTCTGGTTAAAGTAGTGAAATTCAGTCCAATAGAAATTTCCCAAAAAAGTTAATCTTTTCTTCCTAAGAATATACTGAAAACACGGTAAATTAAAAAAGCAGAGCAAAATGTAATCATGTGCTGTGAAGTTTATTAGGACTTGTTTATATCATCACGATTTAAACACACACGAGCACTTTGATTTACTAGAGAAGTATTTTACGATATTTGGAAGTACCGGTAAATCGCATTGCATTTAGCTAACCTTTATCTGAATGTTGAGTTTGAAAGGAGATTTAGAAGACCAGAGGAATGCCGAAGAGCTTCGAAGGATCG…
animal	Vertebrate	Chordata	ray-finned fishes	Beloniformes	Oryzias latipes	Orla-PasserC-ray-finned fishes	5	2082	427	25	CCGTA/CCGTA	CCGTAAATTCCGGATTACAAGCCGC	TA/TA	HTH_Tnp_Tc5	DDE_1	DD35D	gi|364247195|gb|AFNZ01036692.1|:7203-9068	TACCGTAAATTCCGGACTACAGCACGCACCAGATTTAAAGCCGCATATTCAAATTTAAGAGCAAAAATCAATTTTTTAATTATACGAGCCGCGCCATATTATAAGCCGCTGGCCTAACATGCAGGCACACACGCACATACACCTGCAGAAGCGCGCCGGACCAATGCGGCGCGCGCACATACACCTGCAGAAGCGCACCGGACCACACACACACACACAAATAGATTTTAAAAGTGAAGATTTTTTTAAAAAGTTTTTATTTAATCATCTTATTTTAAACAAATAAACAAATACCTAATGCAGCTACTCTAAAATACAACATACGTTTGTATCGGAACACACAACTACTTGTACACTATGGGTTGCTGAAGCTTTTTTTACTTAACAGTGCAAGAACAG…
animal	Vertebrate	Chordata	ray-finned fishes	Cichliformes	Oreochromis niloticus	Orni-PasserC-ray-finned fishes	4	1989	435	27	CCGTA/CCATA	CCATATTTACCGCACTATAAGGCACAC	TA/TA	BrkDBD/HTH_Tnp_Tc5	DDE_1	DD35D	gi|322452266|gb|AERX01027462.2|:426-2414	taccatatttaccgcactataaggcacacgtaaaatccttaaatcttcacaaaaattgacagtgtgccttataatctggtgcgccttatgtattaattttggtttgtgcttactgaccccgaaccaattttatgtggcacacaatgctcaaaaatctgtcaaaaaaattttttagtgccacgttttggagcattacggttaccgttgccaggagcctcgcggagtaatacatactgtgtttcaacacaacattaccatgttgtgtgtgtatagcgactccaaaatggcacccgcgaagagacacgcttacgaagcggattttaaacttcgagcaattagatatgcagaagagaatggaaatagagcagctgcgagacaattgggcattaataggtccat…
animal	Vertebrate	Chordata	ray-finned fishes	Perciformes	Periophthalmus magnuspinnatus	Pema-PasserC-ray-finned fishes	4	1833	388	26	CCGTA/CCGTA	CCGTATTTTCTGCACTATAAGGCGCA	TA/TA		DDE_1		gi|1162251279|gb|MZGG01000282.1|:483113-485635	TACCGTATTTTCTGCACTATAAGGCGCACCTTATATATGGATCAATATTGGCTAATTATGACTACCGTATAGTAATAGTAATAGCGAGAATAACGGTAAAGAGGAATTCTAGTCCCACACCACTTTTGTGTGTATAAAGACCCCAAAATGGCACATTTCAAGAGACACGCTTATGACGCAGAGTTCAAACTCAAAGCTATCAGTCACGCAGTAGAACATGGGAATAGAGCAGCAGCGAGAGAATTCAACATTAACGAGTCAATGGTACGAAAGTGGAGGAAGCAACAAAATGAGCTGCGTCAAGTAAAAAAGACTAAAAAGAGTTTCCGAGGGAACGAAGCGAGATGGCCACAGTTGGAGGACAAACTCGAACAGTGGGTTGTTGAACAGACAGCAGCA…
animal	Vertebrate	Chordata	reptiles	Testudines	Pelodiscus sinensis	Pesi-PasserC-turtles	42	1839	442	27	CCGTA/CCGTA	CCGTATTTTCCGGCGTATAAGACGACT	TA/TA	BrkDBD/HTH_Tnp_Tc5	DDE_1	DD35D	gi|350365549|gb|AGCU01137629.1|:7166-9004	TACCGTATTTTCCGGCGTATAAGACGACTTTTTACACTAAAAAACATCCCCCAAAAATCGGGGGTCCTCTTATACGCCGGGCATAGATCGTACCTGTGCTGATACTGGTCCCCAACACGGTGCTTGGGGCTGGCCCCGGGCACATGGCGCACGGTGAGCGCCGGCAGCAGGGGCATGGCGCTTGCGGGGAAGGAGGGGGAGTGCCAGTCCCGGGCGCGCGGCGCTTGTGGGGGGGGGGGCCTGTTGGAAGCCCTGTAACTATTCAGTAGATCTAAAGCAGTGGTCTCCAACCTTCTGTAAGTGGGTGGGTAGAAAAGACCCCATCATGGCTCCAACAAGAAGAAGGAAATTTGAAGCCAGTTTTAAGCTGAAAGTTGTAAAGTTTGCCAAGGAACATAA…
Chromista	Stramenopiles		Oomycetes	Peronosporales	Phytophthora cambivora	Phca-PasserA-SAR	4	1832	385	28	CCGTA/CCGTA	CCGTATAATACTTCTAGCATCCGACAAC	TA/TA	HTH_Tnp_Tc5	DDE_1	DD35D	gi|528382090|gb|AUVH01084097.1|:1808-3639	TACCGTATAATACTTCTAGCATCCGACAACGTCTAGCATCCGACAAGTGAATTTCAGCCAATCGGATGAGCTAAATTGTCAAGCGTGGCACTTTACTGCTGAGCACTTCTAGCATCCGACAGTCCTAGCTTTAGCCTAAGTTAGGAATCTGTTGTGCGTAGCGTACCTAATATTTGGATCGCACTCATGTCGGAAGCGCGCCAAAACAACAATGGCGCGCCAGCGCCCAGGGAGGAAGCGCGGCGAAAATGGCAAAGGCAAGCATCACCACGAGTTCAAGCGTAGTACGGAACCCTACTTCGTGAAGCTGGCTGCCATAAATCACTATCGAGACCACAAGAGCATGGACGACACGCTCGCAAAGTTCTTTTCTAATGTTGCGGGCAATTTACGTGAGAC…
Chromista	Stramenopiles		Oomycetes	Peronosporales	Phytophthora infestans	Phin-PasserA-1-SAR	9	1755	485	25	CTGTA/CTGTA	CTGTAGAACATTTGTGCTTCCGGAC	TA/TA	HTH_Tnp_Tc5	DDE_1	DD35D	gi|117978513|gb|AATU01000661.1|:159733-161487	TACTGTAGAACATTTGTGCTTCCGGACAGACCAAATTGCATACAAAATGAAAAACCTTATAGGTAGGCAAGATTACGTTTATGTATGTATGCAGCTTGCACATCTATCAATTGATGCTGGATGGGTTACCATCTGATGCATCAAGACAGTGCTCCACAACATCGTCGTCGTCGCAAACTGTTACAGCGTCGTCAATCAACTGCAAACTCTCCATCTGCTCAATAACATCGTTTTCGGCAAATTCAGTCATAGCTCGTTTTGTATGCGGGTTAAACCCACTCTTGATAACAACTTCGCCTAACTGCTTCCATGCAGTCGTTGCCCAAGTCACTGCTTCTCGTCTTGAAGGAGGCTGAAGCTCGAATTTCCCATGGGAGCCGTCAGCGGAGTAATCATTCA…
Chromista	Stramenopiles		Oomycetes	Peronosporales	Phytophthora infestans	Phin-PasserA-2-SAR	8	2196	612	35	CCGTC/CCGTC	CCGTCTTACCGCGTACTAGACGCCTAGGCGTTCTAA	TA/TA	HTH_Tnp_Tc5	DDE_1	DD35D	gi|117978488|gb|AATU01000686.1|:21710-23905	TACCGTCTTACCGCGTACTAGACGCCTAGGCGTTCTAATGTAATAGAACGCCTACTGGGCGGTGTATTCCTGTAGTACGCCTAGGCGGAATAATTCGAGGGAGTATCTCAAATGAGACGAACGCGATCACCTAGGTGGTTTATATGAGGGAAAAGAAAAATCGAGATGAGCACGACTTCACCAGCACTGATAATGTATTATAGATGAAAGCCGTTAACCTCGAGAAAGTAGTAATGACCGATTCGAGCCATACAAATGGTTTTAACTGGATCGTCGACGCTGTACGCGAATGCTTCGACAACACGGCAATCCTCGTCCAGAGTTTTCACTTCAATATTGCAACGATGCTTGCGAACGGCGGCAAACAACTCAAGCTCGCCGCCTGAAATCTCTCCATCT…
Chromista	Stramenopiles		Oomycetes	Pythiales	Phytophthora nicotianae	Phni-PasserA-SAR	14	1787	484	26	CTGTA/CTGTA	CTGTATAGCATTTGTGTAGCCGGACA	TA/TA	HTH_Tnp_Tc5	DDE_1	DD35D	gi|970645418|gb|LNFP01001524.1|:5098-6884	TACTGTATAGCATTTGTGTAGCCGGACAATTTGTTCAAGCGGACACTCGTAATAGCCAATCACAAACGCGAAATGTACAGAGAAAAACCTTGTTACAATGACACCATTGATCATTTCTTCAAGCGGACAGGACTATTTTTAACCTATTTTTGATTGGGCTATGTACATTTCGCAGCTCTTTGTTGTGTAGCCATAATTAGGCAGAACGCAATGACGCGCGGCCGCAAGCGTGCGCCCGGAGGGCGAGGACGCCAGCCAAGTAGCTACCAGAGAGAGGTCGACTCGTACGCAAAGCGGTTAGAGGTGATCACCTTTCACGACACGAACGGAATGCCCGCCACGTTAGACAAGTTTTACGACCATCTATCAGCAAAAAAGCAAGAAAACAAACGCAAAAGA…
Chromista	Stramenopiles		Oomycetes	Pythiales	Phytophthora nicotianae	Phni-PasserB-1-SAR	7	1641	441	20	ACGGA/ACGGA	ACGGATAAAGCCAAATTGTG	TA/TA	HTH_Tnp_Tc5	DDE_1	DD35D	gi|970647973|gb|LNFO01001990.1|:26321-27961	TAACGGATAAAGCCAAATTGTGTGCTGTATTCAATCGAATAAAAGACGCCCCAGGGGCAGCAGGGTATACAAAATGGAGGTAGCACACTACTGAGCCTGCTTAGGCAGATGCATCTGAATCCCAAATCGTAAACTCATCCAGGTTTTCGAGCGGCTCTTCCTCAACATCGTCGGCTTCGGAATCATCGCCACGAGACAGCCACTTGCGGCAAAACAGCTCACCGTACACGTCGTGGCGGCTAATATGCCAGTCTTGATAGCACCGAGAGAATCCGGCCGCTGCGACAGAGCGGGAAACGACGTCGTCTGGTACATCCTTCCAGGCGGTCTGCACCCACTGCGCCACATCTTCCTCTGGAGGTTGCTTGGGGTTCCCGCCCTTCGTGTACACGACGCGGT…
Chromista	Stramenopiles		Oomycetes	Pythiales	Phytophthora nicotianae	Phni-PasserB-2-SAR	17	1741	612	37	CCGTC/CCGTC	CCGTCTTACCGCGTACTAGACGCCTAGGCGTTCTAAT	TA/TA	HTH_Tnp_Tc5	DDE_1	DD35D	gi|970647973|gb|LNFO01001990.1|:26321-27961	TAACGGATTTTCCCGAATAGAAGCCGGTCTTGTAATCCCCATAANCCCCTAAAAAATCAATCAATTTTGACGAGGGGACTTGTAAACGGGTAAGGGCTTGTATTTAATGAAAGAAAANTTTTCATCAATGGTTGTTCAGTACTAAAACGATATCTAAGCGTCTCCTAACTACGCATTACTCATCAACCAGCTCGACGTCATCCAATGCGTAAGCAAGCTCATCATCCACATCTGAATCCGTGTTCTCCTCTTTCTTCTCTTCTTCATTCTCCCATTCGCGCTGAAATCCTCTTCCGTAGACATCGTGACGCCAAATAAACCATTCCGATTCAATCGGAGAAAATCCGGCCGCAGCTACAGAGTTGTCAATAGTTTCTTGATCAGTGTCCTTCCAGGCCT…
Chromista	Stramenopiles		Oomycetes	Pythiales	Phytophthora parasitica	Phpa-PasserA-1-SAR	11	2267	470	27	CCGTC/CCGTC	CCGTCTTCCCCCGCACAGTACGCCTAG	TA/TA	HTH_Tnp_Tc5	DDE_1	DD35D	gi|480021021|gb|ANIY01000752.1|:27664-29930	TACCGTCTTCCCCCGCACAGTACGCCTAGCCGTTATGATGTAGATTCTTACAGACGATGAAATTATTCGTTTTAAACGCCTCGGCGCTATGCAACGAAAATATTCCAAATGTTTCAACGATTCGTCAGGGTTACTTTGGTTTAGTGGTGTGGGTTCGACCCTCCTATGCTACTGACCGAGGGTTCAAGCCCGCCTTCGTGTAGTTCACATAAATTGTGGTGTGGTAACGGGTCAGTTGTTTTCTTTCATTGGGGACTGCATTGCATATACGGAGGTTTTATTCTTTTAAGAAAAAAGTGATTGTTCTTTTTACTTTTTATTTCAGGATTCCAGTACCAAAATGACTAAACAATGTATCCATCCACTTCAACTGCAAAGTACGACCCACTGCGAGCTAAA…
Chromista	Stramenopiles		Oomycetes	Pythiales	Phytophthora parasitica	Phpa-PasserA-2-SAR	4	1786	484	26	CTGTA/CTGTA	CTGTATAGCATTTGTGTAGCCGGACA	TA/TA	HTH_Tnp_Tc5	DDE_1	DD35D	gi|565814943|gb|AGFV02002792.1|:13868-15653	TACTGTATAGCATTTGTGTAGCCGGACATGCAAAAAATGCATACAAGCAAAAAACTGACCAGTGAAGTTAAAACCTCAATTTCAAATTCAATACTTAAGCAAATCACATATGGCAACGTTACCTACTCGACATCTGCTTGAAGCCTGTCAATTATGTCGTCGGAGTCGTCAATAGTTTCTTCAACAACATTCGCCAGTTCCAATGCCTCCACCAAGTCGTTTTCCGGTTCTATAGTCTCAGTAACGGCGACAGCAGCACTGCTTCCGACCTTATGAAGATCTGAAAAGCCGCTTCGAATGACACTGCTGCCCAAACTACGCCATGAGCTCATAGCCCATGTGATTGCATCTTTTCGTTTCGGAGCGACTAGCTGGAAAGGGGTTTGCTCACGCTGCTCG…
Chromista	Stramenopiles		Oomycetes	Peronosporales	Phytophthora pinifolia	Phpin-PasserA-SAR	2	1699	427	25	CTGTA/CTGTA	CTGTAGAACATATGTGCATCCGGAC	TA/TA	HTH_Tnp_Tc5	DDE_1	DD35D	gi|1044725922|gb|AWVW02056593.1|:214-1912	TACTGTAGAACATATGTGCATCCGGACACGCAAAAATTCCATACAAACGAAAAACCTTCCTCAAATTGAATGCATCATTTTTGCTCGTATGCAAAATACAAATCTACTCCCTGGTGCATTACTGCTCACCGGCTGTCAACTGGTCAACCACGTCGTCGGAGTCGGCGACTGTCTCCTCAACCGCATGCAAGCCCTCAAGTTGTTCAGCTACCTCGTTCTCTAGCTCACTATGTCCGTCCTGCTTGTGCTCCGAATCACCTTGCTGCCGAGCGCTTTCCACGCCGTTGTAGCCCACGTAATCGCATCGTTTCGCGATGGCGGCAAAAGTTCAAATTTTGCGTCCGTGCCCTTTTCGGTGTAATCCCGCAGCTGTTTCCGAAGATATTCCACCCACCTTTT…
Chromista	Stramenopiles		Oomycetes	Pythiales	Phytophthora ramorum	Phra-PasserA-1-SAR	14	1839	493	26	CCGTA/CCGTA	CCGTATTCCTCTTCTTAAAGCTGACG	TA/TA	HTH_Tnp_Tc5	DDE_1	DD35D	gi|924605743|gb|LHTU01001394.1|:576-2414	TACCGTATTCCTCTTCTTAAAGCTGACGGATGCGGACAAAAATCCCCCATCCCTATTATGGCTACAAAAACTGAGCATCTCTGTCCTCCTCGAATTCCAGATCTGCCAGATCTGCCATCGCCAGCTCGCTCCCAACGAAATCGTCGCTGTCGCGGATAACGCCAAGTCGCTTGTCAAGCAGATCCAGCTTATCCAGCGTTGAAACTAGCACATTATAGTCTTCAGTCTCATCACCTACCTGATCAACGATTGATCTGAAGCCGTTCGCAATGGTCGCGCTTGTCAATCCGGCCCACGCATGCCCAATCCAACCCATGATCTCGGTCCTTGTGGGCGCTTTGAGCTTGAAGCGCCCCTGCTGACGCTTCTCTAGAACTTGCTTGGTAACAAAGCTCAACC…
Chromista	Stramenopiles		Oomycetes	Pythiales	Phytophthora ramorum	Phra-PasserA-2-SAR	22	1963	486	34	CCGCA/CCGCA	CCGCAAAACTCTTATCAAAAGGCACCCCTTGCAG	TA/TA	HTH_Tnp_Tc5	DDE_1	DD35D	gi|113917741|gb|AAQX01003428.1|:8069-10031	TACCGCAAAACTCTTATCAAAAGGCACCCCTTGCAGGCGACGGTTGAAAAATATCAACCTATCAGATTACTCCATTTTGATCATCTATCATGACATATCAAAAGGCACCCCGGAGATAAATTACCACCAGTCGATAGGTTACGCAGCGAGCTAGCCATTCATCAGCTCTGCACTTCGCCATTACTCAGTCTGCAAGAATGCCCCGAGGAAGCCGCCCACGCGTGAAAGGCTTCGAGGCTTCGCCAAGCCAGTGCCTTCGCACTGCTATCAGCTACCAGCGCAAGTATATTATTAATAGCTTCGTCGAGCAGAACGGCATGGCAGCAGCAGTAACACGCTTCTATCCCTCTCTCCAAGCGGAAGCCCGAAAGCGGAAGAAGCGGCAACTGCACAAGTGGT…
Chromista	Stramenopiles		Oomycetes	Pythiales	Phytophthora ramorum	Phra-PasserA-3-SAR	16	2214	439	30	CCGTC/CCGTC	CCGTCTTACCCCGCACAAAGTGCCCAGGCG	TA/TA	HTH_Tnp_Tc5	DDE_1	DD35D	gi|113918195|gb|AAQX01002974.1|:5729-7942	TACCGTCTTACCCCGCACAAAGTGCCCAGGCGCAGTAATAAAATACTGCACTCATTGAACGCTATATTCGTTTTGAGTGCCTAGGCATTGTACTACGAGCAATACCTTCAACATAGAAGAACGGCAGCTCAGGTAGGTAGAAATATGAGTCTGTTCCCTTTAATTTGTAATGTGCTGACGGCTCAACCGGTTAGAGCATGGATTGTCGTACGACTAGTCCATGGTTCGATCCCGGGCGAGTCAATTGAGGGCCCAATATGGGAAGAGGGTTGTCGCGAGAAAAATCTCGTTAATGCTCCGCACACAAAAGGTATGTCAAAGCTTGTCAAATTCAATTGGGAGAAATCAGAAACTAACATTGTTTTTGTTTTTTTGTATCGGCCTTTATCCTGCCTACAC…
Chromista	Stramenopiles		Oomycetes	Peronosporales	Phytophthora rubi	Phru-PasserA-SAR	2	1982	418	24	CCGTA/CCGTA	CCGTAAAACTCGACTTCTATCCGAC	TA/	HTH_Tnp_Tc5	DDE_1	DD35D	gi|1159033363|gb|MWJL01000318.1|:16266-18246	TACCGTAAAACTCGACTTGTATCCGACAGCTAAATGCCCTTACCACTAAACCCTCCTAAAAATGGTATGCCTATCATTTAGTGGTGAAGCAGATGTTGGTCACTTTTAGCAGTAAAAGTCTCCGAATTAGCCAAAACAGACAGCGGCGTTGAACTCGGGAGGGGGGGGTTACCTCTACAACCCTCCCAGCGCGCAGGAGCAAATTTAGCGAAGTCCCATTTGTAAGAATAACCACAATGCGCATGTGCACACACGCGAGCGTAGAACTAACTGCCTATTCAGCTCTAGCCAAGTCAATGCCAACTACGTCGTCCCCATCAGAAACTTCTCCGACACCAATATCAAGCAGGTCCATTGCCTCTAGCTTGTTTGCTAACTCCGTGAATGGCTGCTCGTCAT…
Chromista	Stramenopiles		Oomycetes	Peronosporales	Phytophthora sp. Chile5	Phsp-PasserA-SAR	4	1802	453	28	CCGTA/CCGTA	CCGTATAACTGGTGTAGTATCCGACACG	TA/TA	HTH_Tnp_Tc5	DDE_1	DD35D	gi|1059352604|gb|MBAC01010501.1|:4111-5912	TACCGTATAACTGGTGTAGTATCCGACACGGAGTTATAACCGACACCAACAACTAGCCAATCAAACCACCCATTTTTACTACCGTGTAAACTCGTGTCATGTCCGACATACCGCAAATCATTGGCTTAAAAATACGGACGACATTCAATATTTCGCATGGTGAAAGGAAAGCGCCAGCGGCTTCATGAAGATGGGGGGCGTCGACCAAAGCAGTACAAACGTGACGTCCCGACATACGAGTTTCGACTGGCAGTTGTCACCTTCTTCAAAGCGACCTCAATAGCTAAGGCGTTAGAGCGATTCTATCATGGCTTGGAGGGCACTCCGCGTGAAACCGCGCGGAAGAACATCTACTACTGGGCCAAGAACATCTCTAAGATCCAGGTCGCGGGCTCTTCC…
animal	Vertebrate	Chordata	ray-finned fishes	Cypriniformes	Pimephales promelas	Pipr-PasserC-ray-finned fishes	2	1823	474	26	CCGTA/CCGTA	CCGTAATTTCCGGACTATAAGCCGCA	TA/TA	HTH_Tnp_Tc5	DDE_1	DD35D	gi|1111806665|gb|LVHJ01001399.1|:22560-24328	TACCGTAATTTCCGGACTATTGAATGCACCTGAATATAAGCCGCACCCTCTGAAAAAATTATTTAACATAAATAAGCCGCACATGTCTATTGTCGCAGGTGCCTACCGATACATTGAAACAAAAGTACTTTACACAGGCTTTAACGAAACACGACTTGTAACAAAAATAAATAGGCTTTAACGAAACACGACTTAAAAAATAAAAAAATAGCAGTAAACAGTAGCCTACCAAGAAAGTCATTGGTCACTATCTTCCTCCTCCTGTGCACTGAAACCATCGAAGTCTTCTCCTTCGGTGTCAGAGTTGAATAGCCTCAGAATTGCTTCATCCGATGTTGGATTGTTTTCATTGTCGCTCTCGTCACTTTCATCTGGAGGCAAATCCCCCGCTGAGCCCTC…
animal	Vertebrate	Chordata	ray-finned fishes	Cyprinodontiformes	Poecilia formosa	Pofo-PasserC-ray-finned fishes	2	1638	418	9	CGGTA/CGGTA	CGGTAGTTT	TA/TA	HTH_Tnp_Tc5	DDE_1	GN35D	gi|553115344|gb|AYCK01011382.1|:32189-33826	TACGGTAGTTTCCGAACGGTGCCTGTAACACAGTAAAAGAGCTGATGAAACAAAACAGAAAAGTTATTGATTGGCTCATTCATCTTCCTCCTGAAGTCATCTTCTCCAGTGTCGGAGTTGAACAGCTTCGTCACATACCTTTTCTGTCTCTATGTCAGTGTTACTCTCCGTGTTGCAGTCATCCCGGGGTAAAGCTGGCTCTGAAGCTGTGGTGCCCTCTTCACGCAGCAGTCCGGCCTTTCGGAACCCACTGATGATGGTGGATTCATTCATTCTGCTCCACGCTGCTAGGATCCACTGACAGACCTCAGAAAATGACGCTCTTCGCATTCGGCCAGTTTCTGTGAAGGATTTATCCCCGCTACTCATCCAAGCCTTCCTTTCACCCCTGAATGCTGC…
animal	Vertebrate	Chordata	ray-finned fishes	Cyprinodontiformes	Poecilia reticulata	Pore-PasserC-ray-finned fishes	1	1655	418	9	CGGTA/CGGTA	CGGTAGTTT	TA/TA	BrkDBD/HTH_Tnp_Tc5	DDE_1	GD35D	gi|612452079|gb|AZHG01023658.1|:9468-11122	TACGGTAGTTTCCGAACGGTGCCTGTAACACAGTAAAAGTGCTGATGAAACAAAACAGAAAAGTTATTGATTGGCTCATTCATCTTCCTCCTGCGCACTGAAACCACTGAAGTCATCTTCTCCAGTGTCGGAGTTGAACAGCTTCTTCACATACCTTTTCTKCCTCTATGTCAGTGTTACTCTCCGTGTTGCAGTCATCCCGGGGTAAAGCTGGCTCTGAAGCTGTGGTGCCCTCTTCACGCAGCAGTCCAGCCTTTCGGAACCCACTGATGATGGTGGATTCATTCACTCTGCTCCACGCTGCTAGGATCCACTGACAGACCTCAGAAAATGACACTCTTCGCATTTGGCCARTTTCTGTAAAGGATTTGTCCCCGCTTCTCATCCAAGCCTTCCATT…
animal	Vertebrate	Chordata	reptiles	Squamata	Protobothrops mucrosquamatus	Prmu-PasserC-snakes	7	2831	442	27	CCGTA/CCGTA	CCGTATATTCCGGCTTATAAGATGACT	TA/TA	BrkDBD/HTH_Tnp_Tc5	DDE_1	DD35D	gi|974496432|dbj|BCNE02071383.1|:17721-20551	TACCGTATATTCCGGCTTATAAGATGACTGGGCGTATAAGATGACCCCCAACTTTTCCAGTTAAAATATAGAGTTTGGGCTATACTCGCCGTATAAGACTACCCCTCTTCCAACGCACACCAAATAAAAATTAAAAAACATCAGATTTGATTCAATATGGTAATTTTAATTCAAATGCTTATGACATGCAGGTACTTAGCAGGAAAACTGTCACTTATAAATATAAGGCTGATTGTCATCAAACATGTAAACATAAAACAGTGCAAGTGGATTAAACTTTTCCTAATTCACTCTAAAGCTGAAAGGAAGGATAAGACAATAAACCCATGGGAGCTGCCATGCTGTTTTTTTTCTAAGCTGTCAACCAAACTGGAACTGATGATGATAGGAGGAAGATAA…
animal	Vertebrate	Chordata	ray-finned fishes	Pleuronectiformes	Pseudopleuronectes yokohamae	Psyo-PasserC-ray-finned fishes	1	1502	416	27	CCGTA/	CCGTATTTTCCGCACTATATGGCGC	TA/	BrkDBD/HTH_Tnp_Tc5	DDE_1	DD35D	gi|725690001|dbj|BBOV01106871.1|:329-1830	TACCGTATTTTCCGCACTATATGGCGCACTTAAAAGTCTTTAATTTTCTCAAAAAACGGCAGTGCGCCTTATAATCCGGCGCGCCTTATATGTGGATTAATTCTGGTTGTGCCTACTGACCTCAAAGCGATTGTGTGCAACACGGCGCACTGCTTCCAGCATTACGGGATCCGTAGTCAGGCGCGTCGCGGAGTAATACATACTGTACTTTACCATAATATTACCGGTACAGTGTGTGTAAAAGGACCCCAAAATGGCACCTGTCAAAAGACACGCTTACGAAGCAGACTTCAAACTTAAGGCTATCAGTCACGCAGTAGAACATGGGAACAGAGCAGCTGCGAGAGAATTCAACATTAATGAATCAATGGTACGGAAGTGGAGGAAGCACGAAGATGA…
animal	Vertebrate	Chordata	mammals	bats	Pteronotus parnellii	Ptpa-PasserC-bats	39	1961		24	CCGTA/CCATA	CCATATTTTGCCATGTATAATGCG	TA/TA				gi|585844046|gb|AUVC01009897.1|:2420-4125	TACCATATTTTGCCATGTATAATGCGTGCCCATGTTTTTGGCCCAAACTTTCAGGAAAAAATACCTTTCATTTCAATTTTTAAATTCAATTATTTATGGGGATTTAGATACTTGTTTTTTGTATGTTTTTTGTATAATTTTGTATTTATTTTTTAACATATTGTGGTACAAAAAATTTATTGTAACAGATAATTATAAAACACAAGAGATACAAGGTACAAGAAATTTTATATACTGGTAACAAATATATGATATTTACACCTCACAGAAGGCCAAGAACTCTTAGTCACCGTCATTCACAAGTATCATCTTCTTCAATTTCTACATTACCGGTGTCTTCTGAAGAATGACCTTCCTCATCCTGGTAAATTTCATCGTCACCCTCAGTTCCATCCACAG…
animal	Vertebrate	Chordata	ray-finned fishes	Cichliformes	Pundamilia nyererei	Puny-PasserC-ray-finned fishes	17	1780	460	28	CCGTA/CCGTA	CCGTATTTTCACGACCATAAGGCGCACT	TA/TA	BrkDBD/HTH_Tnp_Tc5	DDE_1	DD35G	gi|364046014|gb|AFNX01041404.1|:1270-3049	TACCGTATTTTCACGACCATAAGGCGCACTTAAAAGTCTTTTCTTCAAAAAGTGCGGCGCGCCCTATAGCGCGGTGCGCCCTATGTGTTGTAAGGAGGACGTAGTAGAGAACACCATGAGAACGTTAAAGGGTGAAGTGTGGGCGTTGATCGTATATACCGGGACAATCGCACATACCTGTATAAAAGAACAGGTATGTGCATTATGCAGGACATCGTTGTTTTAACAACCCTGAAAATGGCAAAGAGACACGCTTACGAAGCACAGTTTAAACTGAAGGCCATCAGCTACGCGGAGGAACATGGAAATCGAGCAGCGGCGAGAGAATTTAAGATTAACGAATCGATGGTTCGCAAATGGAGGAAGCTGGAAAACAAGCTCCGGCAGGTCAAGAAGACG…
Chromista	Stramenopiles		Oomycetes	Peronosporales	Pythium insidiosum	Pyins-PasserA-SAR	3	2076	403	25	CCGTA/CCGTA	CCGTAGTCCTCTTGTTTATTGTCGC	TA/		DDE_1	DD35D	gi|694371886|gb|JRHR01001778.1|:1603-5522	TACCGTAGTCCTCTTGTTTATTGTCGCATCGGTGTGCATCGCAGTGCGCCCCCCAGACGGTTGTGAAATGTACAGTGATGTGCATCTGGCAGTTGGTAAATTTCAACTTGTTTTGTAATTTATTCTGTCATCTTCAATATCGTGGCTCATTTTGCTTTTTGCTCGGTCGGGCGAAGGCTGACCACACCACCACCCGCCCTAGTTGGCTACCAGTGGCATAGTAAGACCCCGTGTAGTTTAAGAGGCGGGAGTGGTCGGCGCGCCCGGCCGGCAGGAACCAGACTCCAGCAAGTGCTGTCGAGAGCAAGGTAAGCGTTCTCGTGTGCCTCTACTGATTGCGAATCTCACAACTTCGTCTGTATACGCTTCTGAATGTAGATGCAGTCATCTACTACACGC…
animal	Vertebrate	Chordata	mammals	bats	Rhinolophus ferrumequinum	Rhfe-PasserC-bats	4	1746		27	CCATA/CCGTA	CCGTATTTTGCCATGTATCATGCATAC	TA/TA			DD34D	gi|585817644|gb|AUVC01036299.1|:10474-12183	TACCGTATTTTGCCATGTATCATGCATACTTTTTCGCCCAAATTTGTGAGGGAAAAATAAGGATGTCTGTTATCCATGGGTAGTACTAATTCCATATCTATATAAATGTTTTTAATTCTTTTATTTATGTTTATGAGTTAAAAGTGTGACTCTAGAAATCAATAATGATATCCACATGCAAAATAATACCCTGGAATACTATACTCGGTTTTGTTGAACTTACGACAAACTTACTTGCAACAAAAGCAATTTTGGCCAACTATTGAACGAAATGAAACGAAGAGCGACGTATGGTTGTCCACAGAGTAAGTGACTCTGACTTGATAAGACAGGCGATGCCGACTCAATCACCACAGGGTGAGCAGCGCAACATTGCTCTTCGTACACTTTAGGCGGGAG…
animal	Vertebrate	Chordata	mammals	bats	Rhinolophus sinicus	Rhsi-PasserC-bats	5	1942	427	27	CCGTA/CTGTA	CCGTATTTTGCCATGTATCATGCATAC	TA/TA	HTH_Tnp_Tc5	DDE_1	DD35D	gi|1110823901|gb|LVEH01000437.1|:2157572-2159513	TACTGTATTTTGCTGTGTATAATGCACACTTTTTTGCCCAAATTTGTGAGGGAAAAATAAGGATGCACATTATACATGGGTAGTACTAAATCCGTATCTATATCAATGTTTTTAATTCTTTTATTTATGCTTCTGAGTTAAAAGTGTAACTCTAGAAATCAATAACGATATCCGTATCCAAAATAATCGGTTTTGTTGAATTTGGAACGAAAGCAATTTTGGCCAACGATTCAATGAAATGAAACAAAGAGCAATGTATTGTTGTCCACAGAGTAAGTGATTCTGACTTGATCAGATAGGTGATGCCAACTTTATTACCAAAGGGCGACATTTTTCTTCAGACACTTTAGGCAGGAGCTAGCAATCTAGCTGATATTTTTACGAAAATTATTGGAAAAT…
animal	Vertebrate	Chordata	ray-finned fishes	Salmoniformes	Salmo salar	Sasa-PasserC-ray-finned fishes	15	1985	319	26	CCGTA/CCGTA	CCGTAATTTCCGGACTATAAGCCGCA	TA/TA				gb|AGKD04000069.1|:926341-928325	TACCGTAATTTCCGGACTATAAGCCGCAACTTTTTTCCCACGCTTTGAACCTCGCGGCTTAAACAATGACGCGGCTAATATATGGATTTTTCCCGCTTTCAATTTTTTTTTCTCCAAAAAAACACATTCTGTGACGTGCTCAGTTTTTTGGCGGCATGAAGCTTTCATTAGACCAATGAAATTGCCGAACGGGTTAAGGTCAAACAACTTTTTTTTTACTGTTTAGATTAAATCGAGCGCTCTCAAACTTCCCATCATTCTGATTACGGTAGTCATTTTGTCACCCTCATCATGGCAAAGACACGGAGAAATGCATATGATGCAGCTTTCAAGTTGAAGGTGATTGATCTGGCTGTTGGAAAAGGAAATAGAGCTGCTGTACGGGAGCTTGGTCTTAAT…
animal	Vertebrate	Chordata	ray-finned fishes	Osteoglossiformes	Scleropages formosus	Scfo-PasserC-ray-finned fishes	2	1928	321	25	CCGTG/CCGTA	CCGTACTTTCCGCGCTATAGAGCGC	TA/TA	BrkDBD/HTH_Tnp_Tc5	DDE_1		gi|1020658983|gb|LGSG01024027.1|:50588-52515	TACCGTGATTGCCGGACTATAAGCCGCTACTTTTATCACACGCTTTGAACCCTGCGGCTTAAACAACGATGCGGTTAATCTATATATTTTTACGGGCTAACGGCCTATAGCGGGCGCTCTAGCAGGAAGCGCAAGAGCGTGACAGACAGGCAGGAGAAATAATGCGCCGAGGAAGTCGCTAGTTTGATTGACACACGTTAATTGTGTTTTGAACAGTCATTTTGCGCGTCATGCGCACACCCTTATCATGGAAAACACACGAAGAAATGCATATGATGCATCTTTTAAGTTAAAGGCAATCAATCTGGCTGTAGAAGAAGGAAACAGAGCCGCTGCACGTAAGCTTGGCATCAATGAATCGATGGTGAGATGTTGGAGACGGCAGCGTGAAGAACTGAC…
animal	Invertebrate	Platyhelminthes	Rhabditophora	Tricladida	Schmidtea mediterranea	Scme-PasserB1-platyhelminthes	95	1738	431	23	CCGTG/CCGTG	CCGTGTTTCCCCGAAAATAAGAC	TA/TA	HTH_Tnp_Tc5	DDE_1	DD35D	gi|970636399|gb|LNFO01004436.1|:4138-5878	TACCGTGTTTCCCCGAAAATAAGACACTGTCTTACTTTCTTTTTTGGTCCAAAATATGAACTAGGGCTTATTTTCGGTGGAGACAAAAATAAAAATAAATTTATACCTTTTTAATTAATATTTATTTATTTTACACAGAATACAGAAACTAAAATTTATTCATTTACAATCATGTCATCTTCTTCTGGAACATCGTCATAAATCAAATTCTGATTTCTGTTATGATTTTCCTCTAAATCCATTTCCTTTTGAATCATTGGCCCGACTCTCTCATGTCTTGCAATATAGCTGTCGTTAAATATATACTTCTTGTCTAAGTAGCCTGTTCGTAGTGCATTAGAAACACAACTATCAGTTATTTTATCCCATGAATTTTTTATCCAATTCACAACTTCTTGT…
animal	Invertebrate	Platyhelminthes	Rhabditophora	Tricladida	Schmidtea mediterranea	Scme-PasserC2-platyhelminthes	83	1697	443	28	CTGTA/CTGTA	CTGTAAAATCCCGAGTATAAGCTGCAGC	TA/TA	HTH_Tnp_Tc5	DDE_1	DD34D	gi|585763973|gb|AUVC01089966.1|:3570-5266	TACTGTAAAATCCCGAGTATAAGCTGCAGCTAATACGTACAAAAAGGCAACACTTTTGAATTGCAGCTAATATGATGTGCAGCTTGTACAACTAAAAAACAATTCAAATTGAAGATAAGATTATTTATTTAAATTTTCAACATCACACTCCTCAAAACCATCACATTTTTCAGTGTCAATAAAAGTGAAATTTTCTAGTAATTCTACAATGTTTGGATCAGACTCCTTCACATTCATTTCATTTTCTTCAATTTCAAGAACATCGTCGCCTTCACCGAATGTAACACGAAAACCATTCAAAATGGTGGAAAGGTTAACATCTTCCCAAGAGGAAACAATCCATTCGAAAATAGTATTCCAGTCAGCTGCTTTCATATTTCCGGACTTAGTATGTTTGAT…
animal	Invertebrate	Platyhelminthes	Rhabditophora	Tricladida	Schmidtea mediterranea	Scme-PasserC-platyhelminthes	92	1710	446	27	CCGTA/CCGTA	CCGTAATTATCCGAATATAAGACGCAT	TA/TA	BrkDBD/HTH_Tnp_Tc5	DDE_1	DD35D	gi|585844046|gb|AUVC01009897.1|:2420-4125	TACCGTAATTATCCGAATATAAGACGCATCATTAAAAATTGACTGAATTCAAGAAAATATAAGTAACCCAAATATAAGACGCATGTATAATTATTACCTTACATTAAATTTATTATTAAATTTATTTTTTGTTTAAAATTAAAATTTCAGTTACCTAAATTCAAATTTAAATTTTTATTTCCCTATAATGTCTTCAAAACGCTGCAGTTATACGACAGGTTTCAAATTGAAGGTAATTGAAGCAGCCGAACGTATCGGAAATAGAGGAGCATCTAGAGAATATGGACTCAGTGAAGCTAATGTAAGGCGTTGGAGAAAAAATAAAAATACTTTAAAAGAGTGCAGATCCTCTACAAAGGCCTCTGGCAGAGGTAGGAAATTATTTTTTCCTGATGTGGA…
animal	Invertebrate	Arthropoda	Arachnida	Araneae	Stegodyphus mimosarum	Stmi-PasserC-arthropoda	57	2137	428	27	CCGTA/CCGTA	CCGTAATTTCGCGCGTATAGTCCGCGG	TA/TA	BrkDBD/HTH_Tnp_Tc5	DDE_1	DD37D	gi|602484207|gb|AZAQ01095825.1|:67677-69813	TACCGTAATTTCGCGCGTATAGTCCGCGGACTATCTGTGTTTAAAATGCGAATTTTTGAAGCTGCGGACTATCCACCAGTGCGGATAATACGCTGGTTGTTCACGGTTAAAATCGTTGAAATTTAAAAAACACGCTGTCGTGAACTGCCGATGATCAAATATAAAAAAAGAGCGAGATTCCAAGAAAAAATTCGTATGTATCGTATCGATAGTAAACCATAGAGCATAGTGCAGAACGAATGAGTAGTAGCAAGTAGAGCTCCTAAAGTCCAGGCTGGCACATCAAGCGATGCCGGGATATGAGCACTCACTTAGCGCAACCAGAGTCTTGTGTCCCAGTATCCTTCGCACTGCTTAAGCGCAACTGCCGGGAGGGGGAAAAGTAGTTGATGCGTCAGC…
animal	Vertebrate	Chordata	ray-finned fishes	Perciformes	Stegastes partitus	Stpa-PasserC-ray-finned fishes	1	1890	331	23	CCGTA/CCGTA	CCGTATTGACCCGAATATAGGAC	TA/TA	HTH_Tnp_Tc5	DDE_1	DD35D	gi|633794439|gb|JMKM01003798.1|:3719-5608	TACCGTATTGACCCGAATATAGGACGACCCTGATTATAAGACGACCCCGTCTTTCCAGGACCAATTTTTAGGGGAAAAAAAGACTGATGACCCAAATTTACTTTGTTTAAAGAAACAATTTTATATTGAAGTGCTAAGAAATTCATTGAAATAATAATCACAGAGTGCTTTAATTTTTGGCAAAATATGCAAAGCTAAGGCAATCTGCATTGAAAGGTAATATCTATATGTAAGACGATTTGTGCAATTACGTAAACACTGAAAAAAAAACACTGTACTGACACATTTAGCTGAAATCTTGCAACACTCCAACTAGAATGCAATCAGAACTTTGCTCACATAATGTCTCATCAAAAGTCTGCATGAGGCTTTTACTCGTATACGTCCTCAGCCCCGCTG…
animal	Vertebrate	Chordata	ray-finned fishes	Tetraodontiformes	Takifugu flavidus	Tafl-PasserC-ray-finned fishes	21	2120	410	28	CCGTA/CCGTA	CCGTATTTTCACAACCATAAGGCGCGCC	TA/TA				gi|651230083|gb|JMHY01000701.1|:3797-5715	TACCGTATTTTCACAACCATAAGGCGCGCCGTATTATAGGGCGCACCTTCAATTAACAGCCTATTTTAGAAATATTTTCATACACAGGGCGCGCCGTGTTATAAGGCGCATAGCATAGAAACTGCGTAGCACCTGTGGTTTCATGACGCGTTCACTAGCTCGAGCTGTGCTAAAAGGAATGTCAATAAAACAGCCAGATAAGTCAGTCAAACTTTATTAATAGAATACAAACCGGCGTTCTCACAACTCTATTCACTCCCAAAATGAATAAACAGCTGTTTTATTATTTTTCCCGAGTGACATAGTGTTTTCGCGTAACACAGTTCGTTTAATAACAGCGAGTTATAACAGGCAGTGTGGAGTTTAATAAATCTTCGATTTAGTGCAACATTTCTATGA…
animal	Vertebrate	Chordata	ray-finned fishes	Tetraodontiformes	Takifugu rubripes	Taru-PasserC-ray-finned fishes	23	1502	416	25	CCATA/	CCATAATTTCCAGACTATAAGCCGC	TA/	BrkDBD/HTH_Tnp_Tc5	DDE_1	DD35D	gi|725690001|dbj|BBOV01106871.1|:329-1830	TACCGTATTTTCCGCACTATATGGCGCACTTAAAAGTCTTTAATTTTCTCAAAAAACGGCAGTGCGCCTTATAATCCGGCGCGCCTTATATGTGGATTAATTCTGGTTGTGCCTACTGACCTCAAAGCGATTGTGTGCAACACGGCGCACTGCTTCCAGCATTACGGGATCCGTAGTCAGGCGCGTCGCGGAGTAATACATACTGTACTTTACCATAATATTACCGGTACAGTGTGTGTAAAAGGACCCCAAAATGGCACCTGTCAAAAGACACGCTTACGAAGCAGACTTCAAACTTAAGGCTATCAGTCACGCAGTAGAACATGGGAACAGAGCAGCTGCGAGAGAATTCAACATTAATGAATCAATGGTACGGAAGTGGAGGAAGCACGAAGATGA…
animal	Vertebrate	Chordata	ray-finned fishes	Tetraodontiformes	Tetraodon nigroviridis	Teni-PasserC-ray-finned fishes	1	1604	368	25	CCGTA/ACCGA	CCGTATTTACTTGCTTATAAGTCGA	TA/TA	HTH_Tnp_Tc5	DDE_1	DD35D	gi|47211219|emb|CAAE01007504.1|:42779-44381	TAACCGAGAAAACGGTCTGAGATTGGAGAATAAATGAAGAAAATCTATGAAACGCTTCCTCCAAGACGCTGAAAAAATTGCGTAACGTGCCTGCACCTTACGAAGTCATGGAGAGTAGACTTAAAGAATGGATTTTGGATCTTCGGGGCAGTGGTTACGTCGTCACCCGACCATCCATCCCAGTCCGAGCGTTGCAGATTGCCAAAGAGCTGGGGTATGCTGACTTTAAGGCGTCGAACGGATGGTGCACCCGCTTTATGAATCGGCATGATCTCTGCCTCTGGCAGCGCACACACATTGCTCAGAAGATGCCCAGTGAAGTAGAACATAAGGTGATGAAATTACAAAAGTTTGTGATTGACTTAAGGAAAGGTCAGCAATTTCACCTGGGAGCTATCG…
animal	Invertebrate	Arthropoda	Insecta	Phasmida	Timema cristinae	Ticr-PasserC-arthropoda	19	2403	444	23	CCGTA/	CCGTATTGGCCTGAATATAAGAC	TA/	BrkDBD/HTH_Tnp_Tc5	DDE_1	DD35D	gi|730720519|gb|JTGP01159318.1|:813-2372	GCCTCAAATGTAAGACGACCCTTACCCTATTTTCTCCATGGCTCAATAAGAATAAAAGAAAAATTGTGTTTAATACAAGGTTGTTCTCTTACCTCATGTTGAAGCTCAAATTTTTCAATTTACTGCATAGGCCTATTAAAGTTGTAATAATTAATTTATAGCAGTTGAATGTTTTAATTTACAAATAATAGATTTAACTTATACATTAATTGTCAAGTACACTTGGGTCATAATTATGAATATTAATACATAGGGTAGATGTTTTGCAGTACACATTAAAAATGATGTAATTAATAGGTCTAGTCTAATCACTCTCATCAACTGAATCGTCACTATCACTAGTAGTGGAGCTTTCACTTTCTTGTTCCCACTCAGAATCTTCCTYGGACACATCTCCGC…
animal	Vertebrate	Chordata	mammals	afrotheria	Trichechus manatus latirostris	Trma-PasserC-afrotheria	100	2748	438	18	CCATA/CTGTA	CCATATTTTAT-GCAAATA	TA/TA	CENP-B_N/BrkDBD/HTH_Tnp_Tc5	DDE_1	DD35D	gi|373301045|gb|AHIN01120780.1|:19449-22196	TACCATATTTTATGCAAATAAAATATGCATTATGCATTTTTTGCAAACCACGCAAACCACCCAGCATGTTATTTTCATAAGCACACTATACAGTATTTTTTTTTACATTGCTGACTTCAATTTCAATTTTTTCTGTTGAACAGATTTAATGTTACTAGGATAAAACTGATCTCATTGTGATGCACTGGTTAAGAGCTCAGCTGCTAACCAAAAGTTAGATTCGAATCCACCAGCTGCTCCTTGGAAATCCTACGAGGCATTTCTACTCTGTCCTATAGGGTCACTCTGAGTCAGAACTGACTTGACAGCAATGGGTTTGGTTTTATTTTCCTAAGCCAAGTGAAACCAATGGTGAACTGAATGGGCTTATGATGGAAATGGGATGCCACTGTTGAAATC…
animal	Vertebrate	Chordata	reptiles	Squamata	Vipera berus berus	Vibe-PasserC-snakes	3	1927	409	27	CCGTA/	CCGTATTTTTCAGACCATAAGACGCAC	TA/	HTH_Tnp_Tc5	DDE_1	DD35D	gi|730720519|gb|JTGP01159318.1|:813-2372	TACCGTATTTTTCAGACCATAAGACGCACCTGACCATAAGACGCACCCAGTTTTTAGAGCAGGAAAACAAGAAAAAAATATTCTGAACCAAATAGTACCGGTATACTAAAATATTTATTATAATAAAGCAAAATACGGTAATGTTCAACAGCATAAACTCAACAGTGGTGTTAAGAACCATCATCATTTCCATTAACAAATGAGGAAAGACTTAGAGGCTCAAGCACTTTTAAAGTTTTCTGGAAACCCTAAAAACTCATCATCACTAGTGTCAGAATTTATGAAGCTCTGTTGCTCACAATATCCCTTTCTTCGCTATCTTCATATATGATATTATCTTCAGTTCCATTTAAGGCATTGCTAATGCCACATTTTTTGAATGATCGTGCAACGATTTCC…
animal	Vertebrate	Chordata	amphibians	Anura	Xenopus tropicalis	Xetr-PasserC-1-amphibians	11	1972	451	25	CCGTA/	CCGTATATACTCGAGTATAAGCCG	TA/	BrkDBD/HTH_Tnp_Tc5	DDE_1	DD35D	gi|585844046|gb|AUVC01009897.1|:2420-4125	TACCGTATATACTCGAGTATAAGCCGATCCGAATATAAGCCGAGGTACCTAATTTTACCTAAGAGAACTGGAAAAACTTATTGACTCGAGTATAAGCCTAGGGTGGGAAATGCAGCCGCTACCGCTAAGTTTCAATAACCAAAATAAATACCAATAAAATCACATTAATTGAGGCATGAGTTGGGTATATGTTTTTAAATATTTATTTCAAAGAAAAACAGTTCAACTAGCTCTGTAAGTGGAGAAGAGCGTTAACAAAAACAATATGGTATCAACAATGTTACCTTAAGAGTAATACCCCCTTAGCTCAGCAACCAAGCTAAAACACAAAAGAGTTAAAATCCCTCAAAACTGGATTCATCTTCATCATCTGTATGTCCAAATAGAGCTTCAGCTTCA…
animal	Vertebrate	Chordata	amphibians	Anura	Xenopus tropicalis	Xetr-PasserC-2-amphibians	8	2442	454	27	CCGTA/CCGTA	CCGTATTTTTCGGACCATAAGACGCAC	TA/TA	BrkDBD/HTH_Tnp_Tc5	DDE_1	DD35D	gi|1036391600|gb|AAMC03007460.1|:24163-26604	TACCGTATTTTTCGGACCATAAGACGCACTTTTTTTCCCCCAGAAGTGGGGGGGAAAAGTCCCTGCGTCTTATGGTCCAAATATAGCCTACAGATATAGTTTAAAAAAAGTTTTTTTACTTGCCCGTGTGGTCTCTGTGCAGGGCCCTCCTCTATATACCGGCGCTTGCCCGTGTGGTCTCTGTGCAGGACCCTCCTCTATATACCGGCGCTTAGCTCTGGCGCTGTGCGCATGCACTATGACGCGCATGCCCATACGCATGCGCGTCATTCAAACTAAGGCAGCCAGAGGGACAGAGGCACTGTGGTGCGGCGCTGTGCGGGGAAAACCATCCTGAGGCCTGAGCAGGTAGGCTGCTTTTACAGGAAATGGGGGCAATTCTTGATTGCTGCTGCTGGT…
animal	Vertebrate	Chordata	amphibians	Anura	Xenopus tropicalis	Xetr-PasserC-frogs	10	1848	429	28	CCGTA/CCGTA	CCGTATTTTCCGCACTATAAGGCGCACC	TA/TA	BrkDBD/HTH_Tnp_Tc5	DDE_1	DD35D	gi|1065788998|gb|MDXI01014695.1|:865933-868477	TACCGTATTTTCCGCACTATAAGGCGCACCCAAGAGCCTTAAATTTTCTCAAAAATCGACCGTGCGCCTAATAATACAGTGCGCCTTATGTGTGCACTGAGTTGTTGTGCGACTTTGGTAAGCGCTCCGCTTGATTGACTGACGGACCATTTCCCGCTGACACAGGGACGTAATACGCACACTACATATGTTGGCAGCGATAAACCAATCAGAGAACATTACGTAATACGTGCAGTACGTACGCTTACCTCTGTCACGCCTCCGGTTGGTATACTACCAGTATACTGCAAAACAACCCCCCGAAAATGGCACCAAAGAAGAGGCATGCTTACGAGGCACAATTCAAACTACAGGCTGCCAGTTACGCAGTTGTAAATGGGAATAGAGCAGCTGCGAAAG…
animal	Vertebrate	Chordata	ray-finned fishes	Cyprinodontiformes	Xiphophorus couchianus	Xico-PasserC-ray-finned fishes	3	2037	428	25	CCGTA/	CCGTATTTTCCACACTATAAGGCGC	TA/	BrkDBD/HTH_Tnp_Tc5	DDE_1	DD35D	gi|952210881|gb|LNCC01046837.1|:1-2037	TACCGTATTTTCCACACTATAAGGCGCACCTAAAAACCTTCAATTTTCTCAAAAGCCGACAGTGCACCTTAAAATCCGGTGCGCCATATATATGGACCAATATTGAGCCACAGCAGGTCTCGGAACTACGGTAAGCAGCAGCCGACTACATTTTCCCCCATAGAAGAAGAAGCGCGCGGTGCATTCTGGGATATATGACTGAGCGAAGCGTGCCATTTCCATTTGTATTTGTGTAAAGACCCCAAAATGGCTCCTAAGAAAAGACACGCTTACGAGGCAGAGTTCAAACTCAAGGCGATCAGTCACGCAAAAGAACATGGGAATAGAGCAGCAGCGAGAGAATTTAATATTAATGAATCAATGGTGCGGAAGTGGAGGAAGCAAGAAGATGACCTGCGC…
animal	Vertebrate	Chordata	ray-finned fishes	Cyprinodontiformes	Xiphophorus helleri	Xihe-PasserC-ray-finned fishes	2	1780	428	25	CCGTA/	CCGTATTTTCCACACTATAAGGCGC	TA/	BrkDBD/HTH_Tnp_Tc5	DDE_1	DD35D	gi|1006950429|gb|JXSJ01000971.1|:3341-4906	TACCGTATTTTCCGCACTATAAGGCGCACGTAAAAACCTTCAATTTTCTCAAAAGCCGACAGTGCGCCTTAAAATCCGGTGCGCCATATATATGGACCAATATTGAGCCACAGCAGGTCTCGGAACTACGGTAAGCAGCCGCCGACTTCATTTTCCCCCGTAGAAGAAGAAGCGCGCGGTGCATACTGGGATATATGACTGAGCGAAGTGTGCCATTTCCATTTGTATTTGTGTAAAGACCCCAAAATGGCTCCTAAGAAAAGACACGCTTACGAGGCAGAGTTCAAACTCAAGGCGATCAGTCACGCAAAAGAACATGGGAATAGAGCAGCAGCGAGAGAATTTAATATTAATGAATCAATGGTGCGGAAGTGGAGGAAGCAAGAAGATGACCTGCGC…
animal	Vertebrate	Chordata	ray-finned fishes	Cyprinodontiformes	Xiphophorus maculatus	Xima-PasserC-ray-finned fishes	2	2214	390	28	CCGTA/	CCGTATTTTCCGCACTATAAGGCGCACC	TA/	HTH_Tnp_Tc5	DDE_1	DD35D	gi|367094637|gb|AGAJ01050428.1|:72-2285	TACCGTAATTTTTGCCCTAAACCTAACCAAATCGTCGGGTTTTGAAGGTTCGGCAGCGGTTGCGAGAACCCTTCGTGTTAATAATCCACGTAAAACACGTAACCGTCCCAAATCGTCAACATGTGACGCTGAAGGACCCTGTCCATGCGTCGCATGGTCAGAAATCGTGAGAATTGATAGAATAGACGCTACAGTAGAGGCTGGGGTTACGTTATGCATCCATTAGATGGAACTGCGCTAAAGGGAATGTCAACAAAATAGTCAGATAAGTCAGTCAAACTTTATGAATGAATTACAAACCAGACAACTCCGATAACTCCCAAAATGAAAAAACAGCTGTATTATTATTTTCCCCGAATCAGTGACGTAGCTGTAAACTTTAAACAGCAGTTCAGCTGT…

## Sheet: Tigger
Taxonomic distribution of Tigger transposons
Kingdom	Division/group	Phylum	Class	Order	Organism	Name ID	Copy number	Tn length	Tpase	TIR length	TIR motif	TIR sequence	TSD	DBD	DDE	DDE motif	Genome coordinate	Representative sequences
Animal	vertebrate	Chordata	mammals	carnivores	Acinonyx jubatus	Acju-Tig1A-carnivores	730	2416	593	8	CAGGC/TAGGC	TAGGCATA	TA/TA	CENP-B_N/HTH_Tnp_Tc5	DDE_1	DD32D	gi|952329146|gb|LLWD01000088.1|:12593677-12596099	TACAGGCATACCCCAGAGATATTGTGGGTTCAGTTCCAGACCACTATAATAAAGCAAATGTTGCAATAGTGAGTCAAATGAATTTTGTGTTTTGCCAGTGCATATAAAGATTATGTTTACACCATACAGCAGTCTATTTAAAGTGTGCAATAGCATTGTCTAAAAAAACAATGTACATACCTTAATTTAAAAATACAGTATTTATTGCTAAAAAATGCTAACCATCATCTGAGCTTTTAGCAAACCGTAATTTTTTTGCTGGTGGAGGGTCTTGCCTTGATGTTGATGGTTGCTGACTGATCAGGGTGGTGGTTGCTGAAGGTTGGGGTGGCTGTGGCAATTTCTTAAAGTAAGACAATAATGAAATTTGCCGCATTGATGGACTCTTCCTTTCACGAA…
Animal	vertebrate	Chordata	mammals	carnivores	Acinonyx jubatus (Rep.)	Acju-Tig1C-carnivores	79	2516	551	22	CAAGT/CAGTA	CAGTAAAACCTTGGCTTGCGAG	TA/TA	CENP-B_N/HTH_Tnp_Tc5	DDE_1	DD36D	gi|952329300|gb|LLWD01000056.1|:695291-697806	TACAGTAAAACCTTGGCTTGCGAGCATAGTTTGTTCTGGAAACATGCTTGTAATCCAAAGCACTCGTATATCAAAGCGAAATTTCCCCATAAGAAATAACAGAAACTCAGATGATCCATTCCACACCCAAAAATACTCATGTAAAAATGATTACAATATTGCAATATAAAATAATAAAGAAAATACAAAATATAAAGAAAAATAAATAAATTAACCTGCACTTACCTTTGAAAACCTTCGTGGCTGGTGTGAGGGAGACAAGAGAGAGGAGGGTTATTGTGTAGGACGACTTTCACTATCACTAATGGAATCACTGCTATGTATTGGCTCAATGCAATCTTTCTCTTTTCGTGCAACTTTAACAAGGAACCTATCCAATGACACTTACTTTTGCCTCCT…
Animal	vertebrate	Chordata	mammals	carnivores	Ailuropoda melanoleuca	Aime-Tig1A-carnivores	779	2412	586	10	CAGGC/TAGGC	TAGGCATACC	TA/TA	CENP-B_N/HTH_Tnp_Tc5	DDE_1	DD32D	gi|1150387575|gb|LNAT01000364.1|:26490817-26493235	TATAGGCATACCTCGTTTCATTGCACCTCACTTTGTTGTGCTTCACAGATGTTATGTGTTTTACAAATTGAAGGTGGCAATCCTGCATCGAGGAAGTCTGTTGGCGCCATTTTTTCCAATAGCATTGCTCACTTTGTGTCTCTGTGTCACATTTTGGTAATTCTCACAGTCTTTTGAACTTGTTCATTATAATTGTATTTGTTATGGTGGTCTGTGATCAGTGATCTTTGATGTTACTATTGTAATTGTTTTGGGGTGCCACGAACCAGACCCCTGTAATACGGTGACCTTAATTGATAAATACTGCATGTGTTGTGACTGTTCTACCAGTTGGCCCTTCCCTCATCTCTCCCTTTCCTCGGGCCTCCTTATTCCCTGAGACACAACAATATTGAAATT…
Animal	vertebrate	Chordata	mammals	carnivores	Ailurus fulgens styani	Aifu-Tig1A-carnivores	204	2318	593	7	TAGAC/TAAAA	TAGACAT	TA/TA	CENP-B_N/HTH_Tnp_Tc5	DDE_1	DD32D	gi|1150345351|gb|LNAC01000004.1|:3598334-3600651	TATAAAAATTACATTTATATTATACAGTAGTCTATTAAGTGTGCAATAGCATTATATTTTAAAGAAACAATGTATATATCTTAATTTAAAAATACTTTATTGCTAAAAAATACTAACCATCATCTGAGCTTTCAGCAAGCCGTAATTTTTTTGCTGGTGGAGGGTCTTGCCTTGATGTTGATGGTTGCTGACTGATCAAGGTGGTGGCTGCTGAAGGTTGGGGTGGTTCTGGCAACTTCTTAAAATAAGACAATAATGAAATTGGCCGCACTGATGGACTCTTCCTTTCACGAACAATTTCTCTGTAGCATGAAATACTGTTTGATAGCATTTTACCCACAGTAGAACTTCTTTCAAAGTTAGAGTCAATCCTCTCAAACCCTGCTGCTGCTTTATCAA…
Animal	vertebrate	Chordata	reptiles	crocodilians	Alligator mississippiensis	Almi-Tig1A-crocodilians	8	2304		9	CAGGC/CAGGC	CAGGCAGTC	TA/TA				gi|982755153|gb|LPUV01003206.1|:7845267-7847570	TACAGGCAGTCCTCACACGTACAGTGGGTTACGTTCCTGGAAAAGGCACTGTAAGTCAAAACAGTATAAGTTAAATCTGATTTTCCCATGAAAACAATGTTGTAATAGCGGGTTACATTCCTGACCAAGGGCTTGATGCCTAACTTCTTATAGAAATGATCATAAACACCATATTTAAATCAACTATTTAATTTTATTTAATCAGAAGGTGAAGGAACACCTTCACCAGGGTCATGGAATAGGCTTCTTTGGGGAGATTTTTGGGGAGACTTAGAGCCACTTGATGGCTTTCTGAGAACCTAATCCAGGGATGCTTGTTTTACTGCCCTCCTTTTGTCATTGTAAATTTCCCTGTAGCACACATAGGCATTAGAGATCAAGTTGTTGGTCTTTGAGCTG…
Animal	vertebrate	Chordata	reptiles	crocodilians	Alligator mississippiensis	Almi-Tig1C-crocodilians	35	2292	637	17	CAGGC/CAGGC	CAGGCAACCCCTGCTTA	TA/TA	CENP-B_N/HTH_Tnp_Tc5	DDE_1	DD32D	gi|982753680|gb|LPUV01003904.1|:3905783-3908074	TACAGGCAAACCCCTCATAACAGTGTTTTAATAAGCGCTATTTCACGGTAGTGCTTATTTCACTTTGATACCTGGTTTCACTTGGCGCTCATGGGTTTCGGTATCAAGCAGGGAGCATCAGCAGCACGCAGCCTCGTCGCCATCTTGCTTCATCGAAAACTATTGTGCTCTGTGCTCTTTCATGCTCTTACGTGCTTGTGTCTCTGTCTTGCTTCGTTTTTTGAGTTGAAATCAATCATCATGAGTCGGAAACGTGCAACTGACTCTGCGACTGCAAGTGCTGAGAAAAAACAGCGCAAAAGCATAACGCTGGAGCTTAAATTGGATGTCCTGAAGCGAATTGAAGCAGGGGAACGCCAGAATGAGGTCTGTAGAGCGTTGAATTTGGCTGGATCAACT…
Animal	vertebrate	Chordata	reptiles	crocodilians	Alligator sinensis	Alsi-Tig1C-crocodilians	33	2349	587	12	CAGGC/CAGGC	CAGGCAGTCCTC	TA/TA	CENP-B_N/HTH_Tnp_Tc5	DDE_1	DD32D	gi|533339032|gb|AVPB01076254.1|:5766-8114	TACAGGCAACCCCTGCTTAGAGCTCTTATTTGGTTCCAGAAAAAACCGAGCACTAAGCAAAACACCATTAAGTGAAACCAATTTTCCCATAGAAATAAATGTAAATAAATATAATTTGTTCCCAAGGCTCCCCACTTGTACTATTAAAAAAAAAAAAAAAAAAAAAAATCACTGAAATCCCCCCACTAGTACTATAAAAAAAACCCAAAAACCAACAATGAATTCAGACATCTAAATATACGTAAATAGTTTATTTAACACTTTGAAATAATGTTTAAAATTACAAAATAAAGTAATGAACTGTATGCACAGATACACTTTCACTTTTTGCTCTTTTGGCTTACTTCAGCACTCAGAATCAGGGCCGTCAGGATTAGTGTCAGTTTCAGTGGATTTTGA…
Animal	invertebrate	Arthropoda	Insecta	Lepidoptera	Amyelois transitella	Amtr-Tig1A-arthropoda	1	2007	531	23	CAGTA/	CAGTAATACCTCGGACTTACGCG	TA/	CENP-B_N/HTH_Tnp_Tc5	YES	DD33D	gi|901664972|gb|LACK01019619.1|:1-2007	TACAGTAATACCTCGGACTTACGCGATAGGTGGGACTGAGCGCTATCCGCGTAAGTCGAATTCGCGTAAGTCGGGGTACAATTTTGCATATAAAGACATACAAAGTATATTTAATTGGGACTGGAGACTAAATAAAACAATAATTTAGGAAATAATTAGTATCTAATTTTAGATAATATGACAAACTATATTAATAGAGTGTATAAACACAATCCGAAGTTATTTTGATGTAGAAGGTTTCATAAATTGTAACAAAGTCGTCTGACGAGTCAATGATTTTTTCTTCTCCCGTAATATCTCCTCGTAGCATCCTAGTAATTTTTTATTCCATGTTTTGTAACAAAAATGCGCTCTTCATTGGAGTCTTTGTTTTCCAAAATTGTTAACCCTTTTTCAATC…
Animal	vertebrate	Chordata	reptiles	Squamata	Anolis carolinensis	Anca-Tig1C-lizards	1	3712	569	23	GAGTG/CAGTG	CAGTGATACCTTGAACTTAGGAG	TA/TA	CENP-B_N/HTH_Tnp_Tc5	DDE_1	DD36D	gi|294747029|gb|AAWZ02019759.1|:15148-18859	TAGAGTGAAACCTTGACTTACAAGCGAACTAACTTACAGGTTTTTGAGATACAACAACAACAACAACAACAATAATAATAATGTGATAATAATAATAATAATAATAATAATAATAATAATAAAAATAAAACTTTATTTATACCCCGCCACCATCTCCCCGTGGGGACTCGGGGCGGCTTACATGGGGCAAAGGCCCAAACAACATAGAACAAAACATAGGCAACAAATAAAAATCACACTATAAAAAGATAAAACAGTAATACAATATATCAATTAAAACAAAAATACAGGATAAAAAATTGCATTTAAAACACATAAATGGTAAAATCGTAATAAAAATGGGATAGATTATTAAAAACCCTCTGGGGCTGTTTAATTAATGACTGTATCTCCAAAGGC…
Animal	invertebrate	Arthropoda	Insecta	Diptera	Anopheles gambiae	Anga-Tig1A-arthropoda	2	2954	455	18	CAGGC/	CAGGCGACCCCCGAGTTA	TA/	CENP-B_N/HTH_Tnp_Tc5	DDE_1	DD32D	gi|19612100|gb|AAAB01008948.1|:143524-146477	TACAGGCGACCCCCGAGTTACGACTGTATTTGGGACCGAAAAAAGAGCTCAAAGCAAGGCGTAAGTCGAAATCGTCGTAAGTCGAGAACAACTCGTTTATAACAACAGGTTGTGAGTCGAAAGCTTAATTCAAATATTCCGTTAAGTTTTATGAATTGCCCATACAGTTACACGATTATACTTCACTATTTAAGACAACAAAAAGCTATATTTTGTAGCATATTTTATAGTTGAATGTATATTATATTTCTTTCAATATAATTAGTGTAAATAGAGGAAATATAAATGTAAAGAGCAGTATTATTTATCATCTGCTTTATTTTTTGACGATGAAATTTTCTATAGACAACTGCTTTAATGCATTTTTCTTTTCGTTGTAAATTGCCTTATAATACGCAA…
Animal	invertebrate	Arthropoda	Insecta	Diptera	Anopheles merus	Anme-Tig1A-arthropoda	1	2638	553	18	CAGGC/	CAGGCGACCCCCGAGTTA	TA/	CENP-B_N/HTH_Tnp_Tc5	DDE_1	DD32D	gi|574563670|gb|AXCQ02009769.1|:4774-7411	TACAGGCGACCCCCGAGTTACGACTGTATTTGGGACCGAAAAAAGAGCTCAAAGCAAGGCGTAAGTCGAAATCGTCGTAAGTCGAGAACAAATCGTTTATAACCACAGGTTGTGAGTCGAAAGCTTAATTCAAATATTCCGTTAAGTTTTATGAATTTCCCATACAGTTACACGATTATACTACTATATTTAAGACAACAAAAAGTTATATTTTGTAGCAAATTTTATAGTTCAATGTATATTATATTTCGTTCAATATCATTAGTGTAAATAGAGAAAATATAAATGTAAAGAGCACTATTATTCATCATCTGCTTTATTTTTTGACGATGAAATTTTCTATAGACAACTGCTTTAATGCATTTTTCTTTTCGTTGTAAATTGCCTTATAATACGCAA…
Animal	vertebrate	Chordata	mammals	primates	Aotus nancymaae	Aona-Tig1A-primates	2	2375		8	AAGAC/CAGGC	CAGGCATA	TA/TA				gb|JYKP02069053.1|:405343-407717	TACAGGCATACCATGGTGTTACTGTGTGTTCAGTTTCAGACAACCACAATAAAACAAATATAATAAAATGAATCACAGGAATTTTTTTGATTTCAGCATGTGAGTTATTTTTACACTGTAGTCTACAGTGTGCAATAGCATTATATATTAAGCTGCACATTCCTTAATTAAAAATGCTTTATTGCTAAACAAATACTAGTGATCATCTGAGGCTTCAGCAAAGCAAGCTGAAATCTTTTTCCTGTGCATTGCCTTACGTAGATATTGATGGTTGCTTAACTCATTAGGGTGGTGGTTGCTGAAGGTTGGAGTGGCTGTGGCAACTTCTTAAAATAAGACAATAATGAAGTTTGTCAGGTCAATTGGCACTTCCTTTGCTACATTTCTCTGTGGCATTTG…
Animal	vertebrate	Chordata	Reptilia	Testudines	Apalone spinifera	Apsp-Tig1B-turtles	2	2528	553	24	CAGTA/	CAGTAACTCCTCACTTAACATTGT	TA/	HTH_Tnp_Tc5	DDE_1	DD32D	gi|483133768|gb|APJP01619491.1|:3167-5694	CCTCCTCCATGTCCTACACTCTGGGGCATCCTGCAACAAAAGTATAGCCTTTCAGGTGCTGTATGGCTATCATGGGCCAACTTCCTTCCTTGGGCAACTCCCTTAGTTGAATGCCCACAATCCACCCACTAATGAGCTGCATCTCTGCCCCTACATGCACACAGCAAGGAGGGGCACAGCCCTGCAGCAAACATTATTTTCTTCCTCTTACTGCATTGGTTGCTGTGCTGCCCTTATGTTGAGTGCATGGCTACTAGGGGAGATACAGTAGTGCCAGTTTTTCCAGGGCACCCTACAGGACAGGCCTTTGGTCCTCCAGCAGGGCTCCTGTGCAAATAAGAACCTCTATACCTAGTTCTAGCCTAAGCCCACAGGGCTTACAGTACGGGAGCAAATTAC…
Animal	vertebrate	Chordata	Aves	Apterygiformes	Apteryx australis	Apau-Tig1A-birds	469	2406	601	13	CAGGC/GAGGC	CAGGCATACCTCA	TA/TA	CENP-B_N/HTH_Tnp_Tc5	DDE_1	DD32D	NW_013990475.1	TAGAGGCATACCTCAGAGATATTGCGGGTTCAGTTCCAGACCACTGCAATAAAGCGAATATCGCAATAAAGCAAGTCACACGAATTTTTTGGTTTTCCAGTGCATATAATAGTTATGTTTACACTATACTGTAGTCTATTAAGTGTGCAATAACATTATGTCTAAAAAAACAATGTACATACCTTAACTAAAAAATACTTCATTGCTAAAAAATGCTAACCATCATCTGAGCCTTCAGCAAGTCGTAATCTTTTTGCTGATGGAGGGTCTTGCCTCAATGTTGATGGCTGCTGACTGATCAGGGTGGTGGTTGCTGAAGGTTGGAGTGGCTGTGGCAATTTCTTAAAATATGACAGCAATGAAGTTTGCCGCATCGACTGACTCTTCCTTTCACGAAGG…
Animal	vertebrate	Chordata	mammals	even-toed ungulates	Balaenoptera acutorostrata	baac-Tig1A-whales&dolphins	581	2468		13	CAGGC/CAGGC	CAGGCATACCTCA	TA/TA				NW_006724460.1	TACAGGCATACCTCACTTTATTACATTCCATTTTACTGTGCTTTGCAGATATTTGTTTTTTTTACAAATTGAAGGTTTGTGGCAACCCTGTGTCAAGCAAGTCTATCAGTGCCATTTTTCCAACAGCATTTGCTCACTTCATGTTTCTGTGTCATGTTTTCATAATTCCTGTAATATTTCAAACTTTTTCATTATTATTATATTTGTTATGGTGATCTGTGATCAGTGATCTTTGATGTTACTATTGTGATTTGTTTTGGGAACACCACGAACCATGTCTATATAAGACAGTGTAATTAATTGATTAATGTTATGTGCGTTCTGACTGCTCCACCAACCGGCTTTCTGTCCCTCTTATTGGGCCTCTCTAATCCCTGAGACACAACAATATTTAAATAA…
Animal	vertebrate	Chordata	mammals	even-toed ungulates	Balaenoptera acutorostrata scammoni	Baac-Tig1B-whales&dolphins	142	2303	603	15	CAGTA/CAGTA	CAGTAAGTCCCCTAC	TA/TA	CENP-B_N/HTH_Tnp_Tc5	DDE_1	DD32D	gi|555415183|gb|ATDI01159109.1|:1106-3408	TACAGTAAGTCCCCTACACACAAACCTCCAAGTTACGAACTTTCAAAGATGCGAACATGCGTTCGCATGTCCAATCACGTAAGTTAGTTCACGTGTCTGGCGTACATTGTTATGTGCGTGCATCCTCTACAAGTGGTTTGTGCTTTTGTGTACTTTACAGTACTGTATAGAGTACAGTAGTACAGTATCTTTATTTCAAGCCCAGGATGTCCGGAAGCAAGCGTAAAAGCAGCGGTGATGTAGCTGGTACTGCTAAGAAGCGCCACGCAATAACGATGGAAACAAAAGTGAAAATAATTGAGAGAGTGGAGCGAGGCGAAAAGATGGTAGACGTCGCTCATTCTTATAACCTGAATCGTTCAACCATCGGCTCAATCGTAAAGAACAAGGACAAGATCA…
Animal	vertebrate	Chordata	mammals	even-toed ungulates	Balaenoptera bonaerensis	Babo-Tig1A-whales&dolphins	563	2409		13	CAGGC/CAGGC	CAGGCATACCTCA	TA/				gi|760964787|dbj|BAUQ01264404.1|:5720-8113	TACAGGCATACCTCATTTTACTGCACTTCACAGATATTGCACTTTTACACATTGAAGGTTTGTGGCAACCTTGCATCGGGCAAGTCTGTCAGTGTTATTTTTTCAAGAGCATTTGCTCACTTAGTATTTTTGTGTCACATTTTGGTAATTCTCATAACACTTCAAATTTTTTCATTATTATTACAATTGTTATGGTGATCTGTGATCAGTCATCCTTGATGTTACAATTGTAATTGTTTTGGGGTAACAAGAACGGTGCCCATATAACAAAGAGAACTTAATCCATAAGTGTTGTGTGTGTTCCGACTACTCCGCTGACCAGCCGTTCCCCCATCTCTCTCCCTCTCCTCGGGCCTCCCTATTCCCTGAGACACAGCGATATTGAAATTAGGCCAATTA…
Animal	vertebrate	Chordata	mammals	even-toed ungulates	Balaenoptera bonaerensis	Babo-Tig1B-whales&dolphins	136	2302	603	15	CAGTA/CAGTA	CAGTAAGTCCCCTAC	TA/TA	CENP-B_N/HTH_Tnp_Tc5	DDE_1	DD32D	gi|761218976|dbj|BAUQ01010302.1|:11165-13466	TACAGTAAGTCCCCTACGTACGAACGAGTTCCGTTCCGAGAGCACGTTTGTAAGTCCAATGTGTTCGTAAGTCCAACGACGTTAGCCTAGGTACCCAAATTACACAATCGGCTATACAGTACTGTACTGGAATACTTTTCACACGAATAATACATAAAAAACAAACACACAAAAAAAATAAAGAAAACATTTTTAATCTTACAGTACAGTACCTTGAAAAGTACCGTAGTACAGTACAATAGCTGGCACCCAGGGGCTGGCATTGAGGGAACAGGCAGGAAGAGTTACTGACTGGAGGAGGAAGAGGAGGTGGGAGATGGTAGAGCTGAAGGATCGTCAGCAATAGGAGATGGAGGGCAAGTTGCAATTTCACTCACGCCTGACGTTGACGGCACAGGT…
Animal	vertebrate	Chordata	mammals	even-toed ungulates	Balaenoptera musculus	Bamu-Tig1A-even	1519	2262			CAGGC/CAGGC	CAGGCAAACCTCATTTTATT	TA/TA				VNFD01000148.1:267907-270320	TACAGGCATACCTCATTTTACTGCACTTCACAGATATTGCACTTTTACACATTGAAGGTGTGTGGCAACCTTGCATCGGGCAAGTCTGTCAGTGCTATTTTTTCAAGAGCATTTGCTCACTTAGTATTTCTGTGTCACATTTTGGTAATTCTCATAACACTTCAAATTGTTTCATTATTATTATATTTGTTATGGTGATCTGTGATCAGTCATCCTTGATGTTACAATTGTAATTGTTTTGGGGTGCCATGAACGGTGCCCATATAACAAAGAGAACTTAATCCATAAGTGTTGTGTGTGTTCCGACTACTCCGCTGACCAGCCGTTCCCCCATCTCTCTCCCTCTCCTCGGGCCTCCCTATTCCCTGAGACACAGCGATATTGAAATTAGGCCAATTA…
Animal	vertebrate	Chordata	mammals	Even-toed_ungulates	Bison bison bison	Bibi-Tig1C-even-toed_ungulates	2	2261		13	CAGTA/CAATA	CAATAAGTCCCCT	TA/TA				gi|684575394|gb|JPYT01019736.1|:13981-16241	TACAATAAGTCCCCTATGTGTTAACAGGAACCTCCAAGCTGTGAACTTCCAAAGACGTGAATGCATGTTGCAAGTTCACGTGTCTGGCGTACATTGTCATGTGTGTGTAACCTCTACAAGTGGTTGTGCTTTTGTGTATTTACTGTACAGTACTGTATAGAGTATGGTAGTGCAGTATCTTTATTTCAAGACCAGGATATCCAGAGCAAGTGTAAAAGCAGCGGTGGTGTGCCTGGTACTGCCAAGAAGTCCAAGCGATAAAGATGGAAACTAGAGTGAAAATAATTGAGAGAGTGTAGTGAGGTAAAAAGATGGTAGCCATCACTCATTCTTATAACATGAATCATTCAGCCATCAGCATGATTCTCAAGAACAAGGACAACATCATGGAATGTGTGA…
Animal	vertebrate	Chordata	mammals	even-toed ungulates	Bos frontalis	Bofr-Tig1C-even	34	2281		11	CAGTA/CAATA	CAGTAAGTCCCCTATGTG	TA/TA				RBVW01001305.1:453240-455520	TACAGTAAGTCCCCTATGTGTTAATAGAAACCTCCAAGCTGTGAACTTCCAAAGACGTGAATGCACGTTGCAAGTTCACGTGTCTGGCGTACATTGTCATGTGTGTGTAACCTCTACAAGTGGTTGTGCTTTTGTGTATTTACTGTACAGTACTGTATAGAGTATGGTAGTGCAGTATCTTTATTTCAAGACCAGGATATGCAGAGCAAGTGTAAAAGCAGCGGTGGTGTGGCTGGTACTGCCAAGAAGTCCAAGCGATAAAGATGGAAACTAAAGTGAAAATAATTGAGAGAGTGTAGTGAGGTAAAAAGATGGTAGCCATCACTCATTCTTATAACATGAATCATTCAGCCATCAGCATGATTCTCAAGAACAAGGACAACTTCATGGAATGTGTGA…
Animal	vertebrate	Chordata	mammals	even-toed ungulates	Bos grunniens	Bogr-Tig1C-even	39				CAGTA/CAATA		TA/TA				VBZB01000021.1:2917525-2919803	TACAATAAGTCCCCTATGTGTTAATAGAAACCTCCAAGCTGTGAACTTCCAAAGACGTGAATGCATGTTGCAAGTTCACGTGTCTGGCGTACATTGTCATGTGTGTGTAACCTCTACAAGTGGTTGTGCTTTTGTGTATTTACTGTACAGTACTGTATAGAGTATGGTAGTGCAGTATCTTTATTTCAAGACCAGGATATCCAGAGCAAGTGTAAAAGCAGCGGTGGTGTGCCTGGTACTGCCAAGAAGTCCAAGCGATAAAGATGGAAACTAAAGTGAAAATAATTGAGAGAGTGTAGTGAGGTAAAAAGATGGTAGCCATCACTCATTCTTATAACATGAATCATTCAGCCATCAGCATGATTCTCAAGAACAAGGACAACATCATGGAATGTGTGA…
Animal	vertebrate	Chordata	mammals	even-toed ungulates	Bos indicus	Boin-Tig1C-even	3	2270		11	CAATA/CAATA	CAATAAGTCCCCTATGTG	TA/TA				PUFT02000018.1:22921371-22923640	TACAATAAGTCCCCTATGTGTTAATAGAAACCTCCAAGCTGTGAACTTCCAAAGACGTGAATGCATGTTGCAAGTTCACGTGTCTGGCGTACATTGTCATGTGTGTGTAACCTCTACAAGTGGTTGTGCTTTTGTGTATTTACTGTACAGTACTGTATAGAGTRTGGTAGTGCAGTATCTTTATTTCAAGACCAGGATATCCAGAGCAAGTGTAAAAGCAGCGGTGGTGTGCCTGGTACTGCCAAGAAGTCCAAGCGATAAAGATGGAAACTAAAGTGAAAATAATTGAGAGAGTGTAGTGAGGTAAAAAGATGGTAGCCATCACTCATTCTTATAACATGAATCATTCAGCCATCAGCATGATTCTCAAGAACAAGGACAACATCATGRAATGTGTGA…
Animal	vertebrate	Chordata	mammals	Even-toed_ungulates	Bos mutus	Bomu-Tig1C-even-toed_ungulates	4	2271		13	CAGTA/CAATA	CAATAAGTCCCCT	TA/TA				gi|388145800|gb|AGSK01091600.1|:5313-7583	TACAATAAGTCCCCTGTGTGTTAATAGAAACCTCCAAGCTGTGAACTTCCAAAGACGTGAATGCATGTTGCAAGTTCACGTGTCTGGCGTACATTGTCATGTGTGTGTAACCTCTACAAGTGGTTGTGCTTTTGTGTATTTACTGTACAGTACTGTATAGAGTATGGTAGTGCAGTATCTTTATTTCAAGCCCAGGATATGCAGAGCAAGTGTAAAAGCAGCGGTGGTGTGGCTGGTACTGCCAAGAAGTCCAAGCAATAAAGATGGAAACTAAAGTGAAAATAATTGAGAGAGTGTAGTGAGGTAAAAAGATGGTAGCCATCACTCATTCTTATAACATGAATCATTCAGCCATCAGCATGATTCTCAAGAACAAGGACAACATCATGGAATGTGTAA…
Animal	vertebrate	Chordata	mammals	Even-toed_ungulates	Bos taurus	Bota-Tig1C-even-toed_ungulates	17	2268		13	CAATA/CAATA	CAATAAGTCCCCT	TA/TA				gi|256305337|tpg|DAAA02046828.1|:30769-33036	TACAATAAGTCCCCTATGTGTTAATAGAAACCTCCAAGCTGTGAACTTCCAAAGACGTGAATGCATGTTGCAAGTTCACGTGTCTGGCGTACATTGTCATGTGTGTGTAACCTCTACAAGTGGTTGTGCTTTTGTGTATTTACTGTACAGTACTGTATAGAGTATGGTAGTGCAGTATCTTTATTTCAAGACCAGGATATCCAGAGCAAGTGTAAAAGCAGCGGTGGTGTGCCTGGTACTGCCAAGAAGTCCAAGCGATAAAGATGGAAACTAAAGTGAAAATAATTGAGAGAGTGTAGTGAGGTAAAAAGATGGTAGCCATCACTCATTCTTATAACATGAATCATTCAGCCATCAGCATGATTCTCAAGAACAAGGACAACATCATGAAATGTGTGA…
Animal	vertebrate	Chordata	mammals	primates	Callithrix jacchus	Caja-Tig1A-primates	8	2409		13	CAGGC/CAGGC	CAGGCACGCCTCA	TA/TA				gi|283294754|gb|ACFV01050119.1|:43496-45904	TACAGGCATAGCTTATTTTATTGAGCTCCACAGATACTTCATTTTTTACAAACTGAAGGTTTGTGGCAACCATGTGCTGAGCAAGGCTATCAGCACCATTTTTCCAACAGTATATGCTCACTTTGTGTCTCTGTGTCACATTTCAGTAATTGTCGCAATATTTCAGACTTTATCCTTATCATTATATCTGTTATGGTGATCTCTGATCAGTGATCTTTGATGTTACTATTGTAATTGTTTTGGGCACCACCAATAACACCCATAAAAGATGAAGAACTTAATTGATACATATTGTGTGTTCTCACTGCTCCACCAATCAGCAATTGCCCATCTCTCTTCCTCTCCTTGGGCCTTTCTATTGCTCAGACAAAACAATATTGAAATTAGACCAGTTAATAA…
Animal	invertebrate	Arthropoda	Insecta	Lepidoptera	Calycopis cecrops	Cace-Tig1B-arthropoda	2	2071	540	23	CAGTA/CAGTA	CAGTAATACCCCCGCTTTACGCG	TA/TA	CENP-B_N/HTH_Tnp_Tc5	DDE_1	DD33D	gi|1021089932|gb|LUGF01057837.1|:323410-325480	TACAGTAATACCCCGCTTTACGCGAGGGATACGTACCAAAAAAAAAACGCGTTAACTGAAATTCGCGTATAACGAGGTTTATGATTAAACAGTCAAAAATTATTACAAAAAAATACAAATCATTTTAATCAATCACTTTAATTCTAGGAACACTTTATGCAATACAAACTCTTATTTTTTACGGAAAAATACATCTATTGTCTTTTGGGTAACGTTTTGTTTACGTTCTTGTAAAATACGTTCATAACACCCAACACTGTTTTTAATTGTTTGACAGATGGTCAAGACACGATCATCATTATTGTCTATACTCTGCAATATGTCCAAAGCTGAATAAATTTTTGAAAGTGCCTTTTGTATTCCCCCTGAAGATAAAACTTTCTCTTCTAATTGTTCTTC…
Animal	vertebrate	Chordata	mammals	even-toed ungulates	Camelus bactrianus	Caba-Tig1A-even-toed_ungulates	4	2419		13	CAGGC/CAGGC	CAGGCATACCTCA	TA/TA				gi|697934447|gb|JARL01028218.1|:14823-17241	TACAGGCATAACTCAGAGATACTGCATTTCCAGACCACTGCAAAATAAAGCAAATATTGTAATAAAATGAGTCACATGAATTTTTTGGTTTCTTAGTGCATATAAAAGTTATGGTTACACTATACTGTAGTCTATTAAGTATGCCATAGAATTATGTCTAAAAGAAAGCAATGCACATACCTTAATTTTAAAATATTTTATTGCTTAAAAAAAGTTAGTTATCATTGAGACTTCAGCAGGTCATTATCTTTTTGATCGTGGAGGGTCTTGCCTCTATGGTGGTGTCTGCTGAAGGGTAGGGTGGCTGTGGCAAGTTCTTAAAATAAGACAACAATCAGGTTTGCCACATGGATTGACCCTTCCTTTCAAGAAGGATTTCTGTATAGCATGCGATGCTAT…
Animal	vertebrate	Chordata	mammals	even-toed ungulates	Camelus dromedarius	Cadr-Tig1A-even-toed_ungulates	4	2417		11	CAGGC/CAGGC	CAGGCATACCT	TA/TA				gi|698641893|gb|JDVD01053257.1|:62565-64981	TACAGGCATACCTTGTTTAATTGTGTTTTGCTTTATTGTGCTTTGTGGATATTGCATTTTTTACGAATGGACGGTTTGTGGCAACCCCACATTGAGCAAGTCTATCAGTGCCATTTTTCCAACAGTACTTGATCGCTTTATATCTCTGTTGCATTTTGGTAATTCTCTTAATATTTCAAACATTTCCATTATGATTATATTCATCATGGTGATCTGTGATCAGTGATTTCTGATGTCACTATTATAAATGTTTTGGGGCACCATGAACCATGACCATGTGAGACAGTGAACTTAATTGATGAATGTTGTGTGTGTTCTTACTGCTCCACCATTCATCTATTCCTCCATCTCTCTTCCTCTCTTTCAGCCTCCCTTATTCCCTGGGACACAACAGTACGG…
Animal	vertebrate	Chordata	mammals	even-toed ungulates	Camelus ferus	Cafe-Tig1A-even-toed_ungulates	4	2419		11	CAGGC/CAGGC	CAGGCATACCT	TA/TA				gi|411090974|gb|AGVR01009463.1|:62700-65118	TACAGGCATACCTTGTTTAATTGTGTTTTGCTTTATTGTGCTTTGTGGATATTGCATTTTTTACGAATGGACGGTTTGTGGCAACCCCACATTGAGCAAGTCTATCAGTGCCATTTTTCCAACAGTACTTGATCGCTTTATATCTCTGTTGCATTTTGGTAATTCTCTTAATATTTCAAACATTTCCATTATGATTATATTCATCATGGTGATCTGTGATCAGTGATTTCTGATGTCACTATTATAAATGTTTTGGGGCACCATGAACCATGACCATGTGAGACAGTGAATTTAATTGATGAATGTTGTGTGTGTTCTTACTGCTCCACCATTCATCTATTCCTCCATCTCTCTTCCTCTCTTTCAGCCTCCCTTATTCCCTGGGACACAACAGTACGG…
Animal	vertebrate	Chordata	mammals	carnivores	Canis lupus familiaris	Calu-Tig1A-carnivores	404	2377	593	8	CAGGC/	CAGGCATAC	TA/	CENP-B_N/HTH_Tnp_Tc5	DDE_1	DD32D	gi|441347873|gb|AOCS01022685.1|:13146-15522	TACAGGCATACCCCAGAGATATTGCGGGTTCAGTTCCAGACTACAACAAAGTAAATATTGTGAGTCAAATGAACTGTGTGGCTTCCCAGTGCATATAAAAATTATGTTTACACTATAGTCTACTAAGTGTGCAATAGCATTATATCTAAAGAAACAATGTACATATCTTAATTTAAAAATACTTTATTGCTAAAAAATGCTAACCATCATCTGAGCTTTCAGCAATCCGTAATTTTTTTGCTGGTGGAGGGTCATGCCGTGATGTTGATGGTTGCTGAGTGATCAGGGTGGTGGTTGCTGAAGGTTGGGGGGACTGTGGCAATTTCTTAAAATAAGACAATAATGAAATCTGCCGCATTGATGGACTCTTCCTTTCACGAACAATTTCTCTGTAGCACG…
Animal	vertebrate	Chordata	mammals	rodents	Cavia porcellus	Capo-Tig1C-rodents	2	2529	544	22	TAGTA/CACTG	CTGTAAAACCTTGGTTTGTGAG	TA/	HTH_Tnp_Tc5	DDE_1	DD36D	gi|168129324|gb|AAKN02003945.1|:95028-97556	TACACTGTAAAACCTTGGTTTGTGAGTATAACTCGTTCTGAAA-CAAGCTTGTAATCCAAAGCACTTGTATATCAAAGCAAATATCCCTACAAGAAATAATGGAAACTCAAAT-------TCCACACCCCAAAAACATTCATATAAAAATTACTAAACAATACAAAATAAGG-AAAATACAAAATATAAAAAAAATAAATAATAACCTGTACTTACCTTTGAAAACCTTTACGGCTGGTGTGAGGGAGACAAGAGAGAGGAGGGTTATTGTATAGGACGACTTTCACTATCACTAAGGGAATCACTATTATCTATCGGCTCAATTGAATCTTTTTCTTTCCGTGCAACTTTAACAAGGAATCTATTCAATGATACTTGCTTTTGCTTCCTTTTGAGGAT…
Animal	vertebrate	Chordata	mammals	primates	Cebus albifrons	Ceal-Tig1A-primate	1	2322			CAGGC/CAGGC	CAGGCATGCCTC	TA/TA				PVKJ010020907.1:20726-23047	TACAGGCATAGCTTATTTTATTGAGCTCCACGGATACTTCATTTTTTACAAACTGAAGGTTTGTGGCAACCATGTGTTGAGCAAGACTATCGGCACCATTTTTCCAATAGTATATGCTTACTTTGTGTCTCTGTGTCATATTTTGGTAACTGTTGTAATATTTCAAACTTTATCCTCATTATTGTATCTGTTATGGTGATCTCTGATCAGTGACCTTTGATGTTACTATTGTAATTGTTTTGGGCACCACAAATAACACCCATAAAAGATGAAGAACTTAATTGATAAATATTGTGTGTTCTCACTGCTCCACCAGTCAGCAATTGCCCATCTCTCTTCCTCTCCTTGAGCCTTTCTATTGCTGAGACAAAACAATATTGAAATTAGACCAGTTAATAA…
Animal	vertebrate	Chordata	mammals	primates	Cebus capucinus imitator	Ceca-Tig1A-primates	123	2334		13	CAGGC/CAGGC	CAGGCATGCCTCA	TA/TA				gb|LVWQ01079307.1|:39718-42051	TACAGGCATGCCTCAGAGATAGTGTGGGTTTGGGTCCAGATCACTGAAATAAAGCAAATAGCAAAGTAAGTTATGCAATATCTTTGGTTTCCCAGTGCCTATGGAAGTTACATTTATATTCTACTATAGTCTGTTAGGTGTATAGTAGCATTATGTCTAAAAATACAATGTAAATATCTTAATTTAAAAATATTGCTAAAAAATGCTAACAATCATCCGAGGCTTCAACAAGTTGTAATCTTTGCAGGTGGAGGCTCTTGCCTCAGTGTTCATGGCTGCTGACTGATAAGGGTGGTGGTTGCTGAATGCTGGGGTGGATGTGGCAATTTTTTAAAATAAGAAAACAATGAGGTTGGACACATATATTAACTCTTTCTCTTCTTAAATATTCATCTATGG…
Animal	vertebrate	Chordata	mammals	odd-toed ungulates	Ceratotherium simum simum	Cesi-Tig1A-odd-toed_ungulates	1144	2386	359	11	CAGGC/CAGGC	CAGGCATACCT	TA/TA		DDE_1	?D32D	gi|398448021|gb|AKZM01023359.1|:20521-22870	TACAGGCATACCTTGGAGATATTGCGGGTTTGGTTCCAGACCACTACAGGAAAGCAAATATTGCAATAACGAGATTCACACAAATTTTTTGGTTTCCCAATCTTACGAAAGTTATGTTTACACTATACTGTTGTCTTTTAAGTGTCCAGTAACATTGTCTAAAAAAACAGTGTACATACCTTAATTAAAAATACTTTATTGCTAAAAAATGCTAACCATCATCTGAGCCTTCAGCGAGTCATAATGTTTTTGCTGGTGAAGGGTCTTGCCTTGATGTTTATGGCTGCTGACTGATGGGGTGGTGGCTGCTGAAGGTGGGGGGGCCGTGGCAATTTCTCAAAACAAGATGACAATGAAATTTGCCTTATCGATTGACTCTTCCTTTCACAAGTGATTTCT…
Animal	vertebrate	Chordata	mammals	primates	Cercocebus atys	Ceat-Tig1A-primates	11	2370		13	CAGGC/CAGAC	CAGGCATATTTCA	TA/TA				gi|769454491|gb|JZLG01013709.1|:89428-91797	TACAGGCATATTTCATTTTATTGTGCTTCACAGATACTGTGATTTTTATAAATTGAAGGTTTGTGGCAATCCTGTGTTGAGCAAGTTCATTGGCATCATTTTTCCAACAGCATGTGCTTACTTCTTATCTCTGAATCATATTTTGGTAAATTTTGCAATATTTCTAATTTTTTATTATTATATCTGTTCTGATGCTATGTGATCAGTGATCTTTCATGTTACTATTGTAATTAGTCTGGGGGCACCATAAATCGTGCCTATATATGACAGTGAACTTAATCCATAAATGTTTTGTATGTTCTGACTGACCGACCGAAATGACTGTTTCCCTGTCTCTCACCCTCTCTTTGGACCTCCCTATTCCCTGAGACACAGCAATTTTGAAACTAGGCCAACTAA…
Animal	vertebrate	Chordata	mammals	primates	Cercopithecus neglectus	Cene-Tig1A-primate	4	2357		21/22	CAGGC/CAGAC	CAGGCATA-TTT	TA/TA				PVKI010024723.1:11633-13989	TACAGGCATATTTCATTTTATTGTGCTTCACAGATACTGCGATTTTTATAAATTGAAAGTTTGTGGCAATCCTGTGTTGAGCAAGTTCATTGGCATCATTTTTCCAACAGCACGTGCTTACTTCTTATCTCTGAATCATATTTTGTAAATTTTGCAATATTTCTAATTTTTTATTATTATATCTGTTCTGATGCTATGTGATCAGTGATCTTTCATGTTACTATTGTAATTAGTCTGAGGGCACCATGAGTCGTGCCTATGTATGACAGTGAACTTAATCCATAAATGTTGTGTATGCTCTGACTAACCGACCGAAATGACTGTTTCGCTGTCTCTCACCCTCTCTTTGGACCTCCCTATTCCCTGAGACACAGCAATTTTGAAACTAGGCCAACTAAT…
Animal	vertebrate	Chordata	Reptilia	Testudines	Chelonia mydas	Chmy-Tig1B-turtles	12	2207	572	23	CAGTA/CAGTA	CAGTAACTCCTTGCTTAACGTTG	TA/TA	HTH_Tnp_Tc5	DDE_1	ND32D	gi|457025893|gb|AJIM01163334.1|:1236-3442	TACAGTAACTCCTTGCTTAACGTTGGAGTTATGTTCTTGAAAAATGCGACTTTAAGCAAAACGATGTTAAGCAAATCCATTTTCCCAATAAAAATTAATGTAAATGGAGGGGTTAGGTTCCAGGGAAATTTTTTTTGCCAGACAAAAGACATTATATACATATACAGTATAAGTTTTAAAAAATTTTAAACAAACAATTTAATGCAGGTATACGTTTTAAACAAACAATTTAATACTGTACTCAGCAATGATGATTGTTAAGCTTGGTTGAGGTGGTGAAGTCAGAGGTGGAAGAGCGAAACCGTCACAACTCGAAAAAACATATCTAGAGATGGTTGTTTTGCTTTCCTTTTTTTTTCTTGGTAAATTTCTTTATAGCAAGTCATTAGATGACCAATT…
Animal	vertebrate	Chordata	mammals	rodents	Chinchilla lanigera	Chla-Tig1C-rodents	1	2758	579	22	CAGCA/CAGTA	CAGTAAAACCTTGGTCTGTGAG	TA/TA	CENP-B_N/HTH_Tnp_Tc5	DDE_1	ND36D	gi|393821057|gb|AGCD01076185.1|:6327-9084	TACAGCAATACTTTGGGTTGTGAGTAATTTACTCTGCAAGTGTTTTGCAAGGTGAGCAACCATTTCTACATTTTAACTTGATAAAGGACTGATGTTGAGTCTTGCAATATGAGTAGTACATGACACTGGAGGTCACATGATCATAACTGAGCCAGTGGTTTTCTCTCTCGCTTGCTCTCTTGCCCTCTCACCCTTTTGCTTTCACTGTGGGATTGTGGGTGGATTGTCTCCCATGCACAGATGCTTGGTCTCAGGCTGCGGTGTTCGGCAGAAATAAGTGATTTCTTCAGAACATTGGAAGGTGCCCACAGCTGGCAATAGTGTATTTTTTGTCACTTCAAAGCACTTAGGGACAATCCATTGCTTTTCCATACAAGAGTAAGCTTAGGAGTGCTTTGC…
Animal	vertebrate	Chordata	mammals	primates	Chlorocebus sabaeus	Chsa-Tig1A-primates	18	2420		10	CAGGC/CAGGC	CAGGCATGCC	TA/TA				gi|501785873|gb|AQIB01085966.1|:90841-93260	TACAGGCATGCCAGATTTTACTGCACTTCACTTTATTGTGCTTTTTTTTGCACAGGTTGAAGGTTTGTGCCAACCCTGTGTTGAGCAAGTCTATTGGTGGCATTTTTTGAACAGCATGTGCTCACTTCATGTCTCTGTGTCACATTTTAGTAATTCTTGCAACATTTAAAGCTTTTTCATTATTATATAGCTGTCACGGTGAACTGTGATCAGTGGTCTTTAATGTTAATACTGTAATTTTTTGAGGGCGCCATGAACCACTCCCATATAAGGTGGCAAATTTAATCAATAAATGTTGTGTGTGTTCTGTTGTTCTAGCAACCATCCGTTCCCCTATTTTTCTTCCTCTACTCAGGTCTCCCTCTTCCCTGAAACACAACAGCATTGAAATTAGACCAA…
Animal	vertebrate	Chordata	mammals	xenarthra	Choloepus hoffmanni	Chho-Tig1A-xenarthra	102	2371		13	CAGGC/CAGGC	CAGGCATACTTCA	TA/TA				gi|691639714|gb|ABVD02305251.1|:84757-87127	TACAGGCATACTTCATTTTATTGTGCTTTGTTTTATTGCACTCCACTATACTGCATTTTTTTTACAAATTAAAGGTCTGTGGCAACCCTGCATGGAGCGTCCATCAGTGCCATTTTCCCAACAGCACATGCTCACTTTGTGTCTCTGTGCCACATTTTGGTAATTCTCGCAATAGTTGAAACTTGTTTTTCATTATTATTACATCTGTTATGGTGCTCTCTTATCAGTGATCTTTGATGTTACTGTTGTAATTGTTTTGGGGCACCATGGACTACACCCATATAAGATGGCAAACTTAATAAATGTGTGTGTTCTGACTGCTACTCTGACCAGCCATTCCCCCATCTCTCTTCCACTCTTTGGGCCTTCCTATTTCCTGAGACACAGCAATATTGAAAT…
Animal	vertebrate	Chordata	mammals	afrotheria	Chrysochloris asiatica	Chas-Tig1A-afrotheria	2	3450	622	11	CAGGA/TAGGG	TAGGGAACCCT	TA/TA	CENP-B_N/HTH_Tnp_Tc5	DDE_1	DD32D	gi|403981351|gb|AMDV01066416.1|:9832-13281	TATAGGGAACCCTCCTTTTATTGCTTCGATTTATTGCACCTTGCAAATACTGCCTTTTGTGCAAATTGAAGATTTGCACAACCCAGCATCGAGCAAATCTTTTGGTGGACATTTTCCCAACAGCATGTGCTTACATCGCATCTGTGTCACATTTTGGTAATTTTTGCAATATTTCAGACTTTTTAATTATTATTATATCTTTCACAATGATCTTTGGTGTTACTATTGTGATTGTTTGGGGGTGCCACGAACCCCGCCCATAAAAGACGGAGAACTTAGCTCATCAATGTGTGTTGTGACTGCCAAGGGCTCTCTCCAAGGCCCTTCCTATACCTTGAGCCACAACAATATTGAAAACGGGCCAGTTAATAACTCTACAATGGCCTCTAAGTGTCCAGG…
Animal	vertebrate	Chordata	mammals	primates	Colobus angolensis palliatus	Coan-Tig1A-primates	9	2414		11	CAGGC/CAGGC	CAGGCATGCCT	TA/TA				gi|767726565|gb|JYKR01030439.1|:39173-41586	TACAGGCATGCCTGATTTTATCACACTTCACTTTATTGTGCTTTTTTTGCACATGTTGAAGGTCTGTGCCAATCCTGTGTTGAGCAAGTCTATTGGTGGCATTTTTTGAACAGCGTTTGCTCACTTCGTGTCTCTATGTCACATTTTAGTAATTCTTGCAAGATTTACAGCTTTTTCATTATTATATAGCTGTCACGGTGAACCATGATCAGTGGTCTTTAATGTTAATACTGTAATTTTTTGAGGGTGCTATGAACCACTCCCATATAAGGTGGCAAATTTAATCAATAAATGTTGTGTGTGTTCTGTTGTTCTAGCAACCATCTGTTCCCCTATTTCTCTTCCTCTACTGAGGTCTCCCTCTTCCCTGAAACACAACAGCATTGAAATTAGACCTAT…
Animal	vertebrate	Chordata	mammals	bats	Craseonycteris thonglongyai	Crth-Tig1A-bat	149	2383	626	12	CAGGC/CAGGC	CAGGCATGCCTTAGAGA	TA/TA	CENP-B_N/HTH_Tnp_Tc5	DDE_1	DA32A	PVKE010012679.1:16849-19231	TACAGGCATGCCTTAGAGATAGTGAGTTCAGTCCAGACCACCACAATAAAGACAATATTGCAATAAAGCAAGTCACAAGAATTTTTCAGTTTCCCAATGCATACACAAGTTACGTTGACACTATCCTGTAGTTTATTAAGAGTGCAACAGCAGTATGTCTAAAAACCAATGTGCATACCTTAATTAGAAAGTATGTTATTGCTAAAAAATGCTAACCATCATCGGAGCCTTCAGGGAGTCGGATTCTTTTTGCTAGTGGAGGGTCCTGCCTCAATGTTAATAGCTGCTGACTGATCAGGGTGGTGGTTGCTGAAGGCTGGGGTGGCTGTGACAACTTCTTAAAAGAAGGCAACAATGAAGTCTGCCTCACTGATTGGCTCTTTCTTTGACGAATGATTT…
Animal	vertebrate	Chordata	reptiles	crocodilians	Crocodylus porosus	Crpo-Tig1A-crocodilians	13	2185		19	CAGTA/CAGTA	CAGTAAAAGCTCTGTTATC	TA/TA				gi|1063924884|gb|MDVP01000030.1|:34222098-34224282	TACAGTAAAAGCTCTGTTATCCAGTATCTACGGGGAATGGGGGGGTCCCAGTTAATCAAATATGCTGGTTCTCTGAGAGTTATAATTACAGGTTTTTTCAAGAAAGAAACTAAGCTATTTTAACTATGATATAACAACTTCTAATATTTTAACTATGATGTAAGGAATAATATAGTAAATAGCATACTGTACAATTACTGCCCCTCAGCTGCTTCTGAAGGCACCTTGGGATTAGAGGTTGCCTCAGAACGTGGCTCTGCTTCAGACCATGGCTCTTCTTGAGGATCATCAACATCAATAGTAATATCTGATGCTTGACACAAGCTGCCTGGATCCTTGACAAAAGCTGCAGAGGCTCTTTGAAGCAACCTGCGGATGTCTGCCTGCCTGCAAGTCAGT…
Animal	vertebrate	Chordata	reptiles	crocodilians	Crocodylus porosus	Crpo-Tig1C-crocodilians	30	2360	640	17	CAGGT/GAGGC	CAGGTAAGCCCCCCTTA	TA/TA	CENP-B_N/HTH_Tnp_Tc5	DDE_1	DD32D	gi|1063924355|gb|MDVP01000036.1|:23798703-23801066	TACAGGTAAGCCCCCCTTAATAGTGTTTTACTTAGCGCTATTTCACGATAGTGCTTATTTCACTTTGATACCTGGTTTCACTTGGCGCTCACGGGTTTCACTATAATGCTTGGGGGTATCGAGCAGGGAGCATTGGCAGCACGCAGCCCCATTACCATCTTGCTTCGTCGAAAACTATTGTGCTCTGTGCTCTTTCATGCTCTTACGTGCTTGTGTCTCTGTCTGTCTTCATTTTTTGAGTTGAAATCAATCATCATGAGTCAGAAACGTGCAACTGACTCTGAGACTGCAAGTGCTGAGAAAAAACAGCGCAAAAGCATAACGCTGGAGCTTAAATTGGATGTCCTGAAGCGAATTGAAGCAGGGGAACGCCAGAATGAGGTCTGTAGAGCTTTGAAT…
Animal	vertebrate	Chordata	mammals	carnivores	Crocuta crocuta	Crcr-Tig1A-carnivores	256	2281	593	12	CAGGC/	CAGGCATACCTCAGATAC	TA/	CENP-B_N/HTH_Tnp_Tc5	DDE_1	DD32D	VOAJ01006361.1:685109-687496	TTTCACTTTATTGTGCTTTGCAGACGATATGTATCTTAGAAAACGAAAGTGGTAACCCTGCATCAGAGAAGTCTTTTGGCACCATTTTTCCAATAGCATTTGCTCAGTTTGTGTCTCGCATTTTGGTAAATCTCAGAGTCTTTCAAATTTGTTCATTATAATTGTATTTGTTATGGTGATCTGTGATCAGTGATCTTTGATGTTACTATTGTAATTGTTTGGGGTGCCACGAACCATGCCTATGTAATATGGTGAACTTAACTGATAAATACTGCATGTGATGTAACTGTTCTACCAGTTGGCCCTTCCTCCATCTTTCCCTCTTCTTGGGCTTCCCTATTTCCTGAGACACAACAATATTGAAATTAGGCAAATTAATAATCCTACCATGGCTTCTAA…
Animal	vertebrate	Chordata	mammals	carnivores	Cryptoprocta ferox	Crfe-Tig1A-carnivores	362	2176	593	11	CAGGC/	CAGGCATACCTTGGAGAC	TA/TA	CENP-B_N/HTH_Tnp_Tc5	DDE_1	DD32D	PJEU01001190.1:216450-218776	AAAGTGATAACCCTGCATCAAAGAAGTCTTTTGACACCATTTTTCCAACAGCATTTGGTCAGTTTGTGTCTCTCTATTACATTTTGGTAAATCTCACAAGCTTTCAAATTTGTTCATTATAATTGAATTTGTTATAGCGATATGTGATCAGTGATCTTTGATGTTACTATTGTAATTGTTTGGGGGTGCCACAAGCCACACCTATGTAATACAGTGAACTTAATTGATAAATACTGCATGTGATGTGACTGTTCTACCAGTTGGCCCTTTCTCCATCTCTTCCTCTTCTTGGGCCTCGCTATTCCCTGAGACATAACAATACTGAAATTAGGCCAATTAATAATCCTATCATGGCTTCTAAGTGCTCAAGTGAAAGGAAGAGTCGCATGTCTCTCACTT…
Animal	vertebrate	Chordata	ray-finned fishes	Pleuronectiformes	Cynoglossus semilaevis	Cyse-Tig1C-ray-finned fishes	1	2256	560	25	CGGTG/CAGTG	CGGTGGAACCTCAGTTGTTGAACGT	TA/TA	CENP-B_N/HTH_Tnp_Tc5	DDE_1	DD36D	gi|575835335|gb|AGRG01004948.1|:5254-7509	TACGGTGGAACCTCAGTTGTTGAACGTGCTCCTTTCCGCGAAAAATACCAACAATACCACGCACACAGCAAGTGATCACTGGCTGACTGAGCGTGTGGCGTCAGTCTTGCCTCAACCTGCGCTCGAGATATACATGCTAAGAACTGTTGTCTGATTTTGTCGGTATTTCTTGCGCTGTGCTATTTCTTTTTTATCATTATTCCATAAATCACCATGGGACCTAAAAAAGCTTGTGAAAGTGGAAAGGCGAAAAGAAAAATAGTGAGAACAGCAATAGAAGTGAAGAAAGAGATTATACGAAAGCATGAGAACGGCGCTCGTGTTTCAGATCTGGCTTTACAGTATGGTTTAGCGAAGTCGTCGATTTGTACCATTCTTAAGAACAAGGAAGCAATAAAA…
Animal	invertebrate	Arthropoda	Insecta	Lepidoptera	Danaus plexippus	Dapl-TigE-arthropoda	2	2298	488	25	CAGTA/CAGTA	CAGTAATCCCCCCTATAACACGGTA	TA/TA	HTH_Tnp_Tc5	DDE_1	DD30D	gi|1209702067|gb|AGBW02008654.1|:9324-11621	TACAGTAATCCCCCCTATTACACGGTATATTTGTTCCGCGTTATAGGAAAACGCGTTGTACGAAAATTCTCGTAAAACGCGCTCGTATGACCTCGTATAACGCGTTATATACAAATGATTCACGTTTAACTTTTCTTGTTAAAGAGGGTTTAAATCGAATATTAAGGAAATATGTATTTTCTTTTTGCGGAGTAGCAACACTGAAACGAGCTTACCGTGATATAAATTATTATATAATGACATCTGAGACTTTCGCTAGTATTCATTTAAATAAAACGAATATTTTCAGATTCCTACTCGTATTTTATTATTTTTAAATACTACATACTTTTTACGTTTCGGTTACTTTGTCAGCAACCGTGATCACGGGCGGACGATTCGTAACAAGTATCTCCAATT…
Animal	vertebrate	Chordata	mammals	even-toed ungulates	Delphinapterus leucas	Dele-Tig1A-whales&dolphins	823	2392		13	CAGGC/CAGGC	CAGGCATACCTTG	TA/TA				gi|1241058152|gb|NQVZ01001653.1|:39958-42350	TACAGGCATACCTTGGAGATATTGCAAATTCAGTTCCAGATCACACAATAAAGTGAATATTGCAATAATGCTAGTGACACGAACTTTTTGGTTTCCCAATTTGTATAAAAGTTATGTTTACACTATACTGTAGTCTATTAAGTGTGCAGTAGCATTATGTCTAAAAAATGTACACACCTTAATTAAAAAATACTTCCCTGCTAAAAAAAAAATGCTAACTACCATCTGAACTTTCAAGAAGTCATAATCTTCTTGCTGGTGGAGGGTCCTGCCTCGATGTTGATGGCTCCTGACTGATCAGGGTGGATGGTTGCTGAAAGCTGGGGCAATTGTGGAAGTTTCTTAAAATAAGACAACAATGAAGTTAGCTGCACCGATTTTCTCTTTCTTTCATGAACC…
Animal	vertebrate	Chordata	mammals	even-toed ungulates	Delphinapterus leucas	Dele-Tig1B-whales&dolphins	164	2311	603	15	CAGTA/CAGTA	CAGTAAGTCCCCTAC	TA/TA	CENP-B_N/HTH_Tnp_Tc5	DDE_1	DD32D	gi|1240996543|gb|NQVZ01025837.1|:12004-14314	TACAGTAAGTCCCCTACACACAAACCTCCAAGTTACGAACTTTCAAAGATGCGAACATGCGTTCGCATGTCCAATCACGTAAGTTAGTTCACATGTCTGGCGTACATTGTCATGTGCGTGCATCCTCTACAAGTGGTTGTGCTTTTGTGTGCTTTACAGTACTGTATAGAGTACAGTAGTACAGTATCTTTATTTCAAGCCCAGGATGTCCGGAAGCAAGCGTAAAAGCAGCGGTGATGTAGCTGGTACTGCTAAGAAGCGCCACGCGATAACGATGGAAACAAAAGTGAAAATAATTGAGAGAGTGGAGCGAGGCGAAAAGATGGTAGACGTCGCTCATTCTTATAACCTGAATCGTTCAACCATCGGCTCAATCGTAAAGAACAAGGACAAGATCAT…
Animal	vertebrate	Chordata	mammals	odd-toed ungulates	Dicerorhinus sumatrensis	Disu-Tig1A-odd	84	2369		12	CAGGC/CAGGC	CAGGCATACCTTGTTTTA	TA/TA				PEKH010004641.1:1466731-1469099	TACAGGCATACCTTGTTTTATTGCACTTCACAGATATTGCATTTTTTACAAATTGAAGGTTTGTGGCAACCCTGTACCGAGTCTTAATTGGCACCATTTTTCCAACAGCATTTGCTCACTTCATGTCCCTGTGTCATTTTGGTAATTGTGCAATATTTCAAACTTTTTCATTATTATTATATTTGTTATGGTGGTCTGTGATCTTTGATATTACTATTGTGATTATTTTGGAGTACCATAAACCGTGCCCCTATAAGATAGCAAACTTAATTGATAAATGTTCTGACTGTTCCACTGACCAGCTGTTCCCCCATCTCTCTCCCTCTCCTCGGGCCTCCCTATTTGCTGAGACACAACGATATTGAAATTAGGCCAATTTATAACCCTACAACAGCCTCT…
Animal	vertebrate	Chordata	mammals	odd-toed ungulates	Diceros bicornis	Dibi-Tig1A-odd	969	2383		12	CAGGC/CAGGC	CAGGCATACCTCGTTTTGTT	TA/TA				PVJY020000156.1:18760556-18762937	TACAGCCATGCCTTGGAGATATTGCAGGTTCGGTTCCAGACCACTGCAATAAAGTGAATATCGCCATAAAGTGAGTCACGTGAATTTTTTGATTTCCAGTGCATATAAAAGTTATGTTTACACTACACTGTAGTCTATTAAGCATGCAATAGCATTCTGTCTAAAAAAACAATGTACATACCTTAATTTAAAAATACTTTATTGCTAAAAAATGCTAACCATCATCTGAACCTTCAGTGAGTCATAATCTTATTGCTGATGGAGGGTCTTGCCTGCATGTTGATGGCTGCTGACTGATCGGGGTGGTGGTGGCTGAAGGTTGGGGTGGCTGTGGCAATTTCTTAAAATAAGATGACAATGAAGTGTGCTGCATTGATTAACTCTTCCTTTCATGAACAA…
Animal	invertebrate	Arthropoda	Insecta	Diptera	Drosophila willistoni	Drwi-Tig1B-arthropoda	7	2459	578	23	CACCC/CACCC	CACCCATACCTCGCTTTGCGTCG	TA/TA	HTH_Tnp_Tc5	DDE_1	DD32D	gi|93128099|gb|AAQB01010324.1|:48069-50527	TACACCCATACCTCGCTTTGCGTCGTTTCGGTTTGCGTTTTTTCGAAGTTGCGTCGCTGATCAATTAGCACTAATTTTCATTGTGCGTCGTTAGATTTTCGATGTTGCGTTGCTCAGGAAACGTTCGTTTCTTTTTTAATACCTTTTTTTTCCAAAAGGTGGCAACACTTTTGTTGCTAACTGCGCGCGCTGTGTATCAAAACAGGGGAATTCCCCTTTGATTTGCTTCGACTCACTTTGCCATTTGCTTGCCCACCTTTTATGTAGAATATCGCGTTTCAATTAGTGAGTTGTGCTCTTTAAAATAGATCAATAAGTTTTTTCGTGTTATTTCTGATCACATATAAAAAAAGGTAAATAATTTTTCAATTTATTTATTGGCAGAGTTATATTATTTTG…
Animal	invertebrate	Arthropoda	Insecta	Hymenoptera	Dufourea novaeangliae	Duno-Tig1F-arthropoda	5	2640	572	24	CAGTC/CAGTC	CAGTCAACCCTCCTATAACGCGGT	TA/TA	CENP-B_N/HTH_Tnp_Tc5	DDE_1	DD30D	gi|919898315|gb|LGHO01000213.1|:14504-17143	TACAGTCAACCCTCCTATAACGCGGTGAGTGCGTACCGCGTTATATGGAAACCGCGCTATAAGAAACTCGGATTTAACCGTACAAACCAGGCTAATTCGTAGCGCGTTCTATGGAAACCGTCTACCGCGTTGTATGGAAACCGCGCTATAAGAAACGCAGAATTAATACAAATCACATTATTCGTACCGCGTTATATGGAGACCAATAAGGACAAGATAAATTATAAATTATTTTTATTGAATTGAAGAGTTTATATAAAGAAATGATACCAAAACTAAACTGAAAAACTGTTTTCCAACAAAAACAAGAAAGACTTTTGTAAAATTTAATCTTTCAACACTCATCCTCGCTGTCAGATAATATGAGTCGCCTAACTCGTCTTCTTTTAATAGGCAAAA…
Animal	vertebrate	Chordata	mammals	afrotheria	Echinops telfairi	Ecte-Tig1A-afrotheria	2	2621	591	12	CAGGC/	CAGGCATACCTC	TA/	CENP-B_N/HTH_Tnp_Tc5	DDE_1	DD32S	gi|424328963|gb|AAIY02115718.1|:2-2622	TACAGGCATACCTCGGAGATTACTGGAGATAACTGCAGATTTGGGTCTAGCCCATTGTAATAAATTCAAAACCGTTAAGTTACGTAAATATTTTGGTTTCCTACATATAAATGTGATAGTTACACTATACTATAAGTGATCAAGTGTGCAATTACATCATGTCATACACAAAATCAAAACAAATGTACATACCTTAATTACAAAAATGTTTTATTGCAAAAACACATTAACTATCATCTGAGTCTGCAGCTAGTCTTTGTCTTTTTGCTGGTGGAGGAGGGTCTTGCTGTGATGTTGATGGCTGATGATGGGTCAAGGTGGTCTTTGCTGAAGGATGGGGTGGCTGTGGCAACTTTGTAAAGTAAGACAACAGTGAAGTTTGCCACATTGACGGATTCT…
Animal	vertebrate	Chordata	mammals	bats	Eidolon helvum	Eihe-Tig1A-bats	24	2566	440	12	CAGGC/	CAGGCGTGCCTT	TA/	CENP-B_N/HTH_Tnp_Tc5	DDE_1	DD32C	gi|538410308|gb|AWHC01241522.1|:1-2566	TACAGGCGTGCCTTGGAGATGCGGTGGCTTCAGTTCCAGATCACCACAATAGAGCAAATACTGCAATAAAGAGAGTCGCACAAATTTTTCAGTTTCCCGATGCATATAAAAGTTATGTTTATACTATCCTATAGTCTATTAAGTGTATAATAGCATTATGTCTAAAAGTACCTTAATTAAAAAGTACTTTATTGCTAAAAAATTTAAAAAGCTAACTATCATGTGAGCCTCCAGAGAGTCGTAATCTTTTTGCTGGTGGAGGGTCTTGCCTCAGTGTTGATGGCTGGTGACTGATCAGGGGGGGGGGTGGTGGAGGGGTGGTGGTTGCTGAAGGCTGGGGCGGCTGTGGTGATTTCTTAAAATACGACAACGATGAAGTTGGCCTCATCACCTGACTCT…
Animal	vertebrate	Chordata	mammals	bats	Eptesicus fuscus	Epfu-Tig1A-bats	14	2623	636	12	CAGGC/	CAGGCATACCTT	TA/	CENP-B_N/HTH_Tnp_Tc5	DDE_1	DD32G	gi|398491807|gb|ALEH01149294.1|:1514-4342	TACAGGCATACCTTGTTCTATTGCACTTCACAGATACAGGGTTTTTTACAAATTGCAGGCTTATGGCCACCCTGTGTTGAGTAAGTCTGTCCGTACCATTCTTCCAATAGCATTTGCTCACTTTGTGTCTTTGTGACACATTTTGGCAATTCTCTCAATATTTCAAACTTTTTCATTATTATATTTGTTATGATGATCTGTGAGCAGTGATCTTTGATACTATTGTAATTGTTTTGTGGCCCCACACACCACACTCATATAAGATGCTGAACTTGATTGATAAATGTCTGTGTTCTGACTACTCACCAGCTGTTCCCCTATCTCTCTCCCTTGCCTCAGGCCTCCCTATTCCGAGATACAGCAACAGTGAAATTAGGCCAGTTTATAACCTTACAATGG…
Animal	vertebrate	Chordata	mammals	odd-toed ungulates	Equus asinus	Eqas-Tig1A-odd-toed_ungulates	881	2424		12	CAGGC/CAGGC	CAGGCATATCTT	TA/				gi|933836230|gb|JREZ01000330.1|:104949-107372	TACAGGCATATCTTGTTTTATCACACTTCCCCTTATTGAGCTTTGCAGATATTGCGTTATTTTTACAAAGTGAAGGTTTCTGGCAACCCTGCATGGAATGAGTCTATCAGTGCCATTTTTTCAGCAGCATTTGCTTACTTCGTGTCTCTGTGTCATATTTTGGTAATTCTTGCAATATTTCAAAATTTTTCATTATTATTATATTTGCTATAGTGATCTGTGATCAGCGATCTTTGATGTTACTATTGTAATTGCTATGGGGAGCCACAAACCAGGCCCATACAAAACGGTGAACTTAATCCATAAATGTTGTGTGTGTTCTGACTGCGCCACCAACTGGCTGTTCCCCTTTTCTCTCCCTCTCCTCGGGCCTCCCCGTTCCCTGAGAGACAATAATAT…
Animal	vertebrate	Chordata	mammals	odd-toed ungulates	Equus caballus	Eqca-Tig1A-odd-toed ungulates	1119	2403		11	CAGGC/CAGGC	CAGGCATATCT	TA/				gi|642523245|gb|ATDM01001627.1|:22730-25132	ACAGGCATATCTCCTTATATTGACTTCACAGATACTGTGTTTTTACAAATCAGAGGTTTGTGGCAACCCTGAGTCAAGCAAGTCTTTTGGCGCCATTTTCCAACAGCATTTGCTCAACTCATGTCTCTGTCACATTTTGGTAATTTTCACAACATTTCAAACTTTTTCATTCTTAGTGTATTCGTTGTGGTGATCTGTGATCAGTGATCTTTGATGTTACTATTGTAATTGTTTTGGGATGACACGAACGATGCCTAGGTAAGCCAGCAAACTTAATTGATAAATGTTGTGTGTGTTCTGACTGCTTCACCGACCAGCTGTTCCCCCATCTTTCTCCCTCTCCTCAGGCCTCCCTATTCCCTGAGACACCACAATATTGAAATTAGGCCAATTGATAAT…
Animal	vertebrate	Chordata	mammals	odd-toed ungulates	Equus przewalskii	Eqpr-Tig1A-odd-toed ungulates	1119	2403		12	CAGGC/CAGGC	CAGGCATATCTC	TA/				gi|642372456|gb|ATBW01030225.1|:59969-62371	ACAGGCATATCTCCTTATATTGACTTCACAGATACTGTGTTTTTACAAATCAGAGGTTTGTGGCAACCCTGAGTCAAGCAAGTCTTTTGGCGCCATTTTCCAACAGCATTTGCTCAACTCATGTCTCTGTCACATTTTGGTAATTTTCACAACATTTCAAACTTTTTCATTCTTAGTGTATTCGTTGTGGTGATCTGTGATCAGTGATCTTTGATGTTACTATTGTAATTGTTTTGGGATGACACGAACGATGCCTAGGTAAGCCAGCAAACTTAATTGATAAATGTTGTGTGTGTTCTGACTGCTTCACCGACCAGCTGTTCCCCCATCTTTCTCCCTCTCCTCAGGCCTCCCTATTCCCTGATACACCACAATATTGAAATTAGGCCAATTGATAAT…
Animal	vertebrate	Chordata	mammals	insectivores	Erinaceus europaeus	Ereu-Tig1C-insectivores	1	2639	498	14	CAGTC/	CAGTCATACCTTGG	TA/	HTH_Tnp_Tc5	DDE_1	RD36	gi|403945588|gb|AMDU01167505.1|:1433-4071	TACAGTCATACCTTGGCCCCCTTTGACTTCAAAACTGGTTTTATTTGAACACACATTTGAACAAGAAAACTGCTTCAGCAATCCAGGCTTGCTCAGCACTCTTCACACTTGATAAACTTGTATGAGTCAAGACGCAACCCCCACCCTGTCTCTGTGGACAAAGCAAAGACTGAAGCACTAGTGTCTCACTGTAGCTCCTGCTTAGTGCAAAACCCCACAGTTTTCACCATATACTTTATTGTGCTGTTTTTCATTTCAAGTTTTTCCCCCCTTGCTATTGTAAGCCACTATGGGTTCAAAGAAGGTTAGTGATACCACTCGACCAAAAAAAAAAATGAGAGCCACAATGGAACGGAAAAAAGAGAGAATAACTAAGTGTAAGCATGATAGCCATATGTC…
Animal	vertebrate	Chordata	mammals	primates	Erythrocebus patas	Erpa-Tig1A-primate	4	2361		22/21	CAGAC/CAGGC	CAGGCATAT-TTC	TA/TA				PVJV010002205.1:33635-35995	TACAGGCATATTTCATTTTATTGTGCTTCACAGATACTGCCATTTTTATAAACTGAAAGTTTGTGGCAATCCTGTGTTGAGCAAGTTCATTGGCATCATTTTTCCAACAGCACGTGCTTACTTCTTATCTCTGAATCATATTTTGGTAAATTTTGCAATATTTCTAATTTTTTATTATTATATCTGTTCTGATGCTATGTGATCAGTGATCTTTCATGTTACTGTTGTAATTAGTCTGAGGGCACCATGAGTCATGCCTATACATGACAGTGAACTTAATCCATAAATGTTGTGTATGCTCTGACTAACCGACCGAAATGACTGTTTCCCTGTCTCTCACCCTCTCTTTGGACCTCCCTATTCCCTGAGACACAGTAATTTTGAAACTAGGCCAACTAA…
Animal	vertebrate	Chordata	mammals	even-toed ungulates	Eschrichtius robustus	Esro-Tig1B-whales&dolphins	112	1771	493	15	CAGTA/	CAGTAAGTCCCCTAC	TA/	HTH_Tnp_Tc5	DDE_1	DD32D	gi|1204873551|gb|NIPP01003419.1|:6639-8609	GCTTAATGCTGATTCAAGAGAAAGCTAAGAGCCTTTATGAAGACTTGAAGAAGAAACACGGCGAAGAATCAGAGGGCAAATCTTTTAATGCCAGCCGTAGCTGGGTTCACCGGTTCAAGGCTAGAGCCAAACTTCACAATGTAAAAGTAAGTGACAAGGCAGCGAGTACAGATACAATAGCTGCCCGGGAATTTCCTGAAACGCTTCGAGAAATTATTGATGAAGGCGCGTATTTACCCGAGCAGGTGTTTAATGTGGATGAGACAGGACTGTACTGGAAGAGGATGCCAGACCGAAGTTACATCAGTAAGGAGGAAAAGTTGATGCCAGGCTATAAAGCATCAAAGGATAGGCTCACGCTGTTGTTTGGTGGCAATGCTTCCGGTGATATGAAGCTGA…
Animal	vertebrate	Chordata	mammals	even-toed ungulates	Eubalaena japonica	Euja-Tig1A-even	699	2412		11	CAGGC/CAGGC	CAGGCATACCTCATTTTAC	TA/TA				RJWP010000619.1:28162-30573	ACAGGCATACCTCAGAGATAGAGTGGGTTCAGTTCCAGACCACCTCAATAAAGTAAATATTGCAATAAAGCAAATATTGCAATAAAGCGAGTCACAAATTTCTCGGTTTCCCAGTGCATGTAAAAGTTGTGTTAACACTGTACTGAAGTCTACTAAGCGTGCAATAGCATTATGTCTGAAGAAGCAATGTATATACCTAAATTTAAAAAATACTTTATTGCTAAAAAAAAAAAGCTCATCATCATATGAGCCTTCAGCGAGTCATAATCTTTTTGCTGGTGGAGGGTCGTGCTTCGATGTCGATGGCTGCTGACTGATCAGGGTGATGGTTGCTGAAGGCTGGGGTGCCATGGCAGTTTCTTAAAACAAGACAACGAAATTTGCCACATTGATTGACTT…
Animal	invertebrate	Arthropoda	Insecta	Hymenoptera	Eufriesea mexicana	Eume-Tig1F-arthropoda	3	2661	571	24	CAGTC/CAGTC	CAGTCAACCCTCCTATAACGCGGT	TA/TA	CENP-B_N/HTH_Tnp_Tc5	DDE_1	DD30D	gb|LLKC01012681.1|:10348-13008	TACAGTCAACCCTCCTATAACGCGGTGAGTGCGTACCGCGTTATATGGAAACCGCGCTATAAGAAACTCGGATTTAACCGTACAAACCAGGCTAATTCGTAGCGCGTTCTATGGAAACCGTCTACCGCGTTGTATGGAAACCGCGCTACAAGAGACTCAGAATAAGTACAAATCACATCATTCGTACCGCGTTATATGGAGACCAATAAATACAAAAGACAAGATAAATTATAAATTATTTTTATTGAATTGAAGAGTTCATATAAGGAAATGATGAAAAAAATGAAACAAAAACTAAACTAAAAAACTGTTTTCCAACAAAAACAAAAGAAAGACTTTTGTAAAATGATGTAATCTTTCAACACTCATCCTCACTGTCAGATATGAGTCGCCTAACTC…
Animal	vertebrate	Chordata	mammals	primates	Eulemur macaco	Euma-Tig1A-primates	1512	2394		12	CAGGT/TAGGC	CAGGTATACCTT	TA/TA				gi|913288025|gb|LGHX01000193.1|:297607-300336	TATAGGCACACCTTATTTTCTTGTGCTTTATTGCAGTTTGAAGATACTGCATTTTTTTTTTTTACAAATTGAAGGTTTGTGGCAACCCCATGTTAAGCATGTCTACTGGTGCCATTTTTCTAACAGTATGTGCTCATTTTGTGTCTCTATGTTACGTTCTGGTAATTCTCAGGATATGTCAACCTTTTTCATTATTATTATATCTGTTATGGTGATTTGTAATCAGTGATCTTTGATGTTACTACTGTAATTGTTTTGGGGCATCACAAACCACACTCATATATATGAGACAGGGAATTTGATCAATTAATGTGTGTGTTTTGATTGCTCCACCAACCAGCCATTTCCCTGTCTCTCTCCCTCCACTCAGGCCTACTTCCTGAGACCCAACAATATTGA…
Animal	vertebrate	Chordata	mammals	carnivores	Felis catus	Feca-Tig1A-carnivores	686	2369	593	9	CAGGC/TTGGC	CAGGCAATA	TA/TA	CENP-B_N/HTH_Tnp_Tc5	DDE_1	DD32G	gi|695361775|gb|AANG03358053.1|:13367-15979	TACAGGCAATAGAATTAAGTTAAAAATAAAAATGAAAAGTAGGTACATTTTCATATAAGGACATAAAAACTTTGTGAACACTGTAACCTCTATAAAAATACAGGCATACCCCAGAGATATTGTGGGTTCAGTTCCAGACCACTATAATAAAGCAAATGTTGCAATAGTGAGTCAAATGAATTTTATGGTTTGCCAGTGCATATAAAGATTATGTTTACACCATACAGCAGTCTATTTAAAGTGTGCAATAGCATTGTCTAAAAAAACAATGTACATACCTTAATTTAAAAATACAGTGTTTATTGCTAAAAAATGCTAACCATCATCTGAGCTTTTAGCAAACCGTAATTTTTTTGCTGGTGGAGGGTCTTGCCTTGATGTTGATGGTTGCTGACTGAT…
Animal	vertebrate	Chordata	mammals	carnivores	Felis catus (Rep.)	Feca-Tig1C-carnivores	74	2519	548	22	CAAGT/CAGTA	CAGTAAAACCTTGGCTTGCGAG	TA/TA	CENP-B_N/HTH_Tnp_Tc5	DDE_1	DD36D	gi|1278977590|gb|AANG04001280.1|:1673855-1676373	TACAGTAAAACCTTGGCTTGCGAGCATAATTTGTTCTGGAAACATGCTTGTAATCCAAAGCACTCGTATATCAAAGCGAAATTTCCCCATAAGAAATAACAGAAACTCAGATGATCCATTCCACACCCAAAAATACTCATGTAAAAATGATTACGATATTGCAATATAAAATAATAAAGAAAATACAAAATATAAAGAAAAATAAATAAATTAACCTGCACTTACCTTTGAAAACCTTCGTGGCTGGTGTGAGGGAGACAAGAGAGAGGAGGGTTATTGTGTAGGACGACTTTCACTATCACTAATGGAATCACTGCTATGTATTGGCTCAATGCAATCTTTCTTTTCGTGCAACTTTAACAAGGAACCTATCCAATGACACTTACTTTTGCCTCCTTT…
Animal	vertebrate	Chordata	mammals	carnivores	Felis nigripes	Feni-Tig1A-carnivores	365	1237	593	11	CAGGC/	CAGGCAAACTTCAAAGAT	TA/	CENP-B_N/HTH_Tnp_Tc5	DDE_1	DD32G	PISY01037314.1:10142-12536	GCGCTTCACTTTATTGTGCTTTGCAGACGATTTGTATTTTAGAAATCGAGAGTGGTAACCCTGCATCAAAGAAGTCTTTGGGTACCATTTTCCCAGCAGCATTTGCTCACTTTGTATCTCTGTATTGCATTTTGGTAAATCTCACAATGTTTCAAATTTGTTCATTATAATTGTATTTGTTATGGCGATCTGTGATCAGTGATCTTTGATGGTACTGTTGTAATTGTTTGGGGGCTGCCATGAACCATGCCTCTGTAATATGGTGAACTTAATTGATAAATACTGCATGTGACGTAACTGTTCTACCAGTTGGCCCTTCCCCCATCTCTCCTTCTCCAGCCTCCCTATTTCCTGCGATACAACAATATTGAAATTAGGCCAATTAATAATCCTACAATG…
Animal	vertebrate	Chordata	mammals	rodents	Fukomys damarensis	Fuda-Tig1C-rodents	1	2597	585	22	CAGTA/CAGTA	CAGTAATACTTTGGATTGCGAG	TA/TA	CENP-B_N/HTH_Tnp_Tc5	DDE_1	SG36D	gi|674332002|gb|AYUG01161882.1|:1764-4360	TACAGTAATACTTTGGATTGCGAGAAATTTACCCTACAAGTGTTCTGCAAGACGAGCAAACATTTCTAATAAATTTCAACTCCATAAATACAATATGAATAGTACACGACAACGAATGTCACATGATCACAACAGAGCCAATTCTCTCTCTCTCTCTTATTTGCTCTCTCGCCCTCTGGCCCACTGGCCCGCTTGCCCGCTTGCCCTCGCCCTCGCCCTCTCCCTCTCACCGCCTTCTTGTTCTCTCAGTGTTGTTGGGGGATTGGGTGTGATCATCCCCCGTGCTTAGGTGCTTGGTTCCAGGCTGTCGTGTTTGGCAGAAATCAGTGATTTCTTCAGAGCGTTGGAAAGGTGCCCACAACTGGTACCAGTGTATTTTTTGTCTCTTCAGAGCACCTA…
Animal	vertebrate	Chordata	mammals	dermoptera	Galeopterus variegatus	Gava-Tig1A-dermophtera	23	2373		14	CAGGC/CAGGC	CAGGCATACCTTG	TA/TA				gi|640174308|gb|JMZW01192740.1|:3100-5472	TACAGGCATACCTTGTTTTACTGCACTTCACAGATACTGTGTTTTTTTTACAAATCGAAGGTTTATGTTAACCCAGTGTTGAGCAAGTCTATTGGCACCATTTTTCCAACAGCATGTTCATGTCTCTGTGTCACATTTTGGTAATTCTTGCAATATTTCAAACTTGTACATTATTATTTTATTTATTATGGTGATCATTGATGTTTAATGTTACTATTGTAATTGTTATGGGGAGCCACAAACTGTGCCTGTATAAAACAACGAGCTCAATAAATAAGTATTGTATGTGTTCTGACTGCTACACCCACTGGCCGTTCCCCCATCTCCTCCACCTCCTCCCTATTCCCTGAGACAAAACAATATTGAAATTAGGCTAGATGATAACCCAACAATGGCCTC…
Animal	vertebrate	Chordata	reptiles	crocodilians	Gavialis gangeticus	Gaga-Tig1A-crocodilians	1	2096	553	13	CAGGC/	CAGGCATACCTC	TA/	CENP-B_N/HTH_Tnp_Tc5	DDE_1	DD32D	gi|1063923489|gb|MDVQ01000072.1|:40108733-40110828	TACAGGCATACCTCGTTTTATTGCACTTTGCTTTATTGCGCTTCGCAGATATTGCGTTTTTTACAAATTGAAGGTTTGTGGCAACCCTGCGTCGAGCAAGTCTATCGGCGCCATTTTTCCATCGGCGCCATTTTTCCAACAGCATTTGCTCACTTCGTGTCTCTGTGTCACATTTTGGTAATTCTCGCAATATTTCAAACTTTTTCATTATTATTATATTTGTTATGGTGATCTGTGATCTTTGATGTTACTATTGTAATTGTTTTGGGGCGCCACGAACCGCGCCCATATAAGACGGCGAACTTAATCGATAAATGTTGTGTGTGTTCTGACTGCTCCACCGACCGGCCGTTCCCCCGTCTCTCTCCCTCTCCTCGGGCCTCCCTATTCCCTGAGACA…
Animal	invertebrate	Platyhelminthes	Rhabditophora	Tricladida	Girardia tigrina	Giti-Tig1B-platyhelminthes	85	2202	555	21	CAGTA/CAGTA	CAGTAAGACCCCGCTTAGCGC	TA/TA	CENP-B_N/HTH_Tnp_Tc5	DDE_1	DD34D	gb|MQRK01085512.1|:1-2202	TACAGTAAGACCCCGCTTAGCGCTGCTCCGCTTAGCGCTGTTTCGGTTTAACGCGGTTTTATTTGAATAGGGTATTCCCCGAAAATTTATTATCAATTATTTATTATCAATTTATTATCAATTTATTATCAATTATTTAACATTTGTTGCCGTTATTGTAAGTATAAATAAATGAAATACATTAAATAATAAAATTTTTAGTTTTACTATGGGTGATAATAAAAAACACGAAATTAAAGCGACAAGAAAGAGCATTTCGCTGGACACGAAAATGCAAGTGCTTAGAAGATTAGATGCTGGTGAACGTCAGACTCAAATTGGTACTGATTTGAACTTGTCAACCTCAACTATAAGGACAATTCTTAAGAATAAAGAAAAAATAGTATCATCAGCAACTAC…
Animal	vertebrate	Chordata	mammals	even-toed ungulates	Globicephala melas	Glme-Tig1A-even	709				CAGGC/CAGGC	ACTCTCCTCAATTCTGTGA	TA/TA				SWEB01004360.1:134839-137248	ACAGGCATACCTCAGAGATAGAGTGGGTTCAGTTCCAGACCACCTCAATAAAGTAAATATTGCAATAAAGCGAGTCACACAAATTTCTCGGTTTCCCAGTGCATGTAAAGGTTGCGTTAACACTGTACTGAAGCCTACTAAGCGTGCAATAGCATTATTTCTAAAGAAGCAATGTATATACCTAAATTTAAAAAATGCTTTATTGCTAAAAAAAAAAAAAAGCTCATCATCCTATGAGCCTTCAGCGAGTCATAATCTTTTTGCTGGTGGAGGGTCGTGCTTCGATGTCGACGGCTGCTGACCCATCAGGGTGACGGTTGCTGAAGCCTGGGGTGGCCACGGCAGTTTCTTAAAACAAGACGATGAAATCTGCCACATTGATTGACTTCTCCTCCGCAG…
Animal	vertebrate	Chordata	mammals	primates	Gorilla gorilla gorilla	Gogo-Tig1A-primates	39	2406		11	CAGGC/CAGGC	CAGGCATGCCT	TA/TA				gi|665759195|emb|CABD030004872.1|:40352-42757	TACAGGCATGCCTGATCTTACTGCACTTCACTTTATTGTGCTTTTTTGCACAAATTGAAAGTTTGTGCCAACCCCGTGTTGAGCAAGTCTATTGGTGGCATTTTTTCAGCAGTATGTGCTCACTTCATGTCTCCGTGTCACATTTTAGTAATTCTTGCAACATTTTAAGCTTTTTCATTATCATTATAGCTGTTATGGTGAACTGTAATCAGTGGTCTCTAACGGTAATATTGTTATTTTTTGAGGGTGCTATGAACCACTCCCATATAAGGTGGCAAATTTAATCAGTAAATGTTGTGTGTGTTCTGTGGTTCCAGCAACCATCCGTTCCCCTATTTCTCTTCTTCTACTCAGGTCTCCCTTTTCCCTGAAACACAACAGCATTGAAATTAGGCCAAT…
Animal	vertebrate	Chordata	mammals	carnivores	Gulo gulo	Gugu-Tig1A-carnivores	205	2413	593	9	CAGGC/	CAGGCCTACACCAGAGAT	TA/	CENP-B_N/HTH_Tnp_Tc5	DDE_1	DD32D	CYRY02042643.1:85092-87504	GCACTTTACTTCATTGTGCTTCGCAGATGTGTGTTTTACAAATCAAAGGTGGTACTTCTGCATCGAGGAAGTCTATTGGCACCATTTTTAACGAGAGCATTTGCTCACTTAGTGTCTCTGTGTCACATTTTGGTAATTTTCAGTCTTTTAAACTTGTTCATTATAGTTGTATTTGTTATGGTGATCTGTGATCAGTGATCTTTGATGTTACTATTGTAATTATTTTGGGGTGCCACGAACCAGACCCATGTAACAGTGAACTTAATTGATAAATACTGCATGTGTTGTGAGTGTTCTACCAGTTGGCCCTTCCTCCATCCCTCCCTCTCCTTGGGCCTTTCTACTCCTTGAGACACAACAGTATTGAAATTAGGCCAATTAATAATCCTACAATGGCCT…
Animal	vertebrate	Chordata	mammals	rodents	Heterocephalus glaber	Hegl-Tig1C-rodents	6	2597	586	22	CAGTA/CAGTA	CAGTAAAACCTTGGTTTATGAG	TA/	CENP-B_N/HTH_Tnp_Tc5	DDE_1	SG36D	gi|375441441|gb|AHKG01051515.1|:63491-66087	TGCAGTAAAACTTTGGATTGTGAGTAACTTACTCTGGAAGTGTTCCACAAGACGAGCAAACACTTCTAATAAATTTTAACTCAGTACAATATGAATAGTACACGGCACCGAGTGTCACATGATCACAACTGAGCCAATGGTTCTGTCTTTCTCTTATTTGCTCTCTTGCTCTCTTGCCCTCTGACCCTGTCCCCTTCTCCCCCTTTTGCCCTCTTGCCTTCTCGCCTTCTTATTCTCTGGCTCGCTCTTGTTGGGGATTGTGGGTGATCGTCTCCCGTGCTTAGATGCTTGGTCCCAGGCCGTGGTATTTGGCTGAAATCAGTGATTTCTTCAGAACGTTGGAAGGTGCCCTCGACTGGCACTCGTGTATTTTTTGTGTCTTCAGAGCACCTATGGACA…
Animal	vertebrate	Chordata	mammals	bats	Hipposideros armiger	Hiar-Tig1A-bats	259	2360	592	11	CAGGC/CAGGC	CAGGCATACCT	TA/TA	CENP-B_N/HTH_Tnp_Tc5	DDE_1	DD32A	gi|1111361872|gb|JXIK01000049.1|:1969617-1971976	TACAGGCATACCTCATTTTATTGCGCTTTGCAGCTTTTTTTTTTTTACAAATTGAAGGTTGGTGACCACCCTGTGTGGAGCAAGTCTATAAGTCCATTTTTCCAACAGTATTTGCTCACTGTGTGTCTCTCTGTGTCAGTTTTTCAAACTTTTTTATGATATTTGTTATGGTGATCTTTGACCAGTGATTTTTTACGTTACTATTATAATTGTTTGGGGTGCCACGAACCATGCCCATATGAAACGGTGAACTTAATTGATAAGTGTTTTGTGTGTTCTGACTGCTCCACTGTCCAGCCATTCCCCATCTCTCTCCCTTTCTGTGGGCCTCCCTATTCTCTGAGACACAATAATAGTGCAAGTAGACCAATTAATAACCTAACAATGGCCTCTAGGTGT…
Animal	vertebrate	Chordata	mammals	bats	Hipposideros armiger (repeat)	Hiar-Tig1C-bats	64	2534	591	22	CAGTA/CAGTA	CAGTAAAACCTTGGATTGTGAG	TA/TA	CENP-B_N/HTH_Tnp_Tc5	DDE_1	ND36D	gi|1111361230|gb|JXIK01000274.1|:80859-83392	TACAGTAAAACCTTGGATTGTGAGTAACTTGTCCTGTGAGTGTTCTGCAAGATGAGCAAAGATTTCTAATAAATTTAAACTTGATAAATGAGCGATGTCTTGCAATACAAGTAGTACGTGATGCCGAACGTCACATGATCACAACTGAGCCAATGACTCTTCTCTCTCTCTCGCTGCGGGATTGTGGGTGACTGTCCCCATCCTCAGATGCTTGGTCTCAGGCTGTGGTGTTTGGCAGAAATCAGTGATTTTTCAGAACGTTGGAAGGTGCCCACAATTGGCACTAGCGTATTTTTTGGCATGTCAAAGCACCTATGGACAGTCCTTTGCTTTTCCATACAAGAGTAAGCTTAGGAATGCTTTGCTTCATTTTAGGTCAGGCTGCCTGCCGATATAGAC…
Animal	vertebrate	Chordata	mammals	bats	Hipposideros galeritus	Higa-Tig1A-bat	385	2317	626		CAGGC/	CAGGCATACCTCATTTTAT	TA/	CENP-B_N/HTH_Tnp_Tc5	DDE_1	DD32A	PVLB01000846.1:79824-82140	TACAGGCATACCTCATTTTATTGCGCTTTGCAGCTGTTAGTTTTTTTTTTTTAACAAATTGAAGGTTGATGACCACCCTGTGTGGAGCAAGTCTATAGGTGCCATTTTTCCAACAGTATGTGCTCACTGTATGTCTCTCTGTGTCACAGTATTTCAAACTTTTATTATATTTGTTATGGAGATCTTTGATCAGTGATTTTTGATGTTACTATTATAATTGTTTGGAGTGCCATGAACTATGCCCATATGAGACGGTAAACTTAGTTGATAAGTATTTTGACTGCTCCACTGTTCAGCCATTCCCCGTCTCTCTCCCTTTCCTTGGGCCTCCCTGTTCTCTGAGACACAATAATAGTGTAATTAGGCCAGTTAATAACCCAACAATGGCCTCTAGGTGTT…
Animal	vertebrate	Chordata	mammals	primates	Homo sapiens	Hosa-Tig1A-primates	101	2410		11	CAGGC/CAGGC	CAGGCATACCT	TA/TA				gi|1381334468|gb|QDDK01000051.1|:2026393-2028802	TACAGGCATGCCTGATTTTACTGCACTTCACTTTATTGTGCTTTTTTGCACAAATTGAAGGTTTGTGCCAACCCCGTGTTGAGCAAGTCTATTGGTGGCATTTTTTCAGCAGTATGTGCTCACTTCATGTCTCTGTGTCACATTTTAGTAATTCTTGCAACATTTTAAGCTTTTTCATTATTATTATAGCTGTTATGGTGAACTGTAATCAGTGGTCTTTAATGTTAATATTGTTATTTTTTGAGGGTGCTATAAACCACTCCCATATAAGGTGGCAAATTTAATCAGTAAATGTTGTGTGTGTTCTGTGGTTCCAGCAACCATCCGTTCCCCTATTTCTCTTCCTCTACTCAGGTCTCCCTTTTCCCTGAAACACAACAGCATTGAAATTAGGCCAAT…
Animal	vertebrate	Chordata	mammals	carnivores	Hyaena hyaena	Hyhy-Tig1A-carnivores	469	2512	593		TAGGC/	CAAGCAATAGAATTA	TA/	CENP-B_N/HTH_Tnp_Tc5	DDE_1	DD32D	PITC01002113.1:68200-70711	TACAAGCAATAGAATTAAGTTAAAAATAAAACTGAAAAGGTACATTTTCATTAAAGGACATAAAAACTTTGTGAACACTGTAACCTCTACGGAAAAACAGGCATACCCCAGAGATATTGTGGGTTCAGTTCCAGACCACTATAATAAAGCAAATATTGCAATACTGAGTCAAATGATTTTTTTGTGGTTTCCCAGTGCATATAAAGATTATGTTTACACCATACAGTAGTCTATTTAAAGTGTGCAATAGCATTGTCTTAAAAAAAATGTATATACCTTAATTTAAAAATACAGTATTTATTGCTAAAAAATGCTAACCATCATCTGAGTTTTTAGCAAGACGTAATTTTTTTGCTGGTGGAGGGTCTTGCTTTGATGTTGATGGTTGCTGACTGATCA…
Animal	invertebrate	Cnidaria	Hydrozoa	Anthoathecata	Hydra vulgaris	Hyvu-Tig1F-cnidaria	12	2626	569	22	CAGTC/CAGAC	CAGTCAACTCTCCTATTACGCG	TA/TA	CENP-B_N/HTH_Tnp_Tc5	DDE_1	DD30D	gi|195010235|gb|ABRM01015237.1|:4408-7033	TACAGTCAACTCTCCTATTACGCGGTATTTCTACAACGCGAATCTCCATACAGCGCGGAGTGAAAGTTGAAACCGCTCACCTATAACGCGATATGATCTCCATATAACGCGATTTTCGTAAGAACTTTGTAACTCGTTATTTATGCGAAAAAAAACAACAACTGACAACAAATCAAATGACTTGAAAGAAATCTATGACAATACTTATTTGACGTTTTGCCTGTATGCATTTAGAGGGTATTTCCCTTTTTCTTAATTTGAATTACGTATTAAACAATTAAAAAAACTATTCCTTTTAATTTGGTTTGTGCTTAAATGTGTTAAGTGACAGAATTTATAATAAATTGTTTTGTCTTAGAATTTATAATAAATTGTTTTGTCTTATTAAAATTAAGTTAC…
Animal	invertebrate	Arthropoda	Insecta	Coleoptera	Hypothenemus hampei	Hyha-Tig1B-arthropoda	1	2270	547	21	CAGTA/	CAGTAAGACCTCGCTTAACGC	TA/	CENP-B_N/HTH_Tnp_Tc5	DDE_1	DD34D	gi|823167574|gb|LBGY01015843.1|:1-2270	tACAGTAAGACCTCGCTTAACGCGGGGGATACGTTCTATAAAAATAGAGCGTTATACGAATTAGCTTTAAACGAGGTCATTTCATCATGTAAATAATGGGGTTAGGGGAAAATGGGTGTAAAATTAAAAAAATTGTTCAAGTATTTTGTCATTTAAATTCATTAAATGTGTTTTTTATAATAATACAACAACAAAAACTTATTTCTTAAAAATATAGAAACATAACAAATGAATACATATATAAAAATAAATAAAATTCTAATTTATTTGAGATCATTCAGATTCTTCTGCATTTTAAATTTTCTGCTTTTTTACCAAGAATGTATCTAATGTCATTTGCATTTTTCTTTTGCGCTCTGTAAGAAGTTGTCGATAAGTGGACAAGACATCCATGACACC…
Animal	vertebrate	Chordata	mammals	primates	Indri indri	Inin-Tig1A-primate	229	2376			CAGGC/CAGGC	CAGGCACACCTT	TA/TA				RJWJ010005757.1:54506-56881	TACAGGCATACCTTGAAGATACTGCAGGTTCAGCTACAGACCACCACAATAAAGCAAATATTGTAATAGTCATATGAATTTTTTTTTTGTTTCCCAGTGCATATAAAAGTTATATTTACACTATACTATAGTCTGTTAAGTGTACAATAGCATTTTGTCTAAAAAACCAATGTACATACCTTAAATAAAAACACTTTATAGCTAAAAAGTGCTGATGATCATGTGAGCCTTCAGCAAATTGTAATCTTTTTGCTGGTGGAGTGTCTTTCCTCAGTGTTTATGACTGCTGACTGATCAAGGGTGGTGGTTGCTGAAGCTTGGGGTGGTGTGGCAATTTCTTAAAATAAGGCAACGATGAAGTTTGCTGCATTGACTGACTCTTCCTTTCACAAAAGATTT…
Animal	vertebrate	Chordata	mammals	even-toed ungulates	Inia geoffrensis	Inge-Tig1A-even	327	1541		9	CAGGC/CAGGC	CAGGCCTATCTCATTTTA	TA/TA				RJWO010098167.1:1048-3424	TACAGGCATATCTCATTTTACTGCACTTCACAGATATTGCACTTTTACACATTGAAGGTTTGTGGCAACCTTGCACCGGGCAAGTCTGTCAGTGCTATTTTTTCAAGAGCATTTGCTCACTTAGTACTTCTGTGTCACATTTTGGTAATTCTCATAACACTTCAAATTTTTTCATTATTATTATATTTGTTATGGTGATCTGTGATCAGTGATCCTTGATGTTACAATTGTAATTGTTTTGGGGTGCCATGAACGGTGCCCATATAACAAAGAGAACTTAATCCATAAATGTTGTGTGTGTTCCGACTGCTCCACTGACCAGCCGTTCCCCCATCTCTCTCCCTCTCCTCGGGCCTCCCTATTCCCTGAGACACAACGATATTGAAATTAGGCCAATGA…
Animal	vertebrate	Chordata	mammals	even-toed ungulates	Lagenorhynchus obliquidens	Laob-Tig1A-even	10	2383		11	CAGGC/CAGGC	CAGGCATACCTCATTTTA	TA/TA				RCWK01007498.1:134618-137032	TACAGGCATACCTCATTTTACTGCACTTCACAGATATTGCACTTGTACACATTGAAGGTTTGTGGCAGCCTTGCATCGGGCAAGTCTGTCAGTGCTATTTTTTCAAGAGCATTTGCTCACTCAGTACTTCTGTGTCACATTTTGGCAATTCTCATAACACTTCAAATTTTTTCATTATTATTATATTTGTTATGGTGATCTGTGATCCTTGATGTTACAATTGTAATGGTTTTGGGGTGCCATGAACGGTGCCCGTATAACAAAGAGAACTTAATCCATAAATGTTGGGTGTTTTCCGACTGCTCCACTGACCAGCCGTTCCCCCATCTCTCTCCCTCTCCTCGGGCCTCCCTATTCCCTGAGACACAACGATATTGAAATTAGGCCAATTAATAACCC…
Animal	vertebrate	Chordata	mammals	bats	Lasiurus borealis	Labo-Tig1A-bat	76	1557	590		CAGGC/	CAGGCATAACTAGGAGATA	TA/			DD32D	PVJN01008036.1:27733-29937	AAAACAATATATATGCCATAATTAAAAAGTACATTATTGCTAACAAATGCTAACCATCATCTGAGTCTTCAGGGAGTCGTAATCTTTTTGCTGGTGGAGAGTCTTGCTTCAGTGTTAATAGCTGCTGACTGATCAGGGTGGTGGTGGCTGAAGGCTGGGGCAGCTGTGGGAATTTCTTAAAATAAGATAACAATGAACTTTGCCTCATAGACTGACTCTTCCTTTCGTGGATGATTTTTCTGTAGCAGGCGATGCTGTTTGATAGCATTCCACCCACAGTATAACTTCTTTCAAAGTTAGAGTCAATCCTCTCAAACCCTGCTGCTGCCTCATCAACTAAGTTTATGTAATATTCTAAATCCCTTGTTGTCATTTCAACGATCTTCACATCATTTTCAC…
Animal	vertebrate	Chordata	lobe-finned fish	Coelacanthiformes	Latimeria chalumnae	Lach-Tig1B-lobe-finned fishes	2	2422	575	21	CAGTA/CAGTA	CAGTAAATCCTCGCTTAAAGT	TA/TA	HTH_Tnp_Tc5	DDE_1	DD25D	gi|405629995|dbj|BAHO01274225.1|:3104-5525	TACAGTAAATCCTCGCTTAAAGTCGTTCCGATTAACATTGTTTTGTTATTACGTTGCTGATCTATTAGGGCTCACTTTGTTCACTTTGCGTTGTGCATTTTCCATTATAACGTCGTTCTGACGTCGTCTCCTGGCGCCAATATTCTTGCACGTTGTGGGTGATCTTCGCTTATATTATTTTGCCACTTTTTTGTTGTTCTACCCCATAATCATGTCTCTGAAACGTTCACCTAGTGAGAGTAAAGTGCCTAGTGCCAAGAAGACCAGGAAGACAATCTCTTTGGGTACAAAGTTAGAAGTTTTACGTCGTTTTCATGCTGGTGAACGAGCAGTAGACATTGGTGCAGTGCTCGGACTGACTCCTACAACGGTGCGGACCATTCGGGGGAATGCAGAAAA…
Animal	vertebrate	Chordata	mammals	primates	Lemur catta	Leca-Tig1A-primate	227	2377			CAGGC/TACCT	CAGGCACACCTT	TA/TA				PVHV01003310.1:66356-68732	TATACCTTGGAGATACTGCAGGTTCAGCTCCAGATGACCATAATAAAGCAAATATTGTAATAAAGTAAGTCACATGAATTTTTTTTGTTTCCCAGTGCATATAAAAGTTATGTTTATACTATAGTCTTTTAAGTGTATAATAGCATTATGTCTAAAAAAACAGTGTACATACCTTAAGTAAAAATACTTTATAGCTAAAAAATGCTGATGATCATGTGAGCCTTCAGCAAATTGTAATCTTTTTGCTGGTGGAGTGTCTTCCCTCAGTGTTTATGACTACTGACTGATCAAGGAAGGTGGTTGCTGAAGCTTTGGGTGGTGTGGCAATTTCTTAAAATAAGGCAACAATGAAGTTTCCTGCATTGATTGACTCTTCCTTTCACAAAAGATTTCTCTGTA…
Animal	vertebrate	Chordata	mammals	carnivores	Leptonychotes weddellii	Lewe-Tig1A-carnivores	875	2418	593	11	CAGGC/TAGGC	TAGGCATACCT	TA/TA	CENP-B_N/HTH_Tnp_Tc5	DDE_1	DD32D	gi|471941260|gb|APMU01002172.1|:2590-5014	TACAGGCCTACCCCAAATATATTGTAGGTTCAGTTCCAGACAACCACAATAAAGCAAATATTGCAACAGTGAGTCAAATAAATTTTGGGGCTTCTCAGTACATATAAAAATTACATTTACACTATACAGTAGTCTATTAAGTGTGTAATAGCATTATATCTAAAGAAACAATGTACATATCTTAATTTAAAAATACTTTATCGCTAAAAAATGCTAACCATCATCTGAGCTTTCAGTAAGCCGTAATTTTTTTGCTGGTGGAGGGTCTTGCCTTGATGTTGATGGTTGCTGACTGATCGGGGTGGTGGTTGCTGAAGGTTGGGCTGGCTGCGGCAATTTCTTAAAATAAGACAATAATGAAATTTGCCGCATTGATGGACTCTTCCTTTCATGAACAAT…
Animal	vertebrate	Chordata	jawless fishes	Petromyzontiformes	Lethenteron camtschaticum	Leca-Tig1C-jawless fishes	3	2910	580	22	CAGTA/CAGTA	CAGTAAAACCTTGGATTGCGAG	TA/TA	CENP-B_N/HTH_Tnp_Tc5	DDE_1	DD36D	gi|541276430|gb|APJL01067861.1|:9145-12054	TACAGTAGGCGTCTGGGTTGGGATCGAACCCACCCCTGTATACCAGGCGAGATGATGATGATTATGATATCAACCACTTGGTTGAGCTGCTATCATTGTATTGTGTTGTAAAGTATGTTTTGTGTGTATTGTGTGTATGGTGTGTATTGTGTCTTGTGATTGTCCCACATGATCCCTGGGACAGAGCAATCAAGAAGGCTGGAGCAAACACTCCTCACTCTGATTGGTTAGGGCACCGGGAGCAAGAGGATTGGCCAAAACATTCAAAAGGGAAAAGAGCTGGAGGTTTGGGTGAGCGTCAGGTGGGACGGTTAGGCCAGGTGAGGGTAAGAGAGAGGCGACGATTGATGGAGACAGAGTGCGACGAGGGGCGGAGCAAAGAAGAAGTTAAGAGAGGGA…
Animal	invertebrate	Arthropoda	Insecta	Xiphosura	Limulus polyphemus	Lipo-Tig1B-arthropoda	58	2951	546	25	CAGGA/CAGGG	CAGGGATCCCTCGATTAATGCGTTT	TA/TA	CENP-B_N/HTH_Tnp_Tc5	DDE_1	DD32D	gi|570027850|gb|AZTN01005459.1|:44097-47047	TACAGGGATCCCTCGATTAATGCGTTTTCGTTTAGTGCGCTTAAATTTTTTTATAACCAATATTCCATTAGTGCGTGCATAATACTCGATTAGTGCGGTAACACACATTTCATTTTAACCATAGTAATTGAAAAGTAAGTTTTAGGCACCGAAATTAAATAAAATTAAAAATAGAAAATGGGTAAGTATTTTACTTGTCAAGTTATTACTAGAGTGTCCACCCCTGGGGACCCCGACCCCGTCACCCCGGTGTATTTTAGCGATTTTTTCACCCCTTGCCCCGGGGTAAAATACTTGAAATACCCCGGGGCAAATCTTTACTATTTTACTGAACAAATATCTTTTTCATAACAATAATTCATAAAAACCATTGTCCTCATCAAAATCATCGTCGTTGTT…
Animal	vertebrate	Chordata	mammals	even-toed ungulates	Lipotes vexillifer	live-Tig1A-whales&dolphins	550	2350		11	CAGGC/	CAGGCATACCT	TA/				gi|526390645|gb|AUPI01053839.1|:10953-13302	TACAGGCATACCTCATTTTATTGTGCTTCACTTTATTATGCTTTGCAGATACTGCATTTTTTACAAATTGAAGATCTGTGGCAACCCTGTGTCAAGCAAGTCTATCAGCGCCATTTTTCCAACAGCATTTGCTCACTGTGTCACATTTTGGTAATTCCCGCAATATTTCAAAATTTTTCATTATTATTGTATATTTTATGGTGATCTGTAATCAGTGATCTTTGATGTTACCATTGTAACTATTTTGGGGCACCATAAACCATGCCCATGTAAGACTAGCTAAATTGATAAACGTTATATGTGTTCTGACTGCTCCACTGACCAGCTATTTCCCATCTCTCTCCCTCTCCTCAGGCCTCCCTATTCCCTGAGACACAACAATATTGAAATTAGGCCAGT…
Animal	vertebrate	Chordata	mammals	even-toed ungulates	Lipotes vexillifer	Live-Tig1B-whales&dolphins	153	2311	603	15	CAGTA/CAGTA	CAGTAAGTCCCCTAC	TA/TA	CENP-B_N/HTH_Tnp_Tc5	DDE_1	DD32D	gi|526366497|gb|AUPI01077986.1|:36569-38879	TACAGTAAGTCCCCTACGTATGAACGAGTTCCGTTCCGAGAGCACGTTTGTAAGTCCAATGTGTTCGTAAGTCCAACGACGTTAGCTTAGGTATCCAACTTACACAATCGGCTATACAGTACTGTACTGGAATAGGTTTATAATACTTTTCACACGAATAATACATAAATAACAAACAAACACAAAAAATAAAGAAAACATTTTTAATCTTACAGTACAGTACCTTGAAAAGTACCGTAGTACAGTACAGCAGCTGGCATCCAGGGCTGGCATCGAGGGAACAGGCAGGAAGAGTTACTGACTGGAGGAGGAAGAGGACGTGGGAGACGGTAGGGCCGAAGGATCGTCAGCCGTAGGAGACGGAGGGCAAGCTGCCATTTCACTCACGCCTGACGTGGA…
Animal	vertebrate	Chordata	mammals	afrotheria	Loxodonta africana	Loaf-Tig1A-afrotheria	1160	2352	580	11	TAGGC/CAGGC	CAGGCATCCCT	TA/TA	CENP-B_N/HTH_Tnp_Tc5	DDE_1	?D32D	gi|253622966|gb|AAGU03057786.1|:4432-6783	TATAGGCATACCTCGAATATATTGCAGGTTTGGTTCTAGACCACTGCAATAAAGCGAGTCACACAAATTTTTTGGTTTCCCAGAACATATAAAAGTTATGTTTACACTATACTGTAGTCTATTAAGTGTGCAATAGCATTACGTCTAAAAAAAATGTACATACCTTAATTAAAAAATACTTTATTGCTAAAAAATGCTAACTATCATCTGAGCCTTCAGGGAGTCGTAATCTTTTTGCTGGTGGAGGGTCTTGCCTCGATGTTGATGGCTGCTGACTGACCAGGGTGGTGGCTGCTGAAGGTTGGGGTGGCTGTGGCAGCTTCTTAAAATAAGACAACAATGAAGTTGGCTGCATTGATTGATTCTTCCTTTCACGAAAGATTTCTCTGTAGCATGCAA…
Animal	vertebrate	Chordata	mammals	carnivores	Lycaon pictus	Lypi-Tig1A-carnivores	918	2377	593	10	CAGGC/	CAGGCATACC	TA/	CENP-B_N/HTH_Tnp_Tc5	DDE_1	DD32D	gi|1103587370|gb|LPRB01000036.1|:26111247-26113623	TACAGGCATACCCCAGAGATATTGCCGGTTCAGTTCCAGACTACAACAAAGTAAATATTGTGAGTCAAATGAACTGTGTGGCTTCCCAGTGCATATAAAAATTATGTTTACACTATAGTCTACTAAGTGTGCAATAGCATTATATCTAAAGAAACAATGTACATATCTTAATTTAAAAATACTTTATTGCTAAAAAATGCTAACCATCATCTGAGCTTTCAGCAATCCGTAACTTTTTTGCTGGTGGAGGGTCATGCCGTGATGTTGATGGTTGCTGACTGATCAGGGTGGTGGCTGCTGAAGGTTGGGGGGACTGTGGCAATTTCTTAAAATAAGACAATAATGAAATCTGCCGCATTGATGGACTCTTCCTTTCACGAACAATTTCTCTGTAGCACG…
Animal	invertebrate	Mollusca	Gastropoda		Lymnaea stagnalis	Lyst-Tig1C-mollusca	17	2239	555	22	CAGTG/CAGTG	CAGTGGAACCTCTCATAACGAG	TA/TA	CENP-B_N/HTH_Tnp_Tc5	DDE_1	DD36D	gi|1010147205|emb|FCFB01011496.1|:182-2420	TACAGTGGAACCTCTCATAACGAGCACCTCTCTTAACGAGTAACTCGCATAACGAGCAAAAAAATGTGAAGAAGGTGCTCCCTTAACGAGCGACATTTCGCATTACGAGTTACGCAGAACTCCCAACATTCATTTGTGAGCCGGGACTTCCGCGCCGATGCATTTGTCTGTTTAGCACTCGATCTGTTAGCGTATTGTTCTCGTGTGTGATCACCAGTTTTTACAAATTTTGTATTCAGACAGTAATCGTAATTTTGTATGTGCAAAGTGTAATAACCTGTGCTAAAATGTCTTCGAAGAAAAAACCACAAGAAGACAATCAAAAGAGAGAAAAAATAACTGTTGAAATGAAACGTATAATCATTGAAAAGCGAGAGCAAGGTGTGAGCGTGGCTAATC…
Animal	vertebrate	Chordata	mammals	carnivores	Lynx canadensis	Lyca-Tig1A-carnivores	744	2512	593	10	CAGGC/	CAGGCAATAGAATTA	TA/	CENP-B_N/HTH_Tnp_Tc5	DDE_1	DD32G	VHLE01000011.1:170400400-170402911	TATTGGCATACTTCGTTTTATTGCGCTTCACTTTATTGTGCTTTGCAGATGATTTGTATTTTAGAAATCGAGAGTGGTAATCCTGCATCAAAGAAGTCTTTGGGTACCATTTTCCCAGCAGCATTTGCTCACTTTGTATCTCCGTATTGCATTTTGGTAAATCTCACAATGTTTCAAATTTGTTCATTATAATTGTATTTATGGTGATCTGTGATCAGTGATCTTTGATGTTACTGTTGTAATTGTTTGGGGGGTGCCATGAACCATGCCTCTGTAATATGGTGAACTTAATTGATAAATACTGCATGTGACGTAACTGTTCTACCAGTTGGCCCTTCCCCCATCTCTCCTTCTTGGGCCTCCCTATTTCCTGCGACACAACAATATTGAAATTAGGCC…
Animal	vertebrate	Chordata	mammals	carnivores	Lynx pardinus	Lypa-Tig1C-carnivores	75	2521	548	22	CAGTACAGTA	CAGTAAAACCTTGGCTTGCGAG	TA/TA	CENP-B_N/HTH_Tnp_Tc5	DDE_1	DD36D	gi|998393113|emb|FIZN01031490.1|:36116-38635	TACAGTAAAACCTTGGCTTGCGAGCATAATTTGTTCTGGAAACATGCTTGTAATCCAAAGCACTCGTATATCAAAGCGAAATTTCCCCATAAGAAATAACAGAAACTCAGATGATCCATTCCACACCCAAAAATACTCATGTAAAAATGATTACAATATTGCAATATAAAATAATAAAGAAAATACAAAATATAAAGAAAAATAAATAAATTAACCTGCACTTACCTTTGAAAACCTTCGTGGCTGGTGTGAGGGAGACAAGAGAGAGGAGGGTTATTGTGTAGGACGACTTTCACTATCACTAATGGAATCACTGCTATGTATTGGCTCAATGCAATCTTTCTCTTTTCGTGCAACTTTAACAAGGAACCTATCCAATGACACTTACTTTTGCCTCCT…
Animal	vertebrate	Chordata	mammals	primates	Macaca fascicularis	Mafa-Tig1A-primates	36	2415		10	CAGGC/CCGGC	CAGGCATGCC	TA/TA				gi|505577383|gb|AQIA01003200.1|:71527-73941	TACAGGCATGCCGGATTTTACTGCACTTCACTTTATTGTGCTTTTTTTGCACAGGTTGAAGGTTTGTGCCAACCCTGTGTTGAGCAAGTCTATTGGTGGCATTTTTTGAACAGCATGTGCTCACTTCGTGTCTCTGTGTCACATTTTAGTAATTCTTGCAACATTTAAAGCTTTTTCATTATTATATAGCTGTCACGGTGAACTGTGATCAGTGGTCTTTAATGTTAATACTGTAATTTTTTGAGGGTGCCATGAACCACTCTCATATAAGGTGGCAAATTTAATCAATAAATATTGTGTGTGTTCTGTTGTTCTAGCAACCATCCGTTCCCCTATTTCTCTTCCTCTACTGAGGTCTCCCTCTTCCCTGAAACAACAGCATTGAAATTAGACCAATTA…
Animal	vertebrate	Chordata	mammals	primates	Macaca fuscata	Mafu-Tig1A-primate	1	2415		10	CAGGC/CCGGC	CAGGCATGCCGGA	TA/TA				BFBW01002165.1:70980-73394	TACCGGCATGCCTTAGAGGTATTTTGAGCTCAGTTCTAGACCACTGCAAGAAAGTTAATATTACAATAAAATGAGTTACACAATTCTTTTGGCTTCCTAGTGCATGTAAAAGTTATATTTACATTATGCTGTAGTCTACCATGTGTGCAATAGCATTATGTCTAAAGAAAACAATGTGCGTACCTTAATTAAAAAATACTTTATTGTTAAAATATGCTAATCATCATTGGAACCTTCAGAGAGTCATAATCTTTTTGTTGGTGGAAGGTCTTACCTTGATGTTGATGGCTACTGACTGATCACGGTGGTGATTGCTAAAGGTTGGGGTGGCTGTGACAATTTCTTAAAGCAAGACAGCGATGAAATTTGCCACATCAGTTGACTTCTCCTTTCACAAAA…
Animal	vertebrate	Chordata	mammals	primates	Macaca mulatta	Mamu-Tig1A-primates	401	2412		10	CAGGC/CCGGC	CAGGCATGCC	TA/TA				gb|JSUE03002029.1|:145014-147425	TACAGGCATGCCGGATTTTACTGCACTTCACTTTATTGTGCTTTTTTTGCACAGGTTGAAGGTTTGTGCCAACCCTGTGTTGAGCAAGTCTATTGGTGGCATTTTTTGAACAGCATGTGCTCACTTCGTGTCTTTGTGTCACATTTTAGTAATTCTTGCAACATTTAAAGCTTTTTCATTATTATATAGCTGTCACGGTGAACTGTGATCAGTGGTCTTTAATGTTAATACTGTAATTTTTTGAGGGTGCCATGAACCACTCTCATATAAGGTGGCAAATTTAATCAATAAATATTGTGTGTGTTCTGTTGTTCTAGCAACCATCCGTTCCCCTATTTCTCTTCCTCTACTGAGGTCTCCCTCTTCCCTGAAACAACAGCATTGAAATTAGACCAATTA…
Animal	vertebrate	Chordata	mammals	primates	Macaca nemestrina	Mane-Tig1A-primates	415	2416		10	CAGGC/CCGGC	CAGGCATGCC	TA/TA				gi|769079753|gb|JZLF01012814.1|:95885-98300	TACAGGCATGCCGGATTTTACTGCACTTCACTTTATTGTGCTTTTTTTGCACAGGTTGAAGGTTTGTGCCAACCCTGTGTTGAGCAAGTCTATTGGTGGCATTTTTTGAACAGCATGTGCTCATTTCGTGTCTCTGTGTCACATTTTAGTAATTCTTGCAACATTTAAAGCTTTTTCATTATTATATAGCTGTCACGGTGAACTGTGATCAGTGGTCTTTAATGTTAATACTGTAATTTTTTGAGGGTGCCATGAACCACTCTCATATAAGGTGGCAAATTTAATCAATAAATATTGTGTGTGTTCTGTTGTTCTAGCAACCATCCGTTCCCCTATTTCTCTTCCTCTACTGAGGTCTCCCTCTTCCCTGAAACAACAGCATTGAAATTAGACCAATTA…
Animal	vertebrate	Chordata	Reptilia	Testudines	Malaclemys terrapin terrapin	Mate-Tig1B-turtles	28	2031	560	23	CAGTA/	CAGTAACTCCTTGCTTAATGTTG	TA/	HTH_Tnp_Tc5	DDE_1	NA32D	gi|1065777306|gb|MDXI01020264.1|:99630-101660	TACAGTAACTCCTTGCTTAATGTTGTAGTTATGTTCTTGAAAAATGTGACTTTAAGCAAAACGATGTTAAGCGAATCCAATTTCCCCATAAAAATTAATGTAAATGGGGGGAGTTAGATTCCAGGGAAATTGTTTTTGCCAGACAAAAGACATTATATACATATACAGTATAACTTTTAAACAATTTTAAACAAACAATTTAAGGCAGGTATAAGTTTTAAACAATTTAATACTGTACTCAACAATGATGATTGTTAAGCTTGGTTGAGGTGGTGGAGTCAGAGGTGGAAGAGGGTGGATCGTCCGGCTGCTCCTCTTGCTGTTCTTCCTTAACCGTCACAACTCGAAAAACGTATCTAGAGATGGTTGTTTTGCTTTCCTTTTTTCTTCTTGGTAAAT…
Animal	vertebrate	Chordata	mammals	primates	Mandrillus leucophaeus	Male-Tig1A-primates	8	2370		8	CAGGC/CAGAC	CAGGCATA	TA/TA				gi|767371828|gb|JYKQ01144826.1|:25286-27655	TACAGACACACCTTGAAGATATTGTGGATTTGGTTCCAGACAAGTGCAATAAAGTGACTATTGCCGTAAAGCCAGTCACATATATTTCTTGGTTTCTCAGCACATATGAAAGTTATGTCTACACTATACTATAGCCTATTACATGTGCAATAGCATTGTCTAAAAAAGTACGTAACTTAATAAAAAATACTTTATTGCTAAAAATTGCTAATGATCATCTGAGCCTTCAGGGAGTGAATCTTTTTGCTGATGGGGGGTCTTGCCTTCGTACTGATGGCTACTGACTTATCAGAGTGTTCAAGACTAGGGTGGCTGTGGCAATTTCTTAAAATAAGACAGTGAAGTTTACCATATCAGTTGGCTTCTTTCACAAAAGATTTCTCTGTAGTATGCAGTGTT…
Animal	vertebrate	Chordata	mammals	primates	Mandrillus sphinx	Masp-Tig1A-primate	2	2415		9	CAGGC/TAGGC	CAGGCATGCCTT	TA/TA				SRPC01005996.1:99757-102171	TACAGGCATGCCTTAGAGGTATTTTGAGCTCAGTTCTAGACCACTGCAAGAAAGTTAATATTACAATAAAATGAGTTACACAATTCTTTTGGCTTCCTAGTGCATGTAAAAGTTATATTTACATTATGCTGTAGTCTACCATGTGTGCAATAGCATTATGTCTAAAGAAAACAATGTGCATACCTTAATTAAAAAATACTTTATTGTTAAAATATGCTAATCATCATTGGAACCTTCAGAGAGTCATAATCTTTTTGTTGGTGGAAGGTCTTACCTTGATGTTGATGGCTACTGACTGATCACGGTGGTGATTGCTAAAGGTTGGGGTGGCTGTGACAATTTCTTAAAGCAAGACAACGATGAAATTTGCCACATCAGTTGACTTCTCCTTTCACAAAA…
Animal	vertebrate	Chordata	mammals	pholidota	Manis javanica	Maja-Tig1A-pholidota	527	2334	592	10	CAGGC/	CAGGCAGACC	TA/	CENP-B_N/HTH_Tnp_Tc5	DDE_1	DD31D	gb|JSZB01002700.1|:96502-98835	TACAGGCAGACCTCAGAGATATTGCAGGTTTGGCTCCAGACCACCACAATAAAGTAAATACTGCAATAAATCAAGTTAGATGAATTTTTTGGTTTCCCAGTACATACAAATGTTGTGTTCACACTATACTATAGTCTATTAAGGGTACAATAATACTGTGTCTAAGCAATATACATGCCTTAATTAAAAAACACTTTATTGCTAAATAATGCTACCCATCATCTGAGCCTTCAGCAAGTCTTAATCTTTTTGCTGAGGGAGGGTCTTGCCTGGATGTTGATGGCTGCTGACTGATGAGAGTGGTGGTTGCTGAAGGCTGGTGTGGCCGTGGCAATTTCTTAAAATAGGACAACAATGAAGTTTGCCTTAATGATTGGCTCTTCCTTTCGTGAATGATCT…
Animal	vertebrate	Chordata	mammals	pholidota	Manis pentadactyla	Mape-Tig1A-pholidota	1158	2349	592	10	CAGGC/	CAGGCAGACC	TA/	CENP-B_N/HTH_Tnp_Tc5	DDE_1	DD31D	gi|671889582|gb|JPTV01122391.1|:9896-12244	TACAGGCAGACCTCGGAGATATTGCAGGTTTGGCTCCAGACCACCACAATAAAGTAAATACTGCAATAAATCAAGTTAGATGAATTTTTTGGTTTCCCAGTACATACAAATGTTGTGTTTACACTATACTATAGTCTATTAAGGGTACAATAATACTGTGTCTAAGCAATATACATGCCTTAATTAAAAAAATACTTTATTGCTAAATAATGCTACCCATCACCTGAGCCTTCAGCAAGTTTTAATCTTTTTGCCGAGGGAGGGTCTTGCCTGGATGTTGATGGCTGCTGACTGATGAGAGTGGTGGGTGCTGAAGGCTGGCGTGGCCGTGGCAATTTCTTAAAATAGGACAACAATGAAGTTTGCCTTAATGATTGGCTCTTCCTTTCGTGAATGATC…
Animal	vertebrate	Chordata	ray-finned fishes	Cichliformes	Maylandia zebra	Maze-Tig1C-ray-finned fishes	6	2719	459	19	CAGTG/CAGTG	CAGTGGAACCCCGACTTAC	TA/TA	HTH_Tnp_Tc5	DDE_1	DD36D	gi|1321077127|gb|AGTA04000015.1|:22269862-22272580	TACAGTGGAACCCCGACTTACGAAAGTAATCCGTTCCCGAGGTAAGTCGAAGCACCCATCACGCCTTTTGAGTGAGGCGATGCTGGCTGGAGACGAAGTTCTCAGTGGCGGAGGCTGAAGAAAGCATACGTATGCATGCATACAGCACCACCACGGGGAAAACTGGCATAACATTACGGTGTAAAGTTCTTGATTTTTTTCATTCAAAGATTAATCAGGCTTTAAACATAAGGAGGTAGTGCAACAGACACTGAAGTGCATGTTAAAGACGAAAGAAAACATTATTTTTATTAACAAACATTTTTAATCCACCAACAGCCCTGGCATCTAAAAACACTACAAGTGAAAAAGAATGGCAACAAAAAACAATGTACTATTCATTCAGACATTTTTACACAA…
Animal	vertebrate	Chordata	mammals	bats	Megaderma lyra	Mely-Tig1A-bats	182	2386	591	11	CAGGC/TAGAC	CAGGCACATCT	TA/TA	CENP-B_N/HTH_Tnp_Tc5	DDE_1	DD31A	gi|538669231|gb|AWHB01326445.1|:832-3317	TATAGACATATCTCTTTTTGTTGAGCTTTGAAGATACTACATTTTTTTTATAAATTGAAGGTTTTTGAACACCCTGTGTGGAGCGAGTTGTAAAGTAACGTTTTTCCAACAGCATTTGCTCACTTTATGTCTGTGTCACATTTGCAACTTCTCACAATATTTCAAGCTCTTACTATATTTGTTATGGTGGTGTGTGATCAGGGATCTTTGATATTACTATTGTAATTGCTCTCTGGCACATTGAACTATGCCCACGTAAGACAGTGAACTTAATTGATAAATGCTTTGTGTGTTCTGACTGCTTCACCCAGCCATTCCCCATCTCTCTCCCTTTCCTTGGGCCTCCTATTTCCTGAGACACAACAATAGTGAAATTAGGCCAGTTAATAACCCTGCAAT…
Animal	vertebrate	Chordata	mammals	carnivores	Mellivora capensis	Meca-Tig1A-carnivores	187	2409	631	8	CAGGC/	CAGGCCTACACCAGAGAT	TA/	CENP-B_N/HTH_Tnp_Tc5	DDE_1	DD32D	PISX010005218.1:75497-77905	GCACTTTACTTCATTGTGTTTCGCAGATGTGTGTTTTACAAATCGAAGGTGGTACTTCTGCATCGAGGAAGTCTATTGGCACCATTTTTAACGAGAGCATTTGTTCACTTAGCGTCTCTGTGTCATATTTTGGTAATTTTCAGTCTTTTAAACTTGTTCATTATAGTTGTATTTGTTATGGTGATCTGTGATCAGTGATCTTTGATGTTACTATTGTAATTATTTTGGGGTGCCACGAACGAGACCCATGTAAGAGTGAACTTAATTGATAAATACTGCATGTGTTGTGACTGTTCTACCAGTTGGCTCTTCCCCCATCCCTCCCTCCCTCTTGGGCCTCTCTACTCCCTGAGACACAACAATATTGAAATTAAGCCAATTAATAATCCTACAATGGCC…
Animal	invertebrate	Arthropoda	Arachnids	Scorpiones	Mesobuthus martensii	Mema-Tig1C-arthropoda	36	2430	564	23	CAGTG/CAGTG	CAGTGGTACCTCGGTTTACGAAC	TA/TA	CENP-B_N/HTH_Tnp_Tc5	DDE_1	DD36D	gi|553855413|gb|AYEL01050280.1|:14197-16626	TACAGTGGTACCTCGGTTTACGAACGTCTCGGTCCACGAACAAATCGGTCTACGAACACCATTTACGAAAAAATTTTGCTTCGCTTCACGAACGATGCTTCGGTTCACGAACACACGAACCCAGCAAAAACCCAGTTTTCCTAGTTCACGTGGATACAGTTGAGTCCAAAAAACAAGTGTTGATATTTTAATTTTTTCTTTATTTTGTTGTGTATATTTTACCAACGTGATATTTACTTTAAGTTTTAGAAAAGAATGGATATTTACATTAATATGCCGACGGTGCGTCGCCGATATTATATGTAATAGGACACGCTCTCCTTTGTGTGTCAGTCGTCTATCTAGTATTGTCTTGTATATTTTACCTGAAAATTACTGGTACGAGAGCGCACAACATAT…
Animal	vertebrate	Chordata	mammals	even-toed ungulates	Mesoplodon bidens	Mebi-Tig1A-even	490	1462		12	CAGGC/CAGGC	CAGGCATACCTTGTTTTA	TA/TA				PVJJ010011863.1:18645-21029	TACAGGCATACTTCATTTTACTACACTTCACAGATACTGCACTTTTACACATTGAAGGTTTGTGGCAACCTTGCATCGGGCAAGTCTGTCAGTGTTATTTTTTCAAGAGCATTTGCTCACTTAGTGCTTCTGTGTCACATTTTGGTAATTCTCATAACACTTCAAAGTTTTTCATTATTATTATATTTGTTATGGTGATCTGTGATCAGTGATCCTTGATGTTACAATTGTAATTGTTTTGGGGTGCCACGAACGGTGCCCATATAACAAAGAGAACTTAATCCATAAATATTGTGTGTGTTCCGACTGCTCCACTGACCAGCCGTTCCCCCATCTCTCTCCCTCTCCTCGGGCCTCCCTATTCCCTGAGACACAACAATATTGAAATTAGGCCAATTA…
Animal	vertebrate	Chordata	mammals	primates	Microcebus murinus	Mimu-Tig1A-primates	87	2401		11	CAGGC/CAGGC	CAGGCACATCT	TA/TA				gi|1135508710|gb|ABDC03001282.1|:86219-88619	TACAGGCATAACTCATTTTATTGCATTTTGCTTTACTTTGCAGATATGCACTTTTTACAAATTGAAGGTTAGTGGGAAACCTATGTTGAGCAAGTCTATCAGTGCCATTTTTCCAACAGTGGGTACTCACTTCATGTCTCTGTATTGCATTTTGGTAATTCTTGCAATATTTCAAACTTTTCATTATTATTATATCTGTTATGATTTGTGATCAGTGATCTTTGATGTTACTATTGTAATTGCTTTAGAGCACCACAAATCACACTCATATAAGATAACAAACTTAACTGATAAATGTTGTATGTGTTCTGACTGCTCCACTGAGCGGCCATTTCTCTCTCTCTCTCTCTCTCTCTCTCTCTCTCTCTCCCCCCCCCCTTGGGGTTCCTATTCCCTGAG…
Animal	vertebrate	Chordata	mammals	bats	Miniopterus natalensis	Mina-Tig1A-bats	48	1738	444	11	CAGGC/	CAGGCACACCT	TA/	CENP-B_N/HTH_Tnp_Tc5	DDE_1	DD32G	gi|1008820697|gb|LDJU01000489.1|:197603-199340	TACAGGCACACCTCGCTTTGCCTCACTTCGCAGGTACAGAGGGGTGCGTTTTTTCCAAACAACTTGAAGGTTTGTGGCCACCCCGTATTCAGCAAGTCTTATCAGTGCTATTTTTCTAACAGCGTTCCCTCACTTTGTGTCTTTGTGACATATTTTGGTAATTCACGCAATATTTCAAACTTTTTCATTATTGTGGTGGTCTGTGAACAGGGATCTTTGACATTACTATTGTAATTGTTTTGTAGCACCACAAACCACACCCATGTAAGACGGTGAACTTGACCCATAAGTGTGTGTGTTCTGACTGCTCTACCCACCAGCGGCTCCCCAGGTCTCTCTCCCTTTCCTTAGGCCTCCCTATTCCGAGATACAACAATAGTGAAATTAGGCCAGTTAATA…
Animal	vertebrate	Chordata	mammals	bats	Miniopterus natalensis (repeat)	Mina-Tig1C-bats	39	2171	578	19	CAGTC/	CAGTCAAACCTCAGTTCTC	TA/	CENP-B_N/HTH_Tnp_Tc5	DDE_1	DD36D	gi|1008820726|gb|LDJU01000471.1|:633781-635951	TACAGTAAAAATGAAAATTTACATACACATTAGAACTTACCTTTGATGTTGAGAGCTACTGATGACAATATGGAGAGGAGGGATGCTACTGTTTGGAGGGATGCTATTGTATGTCCCTTCCATGAAACGTCAGGTAGCTATTCTTCTGGGGTTCTTTCCCTTTCTCCTCTTTGCTCCACTAGAACTTGCTTCAGGCTCACGGGGCCCCCGTCTCACTAAAAACCTATCCAGTGATTGTTTTTGCCTGCGTTTTAACACTTGCCTGAAGTGAAACACTGCATTGTCATTGAACAAGTTTATCGCATGGTTTGCTAGTTCTTTGTCAGGGTGGTATTTCTCAATAAAACTTTGCATTTCTCCCCATTTCCCAAGCATTCCCTTGATTAGTGAAGTAGGAAC…
Animal	vertebrate	Chordata	mammals	carnivores	Mirounga angustirostris	Mian-Tig1A-carnivores	694	2516	593	10	CAGGC/TAGGC	CAGGCAATAGAATTAA	TA/TA	CENP-B_N/HTH_Tnp_Tc5	DDE_1	DD32D	PITE01008913.1:34242-36757	TATAGGCATACCTCATTTTATTGCACTTCACTTTTTGTGCTTTGCAGATATTATGTGTTTTACAAATCGAACTTGGCAGTCCTGTATTGAGGAAGTCTATTGGCACCATTTTTTTCCAATAGCATTTGCTCACTTCGTGTCTCTGTGTCACATTTTGGTAATTCTCATAGTCTTTCAAACTTGTTCATTATAATTGTATTTGTTATGGTGGTCTGTGATCAGTGATCTTTGATGTTACTATTGTAATTGTTTTGGGGTGCCACGAACCAGACCCATGTAATACAGTGAACTTAAAATGGATAAATACTGCATGTGTTGTGACTGTTCTGTTAGTTGGCCTTTCCCCCATCTCTCCCTTCCCTTGGACCTCCTTTTTCCCTGAAACACAACAATATTGAA…
Animal	vertebrate	Chordata	mammals	primates	Mirza coquereli	Mico-Tig1A-primate	14	2381			CAGGC/CAGAC	CAGGCATACCTT	TA/TA				PVHQ01010825.1:44015-46395	TACAGACATAACTCATTTTATTGCATTTTGCTTTACTTCACTTTGCAGATATGCACTTTTTACAAATTGAAGGTTAGTGGGAACCCTATGTTGAGCAAGGCTATCAGTGTCATTTTTCCAACAGTGGGTGCTCACTTTGTGTCTCTGTATTGCATTTTGGCAATTCTTGCAATATTTCAAACTTTTCATTATTACTATATCTGTTATGATTTGTGATCAGTGATCTTTGATGTTACTATTGTAATTGCTTTAGAGCACGACAAACCACACTCATATAAGATAACGAACTTAACTTATAAATGTTGTATGTGTTCTGACTGCTCCACTGAGCGGCCATTTCTCCATCTCTTTCTCTCTCTCTCCTTGGGGTTCCTATTCCCTGAGACACAACAAAATTGA…
Animal	vertebrate	Chordata	mammals	carnivores	Mustela putorius furo	Mupu-Tig1A-carnivores	445	2404	588	10	CAGGC/	CAGGCCTATA	TA/	CENP-B_N/HTH_Tnp_Tc5	DDE_1	DD27D	gi|363960913|gb|AGTQ01019413.1|:12519-14925	TACAGGCCTATACCAGAGATACTGTGGGTTCAGTTCCAGACCACTACAATAAAGCAAATATTGCAACAGTAAGTCAAATGAATTTTGTGGCTTCCCAGTACATGTAAAAATTACATTTATACTACACAGTAGTCTATTAAGTGTGCAATAGCATATTTTAAAGAAACAATGTCTATATCTCAACTTAAAAATATTTAAATTAATTAAAAAAATTTTTATTGCTAAAAAATGCTAACCATCATCCGAGCTTTCAGAAAGCCTTAATTTTTTTGCTGGTGGAGGGTCTTGCCTTGATGTTGATGGTTGCTGACTGATCAAGGTGGTGGTTGCTGAAGGTTGCGGTGGTTGTGGCCATTTCTTAAAATAAGACAATAATGAAATTTGCCTCACTGATGAACT…
Animal	vertebrate	Chordata	mammals	bats	Myotis brandtii	Mybr-Tig1A-bats	24	2726	628	8	CAGGC/	CAGGCATA	TA/	CENP-B_N/HTH_Tnp_Tc5	DDE_1	ED32G	NW_005370085.1:261766-264491	TACAGGCATACCTCGTTTTATTGCACTTCACAGATACAGGGTTTTTTACAAATTGCAGGCTTATGACCACTCTTGTGTTGAGCAAGTCTGTCCGTACCACTCTTCCAACAGCATTTGCTCACTTTGTGTCTTTGTGACACATTTTGGCAATTCTCTCAATATTTCAAACGTTTTCATTATTATTATATTTGTTATGGTGATCTGTGAACAGTGATCTTTGATAATACTATTGTAATTGTTTTGTGGCACCACAAACCACACTCATATAAGATGGTGAACTTGATAAATGTATGTGTTCTGACTACCCACCAGCTGTTCCCTTATCTCTCTCCCTTTCCTCAGGCCTCCCTATTCCGAGATACAACAATAGTGAATTTAGGCGAATTTATAACCCTACAA…
Animal	vertebrate	Chordata	mammals	bats	Myotis brandtii (repeat)	Mybr-Tig1C-bats	23	2966	576	22	CAGTG/CAGTC	CAGTCAAACCTCGGTTCTCCAA	TA/TA	CENP-B_N/HTH_Tnp_Tc5	DDE_1	DD36E	gi|513329013|gb|ANKR01188533.1|:7199-10164	TACAGTCAAACCTCGGTTCTCCAAGGTCTCCCATCTCAAACAGTTCGGGTTCGACCAAGTTGTTCACGGAAAAATGTCTCAGGTGTTGAACAAAACTTCAGTTCTCAACTCAACAGCCCTTTCATGCTGATCCCTGTATGATCAGTCATGCATCTCTCAGGTGACAAAGGAGAGAATGAGCAAGTATGAGTCAGTTTACTGCTAAACCTCATGCTGTTAACATCTCGGGAAATTGTGCTCTGAATGTTTTTGTGTTTTGCCTTTTTGCTGCTTATTATTAAATACGTACAGTAAGTCATCATGGGTCCTAAGAAAGTTAGTGATACCAAAGTGAAAAGGAAAGTTGTGAGAACAACGATAGAGCTTAAAAAAGAAATAATTGCAAATTATGATAAAGGT…
Animal	vertebrate	Chordata	mammals	bats	Myotis davidii	Myda-Tig1A-bats	36	2726	628	12	CAGGC/	CAGGCGTACCTC	TA/	CENP-B_N/HTH_Tnp_Tc5	DDE_1	GD32G	NW_006294461.1:64127-66852	TACAGGCGTACCTCATTGTATTGCACTTCACAGATACAGGGTTTTTTACAAATTGCAGGCTTATGGCCACTCTTGTGTTGAGCAAGTCTGTCCGTACCATTCTTCCAACAGCATTTGCTCACTTTGTGTCTTTGTGACACATTTTGGCGATTCTCTCAATATTTCAAACATTTTCATTATTATTATATTTGTTATGGTGATCTGTGAACAGTGATCTTTGATAATACTATTGTAATTGTTCTGTGGCACCACAAACCACACTCATATAAGATGGTGAACTTGATAAATGTATGTGTTCTGACTACCCACCAGCTGTTCCCCTATCTCTCTCCCTTTCCTCAGGCCTCCCTATTCCGAGATACAACAATAGTGAATTTAGGCCAATTTATAACCCTACAA…
Animal	vertebrate	Chordata	mammals	bats	Myotis davidii (repeat)	Myda-Tig1C-bats	3	2142	445	23	CAGTG/CAGTG	CAGTGGTGCCTTGACTTACGAGT	TA/TA	HTH_Tnp_Tc5	DDE_1	DD36E	gi|430389523|gb|ALWT01171886.1|:10944-13085	TACAGTGGTGCCTTGACTTACGAGTTTAATTTGTTCCGTGACGGAGCTCGTAACTCAAATTACTCGTATGTCAAATCAATTTTCACCATTACAATGAATTGAAATGCCATTAATCCGTTCCGGACACCCAAAAAACACCGCAATTGTTTTGTTAAATGTTTTTAAATAAGAAAAATGTATTTAAAAATAACGAATATTATATAAAAACACAATACTGAACAATAGAACGTAGTGCAATAAACTTGTTTTATTAAGTTTAATGTACAGCATTTACCTTGGAGATCAAACGACTTAAAGATGCTGATGGAGTCGGAGGAGAAAGGCTGAACTGAATAACTGAATCTTATTTGCTGATTTTTGCCCTTTTCGCCACGCTTTCATCTCTTTCACCTACAGGAG…
Animal	vertebrate	Chordata	mammals	bats	Myotis lucifugus	Mylu-Tig1A-bats	51	2426	628	12	CAGGC/	CAGGCATACCTC	TA/	CENP-B_N/HTH_Tnp_Tc5	DDE_1	ED32G	gi|306632894|gb|AAPE02058820.1|:6948-9490	TACAGGCATACCTCGTTTTATTGCACTTCACAGATACAGGGTTTTTTACAAATTGCAGGCTTATGGCCACTCTTGTGTTGAGCAAGTCTGTCCGTACCATTCTTCCAACAGCATTTGCTCACTTTGTGTCTTTGTGACACATTTTGGCAATTCTCTCAATATTTCAAACTTTTTCATTATTATTATATTTGTTATGGTGATCTGTGAACAGTGATCTTTGATAATACTATTGTAATTGTTTTGTGGCACCACAAACCACACTCATATAAGATGGTGAACTTGATAAATGTATGTGTTCTGACTACCCACCAGCTGTTCCCCTCTCTCTCTCCCTTTCCTCAGGCCTCCCTATTCCGAGATACAACAATAGTGAATTTAGGCCAATTTATAACCCTACAA…
Animal	vertebrate	Chordata	mammals	bats	Myotis lucifugus (repeat)	Mylu-Tig1C-bats	4	2357	574	23	CAGTG/CAGTG	CAGTGGTGCCTTGACTTACGAGT	TA/TA	HTH_Tnp_Tc5	DDE_1	DD36E	gi|306736382|gb|AAPE02016642.1|:26372-28728	TACAGTGGTGCCTTGACTTACGAGTGTCCCGACTAACGAGTTTTTCGAGATACGAGCCGTCTCTCGGCCGATTTTTTGCTTTGAGTTGCGAGCTAAAATTCAGGTTACGAGCCAGCTTCAGATACCCCACCGCTAGTTGGCGCAGCGAACGTCACAGTGAACGCCACAACATCAGCCCAGCATCACATGTCTCACTCGTTCACTTTAAGCAGTTAGCTCTTAGTTGAAGCATCAGTGTTGTGCTCGCATTTGTGCTTGCAGTTATTTTGCAAAACTTCGGTTTTTCAACCATGGATCTGAAGAAAGTAAGTGCGAAGGACAGTGCTGAGAAGAAGAAGCGGATGATGTGCATTGAATTAAAGAAAGAAATTATCGCAAAACATGACCAAGGTGTGCGTG…
Animal	vertebrate	Chordata	amphibians	frog	Nanorana parkeri	Napa-Tig1C-frogs	28	2231	581	22	CAGTA/CAGTA	CAGTGATACCTTGGTTTAAGAG	TA/TA	CENP-B_N/HTH_Tnp_Tc5	DDE_1	DD36D	gi|763679055|gb|JYOU01024566.1|:15044-17274	TACAGTGATACCTTGGTTTAAGAGCATAATTCGTTCCGGAAGCATGCTTGTAATCCAAAGCGCTTGTATATCAAAGCGAATTTCCCCATAGGAAATAATGGAAACTCAGATGATTCGTTCCACAACCCAAAAATATTCATATAAAATGATTACAATACTGTACTGTAATATAATACTGTACAAAATATAAAGAAAAATAAACAATTACAGGTACTGTACCTTTGTGGTTGGTGTGAGGGAGACGAGAGAGAGGAGAATTATTGTGTAGGGCGACTTTCACTATCACTCAAGGAATCACTGCTATCTCTTGGCTCAATGGAATCTTTTTCATTTCGTGAAACCTTAACAAGGAATCTATCCAATGACACTTGCTTTTGCCTCCTTTTGAGGATTTCGCGG…
Animal	vertebrate	Chordata	mammals	primates	Nasalis larvatus	Nala-Tig1A-primates	260	2412		9	CAGGC//CAGGC	CAGGCATGC	TA/TA				gi|700682327|gb|JMHX01319529.1|:98816801-98819212	TACAGGCATGCCTTAGAGGTATTTTGAGCTCAGTTCTAGACCACTGCAAGAAAGTTAATATTACAATAAAATGAGTTACACAATTCTTTTGGCTTCCTAGTGCATATAAAAGTTATACTTACATTATGCTGTAGTCTGCCACGTGTGCAATAGCATTATGTCTAAAGAAAACAATGTATATACCTTAATTAAAAAATACTTTATTGTTAAAATATGCTAATCATCATTGGTGCCTTCAGAGAGTCATAATCTTTTTGTTGGTGGAAGGTCTTACCTTGATGTTGATGGCTACTGACTGATCACGATGGTGATTGCTAAAGGTTGGGGCGGCTGTGGCAATTTCTTAAAGTAAGACAACAATGAAATTTGCCACATCAGTTGACTTCTCCTTTCACAAAA…
Animal	vertebrate	Chordata	mammals	carnivores	Neomonachus schauinslandi	Nesc-Tig1A-carnivores	872	2418	593	13	CAGGC/TAGCC	CAGGCCTACCCCA	TA/TA	CENP-B_N/HTH_Tnp_Tc5	DDE_1	DD32D	gi|1208450783|gb|NINY01007710.1|:34900504-34902928	TACAGGCCTACCCCAGATATATTGTAGGTTCAGTTCCAGACAACCACAATAAAGCAAATATTGCAACAGTGAGTCAAATGAATTTTGGGGCTTCCCAGTACATATAAAAATTACATTTACACTATACAGTAGTCTATTAAGTGTGTAATAGCATTATATCTAAAGAAACAATGTACATATCTTAATTTAAAAATACTTGATCGCTAAAAAATGCTAACCATCATCTGAGCTTTCAGTAAGCCGTAATTTTTTTGCTGGTGGAGGGTCTTGCCTTGATGTTGATGGTTGCTGACTGATCGGGGTGGTGGTTGCTGAAGGTTGGGCTGGCTGCGGCAATTTCTTAAAATAAGACAATAATGAAATTTGCCGCATTGATGGACTCTTCCTTTCACGAACAAT…
Animal	vertebrate	Chordata	mammals	Even-toed_ungulates	Neophocaena asiaeorientalis	Neas-Tig1A-Even	432	2372		12	CAGGC/CAGGC	CAGGCCTACCTCATTTTA	TA/TA				MKKW01019317.1:13031-15450	TACAGGCATACCTCATTTTACTGCACTTCACAGGTATTGCACCTGTACACATTGAAGGTTCGTCGCAACCTTGCATCGGGCAAGTCTGTCAGTGCTCTTTTTTCAAGGGCATTTGCTCACTTAGTACTTCTGTGTCACATTTTGGTAATTCTCATAACACTTCAAATTTTTTCATTATTATTATATTTGTTATGGTGATCTGTGATCAGTGATCCTTGATGTTACAATTGTAATTGTTTTGGGGTGCCATGAACGGTGCCCATATAACAAAGAGAACTTAATCCATAAATGTTGTGTGTGTTCCGACTGCTCCACTGACCAGCCGTTCCCCCATCTCTCTCCCTCTCCTCGGGCCTCCCTATTCCCTGAGACACAACGATATTGAAATTAGGCCAATTA…
Animal	vertebrate	Chordata	mammals	carnivores	Neovison vison	Nevi-Tig1A-carnivores	140	2306	593	11	CAGGC/	CAGGCATACCTTGGAGAA	TA/	CENP-B_N/HTH_Tnp_Tc5	DDE_1	DD32D	FNWR01000154.1:2675769-2678177	ACTTAACTTCATTGTGCTTCACAGATGTGTGTTTTACAAATCAAAAGTGGTACTTCTGCATCAAAGAAGTCTATTGGCACCATTTTTAATGAGAGCATTTGCTCACTTAGTGTCTCTGTGTCACGTTTTGATAATTTTCAGTCTTTTAAACTTGTTCATTATAGTTGTATTTGTTATGGTGATCTGTGATCAGTGATCTTTGATGTTACTATTGTAATTATTTTGGGGTGCCACGAACCAGACCCAGTAACAGTGAACTTAATTGATAAATACTACATGTGTTGTGACTGTTCTACCAGTTGGCCCTTCCTCCATCCCTCCCTCTCCTCGGGCCTCTCTACTCCCTGAGACACAACAATATTGAAATTAGGCCAATTAAGAATCCTACAATGGCCTCTA…
Animal	invertebrate	Arthropoda	Insecta	Coleoptera	Nicrophorus vespilloides	Nive-Tig1B-arthropoda	1	2283	500	21	CAGTG/CAGTG	CAGTGATAACTTGGTTAACGA	TA/TA	CENP-B_N/HTH_Tnp_Tc5	DDE_1	DD34D	gi|941349843|gb|LJCH01000001.1|:256947-259229	TACAGTGATAACTTGGTTAACGAACCCCCGCTCGTTTACAGCGAAGTCGATAAATAATGTGGCACTGCGCTTGCGCAGGTCAACGAAAACCCGTTATAGACAGTCTATAAACAAGTGTCCTATGTGCTGTATGTGTTATATTTATGTATTAGTACATAAGTTAAAACGATGTCTAGTAAGCGTAAAGTCATATCTTTGGAACTTAAAATGCAAATCATCAGAAGGGTAGAAGCAGGCGAAAGGAAGAGTCATGTGGCACAATCATTGGGTTTGGCACAGTCCACCATAAAAACTATTCTGAATCAAGCAGAGAAGGTAAAGGATTCGGTGCAGAATTGCTCTGGACACACGGCGTACAAGTTGACACGTACCCGTGGTAGTATTATCGAGAAAATGGAA…
Animal	vertebrate	Chordata	mammals	primates	Nomascus leucogenys	Nole-Tig1A-primates	71	2430		13	CAGGC/CAGGC	CAGGCATACCTCA	TA/TA				gi|305444703|gb|ADFV01188069.1|:84-2513	TACAGGCATACCTCATTTTGTCGTGCTTTACTTTATTGTGCTTCACAGATAATGTGGTTTCACAAATTGAAGTTTTATGGTAATCCTGCATGGAACAAGTCTATTGCCACCATTTTTTCAAATAGCATGTGCTCATTCATGTCTCTGTGTCACATTTTGGCAGTACTCATAATATTTTAGACTTTTAAATTATTATTATATCTGTTATGGTGATTTTTGATCAGTGATCTTTGATGTTATTGTAATTGCTTGGGGGTGGCACAATTCACACCTATATAAGATGGTGAACTTAATAAATATGTGTGTTCTGACTGCTCCATGGACTGGCCATTCCACAATTTTTCTCTCTCTCTTTGGGCTTTCCTATTCTCTGAGACACAACAATATTAAAATTAGGCC…
Animal	vertebrate	Chordata	mammals	rodents	Octodon degus	Ocde-Tig1C-rodents	1	2523	320	28	CAGTA/CAGCA	CAGCAATACTTTCTTTGGGTTGTGAGCA	TA/TA	CENP-B_N/HTH_Tnp_Tc5	DDE_1		gi|384772638|gb|AJSA01087996.1|:7301-9823	TACAGCAATACTTTCTTTGGGTTGTGAGCAATTTACTCTGCAAATGTTTTGCGAGATGAACAACCATTTCTAATACATTTTAACTTGATAAAGGAGTGATGTTTTGCGGTATGAGTAGTACATGACTGAATGTCACATGATCATAACAGCTAATGTTTTCTCTCTTGCTCGCTCTCTTGTCCTCCTGGCCTTTGACTGTCACTGCAGGATTATGGGTGATTGTCTTCCATGCTCAGATGCTTGGTCTGGCTGTGGTGTTTGGCAGAAATAAGTGCTTCCTTCAAAATGTTGGAAAGTGCCCACAACTGGCACTGGTGTATTTTTTGTCACTTCAAAGCACCTATGGACAGTCCTTTGCTTTTCCATACAAGAGTAAGCTTAGGAATGCTTTGCTTCATT…
Animal	invertebrate	Mollusca	Cephalopoda	Octopoda	Octopus bimaculoides	Ocbi-Tig1B-mollusca	8	2256	540	23	CAGTA/CAGTT	CAG-TAATACCTCGCTTTACGAG	TA/TA	CENP-B_N/HTH_Tnp_Tc5	DDE_1	SD31D	gi|909068499|gb|LGKD01419640.1|:8176-10431	TACAG-TAATACCTCGCTTTACGAGACCCGGGTTTACGAGTTTTATTCTATAATAAATATTAAAAAATGTTAAACAGTCATTTTGTGTGTGGCATCACTGGTTCTGACACGTCTACACATAGCGACGGAGTAAAATGACGGGATAAAGTTTCAATGTCTTAATTAGCACGTGCGCTTTGTTGAATGAGATTATAAGCTAATTCTTCGTGCTACATATTTTATATTGTATACGTGTACTTTACTATTTTCGGCATTTTGAAAAAACCCACACGATATGTCTAAACGAAAGTGTACAACCGATACCGACGGGAGCAAAAAGAAACGAAAAGCCATAACTTTAAAAACAAAGTATGAAATTGTAAAAATGCACGATGGCGGTACAACTGTGAAAGACATTTG…
Animal	vertebrate	Chordata	mammals	carnivores	Odobenus rosmarus divergens	Odro-Tig1A-carnivores	907	2416	593	10	CAGGC/TAGGC	CAGGCATACC	TA/TA	CENP-B_N/HTH_Tnp_Tc5	DDE_1	DD32D	gi|429980177|gb|ANOP01001997.1|:27277-29699	TACAGGCCTACCCCAGCGATATTGTAGGTTCAGGTCCAGACCACCACAATAAAGCAAATATTGCAACAGTGAGTCCAATGAATTTTGTGGCTTCCCAGTACATATAAAAATTACATTTATACTATACAGTAGTCTACTAAGTGTGTAATAGCATTATATCTAAAGAAACAATGTACATATCTTAATTTAAAAATACTTCACTGCTAAAAAATGCTAACCATCATCTGAGCTTTCAGTAAGCCGTAATTTTTTTGCTGGTGGAGGGTTTTGCCTTGATGTTGATGGTTGCTGACTGATCGGGGTGGTGGTTGCTGATGGCTGGGCTGGCTGCGGCAATTTCTTAAAATAAGACAATAATGAAATTTGCCGCATTGATGGACTCTTCCTTTCACGAACAAT…
Animal	invertebrate	Arthropoda	Insecta	Coleoptera	Onthophagus taurus	Onta-Tig1B-arthropoda	4	2262	529	18	CAGGT/	CAGGTAAACGTCGTTTTA	TA/	HTH_Tnp_Tc5	DDE_1	DD34D	gi|619932961|gb|JHOM01024074.1|:1-2262	TACAGGTAAACGTCGTTTTACGCCGGTTCGATTTACGCCGATTCACAATTACGCCGGTTGGTGCCGGCGTGGGATTCCCCGGTTCGCCCGATCAGACGACAGTAGGCACCGCGATTCTAATGGCAGACACATTACACGTTGTTTTATTCTATTACCGTAACGCGAGCAGCCTATTGTGTGTGTGAAATTGTTTCGGCGTTACTTAGTTTTCGTTCAGTTTTTAAGAAAAATAAAAAGGTGTGATTATATTTTTTATTTTATTATTATTAAAATTAAAAGAGTATTCAATTTGTAGTTTCATTATGGGCGACAATAGTGATTCTAAACCCAAACATTGTGCGAAAAAGGCATGAAAAACAATAAGCCTGGAAACAAAAATGGACGTAATTACACGCATTG…
Animal	vertebrate	Chordata	reptiles	Squamata	Ophiophagus hannah	Opha-Tig1C-lizards	2	3155	608	21	CAGTG/	CAGTGGAACCTCTGGTCACGA	TA/	CENP-B_N/HTH_Tnp_Tc5	DDE_1	DD36D	gi|565307237|gb|AZIM01003787.1|:73422-76577	TACAGTGGAACCTCTGGTCACGACCATAATTCGTTCCATAACATTGTTCGCAACCCAAACCTAATTTCCCCATTGGATTGTATACAATATGATCAATCTGTTCCAGACCCCTATGAACTGTAAATAAATATTGTCTTTTTAAAAATCTTAAGCACACAAATGTTAATTATGCCATAGAACTCACAGTGTAATAGTAAAATGTAAAATCCTTTAATACAAACACTGAGAAAACCTTGAACAGAGAAAACTGTTCAGTCGGTCGATTCTGAGAGAGGGAGGGAGGGAGGGGAAAAGGTAGAGGTAGAGGTAGAGAGAGATAGAGAGAGGTGTTACTGTTTTGAGAGAGAGTCCACCTCCATGATGCAAGGACGTTCTCCTTCAGGTGTTTTCTCTCTTGTG…
Animal	vertebrate	Chordata	mammals	Even-toed_ungulates	Orcinus orca	Oror-Tig1A-Even	483	2349		11	CAGGC/CAGGC	CAGGCATACCTTGCTTTA	TA/TA				ANOL02019032.1:117799-120202	TACAGGCATACCTCATTTTACTGCACTTCACAGATATTGTACTTGTACACATTGAAGGTCTGTGGCAACCTTGCATCGGCCAAGTCTGTCAGTGCTATTTTTTCAAGAGCATTTGCTCACTTAGTACTTCTGTGTCACATTTTGGTAATTCTCATAACACTTCAAATTTTTTCATTATTATTATATTTGTTATGGTGATCTGTGATCCTTGATGTTACAATTGTAATTGTTTTGGGGTGCCATGAACGGTGCCCGTATAACAAAGAGAACTTAATCCATAAATGTTGTGTGTGTTCCGACTGCTCCACTGACCAGCCGTTCCCCCATCTCTCTCCCTCTCCTCGGGCCTCCCTATTCCCTGAGACACAACGATATTGAAATTAGGCCAATTAATAACCC…
Animal	vertebrate	Chordata	mammals	even-toed ungulates	Orcinus orca	Oror-Tig1A-whales&dolphins	146	2435		13	CAGGC/CAGGC	CAGGCATAGCTCA	TA/TA				gi|442727783|gb|ANOL02006633.1|:26512-28887	TACAGGCATAGCTCATTTCATTGCACTTTCCTTTATAGAGCTTCACAGATATTCCATTTTTTGCCACAAATTGAGGGTTTGTGGCAATCCTGCATCAAGTAAGTCTACTGATGTCATTTTTCCAATAACACTTACTCATTTGGTGTCTCTGTATTACGTTTTGGTAATTCTCACAATATTTCAAACTTTTTCATTATTGTTATTATGGTGATCAGTGATATTTGATGTCACTATTATTGTTTTGGGGGTGTCACAGACAATGCCCATAAAGACAGTGAACTTAATGGATAAATGTGTATGTTATGACTGCTCCACTGACTGGCCATTCCCCCTTCTGTCTTCCTCTCCTTGGGCCTCCTTATTTCCTGGGCCACAATATTGAAATTAGCCCAATTAATA…
Animal	vertebrate	Chordata	mammals	even-toed ungulates	Orcinus orca	Oror-Tig1B-whales&dolphins	149	2312	603	15	CAGTA/CAGTA	CAGTAAGTCCCCTAC	TA/TA	CENP-B_N/HTH_Tnp_Tc5	DDE_1	DD32D	gi|442667453|gb|ANOL02066963.1|:7022-9333	TACAGTAAGTCCCCTACGTATGAACGAGTTCCGTTCTAAGAGCACGTTTGTAAGTCCAATGTGTTCGTAAGTCCAACGACGTTAGCCTAGGTACCCAACTTACACAATCGGCTATACAGTACTGTACTGGAATAGGTTTATAATACTTTTCACACGAATAATACATAAATAACAAACAAACACAAAAAATAAAGAAAACATTTTTAATCTTACAGTACAGTACCTTGAAAAGTACCGTAGTACAGTACAACAGCTGGCATCCAGGGGCTGGCATCAAGGGAACAGGCAGGAAGAGTTACTGACTGGAGGAGGAAGAGGAGGTGGGAGATGGTAGGGCTGAAGGATCGTCAGCAGTAGGAGACGGAGGGCAAGCTGCAATTTCACTCACGCCTGACGTGG…
Animal	vertebrate	Chordata	ray-finned fishes	Cichliformes	Oreochromis niloticus	Orni-Tig1C-ray-finned fishes	93	2825	434	19	CAGTC/	CAGTGCAACCCCGACTTAC	TA/	CENP-B_N/HTH_Tnp_Tc5	DDE_1	DD36D	gi|1095462418|gb|MKQE01000008.1|:5904080-5906904	TACAGTGCAACCCCGACTTACGAATACCCTGTTAAACAAAAAATTCAAGTTACGAAGGCACTGAACGGCAATATTTCTGCCCGTGTTACGGCAAAATGCCCGTATTACGAAATCCGCTGGCTCTGATTGGCCGAGCCCAGAATGCCCAGAATGCCTTCAGAATTATGTGCCAACCCCCTTGGCTTTGGTACGGTGTTGTTGTTGCAGTTAGCAATTAGCCAATAGCCTATTGTTCATTCACAATGAGGCCTGTAAGCAATTCGAGTGAAAAGAGGAAGCGTAAAGTGCTCTCGATGACAACAAAGAGAGAAATTATTGATAAATATGAGCGAGGTGTGAAACTTAGTGCTATTGCACGTGAGTATGGCCAAAATCCTTCGACCATAGGAACAATTCTAA…
Animal	vertebrate	Chordata	mammals	afrotheria	Orycteropus afer afer	Oraf-Tig1A-afrotheria	8	2409	593	11	CAGAC/TAGGC	CAGACATACCT	TA/TA	CENP-B_N/HTH_Tnp_Tc5	DDE_1	DD32D	gi|405025820|gb|ALYB01078852.1|:7751-10159	TACAGACATACCTCCTTTTATTGAGCTTTGCTTTATTGCGCTTCGCAGATACTGCGTTTCGAAGGTTTGCAGCAACCCTGCGTTGAGCAAGTCTTGTCAGCGCCATTTTTCCAGCAGCATGTGTTCACTTCGTGTCTCTATGTCACATTTTGGTAATTCTGCCAACATTTCAAACTTTTTCAATATTATGTCTGTTGTAGCGATCTGTGATCAGTGACCTTTGATGTTACTATTGTACTTGTTTTGGGGCGCCACGAATCACGCCCATATAAGACAGCGAACTTAATCCATGAATGTGTGTGTTGTGACTGCTCCACCGACTGGCCGTTCCCCCACCTCTCTCCCTCTCCTCAGGCCTCCCCATTCCTCTTGAGCCACGACAATTCTGAAATCAGGCCA…
Animal	invertebrate	Arthropoda	Insecta	Coleoptera	Oryctes borbonicus	Orbo-Tig1B-arthropoda	9	3272	562	17	CAGGT/CTAGT	CAGGTAAACCTCGTTTT	TA/TA	CENP-B_N/HTH_Tnp_Tc5	DDE_1	DD34D	gi|952541157|gb|LJIG01000878.1|:12380-14593	TACAGGTAAACCTCGTTTTGCGCCGGTTCGTTTTACGCCGATTCACAATTGCGCCGGTTGGTGTCAGACGAGAATTTCCCTGTTCGGCTAGGGAATCCCCGTCTTCAGACGGCGAACAGGCGACGCGATTTTAGTGTTTATACGTTGTTTTATTCTACTACCGAGTACACGAGCAGCTTGTTGTGTGTATTAGTTTTTGTTTTGTTTTTAAGAAGAACAAAAAGGTACGAATATATTTTTTAATTTATTATTATTATAATGCAATAATAGTCGAATATTTGTAGTTTCATTATGGGTGACAATAGTGATTCAGAACCCAAACATTGTGCGAAAAAAGCACGAAAGAGCATCTCTCTGGAGACAAAAATGAACGTAATTAAACGGATAGAGGACGGTCAA…
Animal	vertebrate	Chordata	mammals	primates	Pan paniscus	Papa-Tig1A-primates	48	2404		10	CAGGC/CAGGC	CAGGCATGCCT	TA/TA				gb|AJFE02041934.1|:15785-18019	TACAGGCATGCCTGATTTTACTGCACTTCACTTTATTGTGCTTTTTTGCACAAATTGAAGGTTTGTGCCAACCCCGTGTTGAGCAAGTCTATTGGTGGCATTTTTTCAGCAGTATGTGCTCACTTCATGTCTCTGTGTCACATTTTAGTAATTCTTGCAACATTTTAAGCTTTTTCATTATCATTATAGCTGTTACGGTGAACTGTAATCAGTGGTCTTTAACGTTAATATTGTTATTTTTTGAGGGTGCTATGAACCACTCCCATATAAGGTGCAAATTTAATCAGTAAATGTTGTGTGTGTTCTGTGGTTCCAGCAACCATCCATTCCCCTATTTCTCTTCCTCTACTCAGGTCTCCCTTTTCCCTGAAACACAACAGCATTGAAATTAGGCCAATT…
Animal	vertebrate	Chordata	mammals	primates	Pan troglodytes	Patr-Tig1A-primates	48	2405		10	CAGGC/CAGGC	CAGGCATGCCT	TA/TA				gi|1022581332|gb|AACZ04027438.1|:40324-42728	TACAGGCATGCCTGATTTTACTGCACTTCACTTTATTGTGCTTTTTTGCACAAATTGAAGGTTTGTGCCAACCCCGTGTTGAGCAAGTCTATTGGTGGCATTTTTTCAGCAGTATGTGCTCACTTCATGTCTCTGTGTCACATTTTAGTAATTCTTGCAACATTTTAAGCTTTTTCATTATCATTATAGCTGTTACGGTGAACTGTAATCAGTGGTCTTTAACGTTAATATTGTTATTTTTTGAGGGTGCTATGAACCACTCCCATATAAGGTGCAAATTTAATCAGTAAATGTTGTGTGTGTTCTGTGGTTCCAGCAACCATCCATTTCCCTATTTCTCTTCCTCTACTCAGGTCTCCCTTTTCCCTGAAACACAACAGCATTGAAATTAGGCCAATT…
Animal	vertebrate	Chordata	mammals	carnivores	Panthera leo	Pale-Tig1A-carnivores	694	2516	593	10	CAGGC/TAGGC	CAGGCAATAGAATTAA	TA/TA	CENP-B_N/HTH_Tnp_Tc5	DDE_1	DD32D	VOCV01000013.1:50436117-50438635	TATAGGCATACTTTGTTTTATTGCACTTCACTTTATTGTGCTTCACAGACGATTTGTATTTTAGAAATCGAGAGTGGTAACCCTGCATCAAAGAAGTCTTTGGGCACCATTTTCCCAGCAGCATTTGCTCACTTTGTATCTCTGTATTGCATTTTGGTAAATCTCACAATGTTTCAAATTTGTTCATTATAATTGTATTTGTTATGGTGATCTGTGATCAGTGATCTTTGATGTTACTGTTGTAATTATTTGGGGGGGGGGGGTGCCATGAACCATGCCTCTGTAATATGGTGAACTTAATTGATAAATACTGCATGTGACGTAACTGTTCTACCAGTTGGCCCTTCCCCCATCTCTCCTTCTTGGGCCTCCCTATTTCCTGAGACACAACAATATTGA…
Animal	vertebrate	Chordata	mammals	carnivores	Panthera onca	Paon-Tig1A-carnivores	455	2520	593	10	CAGGC/TAGGC	CAGGCAATAGAATTAAGTTA	TA/TA	CENP-B_N/HTH_Tnp_Tc5	DDE_1	DD32D	PISV01017618.1:28633-31152	TATAGGCATACTTCGTTTTATTGCGCTTCACTTTATTGTGCTTCGCAGACGATTTGTATTTTAGAAATCGAGAGTGGTAACCCTGCATCAAAGAAGTCTTTGGGCACCATTTTCCCAGCAGCATTTGCTCACTTTGTATCTCTGTATTGCATTTTGGTAAATCTCACAATGTTTCAAATTTGTTCATTATAATTGTATTTGTTATGGTGATCTGTGATCAGTGATCTTTGATGTTACTGTTGTAATTGTTTGGGGGGGGGGGTGCCATGAACCATGCCTCTGTAATATGGTGAACTTAATTGATAAATACTGCATGTGACGTAACTGTTCTACCAGTTGGCCCTTCCCCCATCTCTCCTTCTTGGGCCTCCCTATTTCCTGAGACACAACAATATTGAA…
Animal	vertebrate	Chordata	mammals	carnivores	Panthera pardus	Papa-Tig1A-carnivores	729	2421	593	8	CAGGC/CAGGC	CAGGCATAC	TA/TA	CENP-B_N/HTH_Tnp_Tc5	DDE_1	DD32D	gb|LQGZ01009360.1|:29152-31579	TACAGGCATACCCCAGAGATATTGTGGGTTCAGTTCCAGACCACTATAATAAAGCAAATGTTGCAATAGTGAGTCAAATGAATTTTGTGGTTTGCCAGTGCATATAAAGATTATGTTTATACCATACAGCAGTCTATTTAAATTGTGCAATAGCATTGTCTAAAAAAACAATGTACATACCTTAATTTAAAAATACAGTATTTATTGCTAAAAAATGCTAACCATCATCTGAGCTTTTAGCAAACCGTAATTTTTTTGCTGGTGGAGGGTCTTGCCTTGATGTTGATGGTTGCTGACTGATCAGGGCGGTGGTTGCTGAAAGTTGGGGTGGCTGTGGCAATTTCTTAAAGTAAGACAATAATGAAATTTGCCGCATTGATGGACTCTTCCTTTCACGAA…
Animal	vertebrate	Chordata	mammals	carnivores	Panthera pardus (Rep.)	Papa-Tig1C-carnivores	78	2521	548	23	CAGTACAGTA	CAGTAAAACCTTGGCTTGCGAG	TA/TA	CENP-B_N/HTH_Tnp_Tc5	DDE_1	DD36D	gb|LQGZ01196412.1|:10505-13025	TACAGTAAAACCTTGGCTTGCGAGCATAATTTGTTCTGGAAACATGCTTGTAATCCAAAGCACTCGTATATCAAAGCGAAATTTCCCCATAAGAAATAACAGAAACTCAGATGATCCATTCCACACCCAAAAATACTCATGTAAAAATGATTACAATATTGCAATATAAAATAATAAAGAAAATACAAAATATAAAGAAAAGTAAATAAATTAACCTGCACTTACCTTTGAAAACCTTCGTGGCTGGTGTGAGGGAGACAAGAGAGAGGAGGGTTATTGTGTAGGACGACTTTCACTATCACTAATGGAATCACTGCTATGTACTGGCTCAATGCAATCTTTCTCTTTTCGTGCAACTTTAACAAGGAACCTATCCAATGACACTTACTTTTGCCTCCT…
Animal	vertebrate	Chordata	mammals	carnivores	Panthera tigris	Pati-Tig1A-carnivores	732	2420	593	8	CAGGC/TAGGC	CAGGCATAC	TA/TA	CENP-B_N/HTH_Tnp_Tc5	DDE_1	DD32D	gi|539288010|gb|ATCQ01063806.1|:7501-9926	TACAGGCATACCCCAGAGATAGTGGGTTCAGTTCCAGACCACTATAATAAAGCAAATGTTGCAATAGTGAGTCAAATGAATTTTGTGGTTTGCCAGTGCATATAAAGATTATGTTTATACCATACAGCAGTCTATTTAAAGTGTGCAATAGCATTGTCTAAAAAAAACAATGTACATACCTTAATTTAAAAATACAGTATTTATTGCTAAAAAATGCTAACCATCATCTGAGCTTTTAGCAAACCGTAATTTTTTTGCTGGTGGAGGGTCTTGCCTTGATGTTGATGGTTGCTGACTGATCAGGGCGGTGGTTGCTGAAGGTTGGGGTGGCTGTGGCAATTTCTTAAAGTAAGACAATAATGAAATTTGCCGCATTGATGGACTCTTCCTTTCACGAAC…
Animal	vertebrate	Chordata	mammals	carnivores	Panthera tigris altaica (Rep.)	Pati-Tig1C-carnivores	76	2521	548	23	CAGTACAGTA	CAGTAAAACCTTGGCTTGCGAG	TA/TA	CENP-B_N/HTH_Tnp_Tc5	DDE_1	DD36D	gi|539234533|gb|ATCQ01091138.1|:168-2688	TACAGTAAAACCTTGGCTTGCGAGCATAATTTGTTCTGGAAACATGCTTGTAATCCAAAGCACTCGTATATCAAAGCGAAATTTCCCCATAAGAAATAACAGAAACTCAGATGATCCATTCCACACCCAAAAATACTCATGTAAAAATGATTACAATATTGCAATATAAAATAATAAAGAAAATACAAAATATAAAGAAAAGTAAATAAATTAACCTGCACTTACCTTTGAAAACCTTCGTGGCTGGTGTGAGGGAGACAAGAGAGAGGAGGGTTATTGTGTAGGACGACTTTCACTATCACTAATGGAATCACTGCTATGTACTGGCTCAATGCAATCTTTCTCTTTTCGTGCAACTTTAACAAGGAACCTATCCAATGACACTTACTTTTGCCTCCT…
Animal	vertebrate	Chordata	mammals	Even-toed_ungulates	Pantholops hodgsonii	Paho-Tig1C-even-toed_ungulates	3	2242		19	CAGTA/CAATG	CAGTAAGCCCCCCTACATA	TA/TA				gi|506716096|gb|AGTT01200627.1|:20519-22760	TACAGTAAGCCCCCCTACATATGAATCTTCAAGTTGTGAACTTTCAAAGACACAAATGTGCTTTCACATGTGCAGTCACGTTAGTTCATGTGTCTGGCATGCATTGCCACTGCATGGATCCTCTGCAAGTAATTGTACTTTTGTGTGCATTACTTATAGTACTGTATACAGTATAGTAGTAGACGAGTATTTTTATTTCAAGTCCAGGATGTCCAGAAGCAAGTGTAAAAGCAGTGGTGATGTAGCTGGTACTTCTAAGAAGTGCCAGGCAATGGAAAGAAAAGTGAAAATAATTGAGAGAGTGTAGCGAGGCAAAAAGATAGTAGACATCGCTCATTCTTATAACATGAATCATTCAACCATTGGCACGGTTCTAAAGAACAAGCACAATATCATGGA…
Animal	vertebrate	Chordata	mammals	primates	Papio anubis	Paan-Tig1A-primates	42	2418		9	CAGGC/CAGGC	CAGGCATGCC	TA/TA				gb|AHZZ02016468.1|:203372-205789	TACAGGCATGCCGGATTTTACTGCACTTCACTTTATTGTGCTTTTTTTGCACAGGTTGAAGGTTTGTGCCAACCCTGTGTTGAGCAAGTCTATTGGTGGCATTTTTTGAACAGCGTGTGCTCACTTCGTGTCTCTGTGTCACATTTTAGTAATTCTTGCGACATTTAAAGCTTTTTCATTATTATATAGCTGTCACAGTGAACTGTGATCAGTGGTCTTTAATGTTAATACTGTAATTGTTTGAGGGTGCCATGAACCACTCTCATATAAGGTGGCAAATTTAATCAATAAATATTGTGTGTGTTCTGTTGTTCTAGCAACCATCTGTTCCCCTATTTCTCTTCCTCTACTGAGGTCTCCCTCTTCCCTGAAACAACAGCATTGAAATTAGACCAATTA…
Animal	vertebrate	Chordata	mammals	carnivores	Paradoxurus hermaphroditus	Pahe-Tig1A-carnivores	245	2053	593	11	CAGGC/	CAGGCATACCTCAGAGAT	TA/	CENP-B_N/HTH_Tnp_Tc5	DDE_1	DD32D	PITB01008222.1:61801-64184	GCACTTCACTTTATTGAGCTTTGCAGATGATATGTATTTTAGAAATCGAAAGTGGTAACCCTGCATCAAAGTGTTTTGGCACCATTTTTCCAACAGCATTTGCTCACTTTGTGTCTCTGTATCGCACTTTGGTAAATCTCACAGTCTCTCAAATTTGTTCATTATAATTGTATTTGTTATGGTGATCTGTGATCAGTGATCTTTGATGTTACTCTTGTAATTGTTTCAAGGTGCCACTAACCACGCCTATGTAATACGGTGAATTTAATTGATAAATACTGCATGTGATGTGACTGTTGGCCCTTCCTCCAATCTCTCCCTCTTCTTGGGCCTCCCTATTTCCTGAGACACAACAATATTGAAATTAGGCCAATTAATAATCCTACAATGGCTTCTAAG…
Animal	vertebrate	Chordata	Reptilia	Testudines	Pelodiscus sinensis	Pesi-Tig1B-turtles	1	2999	553	23	CAGTA/	CAGTAACTCCTCACTTAACATTG	TA/	HTH_Tnp_Tc5	DDE_1	DD32D	gi|350379513|gb|AGCU01123667.1|:23125-25663	TACAGTAACTCCTCACTTAACATTGTAGTTACGTTCCTGAAAAATGTGATTTTCAGCAAAACAATGTTAAACTAATTCAATTTTCCCGTAAGAATGAATGTAAATGGAGGTTAGATTCTAAGGAATTTTTTTTGCCAGACAAAAAGCATTATATACATAAATAGTATATGTTTTAAACAATTTTAAAGAAGCAATTTAATACAAGTATAAATTGTAAAGAGTTTTAAACTAACAATGTAATACTATACTCAGCAATGATAACTGTGAAGTTTGGTTCAGATGGTTGAGTAAGAAGGTGCATCATCTGGCTGCTCTCCTTGCTGTTCTTGCTTACCTTTCTAGAAATTGCTGTTTTCCTTTCTTTTTTTTTCTTGGTAAATTTCTTTATAGCAAGTCATT…
Animal	vertebrate	Chordata	mammals	carnivores	Phoca vitulina	Phvi-Tig1A-carnivores	788	2515	481	10	CAGGC/TAGGC	CAGGCAATAGAATTAAGTT	TA/TA	CENP-B_N/HTH_Tnp_Tc5	DDE_1	DD32D	RXNX01000296.1:274157-276671	TATAGGCATACCTCATTTTATTGCACTTCACTTTTTGTGCTTCGCAGATGTTATGTGTTTTACAAATCGAACTTGGCAGTCCCCCATCGAGGAAGTCTATTGGCACCATTTTTTTCCAATAGCATCTGCTCACTTCGTGTCTCTGTGTCACATTTTGGTAATTCTCATAGTCTTTCAAACTTGTTCATTATAATTGTATTTGTTATGGTGGTCTGTGATCAGTGATCTTTGATGTTACTATTGTAATTGTTTTGGGGTGCCACGAACCAGACCCATGTAATACAGTGAACTTAAAATTGATAAATACTGCATGTGTTGTGACTGTTCTATCAGTTGGCCCTTCCCCCATCTCTCCCTCCCCTTGGACCTCCTTTTTCCCTGAGACACAACAATATTGAA…
Animal	vertebrate	Chordata	mammals	even-toed ungulates	Physeter catodon	Phca-Tig1A-whales&dolphins	985	2376		12	CAGGC/CAGGC	CAGGCATATCTTG	TA/TA				gi|547380206|gb|AWZP01064148.1|:4615-7015	TACAGGCATATCTTGTTCTATTGTGCTTTGCTTTATTATGCTTCATAGATACTGCATTTTTTACACATTGAAGGTTTGTGGCAACCCTGCATTGAGCAAGTCTATTGACACCACTTTTACAATAGTATTTGCTCACTTCTTGTCTCTGTGTCACATTTTGGTAATTATTGCAATTTTTCAAACTTTCCCCATTATTATTATATTTGTTATGGTGATCAGCGATCTTTGATGTTGCTATTATATTTGTTTTGGGGTGCCACAAACTACACCCGAATAAGATGGCAAACTTAATCTCTAAATTTTGTATATGTTCTGACTGTTCCACCAAACAGCCATTCCCCTGTCTCTCTCCCTCTCCTATTCCTTGAGACACAACAGTATTGAAATTAGGCCCATTAA…
Animal	vertebrate	Chordata	mammals	even-toed ungulates	Physeter catodon	Phca-Tig1B-whales&dolphins	149	2312	603	15	CAGTA/CAGTA	CAGTAAGTCCCCTAC	TA/TA	CENP-B_N/HTH_Tnp_Tc5	DDE_1	DD32D	gi|547363085|gb|AWZP01080241.1|:5081-7392	TACAGTAAGTCCCCTACGTATGAACGAGTTCCGTTCCGAGAGCACGTTTGTAAGTCCAATGTGTTCGTAAGTCCAACGACGTTAGCCTAGGTACCCAACTTACACAATCGGCTATACAGTACTGTACTGGAATAGGTCTATAATACTTTTCACACGAATAATACATAAAAAACAAACAAACACAAAAAATAAAGAAAACATTTTTAATCTTACAGTACAGTACCTTGAAAAGTACCGTAGTACAGTACAATAGCTGGCATCCAGGGCCTGGCATCGAGGGAAAAGGCAGGAAGAGTTACTGACTGGAAGAGGAAGAGGAGGTGGGAGATGGTAGAGCTGAAGGATCGTCAGCAATAGGAGACGGAGGGCAAGGTGCAATTTCACTCACGCCTGACGTGG…
Animal	vertebrate	Chordata	mammals	primates	Pithecia pithecia	Pipi-Tig1A-primate	1	2386			GGCAT/GACAC	GGCATAGCTTATTTTATT	TA/TA				PVIP01001773.1:138054-140439	TACAGACACACCTCAGAGATAGTGTGGGTTTGGGTCCAGATCACTGAAATAAAGCAAATAGCAATAAAGTAAGTTATGCAATATTTTTGGTTTCCCAGTGCATGTGGAAGTTACATTTGTATTCTACTATAGTCTATCAGGTGTATAATAGCATTATGTCTAAAAATACAATGTAAATATCTTAATTTAAAAATATTGCTAAAAAATACTAACAATCATCTGAGCCTTCAACAAGTTGTAATCTTTGCAGGTAGAGGCTCTTGCCTCAGTGTTCATGGCTGCTGACTGATAAGGGTGGTAGTTGCTGAATGCTGGGGTGGATGTGGCAATTTCTTAAAATAAGAAAACAATGAAGTTAGACACACATATTAACTCTTTCTCTTCTTAAATATTTATCTG…
Animal	vertebrate	Chordata	mammals	primates	Plecturocebus donacophilus	Pldo-Tig1A-primate	1	2382		12	CAGGC/TAGGC	CAGGCACACCTCAGAGAT	TA/TA				PVKP010005423.1:33079-35460	TACAGGCACACCTCAGAGATAGTACGGGTTTGGGTCCAGATCACTGAAATAAAGCAAATAGCAATAAAGTAAGTTATGCAATATTTTTGATTTCCCAATGCATATAGAAGTTACATTTATATTCTACTATAGTCTATTAGGTGTATAATAGCATTATGTCTAAAAATACAATGTAAATATCTTAATTTTAAAATATTGCTAAAAAATGCTAACAATCATCTGAGCCTTCAACAAGTTGTAATCTTTGCAGGTGGAGGCTCTTGCCTCAGTGTTCATGGCTGCTGACTGATAAGGGTGGTAGTTGCTGAATGCTGGGGTGGATGTGACAGTTTCTTAAAATAAGAAAACAGTGAAGTTGGATACATATATTAACTCTTTATCTTCTTAAATATTTATCTG…
Animal	vertebrate	Chordata	reptiles	Squamata	Pogona vitticeps	Povi-Tig1D-lizards	2	2191	598	8	CAGGC/CAGGC	CAGGCACTC	TA/TA	CENP-B_N/HTH_Tnp_Tc5	DDE_1	DD32D	emb|CEMB01037302.1|:196377-198567	TACAGGCACTCACTCCTCACTTAACGAGCATTGGTCGATAAGTGAGGAGCTTAAAGGCAGATATCTTGTGGTTTGTCATGGCACCGTCTTTTTCAATAGATATCACACGACACCACACTAGAACACAGTACTGTAATTCTATCCATACAAAAAGCAGACGACACACCACAACATAATACAGTAATATAAATCCGGTAGGAATAAAGGAAACACCAACTTGGTAACTTTGTTTTAATTTGCATCTCTTACATGTTGCAGAGCATAAAAATACAATCAGCCAAAATTATAAAAATGATGTACAGGACCAAAAAATTAGTCATTGATTCCTTCAAAGCGTGGCAGTGGTTTGAAGTCATCATCGGAGTTATCATCAGGAGATGTGGACGGCCCGGGTAAGCG…
Animal	vertebrate	Chordata	mammals	primates	Pongo abelii	Poab-Tig1A-primates	101	2406		10	CAGGC/CAGGC	CAGGCATGCCT	TA/TA				gi|160031974|gb|ABGA01285084.1|:6343-8748	TACAGGCATGCCTGATTTTACTACACTTCACTTTATTGGGCTTTTTTGCCCAAATCGAAGGTTTGTGCCAACCCTGTGTTAAGCAAGTCTATTGGTGGCATTCCTTCAACAGCATGTGCTCACTTCATGTCTCTGTGTCACATTTTAGTAATTCTTGCAACATTTTAAGCTTTTTGATTATTATTATAGCTGTTATGGTGAACTGTGATCAGTGGTCTTTAATGTTAATATTATTTTTTGAGGGTGCTATGAACCACTCCCATATAAGATGGCAAATTTAATCAATAAATGTTGTGTATGTTCTGTGGTTCCACCAACCATCAGTTCCCCTATTTCTCTTCCTCTACTCAGGTCTCCCTTTTCCCTGAAACACAACACCATTGAAATTAGGCAAATTAA…
Animal	vertebrate	Chordata	mammals	carnivores	Prionailurus bengalensis	Prbe-Tig1A-carnivores	428	2516	593		CAGGC/	CAGGCAATAGAATTAA	TA/TA	CENP-B_N/HTH_Tnp_Tc5	DDE_1	DD32G	BIMV01051319.1:159055-161570	TATTGGCATACTTCGTTTTATTGTGCTTCACTTTATTGTGCTTTGCAGACGATTTGTATTTTAGAAATCGAGAGTGGTAACCCTGCATCAAAGAAGTCTTTGGGTACCATTTTCCCAGCAGCATTTGCTCACTTTGTATCTCTGTATTGCATTTTGGTAAATCTCACAATGTTTCAAATTTGTTCATTATAATTGTATTTGTTATGGTGATCTGTGATCAGTGATCTTTGATGTTACTGTTGTAATTGTTTGGGGGGGTGCCATGAACCATGCCTCTGTAATATGGTGAACTTAATTGATAAATACTGCATGTGACGTAACTGTTCTACCAGTTGGCCCTTACCCCATCTCTCCTTCTCGGGCCTCCCTATTTCCTGCGACACAACAATATTGAAATTA…
Animal	vertebrate	Chordata	mammals	primates	Propithecus coquereli	Prco-Tig1A-primates	558	2402		9	CAGGC/CAGCC	CAGCCATAAC	TA/TA				gi|769708749|gb|JZKE01083678.1|:57618-60019	TACAGCCATAACGCGTTTTATTGTGTTTTCTTTTATTGCACTTTACAGATATTGTGGTTTTCACAAATTGCAGGTTTATGGCAAACCTGCACCAAACAAGTTTATCAGCACCGTTTTACCCAACATCATGTGCTCACTTCATGTTTCTGTGTAACATTTTGGTAATTCTTGCAATATTTTAAACTTTTTCATTATTATTATATCTGTTATGTTAATCTGTGACCAGTGATCTTTGATGTTATTGTTGTGATTTTGGGGGGACACCAAGAACAGTGCCCATATAAGAGAGCAAACTTAATCGATAAATGTGTGTCTTCTGACTGCTCTGCTCGACTGACCAGCCGTTCCCCCATCTCTCTCTCTCCTCAGGCCTCCCTATTTGCTGAGACACAACAATAC…
Animal	vertebrate	Chordata	mammals	carnivores	Pteronura brasiliensis	Ptbr-Tig1A-carnivores	154	1513	593	12	CAGGC/	CAGGCATATCTCAAAGAT	TA/TA	CENP-B_N/HTH_Tnp_Tc5	DDE_1	DD32D	PJEN01012621.1:26155-28679	ATACCTTGTTTTATTGCACTTGACTTCATTGTGCTTCGCAGGTGTGTGTTTTACAAATCAAAGGTGGTACTTCTGCATCGAGGAAGTCTGTTGGCACCATTTTTAACGAGAGCATTTGCTCACTTAGTGTCTCTGTGTCACATTTTGGTAATTTTCAGTCTTTTAAACTTGTTCATTATAGCTGTATTTGTTATGGTGATCTGTGATCAGTGATCTTTGATGTTACTATTGTAATTATTTTGGGGTGCCATGAACCAGACCCATTAACAGTGAACTTAATTGATAAATACTGCATGTGTTGTGACTGTTCTACCAGTTGGCCCTTCCTCCATCCCTCCCTCTCCTCGGGCCTCTCTACTCCCTGAGACACAACAATATTGAAATTAGGCCAATTAATAA…
Animal	vertebrate	Chordata	mammals	bats	Pteropus alecto	Ptal-Tig1A-bats	182	2416	593	8	CAGGC/CAGCA	CAGCATACC	TA/TA	CENP-B_N/HTH_Tnp_Tc5	DDE_1	DD32C	gi|430411471|gb|ALWS01006215.1|:37889-40512	TACAGGCGTACCTTGGCGATACGGTAGGTTCAGTTCCAGACCCCCACAACAGAGCGAATACTGCAATAAAGCAAGTCACACGAATTTTTCAGTTTCCCAATGCATATAAAAGTTATGCTTATACTATCCTACAGTCTATTAAGTGTATAATAGCATTATGTCTAAAAGTACCTTAATTAAAAAGTACTTTATTGCTTAAAAAAAAAAAAAGAAAGAAAGAAAAGCTAACTATCATGTGAGCCTTCAGAGAGTCGTAATCTTTTTGCTGGTGGAGGGTCTGGCCTCAATGTCGATGGCTGCTGACTGATCAGGGTGGTGGTTGCTGAAGGCTGGGGCGGCTGTGGCAATTTCTTAAAATACGACGATGATGAAGTTTGCCTCATCAACTGACTCTTCCTT…
Animal	vertebrate	Chordata	mammals	bats	Pteropus vampyrus	Ptva-Tig1A-bats	297	2417	593	8	CAGGC/CAGCA	CAGCATACC	TA/TA	CENP-B_N/HTH_Tnp_Tc5	DDE_1	DD32C	gi|717615645|gb|ABRP02134483.1|:20769-23505	TACAGGCGTACCTTGGCGATACGGTGGGTTCAGTTCCAGACCCCCACAATAGAGCGAATACTGCAATAAAGCAAGTCACACGAATTTTTCAGTTTCCCAATGCATATAAAAGTTATGCTTATACTATCCTATAGTCTAATAAGTGTATAATAGCATTATGTCTAAAAGTACCTTGATTAAAAAGTACTTTATTGCTTAAAAAAAAAAAAAGAAAGAAAGAAAAGCTAACTATCATGTGAGCCTTCAGAGAGTCGTAATCTTTTTGCTGGTGGAGGGTCTGGCCTCAATGTTGATGGCTGCTGACTGATCAGGGTGGTGGTTGCTGAAGGCTGGGGCGGCTGTGGCAATTTCTTAAAATATGACGATGATGAAGTTTGCCTCATCAACTGACTCTTCCTT…
Animal	vertebrate	Chordata	mammals	carnivores	Puma concolor	Puco-Tig1A-carnivores	1058	2515	593		CAGGC/TAGGC	CAGGCAATAGAATTAAGTTAAA	TA/TA	CENP-B_N/HTH_Tnp_Tc5	DDE_1	DD32D	PSOM01148732.1:10695-13209	TACAGGCAATAGAATTAAGTTAAAAATAAAAATGAAAAGTAGGTACATTTTCATAAAAGGACATAAAAACTTTGTGAACACTGTAACCTCTATAGAAATACAGGCATACCCCAGAGATATTGTGGGTTCAGTTCCAGACCACTATAATAAAGCAAATGTTGCAATAGTGAGTCAAATGAATTTTGTGGTTTGCCAGTGCATATAAAGATTATGTTTACACCATACAGCAGTCTATTTAAAGTGTGCAATAGCATTGTCTAAAAAAACAATGTACATACCTTAATTTAAAAATACAGTATTTATTGCTAAAAAATGCTAACCATCATCTGAGCTTTTAGCAAACCGTAATTTTTTTGCTGGTGGAGGGTCTTGCCTTGATGTTGATGGTTGCTGACTGAT…
Animal	vertebrate	Chordata	ray-finned fishes	Cichliformes	Pundamilia nyererei	Puny-Tig1C-ray-finned fishes	3	2719	326	19	CAGTG/CAGTG	CAGTGGAACCCCGACTTAC	TA/TA	HTH_Tnp_Tc5	DDE_1	DD36D	gi|364070107|gb|AFNX01017331.1|:11243-13961	TACAGTGGAACCCCGACTTACGAAAGTAATCCGTTCCCGAGGTAAGTCGAAGCAGCCATCACGCCTTTTGAGTGAGGCGATGCTGGCTGGAGACGAAGTTCTCAGTGGCGGAGGCTGAAGAAAGCATACGTATGCATGCATACAGCACCACCACAGGGAAAACTGGCATAACATTACGGTGTAAAGTTCTTGATTTTTTTCATTCAAAGATTAATCAGGCTTTAAACATAAGGAGGTAGTGCAACAGACACTGAAGTGCATGTTAAAGACGAAAGAAAACATTATTTTTATTAACAAACATTTTTAATCCACCAACAGCCCTGGCATCTAAAAACACTACAAGTGAAAAAGAATGGCAACAAAAAACAATGTACTATTCATTCAGACATTTTTACACAA…
Animal	vertebrate	Chordata	reptiles	Squamata	Python bivittatus	Pybi-Tig1C-snakes	2	2407	375	18	CAGTA/CAGTA	CAGTAAAACCTTGGATTG	TA/TA	CENP-B_N/HTH_Tnp_Tc5			gi|540900300|gb|AEQU02120185.1|:1677-4083	TACAGTAAAACCTTGGATTGCAAATAACTTGATCTGCGAGTGTTCCGCAAGACAAGCAAACATTTCTAATAAATTTTAACTTGATAAATGAGCAATGTCTTGCAATACGAGTAGTATGTGATGCCAAATGTCACATGATCATAACAAGCCAATGGTTCTTCTCTCTCTCTCTCTACAATGGCCCCCATGCAGAAAAAGGTTGAAAAGAAAGGCTGTAAGAAGAAGGAGTTGATTACAGTGGAAGTTAAGAAGGAAATCATCAAGAAGTATGAACGAGGTATGCGAGTGGCCAAAATTGCAAGGTTTTATAAGAAGTCTATGTCGACCATTTGCACAATATTAAAGAAGAAAGAAGGAATAAGGGGGCTAGATGCAGCAAAAGGAGTCATGAGAATATCA…
Animal	vertebrate	Chordata	reptiles	Squamata	Python bivittatus	Pybi-Tig1D-lizards	11	3814	634	13	CAGGT/CAGGT	CAGGTAGTCCTTG	TA/TA	CENP-B_N/HTH_Tnp_Tc5	DDE_1	DD32D	gi|540967286|gb|AEQU02053199.1|:2329-6142	TACAGGTAGTCCTTGTTTAGCGACAATTGGGACTGCAACTCGGTCACTAAGCGGAAAATCATGTGACTGCAACTGGGCTTATGATTTTGCAGTACAGGTAGCCCCCGGATTAAGAATGCCCGGGTTACAGATGACCCATAGTTAAGAAAAGAGCCTATTGTAGCAAACTTCAAGTTAAATATACAGTGATTTGAGTTAAATACACAATGGTTTGAGTTCATTACACAATACTACTTATACAATATTATACAATAATACTGTTCCAGCTTACATACAAATTCAATTTAAGGACACACCTTGGGAATGGAACTTGTCCTTAAACTGGGGTCTACCTATTTAAATATACAGTGATTTGAGTTAAATACACAATGGTTTGAGTTCATTACACAATACTACTTA…
Animal	vertebrate	Chordata	amphibians	amphibians	Rana catesbeiana	Raca-Tig1C-frogs	7	2621	595	18	CAGTA/	CAGTAAAACCTTGAATTG	TA/	CENP-B_N/HTH_Tnp_Tc5	DDE_1	DD36D	gb|LIAG020712029.1|:1-2621	TACAGTAAAACCTTGAATTGCAAGCATAATTTGTTCCGGAAACGTGCTTGTAATCCAAATGCACTCGTACTGTATATCAAATTTACACATAAGAAATAATGGAAACTCAGATGATTCGTTCCACAACCATTTATTCATATAAAAATGATTACAGCAATACAAAATACAGTATAAAGTAAAAATAATAATAAGACAAATTAACCTGCACTTTGCCTTTGAAAAGAATCGTGGCTGGTGTGGGGGAGATGAGAAAGAAGCGAGGAGGAGGTGGAGGAGGGTTTTTGTGTAGGACGTCTATCACTAATTTTAACAAGTAATCTATCCAATGACACTTGCTTTTGTCGCCTTTTGAGGATTTGGCGGAAATGTGACATTGCATTGTCGTTAAACAGATTTATC…
Animal	vertebrate	Chordata	cartilaginous fishes	Orectolobiformes	Rhincodon typus	Rhty-Tig1B-cartilagginous fishes	1	3505	560	23	CAGTA/CAGTA	CAGTAAGTCCCCGCTTTAAGTTG	TA/TA	CENP-B_N/HTH_Tnp_Tc5	DDE_1	DD32L	gb|LVEK02031602.1|:65002-68506	TACAGTAAGTCCCCGCTTTAAGTTGCCCCATTTTAAGTCGTTCCAATTTAACATTGCGCAGTAGAGGGGTGGTATTCCATTTTAGTGTCTTGACTTCCGTATTAGCGTCATTTTGAGTTGGTGTGACGTCAGGTCATGTGACCCGATTGGCACCATTTTAGAGCAAGTGTGAGAAGAAGGCGTTTCATTACTCATGATGGAGCAGTGATTTTGTTTTCACACAAGTAACCTCCAGCAAAGTTCTTAGTGAAAAATATCTAAAGCAGCTGAATTTTTTTTTATTGCAAGGGTGATATTGAAACCTGAACTGCTCATCTTTGAGTAGAAAAGCCCATTTCTTGACTCCGTCCCAAGTATGCCCGCTGTGGAACTTTACATTGGGTGAGTCAGAGAGGCTGT…
Animal	vertebrate	Chordata	mammals	bats	Rhinolophus ferrumequinum	Rhfe-Tig1A-bats	100	2400	590	13	CAGGC/	CAGGCACGCCTTA	TA/	CENP-B_N/HTH_Tnp_Tc5	DDE_1	DD32A	gi|539386957|gb|AWHA01203650.1|:5432-7976	TACAGGCACGCCTTAGAGATACTGCGGGTTCAGTCCAGACCACCACAATAAAGCAAGTCACACGAATTTTTCAGTTTCCCAATGCATACAGAAGTTATATTTACACTATCCTGTAGCCTATTAAGTGTGCAATAGCATTGTATCTGAAAATACCAATGTACATATACCTTATAATTAAAAAGTATACTTTATTGCTATAAAATGCTAACCATCATCTGAGCCTTCAGGGAGTCGTACTCTTTTTGCTGGTGGTGGGTCTTGCCTCGATGTTAATAGCTGCTGACTGATCAGGGTGGTGGTTGCTGAAGGCTGGGATGGCTGTGGCAATTTCTTAAAATAAGACAACAGCGAAGTCTGCCACATCGATTGACTCTTTCTTTCATGAATGATTTCTCTGTA…
Animal	vertebrate	Chordata	mammals	bats	Rhinolophus sinicus	Rhsi-Tig1A-bats	313	2497	592	14	CAGGC/	CAGGCATGCCTTAG	TA/	CENP-B_N/HTH_Tnp_Tc5	DDE_1	DD32A	gi|1110824136|gb|LVEH01000202.1|:1711034-1713608	TACAGGCATGCCTTAGAGATACTGCGGGTTCAGTCCAGACCACCACAATAAAGCAAGTCACACGAACTTTTCAGTTTCCCAATGCTCACAGAAGTTATATTTACACTCTCCTGTACCCTAGTAAGTGTGCAGTAGCATTGTATCTAAAAATCCCAACGTACATACTTAGTTAAAAAGTACTTTATTGCTATAAAATGCTAACCATCATCTGAGCCTTCAGGGAGTCGTACTCTTTTTGCTGGTGGTGGGTCTTGCCTCGATGTTAATAGCTGCTGCCTGATCAGGGTGGTGGTTGCTGAAGGCTGAGACGCCTGTGGCAATTTCTTAAAATAAGACAACAGCGAAGTTTGCCACATCGATTGACTCTTTCTTTCATGAATGATTTCTCTGTAGCATGCG…
Animal	vertebrate	Chordata	mammals	bats	Rhinolophus sinicus (repeat)	Rhsi-Tig1C-bats	42	1835	484	18	CAGTA/	CAGTAGTACCTCGGGTTT	TA/	CENP-B_N/HTH_Tnp_Tc5	DDE_1	DE36D	gi|1110824155|gb|LVEH01000183.1|:1084757-1086591	TACAGTAGTACCTCGGGTTTCCAAAGTCTGGGTCCACGAACGTTTCGGTTTACAAACACCGTAAACCCGGAAGTAAATGCTTCGGTTTTTGAACACACCTCAGAAGTCGAACATGTCACTGGCGACTTCCGCTGAGTGCAAGATCCTGAGGCCTAGCTGTCAGCTGTTGAGTCCTGAGCACCCACGAAACAGGGAGGTGATACTTGGGCTTGTTTGGTGACTGTGTGCCATCAATCTATACTCATCTCATCTCAAGAGCACTCTTGCAACCAATTTGTTTTTGTGAATGTGTGGAACCCAGTGCATCAATCTGTGTTCATCTAATCTAAGTAGCCCTCTTGCAACCAATTTGTTTTTGTCACTGTGCAATCAATCTGTGTTCATGTCATCTCAGGAGCC…
Animal	vertebrate	Chordata	mammals	primates	Rhinopithecus bieti	Rhbi-Tig1A-primates	428	2414		13	CAGGC/CAGGC	CAGGCATGCTTGA	TA/TA				gb|MCGX01011291.1|:701393-703806	TACAGGCATGCTTGATTTTACCGCACTTCACTTTATTGTGCTTTTTTTGCACAGGTTGAAGGTCTGTGCCAATCCTGTGTTGAGCAAGTCTATTGGTGGCATTTTTTGAACAGCGTGTGCTCACTTCGCGTCTCTGTGTCACATTTTAGTAATTCTTGCAAGATTTACAGCTTTTTCATTATTATATAGCTGTCATGGTGAACTGTGATCAGTGGTCTTTAATGTTAATACTGTAATTTTGTGAGGGTGCTATGAACCACTCCCATATAAGGTGGCAAATTTAATCAATAAATGTTGTGTGTGTTCTGTTGTTCTAGCAACCATCCGTTCCCCTATTTCTCTTCCTCTACTGAGGTCTCCCTCTTCCCTGAAACACAACAGCATTGAAATTAGACCTAT…
Animal	vertebrate	Chordata	mammals	primates	Rhinopithecus roxellana	Rhro-Tig1A-primates	2	2411		13	CAGGC/CAGGC	CAGGCACGCCTTA	TA/TA				gi|699946867|gb|JABR01016086.1|:45539-47949	TACAGGCATGCTTGATTTTACCGCACTTCACTTTATTGTGCTTTTTTCGCACAGGTTGAAGGTCTGTGCCAATCCTGTGTTGAGCAAGTCTATTGGTGGCATTTTTTGAACAGCGTGTGCTCACTTCACGTCTCTGTGTCACATTTTAGTAATTCTTGCAAGATTTACAGCTTTTTCATTATTATATAGCTGTCATGGTGAACTGTGATCAGTAGTCTTTAATGTTAATACTGTAATTTTGTGAGGGTGCTATGAACCACTCCCATATAAGGTGGCAAATTTAATCAATAAATGTTGTGTGTGTTCTGTTGTTCTAGCAACCATCCGTTCCCCTATTTCTTTTCCTCTACTGAGGTCTCCCTCTTCCCTGAAACACAACAGCATTGAAATTAGACCTAT…
Animal	invertebrate	Arthropoda	Insecta	Hemiptera	Rhodnius prolixus	Rhpr-Tig1C-arthropoda	33	2246	549	24	CAGTC/CAGTG	CAGTCGAACCTCGCTTAACGAGCA	TA/TA	CENP-B_N/HTH_Tnp_Tc5	DDE_1	DD36D	gi|805672544|gb|ACPB03010761.1|:301-2546	TACAGTCGAACCTCGCTTAACGAGCATAATTCGTTCCAGAACCTTACTCGTTAAGCGAAACAATTTTTTTCATTTAAATTAAAATAAAAGGGGATAATTGATAAAAATTTTTTTTATAACATTTATTTCGAAAAAATTATATACATATGTACATATGATGTAATATAATATAAATTACATATATTAATTGAGATAAATATGTACATTCATAATTAATCCTTTTTAATTATAAATTTGTCCAATGTTCCTTGTTTCTGCCGTCGCTTCAAAATGTCTTCAAAATGTGACACAGCATTATCATTAAATAAATTTATAGATCGCATAGCCACAGCCTTATTCGGGTGATAGTTTTCTACGTGTGTTGCAACAGTTTCCCATGCTTTCAACATTTCTCTTATT…
Animal	vertebrate	Chordata	mammals	primates	Saguinus imperator	Saim-Tig1A-primate	3	2406		12	CAGGC/CAGGC	CAGGCATAGCTTACTTT	TA/TA				PVHO010008455.1:21010-23415	TACAGGCACGCCTCAGAGATAGTGTGGGTTTGGGTCCAGTTCACTGAAATAAAGCAAATAGCAATAAAGTAAGTTATGCAATATCTTTGGTTTCCCAGTGCCTATGGAAGTTACATTTATATTCTACTATAGTCTATTGGTGTATAATAGCATTATGTCTAAAAATACAATGTGAATATCTTAATTTAAAAATATTGCTAAAAATGCTAACAATCATCTGAGCCTTCAACAAGTTGTAATCTTTGCAGGTGGAGGCTCTTGCCTCAGTGTTCATGGCTGCTGACTGATAAGGGTGGTGGTTGCTGAATGCTGGGGTGGGTGTGGCAATTTCTTAAAAATAAGAAAACATTGAAGTTGGACACATATATTAACTCTTTCTCTTCTTAAATATTTATCTGT…
Animal	vertebrate	Chordata	mammals	primates	Saimiri boliviensis boliviensis	Sabo-Tig1A-primates	2	2412		14	CAGGC/AAGGC	CAGGCATACTTCAT	TA/TA				gi|356820001|gb|AGCE01050471.1|:68416-70827	TAAAGGCATACCTCATTGTGTTGCACTTTGCTCTGTTGTCTTTTGCATATAGCATATTTTTTACAAATTGAGAGGTGGTGGCAACTCTGCATTCAGTGAGTCTATAGGGCACCATTTTCCAACACTATGTACTCACTTTGTGTCTCTATGTCACATTTTGGTAATTCTCATAGTGCTTCCAATCTTTCATTTATTTTATGTCTATTATTGTGATCTGTGATCTGTGAACTTTGATGTTGCTATTGTGATTGTTTTGGGCACCACGAATCATACCCATATAACAGAGCAAACTCAACTGCTAACTGTTGTGTGTGTCCTGACTACCCCAAAACAAGCCATTCCCCCACTACTCTGCCTCTCCTCTACCCTCCCTATTCCCTGAGACACAGAACACTGTAA…
Animal	invertebrate	Platyhelminthes	Rhabditophora	Tricladida	Schmidtea mediterranea	Scme-Tig1B-platyhelminthes	114	2468	420	25	CAGCA/CGGCA	CAGCAATACCTCGCTTAGTGCGGTT	TA/TA	HTH_Tnp_Tc5	DDE_1	ND32D	gi|635470609|gb|ASXR01025363.1|:699-3168	TACAGCAATACCTCGCTTAGTGCGGTTTCACTATAGTGCGTTTTTTTGGGAGGTAAAAAATTAAAATTTATAATTTTTTATCAATAAAATGCGCATAAACGTATCAACAAGCCATTTAAAATACAAATTTCTTAATAATACAAATAGGCTTACTATTCACGAAACATAATAAAATCACAAAAAGTATAAGTTTATAATATTAGAAACTGTAATTAAGAATAAATAAAATATTAATTGGATACTGTACATAATACTCAATAGAAAAGGCTTATTCGCCATTTGTAGAGTGAAACTCCGATTAAAATATATTTACTTAAATTACTGTTTAGTAATTAATATTAAGCGAAAAATGTATGTTACAATAAAGCCGTGTAAAATTTATAAAATTATAATTTTATA…
Animal	invertebrate	Platyhelminthes	Rhabditophora	Tricladida	Schmidtea mediterranea	Scme-Tig1C-platyhelminthes	108	2329	598	24	CAGTG/CAGTG	CAGTGAAACCTCGCTTAACGAGCA	TA/TA	HTH_Tnp_Tc5	DDE_1	DD36D	gi|585778084|gb|AUVC01075855.1|:591-2919	TACAGTGAAACCTCGCTTAACGAGCACCTCCGATAACGAGAAATTCGCATAACGAGTAAAAAAAATTGGAAAAAAACGGCTCGCTTAACGAACGATTTTTCGCATAACGAATGAAAGTCCTGGATTGTAAAAAAAAATTTAAAACAAAAATATTTGCAGTATTCACGAAAACATTATTTATGGATACATCAATATGTGTTTACAATTGTTCCGCTAGCATATTTTACTTGGATATAAACTTTTACAAACTCTTGTTTATACAATGTTTTTTGTTATTTTTTTAGTACAAAGTTTAATAATTATTTTTGATTTTATTTGTAAAATCAATAAACCTTGCAAAATGTCGCCGAAAAAAAAGTCGCAAGAAGACAGCCATAAGAGAATTAAATTAACCATAGA…
Animal	invertebrate	Platyhelminthes	Rhabditophora	Tricladida	Schmidtea mediterranea	Scme-Tig1D-platyhelminthes	74	2266	634	24	CAGGT/CAGGT	CAGGTAGTCCCCGACTTACGACCG	TA/TA	CENP-B_N/HTH_Tnp_Tc5	DDE_1	DD31D	gi|635436006|gb|ASXR01059955.1|:6072-8337	TACAGGTAGTCCCCGACTTACGACCGCTCGACTTACGACCATCCGCACTTACGACCAATTTTTTTTCAATTTTTTCATAGAAAATGATTAAAATAGTTTCGTAGTCTTCCCTATAATATGTATATGAGAAAAATTTGTTAAAAAAACACCCAATGTACAAGATTCGATTTATTTAAGCATAAATAATACGTTTGTTTTAGTGAATAATTTTAATCATCCCAAAAATGGCTGGAACTAGTAAAACTAATAAAAGCAAAAGAAGTGTTATAGACTTGGAAACTAAACATAAAATAATATTACAATTTGAAAGTAGTAAAAAAGTAAAAGATATAGCATATGATCTTAAACTGTCTCATTCGACAATATCTACAATTTTAAAAGATAAAAAACGAATTTTGG…
Animal	invertebrate	Platyhelminthes	Rhabditophora	Tricladida	Schmidtea mediterranea	Scme-Tig1E-platyhelminthes	45	2266	578	24	CAGGT/CAGGT	CAGTAAACCCTCCAACTGCGCGGT	TA/TA	CENP-B_N/HTH_Tnp_Tc5	DDE_1	DD32D	gi|585829384|gb|AUVC01024559.1|:28712-30977	TACAGTAAACCCTCCAACTGCGCGGTAGATACGTTCCACAAAAACAACGCGCAAACCGAAACCGCGCACTGTGAACCCGATTTTATATGTAATTATGGGGTTAGGTTCCAGATATTACAAAAATATTAAAAAATATAATAAAAAGTCTTTATTCAACGACTAATATACATATTTACATTTATATAAACATAAAAACTAATAAAAACAGTCTCAATTCATTGCTTTTACATAATTAATATTACTATTATAAAAATTAATAAAAATTTAACATAAATAAAAATTATAAAAAACAATACAAGAACTAAAAAACAGTCTCAATTCAACGACTAAACATAAATAAAAATTAACATAAGTAACGTTATATTAATCACTGATACATGCTGATGAGCTTGATTCTAT…
Animal	invertebrate	Platyhelminthes	Rhabditophora	Tricladida	Schmidtea mediterranea	Scme-Tig1F-platyhelminthes	113	2525	397	24	CACTT/CACTT	CACTTAAACCTCTTTTTGTGCGGT	TA/TA		DDE_1	?D29D	gi|585760582|gb|AUVC01093357.1|:968-3492	TACACTTAAACCTCTTTTTGTGCGGTAGATGCGTTCTGCGGAAGGTCCCACAAAAAAAAACTACGACTTATATAGAAAAAGTGAGATGCGTTCTAAGAATTTTAGAAACCGCATAACTTCGAAACTGTCGATATTTATATATATGCTCAAATCGCATAAAAAAGTTTGGAAAGTGAGAAAAAAATACGCATATCTACATAATTACTTTTTAATTATTTTATTAAAAAAAATAGGAGTTTCGCTATCATTCACATATACCTACATTAAAGTAAAATCTATTTTAATTACAACTGTCGTCGCTGAATGATAATCTTCGCGCCAATTTTCTGAAACGTGGTTCGAAATCACTTTCGTTTTCAGAAGAACTCCCCAACGATTCTGTTTCATTAAAATCAGCAT…
Animal	vertebrate	Chordata	ray-finned fishes	Osteoglossiformes	Scleropages formosus	Scfo-Tig1C-ray-finned fishes	3	2553		16	CAGTG/CAGTG	CAGTGGAACCTCGGTT	TA/TA				gi|1020605335|gb|LGSG01040735.1|:8362-10914	TACAGTGGAACCTCGGTTTACGAATTTAATTCATTCCATGTATTCATTTGTCCTCTGAAATTTTCGTACACCGAAACGAATTTCCCCATAAGAAATAATGTATAACAGAATAATTGGTACTACGCCCCCAAAAATATTACTAAAAAAATCACTTTCCTAACCAAATCACACAAAATAACCATAGTTTAACCTACCTAACACAATGTTAAATAATACAAAAGACAAATCAATACAATAAATGAAGAATACAATAGAATAAAATGAACATTTCACTGAACTTTACCTTTGTGGAGACTCCTGGTGGCTTAAGGGAGACGATGGGGAGGTGGGGATAAGGAGGGGTTACTGCTTGGAAGGAGAATCCCCTTCAATCAGTACATCCGGTATGAGTGAAGATTC…
Animal	vertebrate	Chordata	mammals	primates	Semnopithecus entellus	Seen-Tig1A-primate	2	2415			CAGGC/CAGGC	CAGGCATGCCTTGA	TA/TA				PVII010004802.1:66076-68490	TACAGGCATGCCTTAGAGGTATTTTGAGCTCAGTTCTAGACCACTGCAAGAAAGTTAATATTACAATAAAATGAGTTACACAATTCTTTTGGCTTCCTAGTGCATATAAAAGTTATATTTACATTATGCTGTAGTCTGCCACGTGTGCAATAGCATTATGTCTAAAGAAAACAATGTACATACCTTAATTAAAAAATACTTTATTGTTAAAATATGCTAATCATCATTGGTGCCTTCAGAGAGTCATAATCTTTTTGTTGGTGGAAGGTCTTACCTTGATGTTGATGGCTACTGACTGATCACGATGGTGATTGCTAAAGGTTGGGGTGGCTGTGGCAATTTCTTAAAGTAAGACAACAATGAAATTTGCCACATCAGTTGACTTCTCCTTTCACAAAA…
Animal	vertebrate	Chordata	mammals	carnivores	Spilogale gracilis	Spgr-Tig1A-carnivores	90	1384	361	11	CAGGC/	CAGGCATACCTTGACGGT	TA/			DD32D	PITA01004298.1:6056-8386	CCTGCATCGAGGAAGTCTTTTGGTACCATTTTTTCCTAGAGCATTTGCTCACTTCATGTCTCTGTGTCACATTTTGGTAATTCTCAAAGTCTTTTAAACTTGTTCATTATAATTGTATTTGTTATGGTGGTCTGTGATCAGTAATCTGTGATGTTACTATTATAATTGTTTTGCGGTGCCATGAACCAAACCCATATAACAGTGAACTTAATTGATAAATACTGCATGTGTTGTGACTGTTCTACCAGGTGGCCCTTCCCCCATCCTTCCTCTCCTTGGGCTTCTCTATACCCTGAGACACAATAATATTGAAATTAGGTCAATTAATAATCCTACAATGGCCTTTAAGTGTACAAGTGAAAGGAAGAGTCGCATGTCTCTCACTTTAAATCAAAAGCT…
Animal	invertebrate	Arthropoda	Arachnida	Araneae	Stegodyphus mimosarum	Stmi-Tig1F-arthropoda	23	2531	307	18	CAGTC/CAGTC	CAGTCAACCCTCCTATAA	TA/TA	HTH_Tnp_Tc5	DDE_1	DD30D	gi|602586129|gb|AZAQ01008316.1|:34381-36911	TACAGTCAACCCTCCTATAATGCAGTACTCTCAGAATGCGGTTTCTATATAACGCGGAGCTAAAATTGCGACAGCCCTCCTATAACGCGGTACTCTTACAGCACGGTTTCTGCGCTGAAAGAGAACCAAACCAAAATTTTGTCCATTCGTTTAGCTTTTTGCTGCTTAATTTGTGGTTTTATAATTGGACAACATTACACAATTCCGTAAGCAATATTCTTCATTTGTTCTAATACAATAATAATAAAGTAATTATTAATCCTAGATTTGCATTGTAACGTATTTGCGTTGCTACGCTACCAACATAATTCTACTAAGAAATGTAAATTACCGCGGACGACGCGCGTGCTTAAAAATGTTTTTTCAGTTATTCTGTAAGTTTTGACTAATAAAGTGTTA…
Animal	vertebrate	Chordata	mammals	carnivores	Suricata suricatta	Susu-Tig1A-carnivores	351	1007	593	11	CAGGC/	CAGGCATACCTCAGAGAT	TA/	CENP-B_N/HTH_Tnp_Tc5	DDE_1	DD32D	PITD01014371.1:19449-21821	ACTTTGTTTTATTGTGCTTCGCAGATGATATGTATCTTAGAAGTCGAAAGTGGTAACCCTGCATCAAAGAAGTCTTTTGACATCATTTTTCCAACAGCATTTGCTCAGTTTGTGTCTCTGTATCGCACTTTGGTAAATCTCACAATCTTTCAAATTTGTTCATTGTATTTGTATTTGTTATGGTGATCTGTGATCAGTGATCTTTGGTGTTACTATTATAATTGTTTGGGGGTGCTATGAGCCACACCTATGTAATACAGTGAGCTTAATTGATAAATACTGCATGTGATGTGACTGCTCTACCAGTTGGCCCTTCCTCCATCTCTCCGTCTTCTTGGGCCTCGCTGTTCCCTGAGACATAACAATATTGAAATTAGGCCAATTAATAATCCTATCATG…
Animal	vertebrate	Chordata	ray-finned fishes	Tetraodontiformes	Takifugu flavidus	Tafl-Tig1C-ray-finned fishes	1	2401	438	22	CAGTG/CAGTG	CAGTGGGACTTCTAATTACAAA	TA/TA	HTH_Tnp_Tc5	DDE_1	DD36D	gi|500910202|gb|AOOT01051811.1|:2774-5174	TACAGTGGGACTTCTAATTACAAATTTAATTCGTTCCAGAAGTTGCTTCGTAACCTGAAAATTACGTAAGTAGAGATGCGTTTTCCATGTAAATGCCCTAATTAGTTCCAAGCCCCCAAAAATTCGGACATAATTATTTTTATAAAGCATAAAAATGCATCAAAACATGTAACAAATAGATGTTACAATTAGATTACCGCACAATAAATGTAGGAAATCAGTGCAAGGCTTTTTCAGGAACAAAATGAACTTTATTAAAGGCTAATCTTACATTAGCCGTCATTACTAGCAACATTACTAACACTTGTGGTAACACGCCATCTCATGGATAAACATTTGAACTACAACAATAAACGAACAGAACTGTACATAATGCAAAAAACAAAGAATAATGTAAAG…
Animal	vertebrate	Chordata	ray-finned fishes	Tetraodontiformes	Takifugu rubripes	Taru-Tig1C-ray-finned fishes	1	2414	438	22	CAGTG/CAGTG	CAGTGGGACCACTACTTACGAA	TA/TA	HTH_Tnp_Tc5	DDE_1	DD36D	gi|347781170|emb|CAAB02011802.1|:19869-22282	TACAGTGGGACCACTACTTACGAACGTCTCTACATGCATATTTTTCAGGTTACGAAACGTCTCAACGGGAAAATATTTCCTCTTGTTACGAAGGAAATTTCAGGAAACAAAGGTCAAAAGTATGCTACCGCTGCTACATGCAGCTCGCGGAGTTTAGCGAACACAAACTTGCTTGTAGCTGCCATTGGCTATCGCCTAGCATCTTCCTGTCATCCCATAGCAGGGGACATCAATATTTACAGGTGTGTGTGTCCCAGCGTCGTCTCTGTTTAACTTTTATTCGCTATGGACCCCAGGAAAGTGATGGATAAAAGTGAAAAAGAAGAAAAGAAGAAGAAGAGAGGTTTTTTGTCAATACAAATGAAGCAAGAAATAATAGAAAAGCATGAAAAAGTGATG…
Animal	vertebrate	Chordata	mammals	primates	Tarsius syrichta	Tasy-Tig1A-primates	23	2290		20	CAGTA/CAGTA	CAGTAAGTCTACTACATATG	TA/TA				gi|541406680|gb|ABRT02430883.1|:47818-50107	TACAGTAAGTCTACTACATATGAATGAGTTCGTTCTGAGAGCATGTTTCTAAGTCAATTTTGTTTGTAAGTCCAACAAAGTAAGCCTAAGTACCCAACTAATACAATCCACTATATAGTACTGTATTGCAATAGGTTTATAATACTTTTCGTACAAATAATACATAAAAACAAACACAAACAGTAAAGAAAATTTAATCTTACAGTATAGTACCTTGAAAAGTACAGTCATACGGTACAGTACAACAGCTGGCATACAGGGGCTGGCATTGAGTGAACAGGTAAGAAGTTACTGACTGGAGGAGGGAGAGGAGGTGGGAGATGGTAGAACTGAAGTATCGTCCTCAATAAGAGACAGAGGGCAAGCTGCAATTTCACTCGCCTGTCACAGGTTGATGGC…
Animal	vertebrate	Chordata	mammals	carnivores	Taxidea taxus	Tata-Tig1A-carnivores	153	2410	591	8	CAGGC/	CAGGCCTACACCAGAGAT	TA/	CENP-B_N/HTH_Tnp_Tc5	DDE_1	DD32D	RCUC01148929.1:34757-37166	GCACTTTACTTCATTGTGCTTCACAGATGTTAGGTGTTTTACAAATCGAAGGTGGTACTTCTGCATCGAGGAAGTCTGTTGGCACCATTTTTAATGAGAGCATTTGCTCACTTAGTGTCTCTGTATTACATTTTGGTAATTTTCAGTCTTTTAAACTTGTTCATTATAGTTGTATTTGTTATGGCGATCTGTGATCAGTGATCTTTGATGTTACTATTGTAATTATTTTGGGGTGGCATGAACCAGACCCATGTAACAGTGAACTTAATTGATAAATACTGCATGTGTTGTGACTGTTCTACCAGTTGGCCCTTCCCCAGTTCCTCTCTCTCCTCGGGCTCTCTACTCCCTGAGACACAACAATATTGAAATTAGGCCAACTAATAATCCTACAATGGC…
Animal	vertebrate	Chordata	mammals	primates	Theropithecus gelada	Thge-Tig1A-primate	75	2416		10	CAGGC/CAGGC	CAGGCATGCCTTAG	TA/TA				QGDE01000001.1:129824019-129826434	TACAGGCATGCCGGATTTTACTGCACTTCACTTTATTGTGCTTTTTTTGCACAGGTTGAAGGTTTGTGCCAACCCTGTGTTGAGCAAGTCTATTGGTGGCATTTTTTGAACAGCGTGTGCTCACTTCGTGTCTCTGTGTCACATTTTAGTAATTCTTGCAACATTTAAAGCTTTTTCATTATTATATAGCTGTCACGGTGAACTGTGATCAGTGGTCTTTAATGTTAATACTGTAATTTTTTGAGGGTGCCATGAACCACTCTCATATAAGGTGGCAAATTTAATCAATAAATATTGTGTGGGTTCTGTTGTTCTAGCAACCATCCATTCCCCTATTTCTCTTCCTCTACTGAGGTCTCCCTCTTCCCTGAAACAACAGCATTGAAATTAGACCAATTA…
Animal	vertebrate	Chordata	mammals	afrotheria	Trichechus manatus latirostris	Trma-Tig1A-afrotheria	1760	2386	321	11	CAGGC/CAGGC	CAGGCATAACT	TA/TA	CENP-B_N/HTH_Tnp_Tc5	DDE_1		gi|373307443|gb|AHIN01114382.1|:145500-147885	TACAGGCATAACTTGTTTTACTGTGCTTCTCTTTACTGTGCTTTGCAGATACTGCGTCTTTTACAAATTGAAGGTTTGTGGCAGCCCTACATTAAGCAAGTCTATTGGTGCCTTTTTTCTAAGAGCATGTGCTCACTTTGTGTCACTGTGTCACATTTTGGTAATTCTCACAATATTTGAAACTTTTTTCATTATTTTTATAACTGTTATGGCGACCTGTGATCAGTGATCTTTGATGTTACTATTGCAATTATTTTGGAGCACTACAAACCATGCCCATATAAGATGGCAAACTTAATCAATAAATGTTGTAGGTGTTCTAACTGCTCCATGACCAGCCGTCCCCCCATCTCTCTCCCTCTCCTTGGGTCTCCCTATTCCCTGAGACACAACAGTATT…
Animal	invertebrate	Nematoda	Adenophorea	Trichocephalida	Trichinella britovi	Trbr-Tig1F-nematoda	1	2345	573	24	CAGTC/CACTC	CACTCAACCCTCAACATTCGC-GGT	TA/TA	CENP-B_N/HTH_Tnp_Tc5	DDE_1	AD32D	gi|954388855|gb|JYDI01000121.1|:47042-49386	TACACTCAACCCTCAACATTCGCGGTATATGCATCTACTGATTTGCATGTTAAACATTGATTTGTTTATAAATTTATATTTTTTTTATTCATTCAATTGAATGCATAGAAGTCTAAATAGTGGGTGTGTTCCTGCGTGCAATCTTGGCAGACTGGACTGCCCGGCGCGTCTTTTTTAAAAAGCTGTTATTGATGGTCATTTCTTCCTTTTTTTTCATTTCTTCCAGAAGTCGGTGATATGGTTCCGCAGCTGTTTTCAAATCACGCTTGAACTTAATGGCACGAACTATATCTGAGTCCATTTCAAAAAGTTTTTCTTCTACCTGCTTAAGCGTATGCAGAATTTCCGCAAGTCCTTCCAAGGTTAATTTTTCAGTTTCATCTGTTGCACTGTCGTCAT…
Animal	invertebrate	Nematoda	Enoplea	Trichocephalida	Trichinella murrelli	Trmur-Tig1B-nematoda	2	2345	573	23	CACTC/-AGTC	CAGGCAGTCCTCGCTTAACGTCG	TA/TA	CENP-B_N/HTH_Tnp_Tc5	DDE_1	DD32D	gi|1216886969|gb|LKDY01000605.1|:497092-499436	TACAGGCAGTCCTCGCTTAACGTCGGAGATGCGTTCCTGGAAACTCGACGTATAAGTAAACCACTGTTAGCATTAAAAACATACTATGCGTGGGAGTTACGTTCCGCCGTGCACCTATGACCATGAAAAGGTTGCTTAAGTTCTGAGCTGTGGCGCATTAATTAACTTTTGATTTCAAACATTGAAACAAGTACGTGCTTCTAAAAGCTTTCAAGATACTCCTATAAGATTAGATAATCGTTTAAGCAAGTTTTGGTGAGTGTATTCCCTGATTTGGTGGTACCTTCAAGAAGCTGTCCAACGTTTGTTGCCGAACGCGTTTTTTTTCTGCTCATATAACTCTCTATAGCATTTGTATCCACTCATTATTATTCTCTTTGCTTCGGAACTTCTTTTCCT…
Animal	invertebrate	Nematoda	Enoplea	Trichocephalida	Trichinella murrelli	Trmu-Tig1F-nematoda	6	2173	407	18	CACTC/CAGTC	CACTCAACCCTCAACATT	TA/TA	CENP-B_N/HTH_Tnp_Tc5	DDE_1	AD32D	gi|597953536|emb|CBXJ010000936.1|:9508-11679	TACACTCAACCCTCAACATTCGCGGTATATGCATCTACTGATTTGCATGTTAAACATTGATTTGTTTATAAATTTATATTTTTTTTATTCATTCAATTGAATGCATAGAAGTCTAAATAGTGGGTGTGTTCCTGCGTGCAATCTTGGCAGACTGGACTGCCCGGCGCGTCTTTTTTAAAAAGCTGTTATTGATGGTCATTTCTTCCTTTTTTTTCATTTCTTCCAGAAGTCGGTGATATGGTTCCGCAGCTGTTTTCAAATCACGCTTGAACTTAATGGCACGAACTATATCTGAGTCCATTTCAAAAAGTTTTTCTTCTACCTGCTTAAGCGTATGCAGAATTTCCGCAAGTCCTTCCAAGGTTAATTTTTCAGTTTCATCTGTTGCACTGTCGTCAT…
Animal	invertebrate	Nematoda	Enoplea	Trichocephalida	Trichinella native	Trna-Tig1F-nematoda	2	2344	573	18	CACTC/CAGTC	CACTCAACCCTCAACATT	TA/TA	CENP-B_N/HTH_Tnp_Tc5	DDE_1	AD32D	gi|954532423|gb|JYDW01000084.1|:87184-89527	TACACTCAACCCTCAACATTCGCGGTATATGCATCTACTGATTTGCATGTTAAACATTGATTTGTTTATAGATTTATATTTTTTTATTCATTCAATTGAATGCATAGAAGTCTAAATAGTGGGTGTGTTCCTGCGTGCAATCTTGGCAGACTGGACTGCCCGGCGCGTCTTTTTTAAAAAGCTGTTATTGATGGTCATTTCTTCCTTTTTTTTCATTTCTTCCAGAAGTCCGTGATATGGTTCCGCAGCTATTTTTAAATCACGCTTGAACTTAATGGCACGAACTATATCTGAGTCCATTTCAAAAAGTTTTTCTTCTACCTGCTTAAGCGTATGCAGAATTTCCGCAAGTCCTTCCAAGGTTAATTTTTCAGTTTCATCTGTTGCACTGTCGTCATC…
Animal	invertebrate	Nematoda	Enoplea	Trichocephalida	Trichinella nelson	Trne-Tig1F-nematoda	1	2345	573	18	CACTT/CAGTC	CACTTAACCCTCAACATT	TA/TA	CENP-B_N/HTH_Tnp_Tc5	DDE_1	AD32D	gi|954216358|gb|JYDL01000012.1|:271466-273810	TACACTTAACCCTCAACATTCGCGGTATATGCATCTACTGATTTGCATGTTAAACATTGATTTGTTTATAAATTTATATTTTTTTTATTCATTCAATTGAATGCATAGAAGTCTAAATAGTGGGTGTGTTCCTGCGTTCAATCTTGGCAGACTGGACTGCCCGGCGCGTCTTTTTTAAAAAGCTGTTATTGATGGTCATTTCTTCCTTTTTTTTCATTTCTTCCAGAAGTCGGTGATATGGTTCCGCAGCTGTTTTCAAATCACGCTTGAACTTAATGGCACGAACCATATCTGAGTCCATTTCAAAAAGTTTTTCTTCTACCTGCTTAAGCGTATGCAGAATTTCCGCAAGTCCTTCCAATGTTAATTTTTCAGTTTCATCTGTTGCACTGTCGTCAT…
Animal	invertebrate	Nematoda	Enoplea	Trichocephalida	Trichinella patagoniensis	Trpa-Tig1F-nematoda	1	2344	549	24	CACTC/CAGTC	CACTCAACCCTCAACATTCGCGGT	TA/TA	CENP-B_N/HTH_Tnp_Tc5	DDE_1	AD32D	gi|954346400|gb|JYDQ01000037.1|:115477-117820	TACACTCAACCCTCAACATTCGCGGTATATGCATCTACTGATTTGCATGTTAAACATTGATTTGTTTATAAATTTATATTTTTTTATTCATTCAATTGAATGCATAGAAGTCTAAATAGTGGGTGTGTTCCTGCGTGCAATCTTGGCAGACTGGACTGCCCGGCGCGTCTTTTTTAAAAAGCTGTTATTGATGGTCATTTCTTCCTTTTTTTTTCATTTCTTCCAGAAGTCGGTGATATGGTTCCGCAGCTGTTTTCAAATCACGCTTGAACTTAATGGCACGAACTATATCTGAGTCCATTTCAAAAAGTTTTTCTTCTACCTGCTTAAGCGTATGCAGAATTTCCGCAAGTCCTTCCAAGGTTAATTTTTCAGTTTCATCTGTTGCACTGTCGTCAT…
Animal	invertebrate	Nematoda	Enoplea	Trichocephalida	Trichinella pseudospiralis	Trps-Tig1F-nematoda	11	2434	544	19	CAGTC/CAGTC	CAGTCGGCCCTCAACATGT	TA/TA	CENP-B_N/HTH_Tnp_Tc5	DDE_1	AD32D	gi|954313116|gb|JYDU01000006.1|:468494-470927	TACAGTCGGCCCTCAACATGTGCGCTCCGGTGGAACAGTGAATGTCGAATTTCCGCGAATACTTGGCGCTTCTATTCATACACTCTGCTGATATCTTATAATCCTACGCAGTTGCCTGAAAGCTGCATGAGATATCATGAAACGTCTACTGATTTGCATGCTAATTATTTATCTATTTATATTTATTTTTATTCATTCGATTGAGTGCATAGGAGTCTAAATCGTGAATGTGTTCCTGCATGCAAGTTTGGCAGAAGTAGATGGACTTCCCGGTGCATCTCTTTTACAAAACTGTTATTGATGATTATTTCTTCCTTTTTTCATTTCTTCTAGAAGTCGCTGATATGGTTCCGCGGCTATTTCCAAATCACGTTTAAAATTAATTGCCCGAACCATATG…
Animal	invertebrate	Nematoda	Enoplea	Trichocephalida	Trichinella sp. T6	TrT6-Tig1F-nematoda	1	2344	573	24	CACTC/CAGTC	CACTCAACCCTCAACATTCGC-GGT	TA/TA	CENP-B_N/HTH_Tnp_Tc5	DDE_1	AD32D	gi|954282116|gb|JYDK01000177.1|:45590-47933	TACACTCAACCCTCAACATTCGCGGTATATGCATCTACTGATTTGCATGTTAAACATTGATTTGTTTATAGATTTATATTTTTTTATTCATTCAATTGAATGCATAGAAGTCTAAATAGTGGGTGTGTTCCTGCGTGCAATCTTGGCAGACTGGACTGCCCGGCGCGTCTTTTTTAAAAAGCTGTTATTGATGGTCATTTCTTCCTTTTTTTTCATTTCTTCCAGAAGTCCGTGATATGGTTCCGCAGCTATTTTTAAATCACGCTTGAACTTAATGGCACGGACTATATCTGAGTCCATTTCAAAAAGTTTTTCTTCTACCTGCTTAAGCGTATGCAGAATTTCCGCAAGTCCTTCCAAGGTTAATTTTTCAGTTTCATCTGTTGCACTGTCGTCATC…
Animal	invertebrate	Nematoda	Enoplea	Trichocephalida	Trichinella sp. T8	TrT8-Tig1F-nematoda	1	2345	573	18	CACTC/CAGTC	CACTCAACCCTCAACATT	TA/TA	CENP-B_N/HTH_Tnp_Tc5	DDE_1	AD32D	gi|954617274|gb|JYDM01000029.1|:46037-48381	TACACTCAACCCTCAACATTCGCGGTATATGCATCTACTGATTTGCATGTTAAACATTGATTTGTTTATAAATTTATATTTTTTTTATTCATTCAATTGAATGCATAGAAGTCTAAATAGTGGGTGTGTTCCTGCGTGCAATCTTGGCAGACTGGACTGCCCGGCGCGTCTTTTTTAAAAAGCTGTTATTGATGGTCATTTCTTCCTTTTTTTTCATTTCTTCCAGAAGTCGGTGATATGGTTCCGCAGCTGTTTTCAAATCACGCTTGAACTTAATGGCACGAACTATATCTGAGTCCATTTCAAAAAGTTTTTCTTCTACCTGCTTAAGCGTATGCAGAATTTCCGCAAGTCCTTCCAAGGTTAATTTTTCAGTTTCATCTGTTGCACTGTCGTCAT…
Animal	invertebrate	Nematoda	Enoplea	Trichocephalida	Trichinella sp. T9	TrT9-Tig1F-nematoda	1	2341	573	24	CACTC/CAGTC	CACTCAACCGTCAACATTCGC-GGT	TA/TA	CENP-B_N/HTH_Tnp_Tc5	DDE_1	AD32D	gi|954275229|gb|JYDN01000005.1|:59309-61649	TACACTCAACCGTCAACATTCGCGGTATATGCATCTACTGATTTGCATGTTAAACATTGATTTGTTTATAGATTTATATTTTTTTTATTCATTCAATTGAATGCATAGAAGTCTAAATAGTGGGTGTGTTCCTGCGTGCAATCTTGGCAGACTGGACTGCCCGGCGCGTCTTTTTTAAAAAGCTGTTATTGATGGTCATTTCTTCCTTTTTTTTCATTTCTTCCAGAAGTCGGTGATATGGTTCCGCAGCTGTTTTCAAATCACGCTTGAACTTAATGGCACGAACTATATCTGAGTCCATTTCAAAAAGTTTTTCTTCTACCTGCTTAAGCGTATGCAGAATTTCCGCAAGTCCTTCCAAGGTTAATTTTTCAGTTTCATCTGTTGCACTGTCGTCAT…
Animal	invertebrate	Nematoda	Enoplea	Trichocephalida	Trichinella spiralis	Trsp-Tig1F-nematoda	2	2325	573	18	CACTC/CAGTC	CACTCAACCCTCAACATT	TA/TA	CENP-B_N/HTH_Tnp_Tc5	DDE_1	AD32D	gi|954376280|gb|JYDH01000004.1|:751718-754042	TACACTCAACCCTCAACATTCGCGGTATATGCATTTACTGATTTGCATGTTAAACATTGATTTGTTTATAAATTTATATTTTTTTATTCATTCAATTGAATGCATAGAAGTCTAAATAGTGGGTGTGTTCCTGCGTGCAATCTTGGCAGACTGGACTGCCCGGCGCCTCTTTTTTAAAAAGCTGTTACTGATGGCCATTTCTTCCTTTTTTTTCATTTCTTCCAGAAGTCGGTGATATGGTTCCGCAGCTGTTTTCAAATCACGCTTGAACTTAATGGCACGAACCATATCTGAGTCCATTTCAAAAAGTTTTTCTTCCACCTGCTTAAGCGTATGCAGAATTTCCGCAAGTCCTTCCAAGGTTAATTTTTCAGTTTCATCTGTTGCACTGTCGTCATC…
Animal	invertebrate	Nematoda	Enoplea	Trichocephalida	Trichinella zimbabwensis	Trzi-Tig1F-nematoda	5	2452	541	24	CAGTC/AAGTC	CAGTCGGTCCTCAACATTCGCGGC	TA/TA	CENP-B_N/HTH_Tnp_Tc5	DDE_1	AD32D	gi|954488644|gb|JYDP01000003.1|:192233-194684	TACAGTCGGTCCTCAACATTCGCGGCATGTGCATTCCGCTGGAACAGTGAATGTCGAATTTCCGCGAATACTTGCCGCTTCTATTCATACACTCCGCTGATGCCTTATAATCCTACGCAATTGCCTGAAAGCTGCATGAGATATCATGGAACGTCTACTGATTTGCATGCTAAATATTTATCTATTTATATTTTTTATTCATTCGATTGAGTGAGTGCATAGCAGTCTAAATCGTGGGTGTGTTCCTGCGTGCAAGTTTGGCAGAAGTAGATGGACTTCCCGGTGCATCTATTTTACAAAACTGTTACTGATGGTTATTTCTTCCTTTTTTTCATTTCTTCCAGAAGTCGCTGATATGGTTCCACAGCTGTTTCCAGATCACGCTTGAACTTAATTGCC…
Animal	invertebrate	Nematoda	Enoplea	Trichocephalida	Trichuris suis	Trsu-Tig1F-nematoda	37	3824	407	24	CGGCC/	CAGTAAGACCTCCGTATCCGCGGT	TA/	HTH_Tnp_Tc5	DDE_1	DD32D	gi|651229953|gb|JMHY01000831.1|:2-3830	TATAGTAAGACCTCCGTATCCGCGGTTTCTCATTCGCCCGCCCACGCATTTTAATATTACGCAATTCCCTGCTTGCGTATGAAGTGAAAGCGGTTCTTGGCGTTTCTGCCTGCGTGAATCGAACTAATCATTAAAAATAATCCTATTTATTTAGTTATTACGGGATTGCACAGCTTTTTAATGACAACGACTACTTTCCTCGATGGTCAGGCAAGCGTAGCCGACAGCATAGGGCAATTCCGTATTGCTAAACGGTGACAGTTTTAACGGGCGTGTGAAAATGCATAATGTGTGTATGTTTGTCGAAGTCGTGGGCAGTTTCCGGTACACTGCATTCAACAATATGGTCGTTTGAACTTGCACTTTTCATCACTAATAAACATTAGAACGGAGCCGTAG…
Animal	invertebrate	Nematoda	Enoplea	Trichocephalida	Trichuris trichiura	Trtr-Tig1F-nematoda	98	2647	593	25	CAGGT/CAGGT	CAGGTGGCCCTCGTTATACGCGAAC	TA/TA	CENP-B_N/HTH_Tnp_Tc5	DDE_1	DD32D	gi|597948783|emb|CBXK010001312.1|:2093-4739	TACAGGTGGCCCTCGTTATACGCGAACTTTTTATCCGCGAGATTCTATACAACGCGATTCGTCCGGTGTGAAATAGTGATGTCATCTTTTTTGCAAAAACGCGCATCGCTGGCTAGCATTATAATTGCAGCAATGTCGTTGCCTGCTTGAGCAACAGCGTGATCGTCTTCCCGGGCGCGAAAGACTTTTTCTTCCTACAATGCTCTCTAACCGTGCACAGTGCTAATGAAGGCTTGTCATTTTTCTGATTGTTCGTTATTGCTTCGTGCGCGTTGTTGATTTCATTCGCCGTGTGCAAACATCAGTATCTCTGCAGCATGGTAGGTCTGAAATTTCGCGTCGTTTAACTAGTGTCGCATAGGAGGATGGCTGACAGAAGGCAAGTAAGCGGTTCCTCTA…
Animal	vertebrate	Chordata	mammals	even-toed ungulates	Tursiops truncatus	Tutr-Tig1B-whales&dolphins	129	2312	603	15	CAGTA/CAGTA	CAGTAAGTCCCCTAC	TA/TA	CENP-B_N/HTH_Tnp_Tc5	DDE_1	DD32D	gi|1126261415|gb|MRVK01001624.1|:11855145-11857456	TACAGTAAGTCCCCTACGTATGAACGAGTTCCGTTCTAAGAGCACGTTTGTAAGTCCAATGTGTTCGTAAGTCCAACGACGTTAGCCTAGGTACCCAACTTACACAATCGGCTATACAGTACTGTACTGGAATAGGTTTATAATACTTTTCACACGAATAATACATAAATAACAAACAAACACAAAAAATAAAGAAAACATTTTTAATCTTACAGTACAGTACCTTGAAAAGTACCGTAGTACAGTACAACAGCTGGCATCCAGGGGCTGGCATCAAGGGAACAGGCAAGAAGAGTTACTGACTGGAGGAGGAAGAGGAGGTGGGAGATGGTAGGGCTGAAGGATCGTCAGCAGTAGGAGACGGAGGGCAAGCTGCAATTTCACTCACGCCTGACGTGG…
Animal	vertebrate	Chordata	mammals	carnivores	Ursus americanus	Uram-Tig1A-carnivores	602		593	10	CAGGC/TAGGC	CAGGCAATAGAATTAAGTT	TA/TA	CENP-B_N/HTH_Tnp_Tc5	DDE_1	DD32D	LZNR01004304.1:46322-48833	TACAGGCATAACTTGTTTTACTGTGCTTCTCTTTACTGTGCTTTGCAGATACTGCGTCTTTTACAAATTGAAGGTTTGTGGCAGCCCTACATTAAGCAAGTCTATTGGTGCCTTTTTTCTAAGAGCATGTGCTCACTTTGTGTCACTGTGTCACATTTTGGTAATTCTCACAATATTTGAAACTTTTTTCATTATTTTTATAACTGTTATGGCGACCTGTGATCAGTGATCTTTGATGTTACTATTGCAATTATTTTGGAGCACTACAAACCATGCCCATATAAGATGGCAAACTTAATCAATAAATGTTGTAGGTGTTCTAACTGCTCCATGACCAGCCGTCCCCCCATCTCTCTCCCTCTCCTTGGGTCTCCCTATTCCCTGAGACACAACAGTATT…
Animal	vertebrate	Chordata	mammals	carnivores	Ursus arctos	Urar-Tig1A-carnivores	612	2510	593	10	CAGGC/TAGGC	CAGGCAATAGAATTGTTAAA	TA/TA	CENP-B_N/HTH_Tnp_Tc5	DDE_1	DD32D	QXTK01001662.1:452372-454881	TATAGGCATACCTCGTTTTATTGCACCTCACTTTGTTGTGCTGCACAGATGTTGTGTGTTTTACAAATCGAAGGTGGCAATCCTGCATCGGGGAAGTCTGTTGGCGCCATTTTTTCCAATAGCATTGCTCACTTTGTGTCTCTGTGTCACATTTTGGTAATTCTCACAGTCTTTCGAACTTGTTGATTATAATTGTATTTGTTATGGTGGTCTGTGATCAGTGATCTTTGATGTTATTATTGTAATTGTTTTGGGGTGCCACGAACCAGACCCCTGTAATACGGTGACCTTAATTGATAAATACTGCATGTGTTGTGACTGTTCTACCAGTTGGCCCTTCCCCCATCTCTCCCTCTCCTTGGGCCTCCTTATTCCCTGAGACACAACAATATTGAAATT…
Animal	vertebrate	Chordata	mammals	carnivores	Ursus maritimus	Urma-Tig1A-carnivores	841	2414	593	10	TAGGC/CAGGC	CAGGCATACC	TA/TA	CENP-B_N/HTH_Tnp_Tc5	DDE_1	DD32D	gi|632265415|gb|AVOR01021572.1|:34831-37251	TACAGGCCTACCCCAGAGATATTGTGGGTTCAGTTTCAGACCACTACAATAAAGCAAATATTGCAACAGTGAGTCAAATGAATTTTGTGGGTTCCCAGTACATATAAAAATTATACTTACACTATATAGTAGTCTATTAAGTATGCAAAGCATTATATCTGAAGAAACAATGTACATATCTTAATTTAAAAATACTTTATTGCTAAAAAATGCTAACCATCATCTGAGCTTTCAGCAAGCCGTAATTTTTTTGCCGGTGGAGGGTCTTGCGTTGATGTTGATGGCTGCTGACTGATCAGGGTGGTGGTTGCTGAAGGTTGGGGTGGCTGTGGCAATTTCTTAAAATAAGACAATAATGATATTTGCCTCATTGATGGACTCTTCCTTTCACGAACAATT…
Animal	vertebrate	Chordata	mammals	even-toed ungulates	Vicugna pacos	Vipa-Tig1A-even-toed_ungulates	1	2392		12	CAGGC/CAGGC	CAGGCAGACCTC	TA/				gi|452575036|gb|ABRR02103083.1|:4197-6588	TACAGGCAGACCTCCATTTATTGTGCGTGGCTTTATTGTGCTTTGAAAATGATTGTATTTTTTTTTTATGAATTGAAGGTTTGAGGCAACTCTGTGAGGAACAAGTCTATCAGTACCATTTTTCCAACTGCGTTTGCTCATTTTGTGTCCCTGTGTCACATTTTGGTAATTCCCACAATACTTCAACCTGTTGCACTATTATTGCATCTGCTATGGTGACCTGCGATCTTTGATGTTGTGATTGTAATTGTTTTGGGGGTCCCACCAACTGTGCCCTGATAAGACAGTGAACTTGACAGATAAATGTTGTGTGTGTTCTGACTGTTTCACCGGCTGGCTGTTCCCCTATCATTTTCCCTCTCCACCGATCTCCCTGTTTCCTGAGACAGAGCAACATTT…
Animal	vertebrate	Chordata	mammals	carnivores	Vulpes lagopus	Vula-Tig1A-carnivores	211	2369	593	11	CAGGC/	CAGGCATACCCCAGAGAT	TA/	CENP-B_N/HTH_Tnp_Tc5	DDE_1	DD32D	PISU010017506.1:18214-20582	ACTTTACTTCATTGTATTGCAGATGTTATATGTGCTACAGATTGAAAGTGGCAGCCCTGCATTGAGGAAGTGTATTGGCACCATTTTTTCCAATAGCATTTGCTCACTTTGTGTCTTGGTGTCACATTTTGGTAATTCTCACACTCTTTCAAACTTGTTCATTGAAATTGTATTTGTTCTGGTGGTCTGTGATCGGTGATCTTTGATGTTGCTACTGTAATCGTTTTGGGGTGCCATGAACCAGACCCATGTAATATGGTGAACTTAACTGATAAATACTGCTTATGTGGTGACTATTCAGTTGGCCCTTTCCCCATCTTTCCTTCCTTGTTGGGCCTCCCTACTCCCTGAGACACAACAATACTGAAATTAGGCCAGTTATTCACCCTACGATGGCCT…
Animal	vertebrate	Chordata	mammals	carnivores	Vulpes vulpes	Vuvu-Tig1A-carnivores	292	2247	593	11	CAGGC/	CAGGCATACCTCGGAGAT	TA/	CENP-B_N/HTH_Tnp_Tc5	DDE_1	DD32D	NBDQ01000152.1:2055273-2057643	TACAGGCATACCCCAGAGATATTGTGGGTTCAGTTCCAGACTACAACAAAGTAAATATTGTGAGTCAAATGAACTGCGTGGCTTCCCAGTGCATATAAAAATTATGTTTACACTATAGTCTACTAAGTGTGCAATAGCATTATATCTAAACAATGTACATATCTTAATTTAAAAATACTTTATTGCTAAAAAATGCTAACCATCATCTGAGCTTTCAGCAATCCGTAATTTTTTTGCTGGTGGAGGGTCATGCCGTGATGTTGATGGTTGCTGACTGATCAGGGTGGTGGTTGCTGAAGGTTGGGGGGACTGTGGCAATTTCTTAAAATAAGACAATAATGAAATCTGCCGCATTGATGGACTCTTCCTTTCACGAACAATTTCTCTGTAGCACGAGAT…
Animal	vertebrate	Chordata	mammals	carnivores	Zalophus californianus	Zaca-Tig1A-carnivores	1569	2398	593		CAGGC/TAGGC	CAGGCAAACCTCTGAGGTATA	TA/TA	CENP-B_N/HTH_Tnp_Tc5	DDE_1	DD32D	UZVU01010420.1:50116497-50119010	TATAGGCATACCTCATTTTATTGCACTTCACTTTTTGTGCTTTGCAGATGTTATGTGTTTTACAAATCAAACTTGGCATTCCTGCATCGAGGAAGTCTATTGGCACCATTTTTTTCCAATAGCGTTTGCTCACTTCGTGTCTCTGTGTCACATTTTGGTAATTCTCACAGTCTTTCAAACTTGTTCATTATAATTGTATTTGTTATGGTGGTCTGTGATCAGTGATCTTTGATGTTACTATTGTAATTGTTTTGGGGTGCCACGAACCAGACCCATATAATACAGTGAACTTAATTGATAAATACTGCATGTGTTGTGACTGTTCTACCAGTTGGCCCTTCCCCCATCTTCCCCTCCCCTTGGACCTCCCTTCTCCCTGAGACACAACAATATTGAAAT…
Animal	vertebrate	Chordata	mammals	Even-toed_ungulates	Ziphius cavirostris	Zica-Tig1A-Even	467	2357		12	CAGGC/CAGGC	CAGGCATACCTTGTTTTA	TA/TA				RJWS010060564.1:1633-3991	TACAGGCATACCTCATTTTACTGCACTTCACAGATACTGCACTTTTACACATTGAAGGTTTGTGGCAACCTTGCATCGGGCAAGTCTGTCAGTGCTATTTTTTCAAGAGCATTTGCTCACTTAGTACTTCTGTGTCACATTTTGGTAATTCTCATAACACTTCAATTTTTTTCATTATTATTATATTTGTTATGGTGATCTGTGATCAGTGATCCTTGATGTTACAATTGTAATTGTTTTGGGGTGCCATGAACGGTGCCCATATAACAAAGAGAACTTAATCCATAAATATTGTGTGTGTTCCGACTGCTCCACTGACCAGCCGTTCCCCCATCTCTCTCCCTCTCCTCGGGCCTCCCTATTCCCTGAGACACAACAATATTGAAATTAGGCCAATTA…
Animal	invertebrate	Arthropoda	Insecta	Hymenoptera	Acromyrmex echinatior	Acec-Tig1-like-arthropoda	1	2221	534	16	CAGTA/CAGTA	CAGTAGAACCCTGATTA	TA/TA	CENP-B_N/HTH_Tnp_Tc5	DDE_1	DD33E	gi|328895146|gb|AEVX01009446.1|:44967-47187	TACAGTAGAACCCTGATTAACCGACCTTACATTATCCAACCCCTGGGTTATCCGACTTTGTTATCGATCGTAGCGCTACCGTACAGTAATGGAAGACGCGGCTTCTCTGAAAGATAGATGGAAGGGATACATACACAAAAAGAGGCATACATATGTGCGTCAATGTGCGCTAGGAGATACGCACACAAAGAAGAGGATGACCTATGTAGTGAGATGTATGTGCTTCTTTGTGTGTACCCCCTCTACCTATTCTTTGAGGTAGTCGCGTCTTCCGGTATCACTATTTCAATGTACACGCCATATCTGTTCATTTCATTTGTCCTGTAAACACGTGCAATGGCCCCGAAACGCAAGAAAGTCTGTATTCCACTTGAAACAAAGCTTCGAGCTCTTAAACGC…
Animal	invertebrate	Arthropoda	Insecta	Homoptera	Acyrthosiphon pisum	Acpi-Tig1-like-arthropoda	1	2088	533	21	CAGTA/CAGTA	CAGTAGAACCCCTCTAATCCG	TA/TG	CENP-B_N/HTH_Tnp_Tc5	DDE_1	DD32D	gi|298445148|gb|ABLF02034358.1|:6540-8627	TGCAGTAGAACCCCTCTAATCCGTCACCTTTGGGACTGGAGATATGGTCGGAACGCGAAAAAGGTCGAATTATCAGAATATAGAGACAATTTTTATTTAGAATTGAATATTAAATTTATTTGTATTCAGAAATAATTACACATATAAATGTACTATTGTATAAATGTATTATTTTAATATAAATTACTTAGAAAAAAAGTCAGTTATAGATTTTTGTTTAGAGAATGTAATTCTAGATTGAGCTGCAATATTTCTCCATTTCTTGATCCACAAAATGTCCATAGGTGTTGAGGTTGAGCTCTGCTCTATGTACTGAAGGGCAATATCAAAAGCATTCTTGGCATCGGTGTGTGAAATCTGGGTAGGGGGTTCGTCAGCATCACCGTCCGAGTCCTTGTT…
Animal	invertebrate	Arthropoda	Insecta	Coleoptera	Agrilus planipennis	Agpl-Tig1-like-arthropoda	2	2013		23	CAGTA/CAGTA	CAGTACAATGCCGATTATCCGAA	TA/TA				gi|648145650|gb|JENH01003505.1|:10638-12650	TACAGTACAATGCCGATTATCCGAACATCGATTATCCGAACATCCGATTATCCGGACTCATTCGTCTCGGCTCTAATTATTAATTTAAAAATGTTTTGACGGCGCAACGAGACATGTTACGACAAGTTTATTCCCGCCTCCGATGGTGTAATCCCGCTCTCATTTGTTTGCGGGATAGTGTTTGTTTTTCATTTTCTATCATAGCGTTCAACTGAAAGGTTGTCTTTTATTTTTGTTTACGTTTTGTGTTGAAAATTTAAAATGTCCAAGCGAAAAAGAGTAGTGTTGTCTCTTAAAGACAAAATGAAGATAATTGAGAGTATAAAAAATGGTGAATCTGACAGTAAGTTGGCACAAATATATGGTGTCGGAACTTCTCCGATATCAGACATTAAAAAG…
Animal	vertebrate	Chordata	reptiles	crocodilians	Alligator mississippiensis	Almi-Tig1-like	9	2507	597	25	CAGCA/TAGTA	CAGCAAAAGCTTTGTTATCCGGC	TA/TA				NW_017708768.1:25651-29441	TGTAGTAAAAGCTGTGTTATCCAGCGTTTAACTAACTGGAATACTATTAACCAGAATTTCAGCAGCGGGGCACACACAGCACTGTGCCGTGCCACTTTGCTGCCTGTTGCGCTGCTTCCAGCAGCAGGACGCATACAGTGCCACACAGCTTTGCTGCCTGCTGAGCCACTTTCAGCAGTGGGATACACACAGTGCCACGTCGCGCCACTTGGCTGCCTGCTGCACGGCTCAGGGTACCCGTGCAGGGTATCTGAGTGTGCACGCCCCTTCCCCTTGTGGCAGCAGCTGGGCTGCCCTGGCGTTTGGGCTGGCTGACTATTATGGCATCCAATATGTTTTTTATTGGATCAAGAAGCAAAGGTGAAAAGCGAAAAAGAGTTGTGTTAACATTAACGCAGA…
Animal	vertebrate	Chordata	reptiles	crocodilians	Alligator sinensis	Alsi-Tig1-like	9	2520	597	26	CAGCA/TAGTA	CAGCAAAAGCTTTGTTATCCGGCA	TA/TA				NW_005843280.1:173846-177636	TGTAGTAAAAGCTGTGTTATCCAGCATTTAACTAACTGGAATACTATTAACCAGAATTTCAGCAGCGGGGCACACACAGCACTGTGCCGTGCCACTTTGCTGCCTGTTGCGCTGCTTTCAGCAGCAGGACGCACACAGTGCCACACAGCTTTGCTGCCTGCTGAGCCACTTTCAGCAGTGGGATACACACAGTGCCACGTTGCGCCACTTGGCTGCCTGCTGCACGGCTCAGGGTACCCGTGCAGGGTATCTGAGTGTGCACGCCCCTTCCCCTTGTGGCAGCAGCCGGGCTGCCCTGGCGTTTGGGGTGGCTGACTATTATGGCATCCAATATGTTTTTTATTGGATCAAGAAGCAAAGGTGAAAAGCGAAAAAGAGTTGTGTTAACATTAACGCAGA…
Animal	invertebrate	Porifera	Demospongiae	Haplosclerida	Amphimedon queenslandica	Amqu-Tig1-like-porifera	2	3152	625	27	CAGTG/	CAGTGGACCCTCGATTATCCGGACCCC	TA/	CENP-B_N/HTH_Tnp_Tc5	DDE_1	DD34D	gi|296310269|gb|ACUQ01002985.1|:15256-17219	TACAGTGGACCCTCGATTATCCGGACCCCGTTTATCCGGACCCTCGTTTATCCGGATTCAAAAATTCCAACAGGAAGTGACCACGTGGAAGCCTTCATTAATTAATTACAGTTATTTAATATTAATTTTTATTGATAATCAATTAATTATAAGCTTAATTTATTAATTAATTACTTTTTAAATGGAGAAGAAGACAGCAGGTGCTGCAGCAGTCGCAACAGAAAGGAATGATCCAGTCAAATCAAAAGCAGTGGAGAAAAAGAAGCGTAAAAGGGTCGTTCTTACTATTGAAGAAAAACTAAAGATATTAAAAATGATAGACAATGGTGTTTCATACTCAGTGATAGCAGAAAAGTTTGCCATAGGAAAGAGCACTGTTGGTGATATAAAAAAGAACAA…
Animal	vertebrate	Chordata	reptiles	Squamata	Anolis carolinensis	Anca-Tig1-like-lizards	17	3333	532	25	CAGTA/CAGTA	CAGTAGAGTCTCACTTATCCAACGT	TA/TA	CENP-B_N/HTH_Tnp_Tc5	DDE_1	DD32D	gi|294759519|gb|AAWZ02007269.1|:154132-157464	TACAGTAGAGTCTCACTTATCCAACGTAAACGGGCCGGCAGAACGTTGGATAAGCGAATATGTTGGATAATAAGGAGAGGTTAAATAAAAGCCTATTAAACATCAAATTACATTATGATTTTACAAATTATGCACCAAAACATCACATTAGACAACAAATCCTCAAAAAAAGCAGTTCAATACATGGTAATGTTATGTAATAATTACTGTATTTATTAATTTAGCACCAAAACATCATGTTTTATAACAAATCCACAGAAAAAGCAGTTCAATAAATAGTAACGTTACATAGAAATTACTGTATTTATCAATTTAGCAGCAAAACATTGCAATTTATTGAAAACATTGACTGCAAAAACATTGACTACTAATAAATTGACTACAAATAAAGATAGAATT…
Animal	vertebrate	Chordata	reptiles	Testudines	Apalone spinifera	Apsp-Tig1-like-turtles	4	2436	588	24	CAGTA/CAGTA	CAGTAAAAGCTGTGTTATCCGACA	TA/TA	CENP-B_N/HTH_Tnp_Tc5	DDE_1	DD32Y	gi|483125569|gb|APJP01627324.1|:5463-7898	TACAGTAAAAGCTTTGTTATCCGGCATGTTGGGAGAATGGGAGATGCCGGAGAATAAAAAATTCCATTTAACTGGGAGTTAAACTTACTAATGTAATAACAATTTTCAAAGAATAAAAATATAATAAAATGAATAAAGTATAAATAGTATACAGGTACTCACCAATCTTAAAGTTGTACTGCACTGTAGAATGATCAGTTTCTTGAAGCACTTAGGTGTACACAGGGAAAGTTTTCTATACAGTAGGTTATTTTGTGATGCTACCAGTATGGGCAGCGCATGGCCTACACCCAGATCACTAAAAATACACTTAAAGCTAAAACTATACACAACATAATTTAGTCTTTCTTTGATGATTCAGAAGGCACTTCAGGATCTTGCAGTGCCTGAGGGTCATCA…
Animal	invertebrate	Arthropoda	Insecta	Hymenoptera	Athalia rosae	Atro-Tig1-like-arthropoda	2	2225		23	CAGTA/CAGTA	CAGTAGAACCTCGATTATCTGGG	TA/TA	CENP-B_N/HTH_Tnp_Tc5	DDE_1		gi|459165283|gb|AOFN01006345.1|:17558-19782	TACAGTAAAACCTCGATTACCCGGGGTTGAAGGGATCGAAGACTTCACGGATAATCGAAAACCACGGATATTCGGAATCAACAATTCGTAACGAGATTTCATTGGGTAGAAGAAAATGAAAACTTGATACATACGCTTAACCCATGTGAGCATTTACATTATTCGTTCAAAACTTTGGTGAATACCATACATACATTATACTTATTCTAGTTATCACCCACCCTAGTCCTGCTTCTGGAGAAATTGTGTCAGTTTCGTCTGCTTCCGACTCTTACTCCGGTTTGATGCTATAACTTGTCTCATTCTTCTGAGATTCAAGACATCGACAGTTGTCGCGTTTGTCTGCTGCTCAAAATAATCTAAAACGATACGCTTCGCCTCTCCAGCTTCTCTGTGAGT…
Animal	invertebrate	Arthropoda	Insecta	Hymenoptera	Atta cephalotes	Atce-Tig1-like-arthropoda	1	2233	534	23	CAGTA/CAGTA	CAGTAGAACCCTGATTAACCGAC	TA/TAA	CENP-B_N/HTH_Tnp_Tc5	DDE_1	DD33E	gi|295963070|gb|ADTU01003747.1|:3086-5308	TAACAGTAGAACTTTGATTATTTGACTAATGAAAAGGAGATCATTTTTATTTTATTAAAAAACAAATATTTTAGATAGAAATTATTTTAATTACATCTTAAAACATAATCAATTTTGTTCTTTAATTACATCTTTAAATACAGTCAATTCTGTCTTTTTCTTAAACATAATAATTTTTTAAATATAACAATTCGTTGATACAATATACATATATATATATATAGGAAGATCAAATATATAAATATATATATAGTAAAGATATATATGGATATGAATTCTCTATATTTCTCTATTTAGATCTTTTAGTTTCTCGGAGTGCTGCTGATCTGTTTTTCGCTGCAATATCTCGCCATTTTTTCAACGTACACACGTCGGGTGATGTGGCCTCTTCTTGTTCTA…
Animal	invertebrate	Arthropoda	Insecta	Hymenoptera	Atta colombica	Atco-Tig1-like-arthropoda	1	2221	534	23	CAGTA/CAGTA	CAGTAGAACCCTGATTAACCGAC	TA/TAA	CENP-B_N/HTH_Tnp_Tc5	DDE_1	DD33E	gi|1006772129|gb|LKEW01029792.1|:1830-4050	TAACAGTAGAACTTTGATTATTTGACTAATGAAAAGGAGATCATTTTTATTTTATTAAAAAAACAAATATTTTAGATAGAAATTATTTTAATTACATCTTAAAACATAATCAATTTTGTTCTTTAATTACATCTTTAAATACAGTCAATTCTGTTTTTCTTAAACATAATAATTTTTTAAATATAACAATTCGTTGATACAATATACATATATATATATAGGAAGATCAAATATATAAATATATATATAGTAAAGATATATATGGATGTGAATTCTCTATATTTCTCTATTTAGATCTTTTAGTTTCTCGGAGTGCTGCTGATCTGTTTTTCGCTGCAATATCTCGCCATTTTTTCAACGTACACACATCGGGTGATGTGGCCTCTTCTTGTTCTACGT…
Animal	invertebrate	Arthropoda	Insecta	Diptera	Ceratitis capitata	Ceca-Tig1-like-arthropoda	2	2199	524	23	CAGTG/CAGTG	CAGTGGACCCCCGATAATCCGGC	TA/TA	CENP-B_N/HTH_Tnp_Tc5	DDE_1	DD34D	gi|469581880|gb|AOHK01021338.1|:42788-44986	TACAGTGGACCCCCGATAATCCGGCCCCTGTCTAATCCGGCGCCCCTTGTAATCCGACATGACAGAATTATGTTTGACAATCTTTGCTAATACATATAGATCACGCAAGTTTGAACAGGTCACAACTCGAACGCGCCACCGCTATCGTGCTCGACGCGTATGCATTGTTTTACTTAGTTTGAATTTGACTACTAGTGATAGCGGTACGGCCTAGCGTACGTTCATTGTTTACTATTTATTCATTGTGTATTAGGTATATGTAGTACCTAGTAATGTCGTCACAAACCCAGAAGCGAAAGCACAAAACGTTGACAATTAAAGAAAAATGTGATATTTTAGATCGCTTAAATCGCAATGAAACTTTCAGTAGTTTAGCAAGTGAATACGGCGTAGGCCGAT…
Animal	vertebrate	Chordata	reptiles	Testudines	Chelonia mydas	Chmy-Tig1-like1-turtles	5	2452	601	24	CAGTA/CAGTA	CAGTAAAAGCTGTGTTATCCAGCA	TA/TA	CENP-B_N/HTH_Tnp_Tc5	DDE_1	DD32D	gi|457070477|gb|AJIM01141740.1|:8863-11314	TACAGTAAAAGCTTTGTTATCTGGCATGTTGGGGGAATGTGGGTGCCGGTTAGTCAAAAATTCTGGTCAACTAAGAGTTGACCATACTTACCAATGGAATACCAATTTTCAAAGAATTAGAATACAATAAAATGAATAAAGTATAAAATAGTATACAGGTACTCACCAATCCAGTAGTAATACTGCATGGCAGAGTGGTTGGTTTCTTGAAGCACTTAGGTGTATACAGGCAAAGTTTTCTATATAGTAGGTTATCTGATGACACTACATATCACTATGGGCAGCGCATGGCGTACACCCAGATCACTAAAAACAACACTTCAACTAAAACAATACTGAACATAATTTAATCTTTCTTTGACGATTCAGAAGGCACTTCAGGATCTTGCAGTTCCTCAG…
Animal	vertebrate	Chordata	reptiles	Testudines	Chelonia mydas	Chmy-Tig1-like2-turtles	6	2258	537	27	CAGTA/CAATA	CAATAGAACCTCGCCAATACGAACACC	TA/TA	CENP-B_N/HTH_Tnp_Tc5	DDE_1	DD34D	gi|457056709|gb|AJIM01148312.1|:7758-10015	TACAGTAGAACCTCAGAGTTACAAACACCTTTGGAATGGAGGTTTTTCCTAACTCTGAAATGTTGATAACTCTGAATAAAACGTTATGGTTGTTCTTTCAAAAGTTTACAGCTGAACACTGATTTAATACAGCTTTGAAACTTTACTGTGCAGCACAAAAACGCTGCTTTTAACCATCTTAATTTAAATGAATCAAGCACAGAAACAGTTTCCTTACCTTGTCAAATTTAAAAAAACAAACAAACAAAAAAAAAAACTTTCCCTTTTTCTAGTAGTTTACGTTTAACACAATACCAGATTTCAATTTTAAGTAATTTCTCTTGCTTCTTTTTTAGCGTTAGTTATCCATGAAAAAAAAAAAAAAGCCAACATAAAAGCCCACCAATTTAAATGTCCATT…
Animal	vertebrate	Chordata	reptiles	Testudines	Chrysemys picta bellii	Chpi-Tig1-like1-turtles	7	2755	591	23	CAGTA/CAGTA	CAGTAAAAGCTGTGTTATCCGGCA	TA/TA	CENP-B_N/HTH_Tnp_Tc5	DDE_1	DD32D	gi|591557828|gb|AHGY02207894.1|:17691-20445	TACAGTAAGAGCTTTGTTATCTGGCATGTTAGGGGAATGGGGGTGCCAGTTAGTCAAAAATTCCGGTTAACTAAGGCCTGGTCTACTCTCGGGGGGTAGGAATCGATCTAAGTTACGCAACTTTAGCTACGTGAATAATGTAGCTGAAGTCGACGTACTTAGGTCTATTCACTGCGGTGTCTTCATTTCGGTGAGTTGACTGCTGCCGCTTCCCCGGCGACTCTGCCTGCGCCTCTCGCGGCGGTGGAGTACAGGAGTCAATGGGAGAGCGCTCGGGGGTCGATTTATTGCGTCTAGACTAGATGTGATAAATCAACCCCTGCTGGATCGATCGCTGCCCGTCAATCCAGTGGGTAGTACAGACATGCCCTAAGAATTATACTTACCAATGGAATACCA…
Animal	vertebrate	Chordata	reptiles	Testudines	Chrysemys picta bellii	Chpi-Tig1-like2-turtles	6	2251	537	27	CAATA/CAGTA	CAATAGAACCTCGCCGACACGAACACC	TA/	CENP-B_N/HTH_Tnp_Tc5	DDE_1	DD34D	gi|591686767|gb|AHGY02084345.1|:10580-12830	TACAATAGAACCTCGCCGACACGAACACCAGAGTTACAAACTAACTTGTCAACTGGTCCACACACCTCATTTGGAACCGGAATTACGCAATCAGGCAGCACCAGAGGGGGTGGAAAAGCAAATACTGTGTGACTAAACAAAATGGCAAGCAGTAGGAAGCGCAAACGTGTCACACTTTCAATTGACACAAAACTAGAAATATTAAAAAAACTCGACAGTGGTGTTAGCCTCAGCAACATAGCAGTAGAATATGGTATCGGGAAATCAACCATCACCGATATTCGGAAAAGCCAGGAAAAAATAAAGCAATTTGCAAAAGAAGCCAAAGACAACGGAACAGTAAAAACCAGGTGTATTGTACGCAAAGCTGCTGATGATGCTTTTGATAAGGCAATGCAT…
Animal	invertebrate	Chordata	reptiles	crocodilians	Gavialis gangeticus	Gaga-Tig1-like-crocodilians	26	2256		22	CGGTA/CAGTA	CAGTAAAAGCTCTGTTAACAGG	TA/TA				gi|1063926053|gb|MDVQ01000043.1|:90523370-90525625	TACGGTAAAAGATGCGTTATCTGGAACTTTATCATCCAGAATTCTCTATTAACCGGCATCTGTCACAGACACTGTCTTGCTGTTCGGGACGCAGTTGAGTGGTGTCCCTAGCGGCAGTCTCTTCTGCCATTGTGATCACGTTGAGCTTGTGCCTGTGCTTTTGGTCACACTGTGATTGCATTGAGCTTGTGCTTGTGCTTTTGATCACGCTGTGATCACGTTGAGCTTGTGCCTGTGCACAATATTGCTGAATATCTCGCCCATCCTGCAACTATGGCTACCAATACTCCATCAACAAGCAGAGGACAGAAGCAAAAGCATGTTGTTTTGACGATTACGCAGAAATTGGACATAATTAAGCGCCTGGAAAAAGGAGAAAACAAGAACAGGTTGATGCAG…
Animal	invertebrate	Arthropoda	Insecta	Hymenoptera	Habropoda laboriosa	Hala-Tig1-like-arthropoda	1	2012		23	CAGGT/CAGGT	CAGGTAACCCCCGTTCATCGCGA	TA/TA				gi|913679224|gb|LHQN01015623.1|:35210-37221	TACAGGTAACCCCCGTTCATCGCGACCCCGGCGAGTGCGGATTCGTTATATTGCGATCTTCTTTTTTTTGTCTTGGCACTTGTGTGGCTTTGAAACATGCGAGGAAAAGTCAAAATGAATGATTGCACGTGCGTGCTAACTTTCTTTCTCGCTTAATCACATCATACACCTGTATATAACGTAAATTTACGAGTGTGGGTGAGACAAAAGAACGCCGTACGCCGGTGCCTGATACAGTTGAGCCAGTGCATCATTTGGGTCTATCCCTGAGTATAATCTTAGCTGCAGTCTGCAGTGTCAAACTATATATTTTTTTATCTCTTCGTAATTTTTAAAATGTGAAAAAGACAATGTGACAATGTGGTTAAGAAAATTCGCAATGTAGTGACTTTAGAAAAG…
Animal	vertebrate	Chordata	lobe-finned fishes	Coelacanthiformes	Latimeria chalumnae	Lach-Tig1-like1-lobe-finned fishes	16	2096	457	23	CAGTA/CAGTA	CAGTAGAAGTCTGTTTATCCGAA	TA/TA	HTH_Tnp_Tc5	DDE_1	ED34D	gi|405518495|dbj|BAHO01344652.1|:4483-6582	TACAGTAGAAGTCTGTTTATCCGAATGCCTTGGGGACATCAGATCCCTTTGGATAATTGGGCGTTCGGATAAACGAAAGTTGCATGGTTTGTTGGTTACAGTACAGGTATTTTGTCCCATGTTGTACAGCTGTACACAGGGATTGATATAGAAATATATGGGGGACAAAGGGAGTAATGCTTTATTGTATTACAAATACAGTAACTCAACTTTATTGAGTTTAATTAGTAAAATCTTTAAACTGTTTTTAAAATTATAATTTAATTCTGTATTTCTCGTTTCTCATTTTTTTTAAAAACTGACTTATCACAGTCTGTCATTTGTGAGTATTTCTTTTTTGTACAGCTTTTTGCCATAGTTGCCACAACAGTATAATCTGTAAGCCATCTGCATCAGTCT…
Animal	vertebrate	Chordata	lobe-finned fishes	Coelacanthiformes	Latimeria chalumnae	Lach-Tig1-like2-lobe-finned fishes	44	2275	555	23	CAGTC/CAGTC	CAGTCAACTCTCATTTTTCCACG	TA/TA	CENP-B_N/HTH_Tnp_Tc5	DDE_1	DD34D	gi|405460275|dbj|BAHO01402872.1|:3518-5841	TACAGTCAACTCTTGATTTTCCGCGGTAATGGAGGGGAGAAGTAGCGCAGATAACACAAAACAACGGATAATCCAAAAGTCATTTATTTTTGGCTTTGGAACGCATTTTTGTACATTACGTACTTCACTTACATTTGAATATGGGTTTGTCTGACGTTCTGCAGTTCATAACATTACAAACAAAATACTGTAATGACCATTCATACTAAAAACAGATTAGCAGAACTATGCTAGAATGGTTCCACCAGCAGAGAGCAGAAGGAACTCCTACATCGGGACCAATTTACCTACAAAAGTACAATGACAAAAACAACTCAGACTCGCTGCAAACTATTAAGACACTTAGTCTCTATAACTGGACAGAGCTATGCGTAGTCACAAACACAGATACTGTACTGT…
Animal	vertebrate	Chordata	reptiles	Testudines	Malaclemys terrapin terrapin	Mate-Tig1-like1-turtles	7	2324	524	24	CAGTA/CAGTA	CAGTAAAAG-CTGTGTTATCCGGC	TA/TA	CENP-B_N/HTH_Tnp_Tc5	DDE_1	DD32D	gi|1065786557|gb|MDXI01015839.1|:1306135-1308891	TACAGTAAAAG-CTGTGTTATCCGGCACTTTACCAACCAGAAAGCTCTAGAAACGGGCATTTCTGATCTCTCCCAATACAAATCTTCAATCTAGTAACCAGGACCAATGCCGAATCTAACCGGAATCGATGCTGAAGTTATTTGGGACCCAAGTATTTCCGAGAGCAGTCGGACTACGCTCGAGTTAGCCAAGAAGAGCTGAATGCTGTTCTTTCTGTTTGTATCCGCCATTGTGATTGGTCAGTTTACTATTCTGTGTATTGTCCTGTGTTTATTGTAAACTATCAACGCCACCCTACCATCATGGCATCCAAAATACCAGCAAAAAGCAAAGGAAAGAAACGTAAGAGAGTTGTGTTGACATTAAAACAGAAAATAGATATTTGTACACGTCTTGAA…
Animal	invertebrate	Arthropoda	Insecta	Lepidoptera	Manduca sexta	Mase-Tig1-like-arthropoda	1	1955	526	26	CAGTA/CAGTA	CAGTATAATCTCACTAATCCGGCACT	TA/TA	CENP-B_N/HTH_Tnp_Tc5	DDE_1	DD34D	gi|384344332|gb|AIXA01014606.1|:12519-14473	TACAGTATAATCTCACTAATCCGGCACTATTAAAAACCGGAGGGTGCCGGATTATTGGAATGTTCGGATTATTGGATTATATGGAAAAAATCATAGGTAAGGAATAAAAGAAAGCATTTCATAGAGGGAATAAATGTATGTATGTAATGTATTAAATTAACACGTACATGTGTAATTACTTAGTTTTAAAATATTCCTTAATTGAGGTCTGCTTTTGTGCAATTTGTAGTCCTTGCTTAACAACCTTTTCTCGCATGTTGTGAAGAATTATAATATCTTTAGCAGATATGCCGTTTTCTTCTGCCCATGTTATGCAGGTATTAAAGCAAATCAATGCATCATCTGGTTTAACTCTTACAGTTGAAGTATTTGGTGGCTCCAATGTTTCTACAAAGCTTT…
Animal	invertebrate	Arthropoda	Insecta	Lepidoptera	Papilio machaon	Pama-Tig1-like-arthropoda	1	1956	526	26	CAGTA/CAGTG	CAGTGTAATCTCACTAATCCGGCACT	TA/TA	CENP-B_N/HTH_Tnp_Tc5	DDE_1	DD33D	gi|930274060|gb|LADJ01058561.1|:541-2496	TACAGTGTAATCTCACTAATCCGGCACTATTAAAAACCGGAGGATGACGGATTATTGGAATGTTCGGATTACTGGGTTATACTGAAAAAGTCATCGGTAATAAATGAAATAAAGCATTTCATAGAGAGAATAAAATTATGGAACAATTGAATTAACATGTAGGCACATATGTAATTAACTAGTTTTGAAATAATCCTTAATTGAGGTCTGCTTTTGTGCAACTTGTAGTGCTTGCTTAAAAACCTTTTCTCGCATATTGCGAAGAATTATAATATCTTTGGCAGACATGCCGTTTTCTTCTGCCCATGTTATGCAGGTATTGAAACAAATCAATGCATCATCTGGTTTAACCCTTACAGCAGTTGTAGTAGTTGGTGGTTCCAATATTTCTACAGAGCT…
Animal	invertebrate	Arthropoda	Insecta	Lepidoptera	Papilio xuthus	Paxu-Tig1-like-arthropoda	2	1870	518	19	CAGTA/GAGTA	GAGTATAATCTCACTAATC	TA/TA	CENP-B_N/HTH_Tnp_Tc5	DDE_1	DA33D	gi|751861852|dbj|BBJE01006140.1|:131679-133548	TAGAGTATAATCTCACTAATCCGATACTTCGATAAATCGGCACGTCCAATAATCCGCCGTCCCACACCTCATTCGCCTCTCTATACCTGTGCGCTTCGGTCGTTGCGTCATCGACTAGCAGTCTAACCTCAAAACGTAATTTTAAGTGACAATAGTTTATAGTTTAAAATGTCAAATAAACGCAAACATAAGACACTAGATTTGAATTATAAAATGGAGATTTTAAAGAAGTTAGATAGTGGACAAAATATATGCAAATTGGCAAAAGAATATGGCGTTGGGCGTGCTACTATACACGATCTTAAGAAAAAAAGGCAAAAGATAGAAGACCGCGTCAACGCAATGGAATCGGGGCCAGGACAGCGTAAAACATTAAAAGTTGGCGGTTGTCCAAAGATG…
Animal	invertebrate	Arthropoda	Arachnida	Araneae	Parasteatoda tepidariorum	Pate-Tig1-like-arthropoda	2	2448	531	25	CAGTA/CAGTA	CAGTAAGACCTCGATTATCCGAGCT	TA/TA	CENP-B_N/HTH_Tnp_Tc5	DDE_1	DD32D	gb|AOMJ02222983.1|:18034-20481	TACAGTAAGACCTCGATTATCCGAGCTAATTGGGACCGCTAGTACCTCGGATATCGGAAATCTCGGTTAATAGAAACCATGTATAAAAACCTTCGGTGCTTGCGAATTTAACAACTTTTAAAGCAAAAAACAATAGAACGCTTTTTAAATGATAAAAATAAACATACATGAACTTATGTTTCACAGCTAAAAAGATTTAAAAAGGAAATCAAGGCTAGTAGTAAATTTTAAAAAGTAAAATTGAATTTTTTTTTAACTATACTTAGTTAAATATCGAAAGATGCATTTTCAAAAATAACACAAATCTCAAGAAAATATTGTATTTTTAAAATTTAATGTACATAAATTTGTTAAATTTACATTCTTTTAAAAAAGTCTGTTACCTTCCGTTGCAAAAGT…
Animal	vertebrate	Chordata	reptiles	Testudines	Pelodiscus sinensis	Pesi-Tig1-like1-turtles		2446	586	22	CAGTA/CAGTA	CAGTAAAAGCTTTGTTATCCGG	TA/TA	CENP-B_N/HTH_Tnp_Tc5	DDE_1	DD32Y	gi|350380764|gb|AGCU01122416.1|:11721-14166	TACAGTAAAAGCTGTGTTATCCGACATTTTACCAACCACAAACCTCTAGAAAATGGCATTTCTGATATCTCCCAATACAAATCTTCAATCTAGTAACTGGGACCGATGCCGAAGCTAACTGGAATCGACGCTGAAGTTATTCGGGACCTGAGTATTTCCGAGAGCAGTTGGACTACGCTCAAGTTAGCCAAGAAGAGCCGAATGCTGTTCTTTCTGTTTGTATCCGCCATTGTGATCGGTCGGTTTATTACTTGGTGTATTGTCCTATGTTTATTGTAAAATATCAGCATCACTTTCCAACTATGGCATCCAAAATACCAGCAAAAAGCAAAGGAGAGAAGCGTAAGAGAGTTGTGTTGACATTAAAACAGAAAATAGATATTTGTACACGTCTTGAAA…
Animal	vertebrate	Chordata	reptiles	Testudines	Pelodiscus sinensis	Pesi-Tig1-like2-turtles		2446	495	23	CAGTA/CAATA	CAATAGAACTTCAGGCGTACTAA	TA/TA	CENP-B_N/HTH_Tnp_Tc5	DDE_1	ND32D	gi|350488198|gb|AGCU01037272.1|:5654-7915	TACAATAGAACTTCAGGCGTACTAACACCAGAGTGGCAAACAGACTGGTTATTGGCCTGCACACCTCATTTGGACCCAGAAGTACACAATCAGGCAGCAAAACAGGAAGAAAAGAAAAAGCAAATACTATATGACTAAGCAAAATGGCAAGCGGTAAGAAGCGCAAACGTGTCACACTTTCAATTGACACAAAACTAGAAATATTAAAAAAACTCGACAGTGGTATTAGTCTTAGCAACATTGCAGTAGAATATGGTATTGGGAAATCAACCATCACCGATATTCGGAAAAGCCAGGAAAAAATAAAGCAATTTGCAAAAGAAGCCAAAGACAATGGAACAGTAAAAAGTAGGTGTATTGTACGCAAAGCTGCCGATGATGCTTTTGACAAAGCCATGC…
Animal	invertebrate	Arthropoda	Insecta	Hymenoptera	Polistes dominula	Podo-Tig1-like-arthropoda	1	2006	530	26	CAGTA/CAGTA	CAGTATAATCTCACTAATCCGGCACT	TA/TA	CENP-B_N/HTH_Tnp_Tc5	DDE_1	DD34D	gi|961593045|gb|LMBU01000128.1|:337103-339108	TACAGTATAATCTCACTAATCCGGCACTTCAATAGACCGATACGTCCAATAATCCGGCACCCCCCACCCGCGCCACGCTCGTCCCTCTACGCCTATACGCTCCGTTGCCGCGTCGTCGTCTAACAGTCTAACCTCAAAACTTATCACATGCACGTGCGTACGTATTTACCTAGTTTATTGAAGTGAGAATAGTGTCGAGTGAAAAATGTCAAATAAACGGAAACACAAGACACTAGATTTGAAAGATAAAATGGACATTTTAAAGAAGTTAGATAGCGGAGAAAACATGTGCAAATTGGCAAAAGAATATGGTGTTGGGCGTGCTACTATACACGATCTTAAGAAAAAAAAGCAAAAGATAGTAGACCACGTGAAAACGATGGAATCTGGACCAGGAAA…
Animal	invertebrate	Platyhelminthes	Rhabditophora	Tricladida	Schmidtea mediterranea	Scme-Tig1-like1-platyhelminthes	117	2237	561	24	CAGTA/CAGTA	CAGTAGAACCTCGTTATAACGGAC	TA/TA	CENP-B_N/HTH_Tnp_Tc5	DDE_1	DD34D	gi|585810453|gb|AUVC01043490.1|:2749-4985	TACAGTAGAACCTCGTTATAACGGACCCCGTTATAACGGACTTCGGTTATAACGGACAAAAAAAATCGCAGAAATATATTAATTAAAATTTTCTTATTTTGACTTAATCTCTTAACAAATCCGTTCAATGCATTACAAATGATATTTATTTCTATCAATTAAACAATATTGATTGTTTTTTTAAGTGAATAGCCTTCATATAAAATAGTGGCCTGTTTTAAGAATAAGAAATAAAACCCTATTTTTTTACATTAGATTATTTTATACATTGCGGTATATTTTTTTTAGTGCAATTAAAGAATCTTTTATTTCTACTAATAGTTTGCTGTTCCTTAACCGTCAAAATGGATAAACGAAAAAGAACAATGCTCAGTATCAACCAAAAATTAGAAATAATTA…
Animal	invertebrate	Platyhelminthes	Rhabditophora	Tricladida	Schmidtea mediterranea	Scme-Tig1-like2-platyhelminthes	115	2766	498	23	CAGTG/CAGTG	CAGTGAAACCCCGTTATAATGCG	TA/TA	CENP-B_N/HTH_Tnp_Tc5	DDE_1	DN34D	gi|124147547|gb|AAWT01074271.1|:48226-50991	TACAGTGAAACCCCGTTATAATGCGAAAATCAGGGTACATTAAATCGGGTCGCGTTAAAAGTGGGGTCGCGTAAATGCGGGGTTTTACAATATTGAACTTTTTTTCGGTCAAGATATACGTGTACTCATGTAAAAATCAAAAGTCGGCTTATCATCAGATGATTATAAAAATTTTATTAAAATTTAGATAAATTTAAAGCATCGATGCCAATATATAAAAGTTATTACCGCGCATTATAACATTTATTAATTTTTTTTGTATGTGTTATAATACGGATTGACCAAAAATACCAAAATATCATAAAATTATAAAAAGTGTATCAACATAGAAGGTTACTGCGCCGTATTGGTTCCGTTTTGTCAAATAAAGATTTTATTTTATAAAGATTTTAAATATTT…
Animal	vertebrate	Chordata	reptiles	Testudines	Terrapene mexicana triunguis	Tetr-Tig1-like	5	2730	591	26	CAGTA/CAGTA	CAGTAAAAGCTTTGTTATCTGGCA	TA/TA				NW_020664598.1:1651683-1655455	TACAGTAAAAGCTGTGTTATTCGGCACTTTACCAACCAGAAAGCTCTAGAAACGGGCATTTCTGATCTCTCCCAATACAAATCTTCAATCTAGTAACCAGGACCGATGCCAAAGTTATTCGGGACCCAAGTATTTCCGAGAGCAGTCGGACTACGCTCGAGTTAGCCAAGAAGAGCTGAATGCTGTTCTTTCTGTTTGTATCCGCCATTGTGATTGGTCGGTTTATTACTCTGTGTATTGTCCTGTGTTTATCGTAAAATATCAACGCCACCCTACCATCATGGCATCCAAAATACCAGCAAAAAGCAAAGGAAAGAAGCGTAAGAGAGTTGTGTTGACATTAAAACAGAAAATAGATATTTGTACACGTCTTGAAAAGGGCGAGAATAGGAATGTTTT…
Animal	invertebrate	Arthropoda	Insecta	Hymenoptera	Trachymyrmex septentrionalis	Trse-Tig1-like-arthropoda	1	2232	534	23	CAGTC/CAGTC	CAGTAGAACCCTGATTAACCGAC	TA/TAA	CENP-B_N/HTH_Tnp_Tc5	DDE_1	DD33E	gi|1006996041|gb|LKEZ01007137.1|:5002-7233	TACAGTAGAACCCTGATTAACCGACCTTACATTATCCAACCCCTGGGTTATCCGACTTTGTTATCGATCGTAGCGCTACCGTGCAGTGATGGAAGACGCGCTTCTCTGAAAGATAGATGGAAGGGATACATATATAAAAAGAAGCATACATATGTGCGTCAATGTGCGCTAGGGGATACACACACAAAGAAGAGGATGACCTATGTAGTGATATGTACGTGCTTCTTTGTGTGTATCCCCTCTACCTATTCTTTGAGGTAGTCGCGTCTTCCGGTATTACTATTTCAATGTACACGCCATATCTGTTCGTTTCGTTTGTCCTGTAAACACGTGCAATGGCTCCGAAACGCAAGAAAGTCTGTATTCCGCTTGAAACAAAGCTTCGAGCTCTTAAACGCA…
Animal	invertebrate	Arthropoda	Insecta	Hymenoptera	Trachymyrmex zeteki	Trze-Tig1-like-arthropoda	1	2222	536	24	CAGTA/CAGTA	CAGTAGAACCCTGATTAACCGACC	TA/	CENP-B_N/HTH_Tnp_Tc5	DDE_1	DD33E	gi|1006872099|gb|LKFA01014601.1|:69821-72042	AACAGTAGAACTTTGATTATTTGACCTAATATGAAAAGATCATTTTTATTTTATTAAAAAAACAGACATTTTAGATAGAAATTATTTTAATTACATCTTGAAACATAGTCAATTCTGTTCTTTAATTACATCTTTAAGTACAATCAATACTGTTCTTCTTAAAATCTTAAACATAATAATTCTTGAAATATAATAATTCGTTGGTACAATATATATATATATATATAGGAAGATCAAATATATAAATATATATGTAGTATAGATATAGATGGATTCTCTATGATTTAGAAGATCTTTTAGTTTCTCGGAGTGCTGCTGATCTGTTTTTCGCTGCAATATCTCGCCATTTTTTCAACGTACACACGTCGTCTGATGATGTCTCTTCTTGTTCTACATACG…
Animal	invertebrate	Arthropoda	Insecta	Hymenoptera	Vollenhovia emeryi	Voem-Tig1-like-arthropoda	2	2183	455	21	CAGTA/CAGTA	CAGTAGAACCTCGGTTATACG	TA/TA	HTH_Tnp_Tc5	DDE_1	DD33D	gi|763995005|dbj|BBUO01002092.1|:12875-15057	TACAGTAGAACCTCGGTTATACGGCCTTCGATCAACCGAGGCTCCGCGTTATCCGAGCCACCGGACTTATCCAAGCACTCCACGTTAATCGAGGTGTGCGCTCGGATAATACGGAAAAACTCGGATAAAACGGATGACGCCGCTATGGTGTATGCGCGGACTAGTTTGCGATTGCAACATATTTTTTGTTTAAACAAGCATAAACTTGTTACTACACGCTTTGTGCTCCTCGGTTGTGAGCTAGAATTTAACAGTTGGGCTTTAACAGTCATTGGAAAAACATCGCCATGTCACAGAAGCGGAAAAAAGTCGTCGTGAGTGTAGAGAAGAAGTTGGAAGCAATTAGAAGATTGGATAGAGGAGAAATAATTCGCAATGTCGCGGCCGACTATGGTGTTG…
Plant	red algae		Florideophyceae	Gigartinales	Chondrus crispus	Chcr-Tig1-like-1-red algae	6	2624	728	23	CAGTC/CAGTC	CAGTCGATGTACCTTAATATGCG	TA/TA		DDE_1	DD31D	gi|472161554|emb|CAKH01003181.1|:4439-7062	TACAGTCGATGTACCTTAATATGCGTCCCCGATTATCCCCATTGCCCGCGATATGCGCAGCGAATCCTCGTGTCCGTATTTAGGGCCCCTCAGAGCCTCTCAGAAGGGGTTGGGAATATACACTGCTCTGATTGGTTATATGGGAAATAAATGACCGGAAACTGAGCGGGGACCATAGCTACAGTAACACACACAAGTCCTGATTCACTTTCGACACCAGCGATATTCAACAAAGGACTGACGATCGACACCTCCAGATGATCATCTGTGCGGAAGGCGATGGGTGCCAGGGGTGGGATGACAAGGGTCGGCGGAACCGCGCTGTTCCCTCAACCTCTGGCCACCGATGCCTTGGGTGCAAGGTTCCAATGCATGCCATCTGCGGTCGTGAGTCCGGCC…
Plant	red algae		Florideophyceae	Gigartinales	Kappaphycus alvarezii	Kaal-Tig1-like-1-1-red algae	3	2083	449	25	CAGAG/CAGGG	CAGGGGAGGGTCCCGATATAGTGCT	TA/TA		DDE_1	EN31D	gi|1209682998|gb|NADL01000387.1|:173978-176060	TACAGAGGGCACCACGATATAGTGCTACCCCCGTACAAGTGTATTTACTCGGCACTATACCGAATTGCGCACTACAGAGTTCAACGAAAATGAATGCCGATGTCTATCCAAGCATTTCAGTGATCAGCAACTGTCGACTGCGAGATGAAACCTCACGACGCTTGGCGCGGACAAATCCGCGCCTAACCTGCTGCAAACAACAACTGACATCTCCTAAGTTACTCTCAAACGCCCATCGCTGCAACTCGCTTATCCGATCAATAATTAGACATTCTGGAGGTAATGGCTTGCACACAACCTGATCTCCGTCATCATCAGAATCTGTTTCCAACGCTGACGGTACGGTACTGTCTCTTTCATTGTCGAATTGCACTGCGTCTTCCACCACTGCCTCTTGGA…
Plant	red algae		Florideophyceae	Gigartinales	Kappaphycus alvarezii	Kaal-Tig1-like-3-red algae	7	2075	532	23	CAGTG/CAGGG	CAGTGGGTACTACTATATAGTGC	TA/TA	HTH_Tnp_Tc5	DDE_1	DD32D	gi|1209682692|gb|NADL01000677.1|:236174-238248	TACAGTGGGTACTACTATATAGTGCTACCCTCGTACAATACCGAGATGGTGGCACTATACCGAATTGGGAAATATATAGTTCAGAGCAAAACTACTTACAATATAGCTATTCCAGCATCTCGGTAATCAACAACTGTCGCGTACTACCAGAAACCTCACGTCTTTCTGCTCGCAAGAACCCTTGCCTTGCCTTTCGCAACGAGTAGGAGACGTCGGAAAGGTTACTGTCAAACGCCCATTTCTCTAATTCGCACAGTTTGACGATTATCTCAGCTTCAGGGGGCAACGCTTCCGCCATAATAGTGTCCCCATCATCATCAGACTCCACTTCAGGCGATGATGCGCTCTCTACCGCTCTCAGTTCGTCAAAATACAGAGCATTTTCGACCACAGCCTCAC…
Plant	red algae		Bangiophyceae	Bangiales	Porphyra umbilicalis	Poum-Tig1-like-1-red algae	8	3764	585	21	CAGTC/CAGTC	CAGTCTATATCCGGTTATATA	TA/TA	HTH_Tnp_Tc5	DDE_1	DD29D	gi|1162398626|gb|MXAK01000043.1|:447116-450879	TACAGTCTATATCCGGTTATATACGCTCCAGTTATATATCAGGGTGATATATAACTGGGAGATTCTCGATCGACATTCTCTACTCGATCCGTAGCCAACCTCGATCGTCATCTGGCATTTAGTCGGCTAAAAGCCCAATCCGGAGGAATTGAATTACGATGATCAAGGGGGTACGAACCTGTGTCCCAATGGGCCCCACCCCAGTCGTGGACCCCATCGTCGTGGGCTCCACCGTCGTCAGCGCGACCACCGTCGTCACGGCTGCCCACGGTCCGCCACTGGTGTGCCCGTCTTTGTGGACAGCGCGTTGCTCTGCACTGCCGGGGACCCGAGACCGTGTCTTCCAACCTCCCATCTGCACCCTGTGAACGGTGGTAGACGGCTCACTTTTCTTCGCTC…
Plant	red algae		Bangiophyceae	Bangiales	Porphyra umbilicalis	Poum-Tig1-like-2-red algae	6	3380	588	23	CAGTC/CAGTC	CAGTCAATCTCCACCCATGTCCC	TA/TA		DDE_1	DD29D	gi|1162398563|gb|MXAK01000106.1|:220870-224249	TACAGTCAATCTCCACCCATGTCCCGTCTGGCTCCTGGCACGATGGCCTATGGACCGGATTCGGACGATCGAACCCCGTTTCACAAACCGATTGTAATTCGCATGCCCACAAGGAGCGTGCAGTTGGAAATTAACATTCCGCCACCTGGAGATATAAAACCGAAGCGCCGGCGCCGATCACCGCCGCCGCCCACGGACGCCGTCACTACCGCCGATCCCGTGGTCGTTGCCACCACTCACCATCCCCCCCCCCCCCCCCCCCACCCATCTTCCCCCCCCCCTCCGGCGTCCCAGCTGCCGCCAGTGCTGGGTCGGCGTGTCATCCGCCCAACCATGGGAATCCTACCACCCCTAGCAGAAGCTATGGCACGAGCCATGCATGCCTCATTTGCGCAAGCC…
Plant	red algae		Bangiophyceae	Bangiales	Porphyra umbilicalis	Poum-Tig1-like-3-red algae	8	2725	636	23	CAGTG/CAGTG	CAGTGCAACCCCTCACTTGACC-T	TA/TA	HTH_Tnp_Tc5	DDE_1	DD30D	gi|1162398646|gb|MXAK01000023.1|:252139-254863	TACAGTGCAACCCCTCACTTGACCTGGTGTAGGACATGAGAGTGGCCCTCCGCGTCCGATCCATCATCTTTCAATGACACGCCTTGAGGTGCGTTTCCACGGACAGGCTGTGTTGAACGCGCCTCAATTTTACCAACTAAGTTCTCCCAAGTTCCGACCGATTGACGACCGAGCGAATCAATTTCGCTCGGCTTGGCTGCTCATGGCTTGTCTCTGTCGGACGCGGCACAGAACGGTCTTGGTCGTGGTCACCTGTAGAGCCGACTGCCGCTTTGACTTGGCGAACTCAGAGCCACAAGCAGCGACAACCCACTGAACGTGCAATGAGAGAAGCCGCGCGGGTGCGGACCAGTTGTGGGGGATGAGCGACAACCAATGCGTGTGCTCGGGCCACGCGTG…
Plant	red algae		Bangiophyceae	Bangiales	Porphyra umbilicalis	Poum-Tig1-like-4-red algae	25	2188	400	27	CAGTC/CAGTC	CAGTCATTATTCGGTTAAATCCGTC-CC	TA/TA	HTH_Tnp_Tc5	DDE_1	DD30D	gi|1162398665|gb|MXAK01000004.1|:634963-637150	TACAGTCATTATTCGGTTAAATCCGTCCCGGTTATATCCACAGTGGATATAACCGGGCCGAAGAACGCACCACAGGCGCCGAGAGAACGGGGAATGTGGACTGCAAACGCATTTATGATCCACCTTTTGAATTTCTTCTAAGACCGGATCAACTGACACAAATCCATGGATGACTATATAACCCCTTCCCTTGGCGGTCGGATCAGAGCCGATCGACCACCGGTGCGCGCCTTGTCACGGGCGATCCGCCCCCACTTTGCGCACCTCCGCTCCTCTTCCTACCCCCGCAACCACACCAACCGCACCTACCGCACTGTTCACATCACCATGACGCTCGCAAAAGCCATTGACGCCGCCGCTGCGGCTGCTGAGGCTGTGTTGGCCGAGAGCAGCCAGGCG…
Plant	red algae		Bangiophyceae	Bangiales	Porphyra umbilicalis	Poum-Tig1-like-5-red algae	12	3607	719	27	CAGTG/CAGTG	CAGTGCGTCTCCATTCGAATCCCACCC	TA/TA	HTH_Tnp_Tc5	DDE_1	DD30D	gi|1162398518|gb|MXAK01000151.1|:123156-126762	TACAGTGCGTCTCCATTCGAATCCCACCCTCCTGAGAGACAGATGTCTTTTCCATCCTGCACTGGCAAAGTGAAATTGGTACGATTGACCCACAATATTGACGTTGACCGAACGATCAACTCCGACAATCGGCCGACAGACTCTCGCATGATCGACTGCCGCAACCCGAGCGTGCCAACCTTTTCCCCATCCGCCCCCTTCTCAGCGGCAGTACGCGACGCTGCAGGCGCGCCTGATCGGCTGTCGCACATGCGCGTGGCGTTGGGTTGGGCGGTCAAGGAAGGGACGGAGCTCTCACCGGCACGCCCCCCCCCCGCAGCCCCCCCCGGCCGCGGACGCCCGCCATCACCACCAACGACCGCTCCCCTTCCCCCCCCGGCCCTAGCCTTCCTGGGCACA…
Plant	red algae		Bangiophyceae	Bangiales	Porphyra umbilicalis	Poum-Tig1-like-6-red algae	16	3759	609	21	CAGTC/CAGCT	CAGTCTTTCTCCATTCTTGTC	TA/TA	HTH_Tnp_Tc5	DDE_1	DD30D	gi|1162398386|gb|MXAK01000283.1|:59210-62968	TACAGTCTTTCTCCATTACTGTCCCCCCCTTTTGGCGATCGTCTCGTCATTGGAGGGACCCAGTTCTCTCGCCGAGCGCGTCGCTTCCCGCTCCAGATTGCCAGTTACTCGGACGAACGAGCGCCTGTCAATCGCAATCGCTCGGAGATCAATTGCGAAGCCCTGGAGTTTCTTGGCTCTGTCTGCGCCGTGAGCCGTCTCCTATTGTTCGCGCTTGGTAGGACAGCAGCTTGGCGCGCGCCCCTCCCCCCCGCGGCCCTCGTTTTGAGCACGACAACCCCTGTGGTCTCTACACGTGCGGCTCGCGTGCCTCCCTCGTACCGAGAGGTTTCAGGTACTGCGGGCCCAATCGCTGGCTCTTTGCAGTGGTCGTGGGGGTCTACCACCTTGGTACCGCCG…
Plant	red algae		Bangiophyceae	Bangiales	Porphyra umbilicalis	Poum-Tig1-like-7-red algae	14	5198	977	19	CAGTC/CAGTC	CAGTCATTGCGCATTTATA	TA/TA	HTH_Tnp_Tc5	DDE_1	DD29D	gi|1162398533|gb|MXAK01000136.1|:43226-48423	TACAGTCATTGCGCATTTATATGTGTCCCGCTTATAAGGTACCCTGCTTTACAAGTGAGCACAACTCGATCGCAGTCCGATGCGATCGACCCCGATGCGGTCTCTCGATCGCTTCGGATTGGTTAATTTTTGTAGTAGACACGGTCTGAATATTCTTAATGAGCGGTCCGCCGTCGTCGCCTGGTCACGGCGGCCACCGCAGTGTGCCGTCCTCGTCCCCTCATCCCCCACCGTCACTGCCACAGGACCTCGCGTCGACTGCTCGCTTTCTTCTCCCCGGGCGCTATGGTGTCCCGAGGTCCTGCCCCCCCGTCACCACGCACACCGCCACCCCCGACTCCCCCCCTACCACCCCCCAGCGCCATCAGAGCCCTGCATGCCTCCCCGACGGCTGATCAA…
Protozoa	Ichthyosporea		Ichthyosporea	Ichthyophonida	Sphaeroforma sirkka	Spsi-Tig1-like-ichthyosporea	1	2541	387	25	TAGTG/CAATG	TAGTGGGTCCTCGCTAGTTGTCAAC	TA/TA		DDE_1		gi|1004758341|gb|LUCW01037258.1|:248-2788	TATAGTGGGTCCTCGCTAGTTGTCAACGACCGTTCTATCAAGTGTATCAAGTGGACAACTATAGCAGCCATTTTATTGGCCCACAAGTTTTCGGCCTATCCGACTATATGATGCGTGTTCTTGACCCAGTATATCACGTCTAAAATACATTGGTAAACAAACCTATCATACCCTATCATAACTAAAATATAGTGAGAGTTCAAGATGAAATAACGTACGTGTAATGAGGCTTTGTTTATTCATCTAACTCCGTATCAGTGTCCCGTCCTTGTCCTTGTTTTCAAGATATCTTTCATTGCCATCTGTGTCTTACTTCACTGCGCAAGTGTATCGTGTTCACGTTGCAAACGTCTTAATTCTCTGCGAAGCTCTAACACTCTTATATGACCTCTTTCAGAA…

## Sheet: Lemi
Taxonomic distribution of Lemi transposons
Kingdom	Division/group	Phylum	Clade/subphylum	Class/Subclass	Superorder/Order	Species/organism	Name ID	Copy number	Tn length	Tpase length	TIR length	TIR motif	TIR sequence	TSD	DBD	DDE	DDE Motif	Genome coordinate	Representative sequences
plant	land plants	Spermatophyta	Angiospermae/Eudicots		Ranunculales	Aquilegia coerulea	Aqco-Lemi-land plants	5	2131	451	24	CAGTT/CAGTA	CAGTTAAACCTCTATAAATTAATA	TA/TA	HTH_ABP1_N/HTH_Tnp_Tc5	DDE_1		gi|1272728682|gb|NXFA01001368.1|:3566-5696	TACAGTTAAACCTCTATAAATTAATAGCCTTCGGACCACCTAAAATCTATTATCTTAGAGAGATATAAATTTATTGATAAATTAATAATTAATAATTTATAGAGATATTTTATTTTTTTTATTTTTGGAGTAAATACATTCCTTTCTACTGCCTATTCAGTTATCAAGGTCCATTAAAGATCATTAATCAAAGAGATTGACCCATTCAAAATTTAAAAAAATCCAACACATTATTCAATTTTTTGGTGAATACTAAGGGTCATTAGTTAGTTCAATTTATATGAATCAAATACACACTATTCTCAAACATTATCTTGTATCTTGTTGCATTTTACATTTACAATTCAAAAAAATCATCAAATGGCTTCCCATCTCAAAGGTGTTAGCAAAAGAACTATG…
plant	land plants	Spermatophyta	Angiospermae/Eudicots	Rosids	Brassicales	Arabis alpina	Aral-Lemi-land plants	19	1886	344	24	CAGTG/AAGTG	CAGTGAAACCTCCATAAATTAATA	TA/	HTH_Tnp_Tc5	DDE_1	DD31D	gi|666717482|gb|JNGA01068795.1|:563-2963	AGAAGTAAAACCTCTGTAAATTAATAATGTTGGGACCGGGATAATTTATTAATTTAGAGAAAATATTATTTTATCGATAAATTAATAATTATTAATTTAGAAAGAGATTTTGTTAAATCCTCAATCTAATATTCTTTAATTTAAAATAAGAATGTTTCTTCAGAATTCATATTCTACCAATATATATATATTCACTAGAATTTCCATAATGATTTGTTTTTTACATATTTTATTTAATTTGTTTCCATAATGATTCATTTCCTTACATTTTTTTTATGTACGAGCCTTTGTTTTGATGTTCATCTTAGGTTTTTGATTAAACATTATTTTTCATCGCTTGTTTCAAAATAAAATTTAGCAATGGCTTCCCATCTAAAAGGTGTTGGGAAATCGACAATG…
plant	land plants	Spermatophyta	Angiospermae/Eudicots	Rosids	Brassicales	Arabidopsis thaliana	Arth-Lemi-land plants	5	2118	300	26	CAGTA/CAGTA	CAGTAGAACCTCTATAAATTAATACT	TA/TA	HTH_Tnp_Tc5	DDE_1	DD31D	gi|1074779195|gb|MJMM01000108.1|:319300-321417	TACAGTAGAACCTCTATAAATTAATACTCGATAAATTAATAACCTCTCTAAATTAATAAATTCTTCCGGTCCCGAGTTGGGACTAGTGTAAAAAACAATACAAATCGATAAATTAATAAGATAATAACTTTTTTGAAAACCCTAGGTAAAATATAGTCCTATCAATATCATAAATTAATAATTCTATAAAAAAAATATATATATATATATATATTTAAGAAAATTTAGTGAAATATGACTCTATTGTTGTTTGCTTATTCTTGAACTTGCATTCTTTTTGGAGTTCATCTCTAATCTTCCTTACTGCATTAAAAATTTCTGGGGTTGTCTTATCAAATCGCATCCAAAAGTTATGAAGTGTTCTAGATGTGATAATTGCTTCCTTACGTGTAATTGGTT…
fungi		Ascomycota	Pezizomycotina	Eurotiomycetes	Eurotiales	Aspergillus chevalieri	Asch-Lemi-fungi	3	1859	524	23	CAGTG/CAGTC	CAGTCAAACCTC-GCCAAGACGAT	TA/TA	HTH_ABP1_N/HTH_Tnp_Tc5	DDE_1	DD34D	gi|1002318927|dbj|BCIE01000014.1|:440564-442422	TACAGTCAAACCTCGCCAAGACGATCCCCGTCTAGCCGATAACCTCGCTTAGCCGATACTTTTCGGCGGGATGAATTCCACCCCATATAATTCAACCTCGCCCTGCCACCAACCCCCGATCCCCGATATATCTGAAGCCATATCGTCTATCTGAAAAGCTCATCCTAGTGGAAACCTTACTTATCAGCCAATCAAAATGCCACAATCCTCGAAGAGGCTAATTTCTGACGTCCAACGGAAGGCACTGCGGGATTGGGCTCACAATCAGCCTCGCCGTCCAACACAGAAAGCCTGTATAGCATGGTTTTATGCGGAATACAATCATCGGTTAAGCCAATCTACTGTCTCTGATATCTTGAGCTCTCAATATCAATACCTTGACTCCAAATCAAATCCATC…
fungi		Ascomycota	Pezizomycotina	Eurotiomycetes	Eurotiales	Aspergillus cristatus	Ascr-Lemi-fungi	4	1859	365	23	CAGTC/	CAGTCAAACCTC-GCCAACACGAT	TA/		DDE_1	DD34D	gi|1046564472|gb|MAQV01000006.1|:887792-889650	TACAGTCAAACCTCGCCAACACGATCCCCGTGTAGCCGATAACCTCGCGTAGCCGATAACTTTCTGCGGGATGAATTCCACCCCATATAATTCAACCTCACGCTGCCACTAAACCCCGATCCCCGATATATCTGAAGCCATATCGTCTATCTGAAAAGCTCATCCTAGTGGAAACCTTACTGCTCAGCCAATCAAAATGCCACAATCGTCAAAGAGGTTGATTTCTGACGTCCAGCGGAAGGCACTGGGGGATTGGGCTCATAATCAGCCTCGCCGTCCAACACAGAAAGCCTGTATAGCATGGTTTTACGCTGAATACAATCACCGGTTAAGCCAACTACTGTCTCTGGTATTCTGAGCTCTCAATATCAATATCTTGATTCCAAATCAAATCCATCC…
fungi		Ascomycota	Pezizomycotina	Eurotiomycetes	Eurotiales	Aspergillus fischeri	Asfi-Lemi-fungi	5	1830	518	23	CAGTC/	CAGTAAAACCTCGTTATAACGAG	TA/	HTH_ABP1_N/HTH_Tnp_Tc5	DDE_1	DD38D	gi|110673195|gb|AAKE03000014.1|:147768-149597	TACAGTAAAACCTCGTTATAACGAGATATTCCAGACATTCCAAATTTCTCGTTATAACGAGGTTCTCGTTATATCAAGGATATATATAATTTAGCCTGTAAAATAGCTTCGAATATCTCGCTGAGTCTGTAGGCTCAGCTTTCGACCCCAAAGGATACGCTCATGCTTATCTAGCTCATATATAAGGCTAGGAATGCCCTCTGCCTGCTGCTCCTCATATAAACGAAGTGTTCTTAGTGCTTCCAATGCCTGATCAAGTGATATTTGTGGTAGAATTTCAAGCTCCTCCTCAGAATCATCATCAAGCTCTGGCCCATACTGAGCTAGAATCTGGCTCTCAATATCTTCAGGAGTATCCTGGACAGCTTCCTCTGCAGGGTTCAGAAAGGTATCAATATC…
fungi		Ascomycota	Pezizomycotina	Eurotiomycetes	Eurotiales	Aspergillus fumigatus	Asfu-Lemi-fungi	61	1832	518	23	CAGTA/CAGTA	CAGTAAAAACCTCGTTATAACGA	TA/TA	HTH_ABP1_N/HTH_Tnp_Tc5	DDE_1	DD38D	gi|66851722|gb|AAHF01000002.1|:808269-810100	TACAGTAAAACCTCGTTATAACGAGATATTCCAGACAGTCCAAATTTCTCGTTATAACGAGGTTCTCGTTATATCAAGGATATATATAATTTAGCCTGTAAAATAGCTTCGAATATCCCGCTGAGTCTGTAGGCTCAGCTTTCGACCCCAAAGGATACGTTCATGCTTATCTAGCTCATATATAAGGCTAGGAATGCCCTCTGCCTGCTGCTCCTCATATAAACGAAGTGTTCTTAGTGCATCCAATGCCTGATCAAGTGATATTTGTGGTAGAATTTCAAGCTCCTCCTCAGAATCATCATCAAGCTCTGGCCCATACTGAGCTAGAATCTGGCTCTCAATATCTTCAGGAGTATCCTGGACAGCTTCCTCTGCAGGGTTCAGAAAGGTATCAATATC…
fungi		Ascomycota	Pezizomycotina	Eurotiomycetes	Eurotiales	Aspergillus glaucus	Asgl-Lemi-fungi	2	1820	406	24	CTGTA/CTGTA	CTGTAAAA-CCTCGCTATAACGAG	TA/TA		DDE_1	DD37D	gi|1111663470|gb|LSTL01000067.1|:172986-174805	TACTGTAAAAACCCCGCTATAACGAGAACCCCGTTATAGAGAGGATATACATATTTTAGCTGAAAAATAGCCTCTATGGCGGTATATATATCATAAAATGCCTACTAACATGAAAAATAGCTTCTAATATCACGCTGGTTCTGCAAATCCAACTTCCGGCGCCATATAACACGCTCATGTCTCTCCATCTCACGAATAAAGGCAGGGTTCCCTTCCATCTGCTGTTCTTCATACAAACGGAGCTTTTGAATGGCTGCGAATGCTTCCTCTGCAGATACTTTTGGTAAAATCTCAATCTCTTCATCAGAATCCTCCTCAATCTCAGGCATAAATTGAGCCAGAATCTGGTTGTCGACATCATCCAGACTGTTCTGGACAGACTCCTCTTTGGGATTCAAG…
fungi		Ascomycota	Pezizomycotina	Eurotiomycetes	Eurotiales	Aspergillus kawachii	Aska-Lemi-fungi	1	1844	523	23	CAGTA/TAGTA	TAGTAAAACACGGCTATAAGCAA	TA/TA	HTH_ABP1_N/HTH_Tnp_Tc5	DDE_1	DA35D	gi|357297321|dbj|BACL01000369.1|:52971-54814	TATAGTAAAACACGGCTATAAGCAATGATATGAGGCACGCCACCACATTGCTTATATCGAGGTCTTCCTTATATTGAATATTCTACCTAAAGTAGCCACGAATATCACTTTGTTGCGTGTTTAACACCTTTCTTCGAAGAATATCACGTTCCTGGCATGCTAGCGAGTGTAGAGATGCTTGATTAGCATCATTTTGTTGTTCTTCGTACAAACGGAGGTCATGTAATGCCTGCAGGGCCCTAGTAGATGATATAATTGGTAGAGGCTCTATCATTTCATCATCCTCTTCAACCTCATCTTCAACTGCAGTGTACTGGCTCAGAACAACATCATCGATATCAGTAGTTGCATCATGAACCTGCTCTTCTAAAGGATTCAAGAACTGGTCAAGATGCATCA…
fungi		Ascomycota	Pezizomycotina	Eurotiomycetes	Eurotiales	Aspergillus luchuensis	Aslu-Lemi-fungi	2	1844	523	23	CAGTA/TAGTA	CAGTAAAACACGGTTATAAGCAA	TA/TA	HTH_ABP1_N/HTH_Tnp_Tc5	DDE_1	DA35D	gi|1002332130|dbj|BCWF01000008.1|:685413-687256	TATAGTAAAACACGGCTATAAGCAATGATATGAGGCACGCCACCACATTGCTTATATCGAGGTCTTCCTTATATTGAATATTCTACCTAAAGTAGCCACGAATATCACTTTGTTGCGTGTTTAACACCTTTCTTCGAAGAATATCACGTTCCTGGCATGCTAGCGAGTGTAGAGATGCTTGATTAGCATCATTTTGTTGTTCTTCGTACAAACGGAGGTCATGTAATGCCTGCAGGGCCCTAGTAGATGATATAATTGGTAGAGGCTCTATCATTTCATCATCCTCTTCAACCTCATCTTCAACTGCAGTGTACTGGCTCAGAACAACATCATCGATATCAGTAGTTGCATCATGAACCTGCTCTTCTAAAGGATTCAAGAACTGGTCAAGATGCATCA…
fungi		Ascomycota	Pezizomycotina	Eurotiomycetes	Eurotiales	Aspergillus nidulans	Asni-Lemi-fungi	1	1889		25	CAGTA/CAGTA	CAGTAAAACCCCGCTATAAGGAACC	TA/TA				gi|29571021|gb|AACD01000168.1|:26631-28519	TACAGTAAAACCCCGCTATAAGGAATCAATTCAGACCGCGGTTTATATTCCTTATAGCGGGGTATTCCTTATAGCGAAAATGCTCGCCCGCTTGTATAAAGATATATTTTTCAGTCCTTTAGTAAATACAGTCCCTATTCACAGGAAAAAAAGTTCTGGATATCAGTCTGATACTGAGTCTGCATCTTCCTTTCCATCAATACTTGCTCGTGGTGTAGAAGTTCCTGAAGAAGAGTTTGATTTCCAGCTACTTGCTGCTCTTCATGCAAGTGTAGCTTGTAGAGTGCTTCTAAAGCATTATTTGCAGAGACCTTAGGAAGTGCTTCTAAGATCTCCTCATCATCAGATTCCTCGGCTTCTTCAGCACTAAATTAGGAAAGAATAAGAGTATCCAAATCC…
fungi		Ascomycota	Pezizomycotina	Leotiomycetes	Erysiphales	Blumeria graminis f. sp. hordei	Blgr1-Lemi-fungi	77	1815	414	24	CAGTC/CAGTC	CAGTCAGACCCCTGTCAAGACGAT	TA/TA		DDE_1	DD34D	gi|528292304|emb|CAUH01005581.1|:35026-36840	TACAGTCTGACCCCTGTTAAGACGATGTAATCGGGGCCGTGAAAATATCGTCATATAGAGGATATCGTTTTAAAGGATATGATTACCTAATCCAGCTATCTAGGCTACTTTATACTTTTGATGCCTCTTTTATACTCCCAATTGCAGTCTCTAATCGCTCTAATACTCTCAAATAGCTCGAATTAAGAGAATCTTAACTCTCAGTATACTCAATCAACTCTTTCAGAGCCATTTCGGCCTCTTTTGCTGTCCATAAAGGCTGTTCGTCTTGTTCTACCTCTTCTTCTTCGACTTGATTTGTTCCCAAATATTCACCTATCACCTCTTGTAAGATCATTGCCTCGTAAAGCATCATATTCCCTTCCTCTTCCTCTTCGTCCTCAAAGGGATTAAGAAAAT…
fungi		Ascomycota	Pezizomycotina	Leotiomycetes	Erysiphales	Blumeria graminis f. sp. Tritici	Blgr2-Lemi-fungi	53	1817	362	24	CAGTC/CAGTC	CAGTCAGACCCCTGTTAAGACGAT	TA/TA		DDE_1	DD34D	gi|521315566|gb|ANZE01010975.1|:801-2617	TACAGTCACACCTCTGTTAAGACGATCATGGCTAAGCCGATATTGCCGTTTATACGATATATTTTCCGAAACGAACTTCGTTCCCATACATTTACCGATTACTCGATAATCGTTCTTCAATCTCTGAATATCGTCTTAACCAGGGTTTTTTTGTTAGATTGGTGCTACAAATGCCGCCGAAAAAGTGAATTTCTATAGAGCAACGACGTGCTCTGCGACGATAGGCGCACCGCCAGGTCCCAAATCAATACAAAAATAGTGCATTGAGTGGTTCTTAGCTGAGTATGGCCATTGATTAAGCCAGTCCACAGTCTCCGAGTCCTTGAGCAAGAACTTTGCGAAACTCGACGAAGCTTCAAGTACTACTGTACTACTACGCTACAACAGCGAGCTGGAAAC…
plant	land plants	Spermatophyta	Angiospermae/Eudicots	Rosids	Brassicales	Brassica juncea var. tumida	Brju-Lemi-land plants	3	2137		26	CAAGA/CAGTA	CAAGAGAACCTCTATAAATTAATAAT	TA/TA				gi|1044628104|gb|LFQT01007547.1|:517079-519215	TACAAGAGAACCTCTATAAATTAATAATGTTGGGACTTTGAAATTATAGTAAAATTTTATTAATTTATAGAGATGTTAATTTATAGATATATAGTAAAGTTTAACAAATTTCCAAATATTCCTTTTATTTGAATAAGAAGTTTTATGTAAATGTGTATTCTTCTATGTTTTCCTTTTATTTAAAATTGTCTTCTTTACATTTACATATTTTCATGTTTTACATAATGTTCATTTTTTCTCATTTAAATTTATTTTTTGTTGCTTTAAGAGAATTATTATATATACCATTCTATATGTCACGTAAATTGACAAGCATCAAACAAAAGATCACTTTTATTCTTCTTTGGTAAGCTTTCAACAAAGTCTTCTCATCTTAAAAATATTCCAAAATCAGCGATG…
plant	land plants	Spermatophyta	Angiospermae/Eudicots	Rosids	Brassicales	Brassica napus	Brna-Lemi-land plants	9	2137		26	CAGTA/CAAGA	CAGTAAAATCTCTATAAATTAATACT	TA/TA				gi|674611351|emb|CCCW010029386.1|:18178-20314	TACAGTAAAATCTCTATAAATTAATACTCGATAAATTAATAATCTCTATAAATTAATAAACTTTGTCGGTCTCAACTTGGACCAGTGTAAAATTTGTCAAAAATCGATAAAATAATAAGATAATAATACTTTTAAAATTCCCATGTAAATATATGGTCCCAAAAATATCATAAATTGATAAATACTATATAAGAACTTATGCATATATCTAAGATAGTCTACTAAAATATGAGTCTATTGTTGTCTGTTTCTTCTTAAAATTAAAATCCTTTTTGAGCTAATCTCTGATTTTTCTTATTGCATCAAGAACTCCTGGTGTTGTCTTCTCGAACTGCATCCAAAAGTTGTGACGAGTTTTAGACGCGACAATTGCTTCCTTACGTGTAACTGTTTCCAAAG…
plant	land plants	Spermatophyta	Angiospermae/Eudicots	Rosids	Brassicales	Brassica rapa	Brra-Lemi-land plants	3	2139		26	CAGTA/CAAGA	CAGTAAAATCTCTATAAATTAATACT	TA/TA				gi|1304248912|gb|AENI02000077.1|:730951-733087	TACAGTAAAATCTCTATAAATTAATACTCGATAAATTAATAATCTCTATAAATTAATAAACTTTGTCGGTCCCAACTTGGACCAGTGTAAAATTTGTCAAAAATCGATAAAATAATAAGATAATAATACTTTTAAAATTCCCATGTAAATATATGGTCCCAAAAATATCATAAATTGATAAATACTATATAAGAACTTATGCATATATCTAAGATAGTCTACTAAAATATGAGTCTATTGTCTTCTGTTTCTTCTTAAAATTAAAATCCTTTTGGAGCTAATCTCTGATTTTTCTTATTGCATCAAGAACTCCTGGTGTTGTCTTCTCGAACTGCATCCAAAAGTTGTGACGAGTTTTAGACGCGACAATTGCTTCCTTACGTGTAACTGTTTCCAAAG…
plant	land plants	Spermatophyta	Angiospermae/Eudicots	Asterids	Solanales	Capsicum baccatum	Caba-Lemi-land plants	236	2183	521	25	CAGTA/CAGTA	CAGTATAACCTCGATAAATTAATAC	TA/TA	HTH_ABP1_N/HTH_Tnp_Tc5	DDE_1	DD31D	gi|1270999484|gb|MLFT02000009.1|:30623472-30625654	TACAGTATAACCTCGATAAATTAATACTGTTGGAACCGTCAAATTTTATTAATTTAGCGAGGTATTAATTAATCGTATAAATTAATAATTATTAATTTATAAATTATATACTTTTTGGGTCCATATTATGAATGTACCTAGGTGTACGTGAAAACTAATTTCTACATTGACTATTAATTATGCATACTTAACCAAATTCATGTATTTTTGCTGATACATTTTCAATATTCTATGTATATCTTAATAAAATATATAAATCTACTTAATTATTAATGTAGTTACATGCTACATTCATTAAAATGTATAAATCCACTCAATTATTAATGTAGTTACACGTACATACATTAACTAAGTTACTATATAAATAGATATATTATGCAAGTCTTCAAATCAAAAAAC…
plant	land plants	Spermatophyta	Angiospermae/Eudicots	Rosids	Fabales	Cajanus cajan	Caca-Lemi-land plants	10	2169	413	25	CAGTA/CAGTA	CAGTAGAAACTCTTTAAATTAATA	TA/TA		DDE_1	DD31D	gi|450333230|gb|AGCT01004566.1|:34148-36311	TACAGGTAGAAACTCTTTAAATTAATAATGTCAGGATCGGAGAAATTTATTAATTTAGAGAGTTATTAATTTATCGATAAATTAATAATTATTAATTTTAAGAGTTTTTAAGTAATTATACTGTACATACCAAATAAAAAGGCAAATTAATTAGTCTATGCCTCTTAGAATTACGTTGCAGCGAATCTTGAGACTCAACGTAAATTAGTAACTTTTGAAGTACATATGCATTGAAAATCAATACGTAATGACTTTTGAAGTACATATGCATTGGAAATCAATAATGACTTTTGAAGTACAGTAAATGTAAACAAGAGGAACAAATGTGTTCAATGTATTCTTAAGCAAGTTTGGCATATATAAATTACATGAATGTGTTAGAGTATTCAAACCATATCT…
plant	land plants	Spermatophyta	Angiospermae/Eudicots	Rosids	Brassicales	Capsella rubella	Caru-Lemi-land plants	2	2176	520	26	CAGTA/CAGTA	CAGTAAAACCTCTATAAATTAATAAT	TA/TA	HTH_ABP1_N/HTH_Tnp_Tc5	DDE_1	DD31D	gi|481012029|gb|ANNY01002013.1|:47620-49795	TACAGTAAAACCTCTATAAATTAATAATGTTGGGACCAGCAAATTCTATTAATTTATAGAGGTATTAATTTATCGATAAATTAATAATTTATTAATTTATAAAGAGATTTGCTGATTTTCTAATTTCTGAAAATTTACTATTAAAAATAAGAAGTTTTAAATATATATTCATATTTTTATAGAATTGTCTTAATACAGTATATAGTTTCTATACTTTTATATATAGTTTACATATTGTTTTATGAATTTTTCTATTTTTTTATTTCCTTATTATTTAGTGCATCACGTAGAAGTTTTTACATAAGGAACATTGAAGCCTTAGTTTGGTTTTGTATTACTAAAATTTTAGAGACGTGATTTTCTTAGGTCTTTGATAGTATAGAAAGTCAACAATGGTGT…
plant	land plants	Spermatophyta	Angiospermae/Eudicots	Rosids	Brassicales	Camelina sativa	Casa-Lemi-land plants	11	2157	521	28	CAGTA/CAGTA	CAGTAAAACCTCTATAAATTAATATTCT	TA/TA	HTH_ABP1_N/HTH_Tnp_Tc5	DDE_1	DD31D	gi|612474234|gb|JFZQ01000450.1|:2282497-2284653	TACAGTAAAACCTCTATAAATTAATATTCTATAAATTAATAAACACGATAAATTAATAATTTTTGCTGGTCCCAAGTCGGGACAATGTAAAAATTAACAATATTCGATAAGATAATAAGATAATAATTTTTTCGAAATCTCCTTATAAAATATGGTCCCAATAATATCATAAATTAATAATCATAAATCATAGGCATAAATACTAAGACAATTTTGTAAAATATGAATCTAGTGTTGTTTGTCTTTTCTTAAAGTTGGAATCTCGTTGGAGTTCATCTCTGATTTTCCTTATTGCATCAAAAACTCCTGGTGTTGTCTTCTCGATTTGCATCCAAAAGTTGTGAAGAGTTCTAGACGCGATAATTGCTTCCTTACGTGTAACTGGTTCCAAAGGTTCCA…
fungi		Ascomycota	Pezizomycotina	Dothideomycetes	Capnodiales	Cercospora sojina	Ceso-Lemi-fungi	46	1828	534	28	CAGTG/CAGTG	CAGTGTAACTTGTCTAAGACGATCCTCC	TA/TA	HTH_ABP1_N/HTH_Tnp_Tc5	DDE_1	DD37D	gi|1255561034|gb|NFUF01000025.1|:135214-137041	TACAGTGTAACTTGTCTAAGACGATTCTACCTAATGAGCATGGACTGATCGTGTTGTGGAGGTTATCGTCTTGAAGAATGCCAAGTCTATTGATTACTAAACCATCCTGTGATAGACTGCTGAACCAACCTCTGTTGCCTGCGGCCCTGGAGGAGTTGTTCGTAGCTATCAAGCGTTGCAGTGAAGTTGCTATCACTGTCTGCTTGTTGTTCTTCATAAAGATGGAGTGTCTGTAAGGCAGAGAGGGCTGTTGACACTGATATAGGAGGAATAACTTCCCCCTCCTCTTCACTCTCATACTCTGGCTGTGGGTTAATTATGCCAGCAATCTGCAGTTCCAACTCCTCTTTAGAAACTATGTCTTCAACTGCCTCCTCCTTAGGGTTAAGAAGGCTGTCA…
plant	red algae			Florideophyceae	Gigartinales	Chondrus crispus	Chcr-Lemi-1-red algae	10	2119	572	23	CAGTA/CAGTA	CAGTATAACCCCCCTATAGGAAT	TA/TA	HTH_Tnp_Tc5	DDE_1	DD35D	gi|472164010|emb|CAKH01001227.1|:43618-45736	TACAGTATAACCCCCCTATAGGAATGGGGTCGGTAGAATCTAGTCATATTCATAGTGAGGGGTGTATCCGTCGAAGAGGTACACTTTTCAAATATTTTACACGTGTAGCCTAGCCCCAAAAGGACGTTATTTTCGTCTGAATGGCGCTATCCTGCTGATCACGCCTTATCTCGCGCTGAACACGAGAAATACCTCCTGTAGTGTGAGCATAGCCTCCATACTGCTCCATAATAAGCCTTGCAGTAGCAAGGTTGCGCAGCTGCTCCCGACGGGAAGGCAAACTTGTAGGGGTTTGACCTTCTATATCTTCATTCTCGCCTGTATCTGTCATTCCATTAAGAACAAACCCAATGATTTCATCATCTGTGACCTCCGCCGTTGCACTGTTGTCTGAGGGAT…
plant	red algae			Florideophyceae	Gigartinales	Chondrus crispus	Chcr-Lemi-2-red algae	4	3116	435	18	CAGTG/CAGTG	CAGTGGGTTCGCGATA	TA/TA		DDE_1	DD33D	gi|472161636|emb|CAKH01003099.1|:78929-82044	TACAGTGGGTTCGCGATACAGTGAACCCTCTCGATATGGATACGCTCGGTGGACGTAATCCGTATCCATTTGCGGAGGATATTCACATCCGGAGACCGTATCATAACGTATCATAACGGTGTCACGGTGCATCTCTCAGAATGTCTGTGCTTTACTTAAAAAATGTATCTAAATGCATTGAATGCGCTCTGCTTGCGTAGTTATAAGATGACCTGTGATGTTTACCCTATTTGCAAATTGGGCAGAGACCCAAGTTGCGACTGCGCGTTCGAGATATGGGCTGGTAACTGACGCGGAGCGCTTGAACTTTTTTGTAGAGATATCGGGACGAAAACCATACTTTCCGTTGATGATGCGGGACATGACAGCTTGAGCAGGAGGTTTAGAAAGGGAAAACTG…
plant	red algae			Florideophyceae	Gigartinales	Chondrus crispus	Chcr-Lemi-3-red algae	6	2014	527	17	CAGTG/CAGTA	CAGTGTTCCTCCGCTTT	TA/TA	HTH_Tnp_Tc5	DDE_1	DD33D	gi|472163603|emb|CAKH01001631.1|:58501-60514	TACAGTGTTCCTCCGCTTTTTGCAGACCCCCCTGTCCGTATATCCTCGAAAGTTGCATACAAATGTCATTTGCCATGAAAAAAGGGGCGCCATGTACCTGGAATGGCCAATATACTGCATACTCCATACATGCATACACAATCCAAGCGGCAGCATGATTTTCAGATATATTTTAGATAAATTTCCCCCGCATATATCACATTCCTGAGATGTGAAATGCCAAGTCTGAAGTTGGTTAGCCAACAGTTTCACATCTGACATCCACAGATCGCCGATTCTCTCTGTGCCTCTTTTCCAGCATCGTTCCAACACTATCCTCGAGCCATTCCCCTCGGACACCAAAAATGAGCCACGCACTTACCGTGCGCCAAAAACAGCTCATTACTGATGAGCACCAGC…
plant	red algae			Florideophyceae	Gigartinales	Chondrus crispus	Chcr-Lemi-4-red algae	12	2152	552	23	CAGTG/CAGTG	CAGTGAATCCTCGCTAACTGCAT	TA/TA	HTH_Tnp_Tc5	DDE_1	DD33D	gi|472164305|emb|CAKH01000949.1|:12802-14953	TACAGTGAATCCTCGCTAACTGCATATGAAAAGTGGACGGCTTTCGTATGCAGTTGGCGAACATATGCACTTGTCGAAAATGTCCATATATAGGGCATCTATGGAACATCAGTAAACGCCTCATTTTTATTCAAAAAATTCAGATATGCGGGTCTGCCGTGCTGACTTGGCCTGCTGGAGTTTTACATCACGCTGCAAGGTGCGCAGAGAGCCCAAGACTAGCGGGTCTGCAAAGTCCGCGCTCTCAAGAAGGTGGCGCACTACAACAATACACCTCAAGCGCTCTTCATATCCGACCCCCTCCAAGTAAGATGCAGTCTCTGCATCACTTTCCTCGCTTTCAACTTCCCCATCTGTCATCGCCGCCACTGCCCCCGACACAAGAGTTGTGTCATCGGG…
plant	red algae			Florideophyceae	Gigartinales	Chondrus crispus	Chcr-Lemi-5-red algae	7	2022	528	25	CAGTC/CAGTC	CAGTCATCCCTTGATAGAAGGAATC	TA/TA	HTH_Tnp_Tc5	DDE_1	ND33D	gi|472163578|emb|CAKH01001656.1|:435-2456	TACAGTCATCCCTTGATAGAAGGAATCGGCTGGTGGACATGATTGGATTCCTTGTCCTAAGGATTCCTTTTACAGAGCAAAAAATTATTTTCGGAAATAGCTGTCGATGCGAGCTTGACGTAAGCCTGCAGCACGCTCACGCTGAATCTCCCGGCGCAATGAACGCAGACGTCGGTGTAGTTCCAAATCGATCTCGGTCCTGGACTCATTCGCGCGCAGTAGAAGGGCGATAGATTTCAGTTTCGCCTCACAGGTGATGACTGGCCCTGCCTCATCCTCCTCATCCGATTCACATCGACCCCCAACCCCACGGCCCTGCTCAGTGACAGCCATAACTACACAATCAACCATATCTCCATGCTCGAATCCCTGCCAAATGTCCGTCTCATCAGAGTTCAA…
plant	red algae			Florideophyceae	Gigartinales	Chondrus crispus	Chcr-Lemi-6-red algae	3	2158	309	27	CAGTA/CAGTA	CAGTAGTCTCTCCTTATTTGTAACAGC	TA/TA		DDE_1	?D33D	gi|472161596|emb|CAKH01003139.1|:3758-5915	TACAGTAGTCTCTCCTTATTTGTAACAGCCAGTATTTGCAACCACCTCTTTTTTGCAACCAAAGCGGTCCACCAAGTTGGGAGAGGACAAACTTTAATCAAAAAACCATGTTGTTCCATTTTCTATTACTGCAACCGGTTTAATGGCTTCTTACATATATTTTGCCTGCACTGAGAGCCATAAACCGTCAGAAAAATCTGGTAGTGAACCGTTGAACAGTAGAAATGCTGCTAACCCTGCTGTCAACTGTTCCACGGTTCCGTTGCAGGTTTTGAAGCAACGAAAATTGCCTTCCTTCTCGACAAAAAATAAGGCTATTTAATTAGCACCGTGCCGTAAGGATGTGTTGCTCAATCACCAAAGCGACATCCTGTAACCCCTTCCCCCATTTTTTCACAA…
fungi		Ascomycota	Pezizomycotina	Eurotiomycetes	Onygenales	Coccidioides immitis	Coim-Lemi-fungi	8	1824	519	22	CAGTA/CAGTA	CAGTAATGCCTCTATATGACGAT	TA/TA	HTH_ABP1_N/HTH_Tnp_Tc5	DDE_1	DD38D	gi|151711758|gb|ABBC01002976.1|:5020-6840	TACAGTAATGCCTCTATATGACGATCACTTTATATAACGAATCCTCTAATATAACAAACAAAAATCTCTTTCAAAATTAAATCTTCATACAAAATATTCGTGAACCTCTATACGGAGTACTACGAAATTCATTATCTGTCAAGATTTCTTAATAATTCGTTATAACGAGGCCAAAAAAGGACCAAAATGCCCCGCCGAACTGCGATTTCGATCGAGCAGAAGAAGGAATTACGCTCCTACAAAGCTCTTAATCCTTCCCTCTCCAACAAGGCCTTGAAGCAGTGGTTTGAGGCCCTATATAAGCAAAAGATTGCTTTATCTTCAGTCTCCGAGATCCTTTCTAAACGATACGAACACCTTGACCGGCCTGTCAACCGTACGTCAAACCAGAAGCGCTAC…
fungi		Ascomycota	Pezizomycotina	Eurotiomycetes	Onygenales	Coccidioides posadasii str. Silveira	Copo-Lemi-fungi	3	1833	519	22	CAGTG/CAGTG	CAGTGATGCCTCTATATAACGA	TA/TA	HTH_ABP1_N/HTH_Tnp_Tc5	DDE_1	DD38D	gi|294654137|gb|ABAI02000157.1|:86670-88502	TACAGTGATGCCTCTATATAACGATCACTTTATATAACGAATCCTCTAATATAACAAACAAAAATCTCTTCCAAGATTAAATCTTCATACGAAATATTCGTTAACCTCTATACGGAGTACTCCGTACTACAAAATTCATTAAATATCTCTCAAGATTTCTTAATAATTCGTTATAACGAGGCCAAAAAGGGACCAAAATGCCCCGCCGAACCGCGATTTCAATCGAGCAGAAGAAGGAATTACGCTCCCACAAAGCTCTTAATCCTTCCCTCTCCAACAAGGCCTTGAAGCAGTGGTTTGAGGCCCTATATAAGCAAAAGATTGCTTTATCTTCAGTCTCCGAGATCCTTTCTAAACGATACGAACACCTTGACCGGCCTGTCAACCGTACGTCAAACC…
fungi		Ascomycota	Pezizomycotina	Eurotiomycetes	Verrucariales	Endocarpon pusillum	Enpu-Lemi-fungi	8	2047	562	25	CAGTA/CAGTA	CAGTGTAACTTGTCTAAGACGATCCTCC	TA/TA	HTH_ABP1_N/HTH_Tnp_Tc5	DDE_1	DD38D	gi|602249122|gb|JFDM01000097.1|:65554-67600	TACAGTAAACCCTCTCTATAACGAATCAAGTCTTGCAACGTTTTTTGTTCGTTATAACCAGATTTTCGTTATAACCAATTGGCCGAAGTTACGCTGGGACTTGCTTGGCGCCAAGATAGACTCAAAATAGCATGCGATGAGCATGCTATAAACAGGGTAACAACGGCGCCGGTGACCTTTTATGGTCTTGAGTCTACATAAGGTAGCTACTTATCTGAGTTTGCTGTTTGCCGCCAAAGATCCTGCCCCTTACAGTCACTTCCAACCTCGCTAAATGACGAAGTGTATCACTGTCGCCGTCCTTCTGTTGCTCTTCATATCTCTGCAAGAGTTGAACAGCTTGCATTGCCTCCTGCTGTCGAATTGGTGCGACTTCTACAGGCTCCTCACCGGTCTCTT…
plant	land plants	Spermatophyta	Angiospermae/Eudicots	Rosids	Brassicales	Eutrema salsugineum	Eusa-Lemi-land plants	15	2119	516	24	CAGTA/CAGTA	CAGTAAATTTTCTATAAATTAATA	TA/TA	HTH_Tnp_Tc5	DDE_1	DD31D	gi|393268499|gb|AHIU01013139.1|:17456-19574	TACAGTAAAACATCTATAAATTAATATTTGATAAATTAATAATCACTATAAAATAATAAATTTTTCTGATCCCAAGTCAGACCAATGTAAAAATCCATTAAATTCGATAAAATAGTAAGATACTAATTTTTTTTAAAACCCTTATGTAAATATATGGTACCAACAAAAATATAAATTAATAATCATAAAAATAAGGCAAATATGTCTAAGGCAATCTACTAAAATATGACTCTATTATTGTTTGTCTTTTCTGAAAGTTGGAAACTCGTTGGAGTTCATCTCTAATTTTTCTGATTGCATCAACAACTCCTGGTATTGGCTTCTCAATCTGCATCCAAAAATTGTGAAGAGTTNTTGAANCCAGAATCGCTTCCTTACNTGAAANTGTTTTCAAAGGTT…
plant	land plants	Spermatophyta	Angiospermae/Eudicots	Rosids	Brassicales	Euclidium syriacum	Eusy-Lemi-land plants	1	2666		24	CAGTA/CAGTA	CAGTAAAACCTCGATAAATTAATA	TA/TA				gi|1126734476|emb|FPAK01000004.1|:11932969-11935634	TACAGTAAAACCTCGATAAATTAATAACATCGAAATCGGAGAAATTTATTAATTTATAGAAGTATTAATTTATCGATAAACTAATAATTATTAATTTATCGAGAAAATAATAATTTATTAATTTTAAGATGGATACATCTTTAATACTTATTCTCATGAAAAATATATTTTAATTCGTTTACATTTTTTATTTATAATCATGTTTTTCAATCGCTAATGTTGAATCGTGAGACTGAATATAATATTACTTCACCTTTCGAAACGATTACACGTAAAAAAACAATTATCGCATCTTGATCTCTTCACAATATATTATGTATGTATAAATTTATATACATCATTATTAATTTATGATACTATTGAGATCATATATTTACATTAGAGTTTCTAGTAATTATC…
plant	land plants	Spermatophyta	Angiospermae/Eudicots	Asterids	Lamiales	Fraxinus excelsior	Frex-Lemi-land plants	50	2175	522	23	CAGTT/CAGTT	CAGTTAAACATCGATAAAGTAAT	TA/TA	HTH_ABP1_N/HTH_Tnp_Tc5	DDE_1	DD31D	gi|1134093813|emb|FTPI01005679.1|:28345-30519	TACAGTTAAACATCGATAAAGTAATGTTCGATAAAGTAATAACCTCGATTATATAATAATTTCTTTCGATCCCGACTTGTGCCAATGGACTAAAGTAATAACCTCGCTAAATGCATTAAGTAATAAAAAAAAGTTGAATCCTTAAGGTCCCAATAAAAATATAAAGTAATAATTACTGGATTCATTGAGATATATATATATATATATAGACCAAAATCTTTCAATCAATCAACAATACCCGTACAATAATCATTCCTTTTGAAAATATGCATCTATAGTTGATTGTTTATTCTTCCCACCTAAACTAAAATGAACCACATCCTTAACTTTTTGTAGAGTATACACAACTTCCGAAATATTTTGCTCGTGTTGTAGCAAGTAGTTGCTTAAGGTGACTAT…
plant	land plants	Spermatophyta	Angiospermae/Eudicots	Rosids	Fabales	Glycine max	Glma-Lemi-land plants	84	2131	436	26	CAGTA/CAGTT	CAGTAGAAACTCTTTAAATTAATACT	TA/TA	HTH_Tnp_Tc5	DDE_1	DD31D	gi|940801433|gb|ACUP02011801.1|:51109-53239	TACAGTAGAAACTCTTTAAATTAATACTCGGTAAATTAATAAACTCTCTAAAATAATAAATTTGTCCGGTCCCGACTTGGGCCAATGTAAAAAATTGAAAAACTCGATAAAATAATAAGATAATAATTTTTCGTCAAATACCTTTATAATTTTCGGTCCCAAGAAAATCATAAATTAATAATTCATAGAAACTGAAAAAAAATATATTACACTCTATTAAAATATGATTCAATAGTTGTCTGTTTTCCTTTAAAGTTCAAGTTTATTTGGAGCTCATCTCTAACTTTTCTTATTGCATCCAATAGCTCAGGTGTTGTATTTTTGTATTGTATCATAAAGTTGTGAAGAGTGTTCGATGCCATAAGTGCTTCCTTTCGTGTAACAGGATCCAAAGACACC…
plant	land plants	Spermatophyta	Angiospermae/Eudicots	Rosids	Malvales	Gossypium arboreum	Goar-Lemi-land plants	25	2165		14	CAGTA/CAGTA	CAGTAAAACCTCGA	TA/TA				gi|602384329|gb|AYOE01019524.1|:54772-56936	TACAGTAAAACCTCGATAAATGAGTATTCAATAAATTAACAAGCTTGGTTAAATAATAATTTTTTTTGGTCCCGACTTGGGCCAAGGGGATAAAATAATAACCTCGCTAAATGCATAAGATAATAAGTTTTAGAAAAATCCTTAGGGGTCTAATGAAAATATAAAATAATAATTCATTAAATATACTAAAAATTTTATATACAATACATAAAACTAAAGTGCTTTCTAGACAACTCTTAATTTTTTTCAATTTTATTTTTTTACTAAAATATACATCTATATTTAACTGCTTCTTCTTTGCATGTGATTGCATGTGAATCAAATTCAATTTCATTTTTAACTTTTAAAAGAGCATAAACCAAATCTGGTATATTCTTCTCGTATTGTATTAAATAATTC…
plant	land plants	Spermatophyta	Angiospermae/Eudicots	Rosids	Malvales	Gossypium barbadense	Goba-Lemi-land plants	110	2176		18	CAATA/CAGCA	CAATAAAACCTCTATAAA	TA/TA				gb|AXCG01194714.1|:11740-13915	TACAATAAAACCTCTATAAAATAATACTCTTGGGACCCGAAAAAATTATTATTTTATCGAGGTTATTAATTTATCGATAAATAAATATTTTATTACTTTATCGATAAATTAATATTTATTAATTTAGAGAATATTTCATACTTTATGCATGGTTTTTTTATTATCAAAATCCAATATGCATGTATGTCCAATGAATCAAAATTAATTGGTTCATGTAAAAAAAAAAGAGTTAATTGATTGGTTCATGTAACCAAAAAGAAAAAAAAGTTAATAGTTTCAAAATTCAATACATATATATTCATTGGATAGATTAAAATTTTGTTATAAATAGACACATGTATGTATCAAAATATTGTAATTCATATAATCTTTTCCTCCATGGCTTCCCATTTGAAAGGT…
plant	land plants	Spermatophyta	Angiospermae/Eudicots	Asterids	Asterales	Helianthus annuus	Hean-Lemi-land plants	16	2185	502	27	CAGTA/CAGTA	CAGTAGAAACTCTATAAAATAATACAC	TA/TA		DDE_1	?D31D	gi|1190050299|gb|MNCJ01006070.1|:96928-99112	TACAGTAGAAACTCTATAAAATAATACACTTGGGACCACCAAAATTTATTAATTAAAAGAGTTATTAATTAATCGATAAAATAATAATTATTAATTTATATATTAATTAATATTTTATTAATTTATAGTAGAATACTTTGTTTACAAACACCTTTCAAGCTTCCACTTAATTATTGTATATAATGCATGTATATCAAATGAACGGCCCAATTTGAAAGAAACCTTCAATCTCCCACCTTATTATGCTTCTTGTGTTAAATGTATCACTTTATGGACATTAAAAATATTTTCTATATAAATACAAGATCAAAATAGGTTAACACAAACAAATCATACACACAACATGGCTTCCCATCTTAAAGGTGTGAAAAAAACAACAATGACAGACGAGATTCGAAG…
plant	land plants	Spermatophyta	Angiospermae/Eudicots	Rosids	Malvales	Hibiscus syriacus	Hisy-Lemi-land plants	15	2114	436	26	CAGTA/CATTT	CAGTAGAAACTCTTTAAATTAATACT	TA/TA	HTH_Tnp_Tc5	DDE_1	DD31D	gi|1048316222|gb|MBGJ01003875.1|:41523-43636	TACAGTAGAAACTCTTTAAATTAATACTCGGTAAATTAATAAACTCTCTAAAATAATAAATTTGTCTGGTCCCGACTTGGGCCAATGTAAAAAATTGAAAAACTCGATAAAATAATAAGATAATAATTTTTCGTGAGATCCCTTTATGATTTTCGGTCCCAAGAAAATCATAAATTAATAATTCATAGAAACTGAAAAAAATATATTACACTCTATTGAAATATGATTCAATAGTTGTCTGTTTTCTTTTAAAGTTCAAGTCTATTTGGAGCTCATCTCTAACTTTTCTTATTGCATCCAATAGCTCAGGTGTTGTATTTTTGTATTGTATCATAAAGTTGTGAAGAGTGTTCGACGCCGTAAGTGCTTCCTTTCGTGTAACAGGCTCCAAAGACATCA…
plant	red algae			Florideophyceae	Gigartinales	Kappaphycus alvarezii	Kaal-Lemi-1-red algae	6	2251	489	26	CAGTACAGTA	CAGTAGAATCGCGATAAGCGGAACGC	TA/TA		DDE_1	DD33D	gi|1209682892|gb|NADL01000493.1|:14753-17001	TACAGTAGAATCGCGATAAGCGGAACGCACGCTACGCGGAACCACACGTTAAGTGGAACAAAGAGCTGACTCCCGTTCGGAAATGAATGAAATTTTAATCGAAATTAAAAGGGGGGTTCCACTTCGCCTAACTGGAACCACACATAGCTTCAATTTTCTAATAATTATAAA-TTAATTATTAATAAAATACCCCTATATCGCTCGTTGACTTGAGCAAATCGTTGAAAATTAGGTAAGCTGGCATGCTTTCAATCAATCAAATCTATTAAAGCGTGCACTGTACGAGACTGAAGAAAAACGGTCAGAATAGTCAAAGCTGCCAACGGCTAAAAACGGTGAAACAGTGTTCCAAAAAGG-GGCGATTCTGTAGCCAGCTGGGACAAGCGCAAAGATCCAG…
plant	red algae			Florideophyceae	Gigartinales	Kappaphycus alvarezii	Kaal-Lemi-2-red algae	21	2097	528	24	CAGTG/CAGTG	CAGTGGTTGCTCGATAATTGCACC	TA/TA	HTH_Tnp_Tc5	DDE_1	DD33D	gi|1209682985|gb|NADL01000400.1|:1162979-1165075	TACAGTGGTTGCTCGATAATTGCACCGGAGCGGTGGACCTCCACTTGGTGTAATTAATGTATTGGTGCAATAACAAAGACTGTATGAATACACGTGTCAGATTACTCAGTTGATTTAACTACAATCACCTCCCATCATCTCATCCAGCGTCAGCTGCCTACGGGCACAGCGGACCTCCTCGCGAATCTCGCTCTGAAGGTAACAGAGCGCCCTGCGTAGGGGGGCGGCCAGACTGCCTCGCGCTACAGCATACCTCTTGACCATTGCAATTGGACGTAGAGTCTCTTTGCGGGGAGGCATCTGTGGAGATTCAATCGGTTCTTCCTCATCGCTGCTGTCGCCGTCAATGTGCTCATCTACCATTTGATCAACCAGCGTGTCTAGCGAAACAATTTGAGT…
plant	red algae			Florideophyceae	Gigartinales	Kappaphycus alvarezii	Kaal-Lemi-3-red algae	7	2246	346	23	CAGTA/CAGTA	CAGTAGAATCGCGATAAGCGGAA	TA/TA		DDE_1	DD33D	gi|1209681393|gb|NADL01000848.1|:221621-223866	TACAGTAGAATCGCGATAAGCGGAACGCACGCTACGCGGAACCACTCGCTACGCGGAACCATCCGTTAAGTGGAACAAAGAGTTGACTCCCGTTCGGAAATGAATGAAATTTTAATCGAAATTAAAGGGAGGTTCCACTTCGCCTAACTGGAACCACACATAGCTTCAATTTTCTAATATTTATAAATTTAATTATTAATAAAATACCCCTATATCGCTTGTTGACTTGAGCAAATCGTTGAAAATTAGGTAAGCTGGCATGCTTTCAATCAATCAAATCTATTATAGCGTGCACTGTACGAGACTGAAGAAAAACGGTCAGAATAGTCAAAGCTGCCAACGGCTAAAAACAGTGAAACAGTTTTCCAAAATGGGGGCCATTCTGTCGCCAGCTGGGAC…
plant	red algae			Florideophyceae	Gigartinales	Kappaphycus alvarezii	Kaal-Lemi-4-red algae	13	2055	391	26	CAGTA/CAGTA	CAGTAGTCTCGCGATAATTGTAATAC	TA/TA		DDE_1	DD33D	gi|1209682988|gb|NADL01000397.1|:917273-919327	TACAGTAGTCTCGCGATAATTGTAATACACGATAAGCGTAACGGCACTTTATTTGAAACAGACCCCCGTTTCCCGACTCGGGAAACGCCAAAAAAATAACTAAAATTAAACATCGTTTCAATAAACGATAATTGAATCGGATATTTTCCCTGGCCAGGGCACCAGGCCTTGTTAATAATACTTTATCTCTGAATGCGTACAAACCCAGTAGAACAAAGGCGACAAACACCGCAGAGACTGTCTTTCTACGCATTCCAGTATGCAAATCATGACATCCAGCAAACAGAAGTGCACGGCATTGACCATGTGGCAAAAGCGACAGATATGCATCCACCACTCAACTGAAAAGGACAAGGGAAATAAACCCTCACTTTCGCAGCTCGCTGAATGGGCCAAGGC…
Animal	vertebrate	Chordata		lobe-finned fishes	Coelacanthiformes	Latimeria chalumnae	Lach-Lemi-lobe-finned fishes	75	2643	510	24	CAGTG/CAGTG	CAGTGGACCCTTGTTATAATGAAA	TA/TA		DDE_1	DD31D	gi|405927685|dbj|BAHO01008535.1|:13201-15843	TACAGTGGACCCTTGTTATAATGAAAGGTTTGGTTCCCAGAGGTTTCTTTCGCTATATCAAATTTTTCGTTATTTCAAATCTGATGTCTGAACCATGTTATCCCATTACATAAATTGACACATTCTATCCCTAATTATTTACTAAAATAATTACAGTACTTTAATACAGTATGTACATATGTATTTATTTATGTACATTATTTATGTACATTTATAATTAAAGGGATTATTGCAGATTATTCACCTGATGACATTTACAACTTCGCTACTTTCTACTTCGCTACTAACAACTATGCTACTTTCAACTTCGATGAAACGGGCTTATTTTACAAGCTGGGTCCTAGCAGATTTTTTATATATATACCAATATATAATAATAATATAATACTGTATCTGCAT…
fungi		Ascomycota	Saccharomycotina	Saccharomycetes	Saccharomycetales	Lipomyces starkeyi	List-Lemi-fungi	3	1845	520	23	CAGTA/CAGTA	CAGTAAACCCTCGATATAACGAA	TA/TA	HTH_ABP1_N/HTH_Tnp_Tc5	DDE_1	DD38D	gi|1035967311|gb|LSGR01000348.1|:70018-71862	TACAGTAAACCCTCGGTGTAACGAACGCCGTTATAGCGAATTCCTCGATATAACGAGACGCACGCGTTGTCCGAATTAAAATCTCACACAAAATTCGTTGTTCCTCGATACAACGACATTCGTTAGCTGCAGTATTAGTGCCATACAAAATTCGTTATATCAAGGGTGGAGAGTCTGCAATGCCCGGCCGACAGGCGATCCCAAACAGCCACAAGGTTGCGTTACGCGCTCAACGCCAGTTGCGACCTACTGCAAGCAACTACGATCTCCAACAATGGTTCAAGGATACCTATAATCGGAATATCTCATCTTCTTCAGTGTCTGAAATCCTTTCTTCTCGGTATAGTCACCTTGACCAGTCATCGAGTGATCGAGCCCCTGCGCCGGATGCAAAACGTT…
fungi		Ascomycota	Saccharomycotina	Saccharomycetes	Saccharomycetales	Metschnikowia fructicola	Mefr-Lemi-fungi	2	2535	671	23	CAGTC/CAGTC	CAGTCTTCCCTCGTTACAAGACA	TA/	HTH_Tnp_Tc5	DDE_1	DD37D	gi|1035371354|gb|ANFW02000019.1|:27461-29995	CACAGTCTTCCCTCGTTACAAGACAGATCATCTTATCACACACTTTTCTGAGCCCCATCCGAGGTACGAGGGAGATTCTCACTATGTGCAGGACATCTGAGTAGAAGACTGGGGGAACAACCTTACATCACGTTCACTCTATTTTGGGGCACTCTTATTTCACGAAATTGCAGGTGTGCATCATCCAGCTAACAAGGAGCTATCAATACTTACCTTTTTAGTAGGGGCCCGCATTTCCAAAGCCCTTTTTCGCACATTTCCTAAGACAAGTAGTCCTTTACTCTTTTCGTGTTCTAATGGTTCCGCTTCTTTCAAAAATCCCATCATGTAATCAGCCATGTAAATAATCTTTTGAGGGTCGTACTTCAGCTGATACACAAAGTCCCCGTCGCTGTCAAC…
plant	land plants	Spermatophyta	Angiospermae/Eudicots	Rosids	Fabales	Medicago truncatula	Metr-Lemi-land plants	108	2134	535	24	CAGTA/CAGTA	CAGTAGAAACTCTTTAAATTAATA	TA/TA	HTH_ABP1_N/HTH_Tnp_Tc5	DDE_1	DD31D	gi|1231349037|gb|MKZU01000057.1|:672458-674591	TACAGTAGAAACTCTTTAAATTAATACTCGGTAAATTAATAAACTCTCTAAAATAATAAATTTGTCCTGTCCCAACTTGGGCCAGTGTAAAAAATTGAATAATTCGATAAAATAATAAGATAATAATTTTTTGGGAGATCCCTTTATAATTTTCGGTCCCAAGAAAATCATAAATTAATAATTCATAGAAACTGAAAAAAAATATATTACACTTTGTTGAAATATGATTCAATAGTTGTTTGTTTTCCTTTAAAGTTCAAGTCTGTTTGGAGCTCATCTCTAACTTTTCTTATTGCATCCAATAGCTGAGGTGTTGTATTTTTGTATTGTATCATAAAGTTGTGAAGAGTGTTCGACGCCATAAGTGCTTCCTTTCGCGTAACAGGCTCCAAAGACACC…
plant	land plants	Spermatophyta	Angiospermae/Eudicots	Asterids	Solanales	Nicotiana obtusifolia	Niob-Lemi-land plants	102	2124	520	26	CAGTC/CAGTA	CAGTCAAACCTCTATAAATTAATAAT	TA/TA	HTH_ABP1_N/HTH_Tnp_Tc5	DDE_1	DD31D	gb|MCJB01029549.1|:79176-81299	TACAGTCAAACCTCTATAAATTAATAATGTTAGGACCATGAAATTTTATTAATTTAGCGAGGTATTAATTAATCGCGTAAATTAATAATTATTAATTTATAGAGTATGTAGTTTATATATCTACAATGTGAATATGTATGAAATACATGAATTTAATTAATAAGTATTAATCATGCATATTAATTAAATTCATGTATTTTCATTGATAAATATTTAGTATTCCATACATATCTCAAGTTAAATGTATAAATCCACTCAACTATTAATGTAGTTACATGTACTAACATTAACTAAGTTACTATATAAAGAGAGTTACTACATACAACTCTACAAATCAAAAGCAAAAATGGCTTTTCATCTCAAAGGTATAAAAAAATCAACCATGACAGATGGTATGCG…
fungi		Ascomycota	Pezizomycotina	Dothideomycetes	Venturiales	Ochroconis constricta	Occo-Lemi-fungi	18	1798	514	23	CAGTG/CAGTG	CAGTGCGCACTGGATATAACGATG	TA/TA	HTH_ABP1_N/HTH_Tnp_Tc5	DDE_1	DD34D	gi|601037351|gb|AZYM01000114.1|:215756-217553	TACAGTGCGCACTGGATATAACGATGGATAGTAGACACGTGAAGTCAATCGTTATATGGCACATATCGTTGTAGCAAATGGGCTTGGCATATTGATGATATTATGTAATCCACTGATCTAATGTGCTTTGCGATCGTGAAGTGGCGATAATTGTATGAAGATGACGCTCGACACGGTCAAGATAGCGTAGATCTTGGTGTTGCGTCTCATCCCGATGCTCTTGGAAAGTACGTAGTACTTGTAACGCTGTAAGTGCTTCCGCTGGCGTTGGGATAACAAATGGCTGTGGCTCGACATCTTCATCTATTGCCTCATCGCTTATCGCTGGATGTTGTATATGCTGTTGTATGATATCATCCAATGTGATTCGCTCATCCTCCTCTTGACCATCCTCATCTT…
plant	land plants	Spermatophyta	Angiospermae/Eudicots	Asterids	Lamiales	Olea europaea var. sylvestris	Oleu-Lemi-land plants	56	2148	461	25	CAGTT/CAGTT	CAGTTAAAAGTCGATAAAGTAATAT	TA/TA	HTH_Tnp_Tc5	DDE_1	DD31N	gi|1273233270|gb|MSRW01000724.1|:795-2942	TACAGTTAAAAGTCGATAAAGTAATATCGTCGAGATCGAAAAAAAATATTTATTTAACGAGATTATTTATTTATCGATAAATAAATATTTATTATTTTAGAGAGAACTTTTCAATATAAAATATGTACATTGTATGTGGTAAGAAAAATCAAAAGATACTAATCAAAGTATTATTTGAATCTAGGAAAGCTCAAAAGTTTTAGTAAAACTTAATGTCTCTAAAAACTAAGTTCACGTACATAGCAAATGAAAATGTTTAGTCTTTACCTATAAAAGTTAGATGTTTGGAAGACATATTCCAAGCACATACAATATTTCTTTTCCGTCCGAATGTCTTCTCATCATTTGAAAGGAGTAAAAAAATCAACGTTAACCGATAAAATGAAGAGTGCAATATGT…
fungi		Ascomycota	Pezizomycotina	Eurotiomycetes	Eurotiales	Penicillium brasilianum	Pebr-Lemi-fungi	4	1913	383	29	CAGTC/CAGTC	CAGTCAACTCCCGCTTTCAGCACACCCCG	TA/TA	HTH_ABP1_N/HTH_Tnp_Tc5	DDE_1	DD34D	gi|859260103|emb|CDHK01000013.1|:46908-48820	TACAGTCAACTCCCGCTTTCAGCACGCCCGGAACTAGCAATTTTCCGGTTCCGGCACGATATTTTCATGCACGGCCGCTTTTCCCATATAAACCTCCCACTTTTGACACATTCAGTATGTGCCAGACTTTTTCCCTTCTATATCTGCTTAGTCATACAAAACAGACCAATCAGAATGCAGAATTCTGTCTCCCTTTCGGCGAAGATGCCACCCCTTCCTAAACGCTCCAACAAGGGCATATCGGACGCTCAGAAAAAAGCTCTACGCGCCTTTGCATCCGACACGCACCCTCGACCATCTCAAAGAGCTTGTGTTGAATGGTTTAAGTCCCAATTCGATCGTCTGATTGACCGGGCTACCGTCTCGAAAATTCTTTCGTCTAAATACGATCATCTTGAT…
fungi		Ascomycota	Pezizomycotina	Eurotiomycetes	Eurotiales	Penicillium janthinellum	Peja-Lemi-fungi	4	1784	536	17	CAGTC/GGAAG	CAGTTAACTCCCGCTTTT	TA/TA	HTH_ABP1_N/HTH_Tnp_Tc5	DDE_1	DD34D	gi|1246527351|gb|NPFE01001085.1|:3685-5468	TACAGTCAACTCCCGCTTTCAGCACGCCCGGAACTGGCATTTTTCCGGTTCCGGCACTATATTCTCTTGCACAACCCCTTTTCCCATCTAAACCTACCACTTCTGACACATTCAGTACGTGCCAGATTTTTTCCCTCCAATCTCTGCTTAGTCATACAATATCGACCAATCAGAATGCAGAATTCCGTCTCCCTCTCGGCGAAGATGCCACCCCTCCCCAAACGCTCTAACAAGGGCATATCGGACGCTCAGAAAAAAGCTCTACGCGCCTTTGTATCCGATACGCACCCTCGACCATCTCAAAGAGCATGTGTTGAATGGTTTAAGTCCCAGTTCGATCGTCTGATTGATCGAGCTACCGTCTCGAAAATCCTTTCATCCAAGTATGATCATCTTGAT…
Chromista	Stramenopiles			Oomycetes	Peronosporales	Phytophthora cambivora	Phca-Lemi-1-SAR	2	1605	450	24	CAGTA/CAGTA	CAGTAATATGCCTCGATAAAGAAG	TA/TA	HTH_Tnp_Tc5	DDE_1	DD31D	gi|528410705|gb|AUVH01055482.1|:1469-3073	TACAGTAATATGCCTCGATAAAGAAGTCGAGCTGCGCATACATTTTGCAAGTGCATTAGAAATACGAAGTCAAAGAAAGACAAGCCGACCCAAAACCCACTGAATTACGTTAGTTGAGGATGAATCGCAAGTCCGCTTTGCTAATCAAGCCTGAGTGTAGCCAACAGTGTTCGATCGTCTGTGCAGACAAGTGCTGCCATGCCTCCTCACACCACTGGATCCCCTTCAGCATGCCCACTTTATACGGCTTCTGGTTGCCGATGTCCATCTCGTCCAGCGCGTGGAGCATCTTCCGCGTGAGCACGTCGCGCTTAAGGCAGTAGATAATCCCTTGGTCGAGTGGCTGCAGCATTGAGGTAGTGTTTGGCGGCAACTTCTCAAGGCGCACGTTAGAAAGCG…
Chromista	Stramenopiles			Oomycetes	Peronosporales	Phytophthora cambivora	Phca-Lemi-2-SAR	6	1554	385	24	CAGTA/CAGTA	CAGTAAAAGCTCTCACTTCCGGTA	TA/TA		DDE_1	DD31D	gi|528348627|gb|AUVH01117560.1|:830-2383	TACAGTAAAAGCTCTCACTTCCGGTAACGAGGTCCGACCATTTCCCAAGATTTGCAATTATATTTTATAGGGACCACAGTGAAGCACACGTAAAGTATATTTTATAAGCTCAATTGCGAAGTACGAATTATAACATCTTCTACGTTGACATCTTCGTCGTAAGTAGTGTCGTTGGAATCGCCGCACCTTTCATCTACGCCGTTAAAAACAATATCAGTATGGCGGAAGCAGTTTTCTATGGCCCACCTACCCTGCAGCTCTTGCCAAAGCTCCTTGCTCCACCTCATTGCCTGCAACTGATCGACGGCGTAGGACTCCTTCATCAGCTTCTTTACGTCCTTGATCTTTTCGTACAACCAGAGAAGCTGCCTTCTCCTGTACGTCCGCTTGAACAGTGCA…
Chromista	Stramenopiles			Oomycetes	Peronosporales	Phytophthora capsici	Phcap-Lemi-SAR	1	1952	501	23	CAGTA/CAGTA	CAGTAAAACCTGTCCTAAATGAT	TA/TA	HTH_Tnp_Tc5	DDE_1	DD31D	gi|398751612|gb|ADVJ01005888.1|:6272-8223	TACAGTAAAACCTTTCCTACCTGATATGTCCCGTGGACGAGGTCACTATCAGATATAGCAAGTTCATCAGATTTGGGGGGACCAGTAGCTTTTTATCAACCTACCTCAGCTGGCTCCCCCTCCTTCCCTACGACTCTCACTTTGGCTTTTACCATGCCTCGAAAACGGAAACACGTCGGCAACCTCAATTTTGAGCAAAAGAAAAAAATTTGCTCATGGAAACTGGAAAAACCGACGTTAACGCAGGAGCAGCTTGCCCAAAGGGCACAACGAGAGTTTGCAATGATCAAGAAGCCTGCACAAGGGACTATTTCGGCAATACTATCGCAAACACGTCGCTATCAAAACGTCCGAGAAGAAGATTTGCAAGCACGTCGGTCGCGACCACTTGCATTTCCA…
Chromista	Stramenopiles			Oomycetes	Peronosporales	Phytophthora fragariae	Phfr-Lemi-SAR	8	2143	511	18	CAGTC/CAGTC	CAGTCAAACCTGTTTATA	TA/TA	HTH_Tnp_Tc5	DDE_1	DD30D	gi|1159031446|gb|MWJK01000638.1|:3617-5759	TACAGTCAAACCTGTTTATAATATACTTATTATGATCCTCCCAATTTGAGCCTTGCCATTTATTTGATGCAAGCTTTGTTGCTACCAAATATTTTACTTAGTTTTTGTATAACCACCGCTGTTCAGTCGCGAAGTGGTGGGGACGAGTATATCATCGTCCGTAGACAGGAGAGACGCACGAGGCCCATCTAAGAACTAATGCATTAAGAAAAAAAAGGTTGGTGTATGAACCATCACCTACATATATAGAGATAGGAACTAGCGCCTCGCGCCTCTTACACGCATGCAGTCAACAGCACAGATTTGAAGGCTGTTTATATGTATACAAGGTATATGAGTCACATTTTTGAGGACCAAATTAGGTCTAACCTGTTTATTTGATTCACACTATTCACGACC…
Chromista	Stramenopiles			Oomycetes	Peronosporales	Phytophthora infestans	Phin-Lemi-1-SAR	18	1488	362	24	CAAAC/CAAAT	CAAACATCGCTCTCTATTCCGGGA	TA/TA	HTH_Tnp_Tc5	DDE_1	DD31D	gi|1035969897|gb|LYVM01046218.1|:17378-18865	TACAAACATCGCTCTCTATTCCGGGACTGGTATAAATTAATACCCTGAGCAAAACGATGCAGCTGTTTTAAGGAGGGAGTTTCTGGCGGGAATCGCTCAGCTTCAGTCATTCTAAAGAGCAGAACCGTGTTAATGTCCAGCAGTGCGTAATTTACGTCGGCCCATACCCATGGGAGCCTGGATGAAGATAAAACAGAAGCGCGATCTCATCCAGAAGGCGAGCGACTGCCCCAGCATGACGCAAGAAGAGCTGGCGGCATGGGCAAAAGCGACGTTCAAGCTGAAGCGAGCGCCGGCGCAAACTACTGTTTCTGATATCCTTAAAGACGCCTCCAAGATAATGAACAGCAGCTACGGTGATGGCGTGAGGCGGAAACCGCTACGTGTGACCTCGCCTGT…
Chromista	Stramenopiles			Oomycetes	Peronosporales	Phytophthora infestans	Phin-Lemi-2-SAR	7	1573	372	22	CAGAC/CAGAC	CAGACAACTCCAGCTATAGTGG	TA/TA		DDE_1	DD29D	gi|117978126|gb|AATU01001048.1|:9790-11542	TACAGACAACTCCGACTATAGTGGAGATGTTTGGACTGTGACTCAGACAGCTCTCTTATAAATGTTTCGCAGTTGTAAGAGAAAACCTATTATATGTCATCGAAACCTACGATGTTTCATGAAAAAAAGCGGTAATGGACGTCTGGCGCTTCGAGGTGATAGCCATCGTCCTGCAGACATCGACAACCTTTTGCATTGAGTAACCCTGATAACCATGAGCAAACATGAATACCTGTAGTTTTTGCGCTGCTGCCAAAGCCTCCGCGTGTGAAAAATGATGTCTCTTCGGCTTCATCACTGGAGCTATCACTCAATAACTCCAAGCTTGCGTCTTCGCTGTCCAAACTCTCTTCAATGTTATCATCGATGACAATGTAGCTTGACGCACTCATTGCATCG…
Chromista	Stramenopiles			Oomycetes	Peronosporales	Phytophthora infestans	Phin-Lemi-3-SAR	6	1941	466	18	CAGGT/CAGGT	CAGGTTCAACTCCCACAA	TA/TA	HTH_Tnp_Tc5	DDE_1	DD29D	gi|1035971260|gb|LYVM01044855.1|:13405-15345	TACAGGTTCAACTCCCACAAAAAATTATCACGGGAGACGCCACGGCGGCGATCAATTATCATTTCAGGCAAAGATTTCATTTCATAGAAAATGAAGTGGTCCACACGACAAGCCTGTTGGCCTAGAATAGCTGCATTCAACAACGCACAGCTCACTACGACCGTCTAGCATGCCGTCGAAGCCTCGTGTTCTTCGCGTGGGCAACCTCACTGAAGGAGAAAAAATGCAGCTGTACGACAAGCACAAACGTGAGCCAAAGCTGACCCAGAACCACTTAGCGGAGTGATGTCGTGTCAAGTTCAGCCTAGAAAAGGCTTCTGTACAAGATACAATATCAAACATTCTGCGACGCTTCAAGAAGTCACCAGCCATGCTGATTGCTCCTGATCGAAAGTCAAA…
Chromista	Stramenopiles			Oomycetes	Peronosporales	Phytophthora infestans	Phin-Lemi-SAR	8	1571	400	23	CAGTA/CAGTA	CAGTATTCTGCCTGAATAAAGAA	TA/TA	HTH_Tnp_Tc5	DDE_1	DD31D	gi|1035970002|gb|LYVM01046113.1|:12798-14368	TACAGTATTCTGCCTGAATAAAGAAGCTATCAAAACCTATTGTTTTGGATACAGCATATATCTCAAAAAGTATCCATTTACCGGCAAATCTACTGATATAGTGACAGGCCAGATTGCATTCCGCCAATCAAACAACGCATTCACTATTCCACCAATCACAGCCCAGGGACCGAGGACATCGGAAAAACTTTTCGCGGGCTCTCGCACTAGTTACCAGAGAGCGGATGGCCTCCTCGAGCTCATTTCTGAAGTGTGCCAGTTGCCAAGTCGACGCCACTGCAATGACCGCCCCACCAACGCGAAAGCGCTCATTCCAGAAGCGCCTCCGACTCACCAAGCAACAAGAGCTGCAGGTTTGCGACCTCCGACGCTCGTTCCCCCGCCAAACGTTCACAGCGC…
Chromista	Stramenopiles			Oomycetes	Pythiales	Phytophthora nicotianae	Phni-Lemi-SAR	7	1570	390	24	CAGTG/CAGTG	CAGTGGTGCACCTCGTTTTCGACA	TA/TA		DDE_1	DD31D	gi|970628727|gb|LNFO01005849.1|:62013-65374	TACAGTGGTGCACCTCGTTTTCGACAGGGTGGACCATATAGAGTCTGCCAACGGCGAAAATTTATGCAGGAACGCAGATGGGCCAGGTGTACTGTTTTTTATTACGTTAATTCAGTAGAAATCGCAGATCCATCTTTGACACGATTCTGCTGTGACTCCAGCAGTTTCTAATTGTCTTCGTCGAAACACCAGACCAGCCTTCTGAGCACCACTTCATGGCTGTATAAATATCGACTGGTTTATAGTTTTCGCCCCGATAGAACGTGTCCAGCTCCGCTTCTTGCTTTGTTGTCCGGTAATGATCCTTGAGGCTCTTGATGATCCCTTGATCCATCGGTTGCAAGGCAGCAGTTGTATTTGGTGGAAGCTTGTGGATGACCACGTTAGAAAGCTCAACAG…
Chromista	Stramenopiles			Oomycetes	Peronosporales	Phytophthora parasitica	Phpa-Lemi-SAR	9	1507	390	24	CAGTG/CAGTG	CAGTGGTGCACCTCGTTTTCGACA	TA/TA		DDE_1	DD31D	gi|479845472|gb|ANJA01003269.1|:81303-82809	TACAGTGGTGCACCTCGTTTTCGACACCGGTATGCCTCTATAACCTTCATAATTTGATGATTATGCTCAGTGCATTGCGCAAATCGTTTGCCCATCACCGTTGGCCGAATTAACCTCAATGGTTTTCCCCTCCTCGAGGAGGGATGACACGTCGCGCCGCAGCGACCTCACTCTACTGAACAGACGAGTAAATACTGAGGCTCACTTTATTTTTTGCTGCATCATACCATGGCACGTCGCCCCTCCGCCTATTCTACGCTAAGTCTCGCTGACAAGCAGACGATATGCTGCAAAGCTGCTGCTGAGCCATGGTGGACAGTAACTGAGCTCGCAAAATGGGCAACGCAAAAGTTTCAAGTCCCCGTCAAGCGCACCACTCTCCATGGCATTCTCAAGCGC…
Chromista	Stramenopiles			Oomycetes	Peronosporales	Phytophthora pisi	Phpi-Lemi-1-SAR	1	1518	414	25	CAGAA/CAGAA	CAGAACTCTGCGTCAATACCGAACG	TA/TA	HTH_Tnp_Tc5	DDE_1	DD31D	gi|667467640|emb|CCEW01007771.1|:4789-6306	TACAGAACTCTGCGTCAATACCGAACGCCTGATATATATTAGGGCTCGAGATTCATAAATTGAGCATCGTGCCAACAGAGAACATACAGAGAGGATTGTACTGAATTATATTAGTTAAGCACGAATTTAATGTTAACTAGTCCTGAGTGATACCAACAGTGCCGTATCGTTTCAGCGCTGACTTTTGACCAAGCATCTTCGCACCATAGGATTGCTGTTAGCAGTTCTACCTTATACGGATTGTCTGATCCTTCTCCTAGCTGATCAAGAGCATGCATCATCTTTTCAGATAGCACATACCTCTTAATGCAGTGGATTATCCCCTGATCCATTGGTTGGATTCTTGCAGTAGTGTTGGGGGGCAATTTCTCCCCTCGAATGTTCGTTAGGGTGAGACCC…
Chromista	Stramenopiles			Oomycetes	Peronosporales	Phytophthora pisi	Phpi-Lemi-2-SAR	2	1204	362	24	CTGTA/CTGTA	CTGTATGTACCCTCACTTCAGACA	TA/TA	HTH_Tnp_Tc5	DDE_1	DD31D	gi|667471325|emb|CCEW01004086.1|:11397-12600	TACTGTATGTACCCTCACTTCAGACACCTAATACTCTCGATTACTTTTGAGACCTTATGCGTTTAGGTTTATAATATTACAGAAGACCTAACTACTGTATTATGATGCTTATGAGGTTTTCGCGCCATTTTGGCAAAACCATTCGAACGGGCAGCATTGGGAGGAGCATGGCCCGTTGGCTGACTATCGGGGAGAAACGTGAGCTGATAGCGAAGCATGAAGAAGACCCGACCATGACACAAGAAGATTTAGCTATATGGTCTAAGGTACGGTTCAAGTTTGTCAAGGCCCCTGCGAGGAACACGGTGCCCGACATCCTCAAGAAAGCTGCTACCATCAAACACGACTCCTACGGCGAATCGAAGCGCCGTAAGCCGCTAAAGGTAACCTCGGCGGCTC…
Chromista	Stramenopiles			Oomycetes	Peronosporales	Phytophthora ramorum	Phra-Lemi-1-SAR	65	1542	326	24	CAGTA/CAGCA	CAGCATGCGCATTCGATTCCGGTA	TA/TA	HTH_Tnp_Tc5	DDE_1	DD31D	gi|1129706482|gb|MRWH01003372.1|:400-1941	TACAGTATGCGCGGGCGATTCCGGTACTACTCAAAAATAATATCCTGAGCAGAATGATACAATCACTTTAAACAGGGAACGGCTCAAGGTTTGGGGGAAGTTCTGGCGCGAAGCACTAAGCACCAGCCATCTCGAAGCTCTCCGTACGAGCCATTGAAACTTCGGCAGAGCGACACAGCAAACTAGCTGCACGTCAATCACCATATTTCAATCCTCTCTCAGCATGGGAGGTTGGATGAAGATCAAGGAGAAGAGGGCTCTCATTGAGAAGGCTGCTGACTGCCCAGCCATGATGCAGAACGAGCTAGCAGCCTGGACCAAGTCAACGCTCAAACTCAAGAGAGCTCCTGCACATACAACTGTCTCGGACATTCTCAAAGCGAGCCGCCGCCATCATGA…
Chromista	Stramenopiles			Oomycetes	Peronosporales	Phytophthora ramorum	Phra-Lemi-2-SAR	4	2048	547	24	CAGAC/CAGAC	CAGACAATCCTCTCCTTTGTGATA	TA/TA	HTH_Tnp_Tc5	DDE_1	DD32D	gi|113919573|gb|AAQX01001596.1|:72931-74978	TACAGACAATCCTCTCCTTTGTGATAGCGTCGGGAACCACCACATTATCACTCGCTGGAGTTATTACAAGGCAGAAATGTGCCGTAAAATTGGTACATTTGAACTTAACCGCGGTTCGTTTGGGAGGTTGGGAATGGTTGGTAGACCCCTCTCTCTCGACAGCATCCCTCGACAGCACGCTGCTTCCTTACCGTCCATTTTTCAAGGATCAACTCGAAGGTCACGATGCCGTCTCCAATCACTCCATCCACCCGCTCTCGGCTATCTAGCGCCCAGCAGCTTCAAATATGTCGCCACTACTCGAAGCATCCATCTCTCAGTCAAGTCCAGCTCGCCGAATGGGCTCAGACTACCTTTCAGCTCCCGCAGGCTCCATCTCAGCCTTTGATCTCCAAAATC…
Chromista	Stramenopiles			Oomycetes	Peronosporales	Phytophthora sojae	Phso-Lemi-1-SAR	6	1561	413	22	CAGTA/CAGTA	CAGTAAAAGCTCTCACCTTCGG	TA/TA	HTH_ABP1_N/HTH_Tnp_Tc5	DDE_1	DD31D	gi|347552778|gb|AAQY02000041.1|:90943-94498	TACAGTAAAAGCTCTCACCTTCGGCAACGAGGTCCGACCATCTCCTAAGATTTGCCATTTTATTATAAAGGGACCACAATGAAGTACTGTACACGTAAAATATATTTTACAAGCTCAACTGCGAAGCACGAATTATAATATCTTCTACACTGACGTCTTCGTCATAAGTAGTGTCGTTGGAATCGCCGCACCTTTCATCTACACCGTTAAAAACAATTCCAGTATGGCGGAAGCAGTTTTCGATGGCCGACTTATCCTGCAGCTCTTGCCAGATCTCCTTGCTCCACCGCATTGCTTGCAACTGATCGACCGCGTAGGGCTCCTTCTTCAGCTTCTTCACGTCCTTGATCTTTTCGTACACCCAGAGAATCCGCCTTCTCCTGTACGCCCGCTTGAACA…
Chromista	Stramenopiles			Oomycetes	Peronosporales	Phytophthora sojae	Phso-Lemi-2-SAR	95	2658	360	24	CAGAG/CAGAG	CAGAGAACTCCGGTTACAGTGGAG	TA/TA		DDE_1	DD29D	gi|347552382|gb|AAQY02000437.1|:161789-164446	TACAGAGAACTCCGGTTACAGTGGAGGTGTTTGGCCATCAACTTCACAAGCTCTCTTATAGAGTTTTGCTGTTATAAGAGGGAACCTATCATTGAACATTCAAACTACTATAAAGCATGGAAGTACGAGGTGATCGACGTCTGGCGCTTAGAGATAATCGCCATTCTCCTCGTCGCATTGACAACGTTCTGTACACTGGTGTCCTGTAATCCGTGAGCAAACATGTAGACCTGAAGCTTTTGAGCTGCTTCTAGTGCCTCGCTGTGCGAAAACGGTCGTTCCTCCTCACCACCACAATCACTCTCACTGTCACTTGAAACTTGCTCGCTTGCGTCGTCGCTGTGTGGGCTATCGTCAACAGAATCTTCAACGTCAACGAAGCGTGCCGCACTCAATGGA…
Chromista	Stramenopiles			Oomycetes	Peronosporales	Phytophthora sojae	Phso-Lemi-3-SAR	23	1929	508	21	CAGTC/CAGTC	CAGTCAAACCTGTTTATATGA	TA/TA	HTH_Tnp_Tc5	DDE_1	DD30D	gi|347552452|gb|AAQY02000367.1|:151216-153146	TACAGTCAAACCTGTTTATATGAGGCCCTGTTGGTGACCATCTCCTACAATGACTCACATAAAATGGACTCAGTTAAAACAATTATGTGGTGCACGTAAAGAAATCGTGCATAGTTCGCTGCCGCTCTGCCTTCACCGTAGTCTCTCGAACCAAAGCGGTCACGGTCTGTAAAGCTCTTCGTTCTCTGTCAGTCTGCTCTCCGCATTGCAGCAGAAATGCAGCCAGCTCCATGCAGTGTCTCAGAGCAATGGCAGGTTGAACTGCGGGTTCCTGTTTTTCCTCTTCCTCCTGCTCGTCCTGCGAAACTGCATCACTTCCTGCCGCTTCGTCCACGAGCACATCTGGCTCGTGCAGAGGAACGACTTCGTCCACTGCCAGATACTCACTAGCGCTAGCAG…
fungi		Ascomycota	Pezizomycotina	Leotiomycetes		Pseudogymnoascus destructans	Psde-Lemi-fungi	6	1795	364	23	CAGTC/CAGTC	CAGTCAAACATGGTTAAGACGAT	TA/TA		DDE_1	DD34D	gi|1026751276|gb|LAJJ01000008.1|:272896-274690	TACAGTCAAACACCGTTAAGACGATGGATTCGAGCCACCATTTTCATATCGTCTTAAAGCATATATCGTTTTATACACACTTATGTAAGCCAATTATCTAGTGTCCTTTGCACTTGCCCATTCTGATCCAAAGCCTCTAATTCCTGGTCAAGACTCTCAATAGCCCGTAGATGACCTGTTTTGATATCTCCACTACTTTCCGCAAACTCAATAAGAATATTCAAGGCATTCCTAGCAGCCTGAATGGTAGGTACTAGTGGCTGTAGTACCTCTTCTTCTTCTTCTTCTTCTTCTTCAGGAACTTCAAGATGTTCTGATATAATCTCTTGCAGAAGCTCATCATGATTTAATGCTCCTTCATCCTCTACTATAGACTCTTCAACCGGGTTAAGAAAGTTA…
fungi		Ascomycota	Pezizomycotina	Leotiomycetes		Pseudogymnoascus sp. 03VT05	Pssp10-Lemi-fungi	1	1824	459	25	CAGTC/CAGTC	CAGTCAAACCCCTGTTAAGACGATC	TA/TA	HTH_ABP1_N/HTH_Tnp_Tc5	DDE_1	DD34D	gi|1036219035|gb|LAJN01000886.1|:8818-10641	TACAGTCAAACCCCTGTTAAGACGATCCTCATTATGACGATATTTCCGTTAGTGCGATATATTTTTCGGGATAGAATAAAACCACATATAAATACCGATATCCACGATATCGTCTGTAAACCTCGTAATATCGGCTTAGCAGGGGTAATGCCGTCGAATTGAAGCCATCCACAATGCCGCCAAAGAGAGGGATCTCAATCGAACAACGACGTGCTCTACGCCGCTGGGCTCATCGACAAGTCCCAAAGCCTACTCAAAGGCAGTGTATCGAGTGGTTCTTTCAAGAATACAGCCATCGGCTTAGCCAATCTACAGTCTCCGAGTCTCTAAGTAATACGTTTGCAAATCTTGATGACTCTTCGCATCCGACAAGCCTACGACTTCGTACTGGCAACTGGC…
fungi		Ascomycota	Pezizomycotina	Leotiomycetes		Pseudogymnoascus sp. WSF 3629	Pssp1-Lemi-fungi	4	1809	519	24	CAGTC/CAGTC	CAGTCAAACCCCTGTTAAGACGAT	TA/TA	HTH_ABP1_N/HTH_Tnp_Tc5	DDE_1		gi|1036214284|gb|LAJI01000242.1|:146091-147899	TACAGTCAAACCCCTGTTAAGACGATCCTCATTATGACGATATTTCCGTTAGTGCGATATATTTTCTGGGATGAATTAAAACCACATACCGATATCCTCGATATCGTCTTCAAACCTCGAAATATCGGCTTAGCAGGGGTGACGTCATCGAATTGAAGCCATTCACGATGCCGCCAAAGAGAGGGATCTCAATCGAACAACGACGTGCCCTACGCCGCTGGGCTCACCGACAGGTTCCAAAGCCTACTCAAAGGCAGTGTATTGAGTGGTTCTTTCAAGAATACAACCATCGGCTCAGCCAATCTACAGTCTCAGAGTCTGCAAATCTCGACGACTCTTCGCATCCTACAAGCCAACGACTTCGTACTGGCAACTGGCCAGAGCTAGAGAAGGTTCTAT…
fungi		Ascomycota	Pezizomycotina	Leotiomycetes		Pseudogymnoascus sp. 05NY08	Pssp3-Lemi-fungi	3	1823		25	CAGTC/CAGTC	CAGTCAAACCCCTGTTAAGACGATC	TA/TA				gi|1036217957|gb|LAJM01000068.1|:44881-46703	TACAGTCAAACCCCTGTTAAGACGATCTATTCGGTGCAGCAAATTATATCGTCTTAATGAGTATATCGTCATATTGGCCTGATTATCTAATCCAACCGTCCAAACTGGTTTGCTGCCTTGCTTGCCTCCGCAAGCTCTCAATAGCTGATTCTAGACGCTCTAAGCCCTGTAAATGGTCTGTATTAAGTGCATCTTGACTTTCCGTATAGTTAATTATAACCTAGAGAGCTTCGTGGGCTTCCTTTGCTGTATATTGAGGCTGGGTAGACTGCCCTTCTTCTTCGTCGTCTTCTCCTTCATTTTGAGTAGTAACTCCTAGGTGGTCATTAATAACCTGTTGTAAAACATCGTCTGGATTAGAAGTCGTTGCTTCTTCTGCATTTTCCTCAACTAGATTAA…
fungi		Ascomycota	Pezizomycotina	Leotiomycetes		Pseudogymnoascus sp. 23342-1-I1	Pssp4-Lemi-fungi	2	1833	528	25	CAGTA/CAGTA	CAGTAAACTCCCGCCAAGCCGATTG	TA/TA	HTH_ABP1_N/HTH_Tnp_Tc5		DD34D	gi|1036214334|gb|LAJL01000805.1|:978-2810	TACAGTAAACTCCCGCCAAGCCGATTGAATTGAAACACGTCTTCATATCGTCATAACGTAGTGATCGTCTTACATGAAATTAGATTGCTTATGTCATCCACGGATCTAGAGTGCTTTGCACCATACGACTCTGTAATAGAGTCTCAATATACCTCTCCCCCTTAGCTACGTTGAATAGAATGCTTGAAGCCTGATTGCCCTGGCTCTCAAGGAAGTTCCCAAGCACCTGTGCAGCCTGCAAGGCCTCCCTTGCAGTAGGAATAACCTGTACTACAGGTTCTCCTTCATCTTCCTCATCCTCAGCTTGAAGCTGTTGATGTAAGTGATCATTAATCAAGTCTTGTAAGACCTCGTCTGCATCAGAACCCTCTAGTATGTCATCTTCGACTCCTTCTCCCT…
fungi		Ascomycota	Pezizomycotina	Leotiomycetes		Pseudogymnoascus sp. 24MN13	Pssp5-Lemi-fungi	3	1817		25	CAGTC/CAGTC	CAGTCAAACCCCTGTTAAGACGATC	TA/TA				gi|1036221163|gb|LAJK01000961.1|:3831-5647	TACAGTCAAACCCCTGTTAAGACGATCTATTCAGTGCAGCAAATTATATCGTCTTAATGAGTATATCGTCATATTGGCCTAATTATCTAATCCAACCGTCCAAACTAGTTTGCTGCCTTGCTTGCCTCCGCAAGCTCTTAATAGCTGATTCTAGACGCTCTAAGCCCCGTAAATGGTCTGTATTAAGTGCATCTTAACTTTCTGTATAGTTAATTATAACCTGTAGAGCTTCGTAGGCTTCCTTTGCTGTATATTAAGGCTAGGTAGACTGCCCTTCTTCTTCGTTGTCTTCTCCTTCATTTTAAGTAGTAACTCCTAGGTAGTCATTAATAACCTGTTGTAAAACATCGTCTAGATTAGAAGCCGTTGCTTCTTTTGCATTTTCCTCAACTAGATTAA…
fungi		Ascomycota	Pezizomycotina	Leotiomycetes		Pseudogymnoascus sp. BL308	Pssp6-Lemi-fungi	5	1824		25	CAGTC/CAGTC	CAGTCAAACCCCTGTTAAGACGATC	TA/TA				gi|1021671194|gb|LMYD01000188.1|:8532-10355	TACAGTCAAACCCCTGTTAAGACGATCTATTCGGTGCAGCAAATTATATCGTCTTAATGAGTATATCGTCATATTGGCTTGCTTATCTAATCCAACCGTCCAAACTGGTTTGCTGCCTTGCTTGCCTCCGCAAGCTCTCAATAGCTGATTCTAGACGCTCTAAGCCCCGTAAATGGTCTGTATTAAGTGCATCTTGACTTTCTGTATAGTTAATTATAACCTGGAGAGCTTCATAGGCTTCCTTTGCTGTATATTGAGGCTGGGTAGACTACCCTTCTTCTTCGTCGTCTTCTCCTTCATTTTGAGTAGTAACTCCTAGGTGGTCATCAATAACCTGTTGTAAAACATCGTCTAGATTGAAAGTCGTTGCTTCTTCTACATTTTCTTCGACTAGATTAA…
fungi		Ascomycota	Pezizomycotina	Leotiomycetes		Pseudogymnoascus sp. VKM F-103	Pssp7-Lemi-fungi	1	1824	522	25	CAGTC/CAGTC	CAGTCAAACCCCTGTTAAGACGATC	TA/TA	HTH_ABP1_N/HTH_Tnp_Tc5	DDE_1	DD34D	gi|682390217|gb|JPKB01001552.1|:1-1824	TACAGTCAAACCCCTGTTAAGACGATCCTCATTATGACGATATTTCCGTTAGTGCGATATATTTTCCGGGATAGAATAAAACCACATATAAATACCGATATCCACGATATCGTCTGTAAACCTCGTAATATCGGCTTAGCAGGGGTAATGCCGTCGAATTGAAGCCATCCACAATGCCGCCAAAGAGAGGGATCTCAGTCGAACAACGACGTGCTCTACGCCGCTGGGCTCATCAACAAGTCCCAAAGCCTACTCAAAGGCAGTGTATCGAGTGGTTCTTTCAAGAATACAGCCATCAGCTTAGCCAATCTACAGTCTCCGAGTCTCTAAGTAATACGTTTGCAAATCTTGATGACTCTTCGCATCCGACAAGCCTACGACTTCGTACTGGCAACTGGC…
fungi		Ascomycota	Pezizomycotina	Leotiomycetes		Pseudogymnoascus sp. VKM F-4518	Pssp8-Lemi-fungi	1	1827		20	CAGTC/TAGTC	CAGTCAAACCCCTATTAAGA	TA/TA				gi|682434867|gb|JPKC01000356.1|:23292-25118	TATAGTCAAACCCCTGTTAAGATGATCTATTCGGTGCAGCAAATTATATCGTCTTAATGGGTATATCGTCATATTGGCTTGCCTATCTAATCCAACCGTCTAAACTGGTTTGTTGCCTTACTTGCCTCTGTAAGCTCTTAATAGCTAATTCTAGACGCTCTAAGCTCTGCAAATGGTCTGTATTAAGTGCATCTTAACTTTCTATATAGTTGATTATAACCTGTAGAGCTTTGTAGGCTTCCTTTGCTGTATATTGAGGCTAAGTAGACTGCCCTTCTTCTTCTTCGTCGTCTTCTCCTTCATTTTAAGTAGTAACTCCTAGGTAGTCTTCGATAACTTGTTGTAAAGCATTATCTGAATTAAAAGTCGTTGCTTCTTCTTTGTTTTCTTCAACTGGAT…
fungi		Ascomycota	Pezizomycotina	Leotiomycetes		Pseudogymnoascus sp. VKM F-4520	Pssp9-Lemi-fungi	1	1824	522	25	CAGTC/CAGTC	CAGTCAAACCCCTGTTAAGACGATC	TA/TA	HTH_ABP1_N/HTH_Tnp_Tc5	DDE_1	DD34D	gi|682469812|gb|JPKE01000801.1|:1028-2851	TACAGTCAAACCCCTGTTAAGACGATCTATTCGGTGCAGCAAATTATATCGTCTTAATGAGTATATCGTCATATTGGCTTGCCTATCGAATCCAACCGTCCAAACTGGTTTGTTGCCTTGCTTGCCTCCGTAAGCTCTCAATAGCTGATTCTAGACGCTCTAAGCTCCGCAAATGGTCTGTATTAAGTGCATCTTGACTTTCTGTATAGTTAATTACGACCTGTAGAGCTTCATGGGCTTCCTTTGCTGTATATTGAGGCTGAGTAGACTGCCCTTCCTCTTCTTCGTCGTCTTCTTCATTTTGAGTAGTAACTCCTAGATGGTCTTCGATAACTTGTTGTAAAGCATCATCTGGATTAAAAGTCGTTGCTTCTTCTTCATCTTCTTCGACTGGATTAA…
fungi		Ascomycota	Pezizomycotina	Eurotiomycetes	Chaetothyriales	Rhinocladiella mackenziei	Rhma-Lemi-fungi	1	1859	524	23	CAGTG/CAGTC	CAGTGCGGCCCCGGTTAGCCGAT	TA/TA	HTH_ABP1_N/HTH_Tnp_Tc5	DDE_1	DD34D	gi|1063636078|gb|MEGU01000654.1|:172-2030	TACAGTCAAACCTCGCCAAGACGATCCCCGTCTAGCCGATAACCTCGCTTAGCCGATACTTTTCGGCGGGATGAATTCCACCCCATATAATTCAACCTCGCCCTGCCACCAACCCCCGATCCCCGATATATCTGAAGCCATATCGTCTATCTGAAAAGCTCATCCTAGTGGAAACCTTACTTATCAGCCAATCAAAATGCCACAATCCTCGAAGAGGCTAATTTCTGACGTCCAACGGAAGGCACTGCGGGATTGGGCTCACAATCAGCCTCGCCGTCCAACACAGAAAGCCTGTATAGCATGGTTTTATGCGGAATACAATCATCGGTTAAGCCAATCTACTGTCTCTGATATCTTGAGCTCTCAATATCAATACCTTGACTCCAAATCAAATCCATC…
fungi		Ascomycota	Pezizomycotina	Leotiomycetes	Helotiales	Rhynchosporium secalis	Rhse-Lemi-fungi	14	1823		24	CAGTA/CAGTA	CAGTAAAACCCCTGTTATAACGAT	TA/TA				gi|1092143098|emb|FJVC01000440.1|:22340-24162	TACAGTAAAACCCCTGTTATAACGATCACCGTTATAGCGATATTTCCATTATAGCGATATATTTCCACGGACAGAGCGTTTTCTCATACATTTCCTAATATCAACGATATCGTTACTAAATCACAGTATATCGTTATATCAGCTTAATTCGTTATACCGCGAATATCAATTACAATTGATCAACGACGAGCTCTACGGCGCTAGCGAAGCTCCCAAACGCTTACGCCATCCTATAAAGCTTATATTAATTAGTTCTATTCTCAATTCAATTGAAAGATCAGCTAGTCAACTGTATCGGAGTCTCTTAGAGCTCATTTCTCCTATCTTAACGACACGACTACGGCTATAGCAAGTGAGAGCATATAGTCACGATTACGAGTAGGCTATTAGGAAGACTTA…
Protozoa	Choanoflagellata				Choanoflagellata	Salpingoeca rosetta	Saro-Lemi-choanoflagellate	2	2126	596	23	CAGGT/CAGGT	CAGGTCACGCATGGTTATAGTG-C	TA/TA	HTH_Tnp_Tc5	DDE_1	DD42D	gi|322846387|gb|ACSY01000186.1|:46654-48779	TACAGGTCACGCATGGTTATAGTGCCGTCGGGTGAAGTGGCAAACGAGCTAAAGTGACCCTAACTTCAGGAAACAGTCACTTACATGTTTATAGTGATGATTTTGGACTCGAGTAGTGACCGGTGCTCTCTCTGTGTGTGTGTGTGTGTGGAATCGTGTGTGTGTGTGTGTGTGTGTGTGTGTGTGTGTGTGTGTGTGTGTGTGTGTGTGTGTGTGTGTGTGTGTACACACGGCCAGGAAGACGGTTTACTGTGCAGACCCATCGACAGAAGGGTCAACAGTGAGAAACCCATGAAGAGTAAGCTGTGTTTGAGGCATCACAATAAAGTCAAGGGCCGAACGAAGGGAAACCAAAGAGTCACGATAGTTGGCGAGCTTGTGCGGGTGGAATGTAATGAA…
plant	land plants	Spermatophyta	Angiospermae/Eudicots	Asterids	Lamiales	Sesamum indicum	Sein-Lemi-land plants	14	2185	445	25	CAGTA/CAGTA	CAGTAAAACCTCTATAAATTAATAA	TA/TA	HTH_Tnp_Tc5	DDE_1		gi|810533777|gb|JPLX01001518.1|:9514-11698	TACAGTAAAACCTCTATAAATTAATAAACTCTCTAAAATAATAAAATCTTTCGGTCCCCACTTGGGCTTTTGTAAAAAATTATCAAATTCGATAAGATAATAAGATAATAATTTTTCAGATAATTCCTTTATAAATATTAGGTCCCATTAAACTCTAAATTAATAATTCATAAATATTACAATTATAAATATTATGATAATTTGCTAAAATATGAATCTATTGTTACTTGATTTTTCTTAAAATTTAAATCTAATTGGATTTTATCCCTAACTTTTTTAGTTGCAGCCAAGTGTTCCAGTGTCGAGTTCTCTAGCTGCAACAAGAAATTGTGAAGAGTTGTTGTCGCGGTCAAAGCCTCCTTTCTCGTGACTGGTTCCAACAGTAATGAATCATCTTCA…
fungi		Ascomycota	Pezizomycotina	Eurotiomycetes	Eurotiales	Talaromyces stipitatus	Tast-Lemi-fungi	3	2357	521	20	CAGTA/CAGTA	CAGTAAACCCTGGATATAAG	TA/TA	HTH_ABP1_N/HTH_Tnp_Tc5	DDE_1	DD35D	gi|146745844|gb|ABAS01000045.1|:27901-30257	TACAGTAAACCCTGGATATAAGATCCCTGGCTTATAGTACAACCCGACTTATAGCACCGAAAATCTGAAAATTTTTCATTCCTCATACAAATGTGCTTTATACCTGGCTATAAGACATAAGCACCATCATCTCTAAGCTCCCATACAAAAGTGCTTATAACCAGGAAGATTACTCAGCATTTTCCAACGTCAAGTCATCAAATATCCGTCAAATATGCTGCAACAACGCGCTCAACGACGCCGAAAAGCTATCCCTAACGAGTGGAAAGCAGCCCTACGCGCTCAACACCGAATCAATCACCATCTCACGCATCAAAATTTGAGAAAATGGTTTGAAGATACATACAATCAACCAATCGATCGAGCTACAGTAACACGAATCCTTTCGTCGAAATACGC…
plant	land plants	Spermatophyta	Angiospermae/Eudicots	Rosids	Brassicales	Thlaspi arvense	Thar-Lemi-land plants	6	2120		26	CAGTA/CGTAA	CAGTAGAACCTCTATAAATTAATATT	TA/TA				gi|770813527|gb|AZNP01000668.1|:87244-89363	TACAGTAGAACCTCTATAAATTAATATTCGATAAATTAATAATCACTATAAATTAATAAATTTTGTCGGTTCCAATTCGGGCCGGTGTAAAAATTAACAAAATTCGATAAGATAATAAGATAATAATTTTTTTGAAAGTCCTATGTAAAAATATGGTCCCCATAAAATCATAAATTAATAATTATAAATCTAAGCATAAATAAATATATGCATATATAGCTAAGACAATCTAGTAAAATATGAATCTATTGTTGTCTGTGTTTTCTTAAAGTTGGATTCTCTCTGGAGTTCATCTCTAATCTTCCTTGTTGCATCAACAATTCCTGGTATTGTCTTCTCGTTTTGCATCCAAAAATTGTGAAGAACTCTAGAAGCCATAAGTGCTTCTTGGCGCGTAAC…

## Sheet: Mover
Taxonomic distribution of Mover transposons
Kingdom	Division/group	Phylum	Clade/subphylum	Class/Subclass	Superorder/Order	Species/organism	Name ID	Copy number	Tn length	Tpase length	TIR length	TIR motif	TIR sequence	TSD	DBD	DDE	DDE Motif	Genome coordinate	Representative sequences
plant	red algae			Florideophyceae	Gigartinales	Chondrus crispus	Chcr-mover-10-red algae	7	2312	563	34	CACCG/CACCC	CACC-GAATACTGCAAATAGTGCGG	TA/TA		DDE_1	DD36D	gi|472161955|emb|CAKH01002805.1|:265598-267909	TACACCGAATACTGCAAATAGTGCGGTCCGCAGTATTATGGAATGCTGACTTGCTGTCTCTGTGACAGTATTTAATGCGGCCCGCACTAATATTGGTACCGCACTAATTCGGCCAAATATGCAATTAGTGAGGACTGCAGTATTTTAGATCAGTCAAAATAGTGCGGTCTCGTCTAATTCTGTCTGTAATGCACATGTCACTCAGGGCCAATCAGAAGAAAGAAAATTTTTATAGTGTAAAGATATCTCCGCATTTCTACGTGCTCTCGCCGGCAACTATTCGCTCGTTAAGGAGAACTGGAGCACCATCGAAATGGTTTCGATACCTGATAATAATGCTCTGCAGCTTAGGAAACAACTGCCTTTCCTCCCATTGCCCATTCTTGTTCAAAGCAAGGC…
plant	red algae			Florideophyceae	Gigartinales	Chondrus crispus	Chcr-mover-11-red algae	10	2299	572	26	CACCC/CACCC	CACCCGAATACCGCAAATAGTCTGGG	TA/TA		DDE_1	DD36D	gi|472162593|emb|CAKH01002334.1|:11064-13362	TACACCCGAATACCGCAAATAGTCTGGGTGGGCTAATAGTGTGGATACACATATTAGTATAGGCTGCAGTAACTTCTGTGAGGTGTTCTTTATTGAAAATGCTTTTACTGTAGACTACACTAATAATTACTTCACGTATATTAGTGGAGACGCGCCAAACAAACACGAAGCGAAACCGAAACGGTCCCTCAGACACAGACGTTGGCGGGAAGCTCTTGTATCCGAGTTCATACCTTTCTAAGCACATCAAAGGGGTAAAAAAGCTCTATAAAAGCCTCATTATCTCGACACCTCCAGACAACAATCGCAAAAACTATCACCGAAGTCTTTGTCCTGAACATGGACTGCTCTGCATTGCCTATTATTCGGGCTCTTAACCGAGCTACTACCAACACATCT…
plant	red algae			Florideophyceae	Gigartinales	Chondrus crispus	Chcr-mover-12-red algae	4	2575	512	32	CACCC/CACCC	CACCCGTTAAGTGTAACTAATGTCACCTACAT	TA/TA		DDE_1	DD36D	gi|472163913|emb|CAKH01001323.1|:136262-138836	TACACCCGTTAAGTGTAACTAATGTCACCTACATTAAATTAGATACAGATTTTCGCGTTCTTCGAATTCATTGTAATGTTACTAACAATATTAAAAGGTAACATAATTTTATGTTCATCCAGCCCAAAAATCGCTTTCAGAAACAATTAATGTAAGTAACATTATTTTCGATAATGAAGTCAAGCAGCGATCATGAACACTGTGGCCTAGTGGTTAAGGGCTACTGTACACATCATGGTCGAATACGTGGGTTCGATTCCCACTGTGGCACAGGAGCGTGAACTAAAATCGCATTTCAGCGAGTCAGTCCGGACAAGGTGTTGGCATACGGAGTTGGACTTTTATTCGAGGAATCACATTGATTACAATTAGAGGGTATATGCTCCGCACCCTGGAAGT…
plant	red algae			Florideophyceae	Gigartinales	Chondrus crispus	Chcr-mover-13-red algae	5	2515	561	20	CACCG/CACCG	CACCGAATAGGGTAATTAGT	TA/TA		DDE_1	DD36D	gi|472162352|emb|CAKH01002573.1|:97552-100066	TACACCGAATAGGGTAATTAGTCCAGTCTACAGTATTTCCGTACGGGGGTTTTCGAGGAACACATCATTATTGGTGCAGCCTACACCATTTGAAATACTACACTATTTACAAGTTGTACGAAAATAATGAAGTCTACACTATTTCAAAACGTGCTAAATAGTGAAGCATAAATGACACGTCATTGTCTTCATATTTTCGAAAGCTCGAAAATACGGGCTTTTAAACGCTGTTACGTTTTGCACAATTTGAAATTCACAGCAAGCAGGGCATTGTGGGTAAGAATCATTCCTCACAGGCATAGTTGAGACTTTTATCGTCTCAACGACTATATTGTACTGGCAGCCTGAAGCGTCACACGAACGTTCTTCGGGAAGCTGTGTACGTCAAACAAGGTCCTT…
plant	red algae			Florideophyceae	Gigartinales	Chondrus crispus	Chcr-mover-14-red algae	17	2267	595	24	CACCG//CACCC	CACC-GAATACTGCAAATAGTGCGG	TA/TA		DDE_1	DD36D	gi|472164149|emb|CAKH01001088.1|:46295-48561	TACACCGAATACTGCAAATAGTGCGGGTGAAAATATAGTGCGGGTTCGAAATTAGTGCAGACCGCAGTAAACTGTGTCTCTCGCCTATCGCCGATGGCGCAATTACTGCAGTCCGCACTAATTGCAAACCATACATCTAATAGTGCAGTCTCAGAAAGCAGCCAATTCGCTGTCCTGCGCGCCATTTTTGACAGATACTAACCCAAATCTGGAACAAAACGCCATGGTGGTGTTTCGGTTATGCACATATAAAGGCTTACCTTTTCCATTCTTACATCAAAGCTGCACCCCGCCGTCCGAAAGATCCAGCTTGCGTATCATGACGGTATTAGCAACTCCCATTATTGCTTCCCTCCAAAATGCCGAACGCCTGCGGAACGAAAGAGACGCAGCTTCAAC…
plant	red algae			Florideophyceae	Gigartinales	Chondrus crispus	Chcr-mover-15-red algae	10	2203	468	21	CACCC/CACCC	CACCCAGTTACTGCAAATAGT	TA/TA		DDE_1	DD36D	gi|472163177|emb|CAKH01001907.1|:29594-31796	TACACCCAGTTACTGCAAATAGTAACACGCACAGTAAAGGGGTGAGGTTCATTTGGACAGAGATCACACATATTAGTGTATGTTTCCCTAATAACAGTAGTTTCACTATATAACTCACAACTGTATTTAGTGACACTTACATTAATTCCGTTCGACATAATTAGTCACACTGTCAGGGGCCCCCAAAGTAACGGTAAAATTGTGTTTCACTTTATCATGGATTTACTACTGTCAGCAGACGCCTTCAAAAAACAGGTTCACCATCGAAGTGATTTCTATGTTTCACAATTATGGCTTGCAAATTGGGAAACAGCTGCTTTTCCTCCCACAGCCCGTTTGTGTTACAGGCCATCCCAGTGCGGATCATCGCTTTCCTAGCATATGTCAAGCCCTCTTCGT…
plant	red algae			Florideophyceae	Gigartinales	Chondrus crispus	Chcr-mover-1-red algae	6	2269	414	21	CACCA/CACCC	CACCCAATCACCGCAATTAGA	TA/TA		DDE_1	DD36D	gi|472162507|emb|CAKH01002419.1|:2847-5115	TACACCCAATCACCGCAATTAGATTGGGTGACTAATTTAGGCTGGGTGCGAAAATAAAATAGACCATGTTATTTTGTGACTGAGGGTGTCAAAAAGCCGTTTACAGTATCGGGTTGAACGGACTGGGAAAAATGAAGAACTACTGTACGCAACACGACGGCGGTCCCGCCTCGCCCTGATCTAGTCCCCGACAACTCCCGCAATGCCTTCACACCTGAGCGGCCCTATTCAGCGCTCTCTTGCTCGCGCGCTCGCGTCTCGTCCCACAACAAGCCGCAACCCCCCCTCTTAGCACCGACACACCCCCAACCCAGTTGCATATTACTGACAATTATCCCGCACAGCCCCACAACTCAGTTCGTCGCAACATCCTCGTTAGTACCCTCGCGCAACGATATC…
plant	red algae			Florideophyceae	Gigartinales	Chondrus crispus	Chcr-mover-3-red algae	7	2550	356	16	CACCC/CACCA	CACCCAGTTATCGTAT	TA/TA		DDE_1	DD36D	gi|472164849|emb|CAKH01000818.1|:41366-43915	TACACCAGTTCCCCTATCCATATCCCCGCCCTTTAATGTCACCCGAGCTGCAGAAAGCTCTTGTTCACGCACGCCGTCCACCAGCGCCCCTCGTGTATACCCACCCCCGTCCTTGCATGCCAGTCGAGCTGCAGGAAGCTCTTGCTCGCGCACGCCGTACACCTGTCCCCTCCTCCATACCCACCGCCATCCTTGCATGCCAGCGGAGCTGCACGAATTTGTTACTCGGCCTTGCACTCCCCTTTCTAACATTACAGAGTATCATTGCTTTATCAGGTCTCGCTTAAAATATTCGTATTGACCTTCCTTGCATCTTCTCCCCCTACGTTGCGATTCGTGCACATCTCAGTTCCCATTTTTCTACGTTTACGTCATCTGGTTCCTTCGCAAACCGTCTGC…
plant	red algae			Florideophyceae	Gigartinales	Chondrus crispus	Chcr-mover-4-red algae	5	2044	394	24	CACCC/CATCC	CACCCCAATACAGTAATTAGTGTG	TA/TA		DDE_1	DD36H	gi|472162710|emb|CAKH01002217.1|:81684-83727	TACACCCCAATACAGTAATTAGTGTGGGCGCGGATTTACTTTGAGCGCTCAAATACTGTTATCCACACTAAATGTTGCGCCGCAGCTGTCGCCGGCAGCGAAATTACTGCGATATAGTGACAGCGTGGGACCCTATACCAGAGGTTTAACGCTGCGCGGACGAGGACGGTATGTCCACCCACAACATAGAAGGTTCTCCGATTCTGGCTGCATTCGCACGACAATCGCGGCGTGTTGCGTCGGGGTCACAAGACAATGAAACCCCTGTATCGCTAGCTCGCGCAAAGCAGCCCCAATCGCCACCCCAAGGAGCTATTGCTCAAGGCGAACATTATCCCTTGGCGCAAACGACGCCTCCAACATGTGCTGACAAACACACAACGCTTGAAAATTGTGCGT…
plant	red algae			Florideophyceae	Gigartinales	Chondrus crispus	Chcr-mover-5-red algae	5	2114	531	25	CACCC/CACCC	CACCCAGTTACTGTAGATAGTGTCA	TA/TA		DDE_1	DY36D	gi|472165610|emb|CAKH01000150.1|:42044-44157	TACACCCGATCACAGTATTTAACCTGGGCCAGGTTAATTTTGAAGCTCATATTTCCAGTTGCACACATCAAATAATCTAGAACATGTTAATTTTGAATCCAGGCCAATTCCTGTGGAACTCCCAAATAAGCTGGACCATTTTATTTTTTGGTGATATATTTAACTTGGATGCAATCAACTTGCGCATCGCCACGACTCTTCATTCGATTGGCTCATCATCAAAATGCATGCGATGTTCCGCAATAATGGCTTGAAGGTCCTGGGACGGCTGCTTTTCCTCCCACAAACCGGTCCAATTGAGAGCCAAACCGGTTCGAATCATCGCCTTTCTAGCGTAGGTGAGACCGTTTCTGTCTCTCTGCTCGTTAACGTCTCGAACAGAAGCAGCAGCAAGCTGCA…
plant	red algae			Florideophyceae	Gigartinales	Chondrus crispus	Chcr-mover-6-red algae	6	2148	493	26	CACCT/CACTG	CACCTGATCACGGTAATTAGTCGTGA	TA/TA		DDE_1	DD36D	gi|472165162|emb|CAKH01000596.1|:6311-8456	TACACCCAGTTACTGGATTTAGTGTAACCAAAGAATTAGTGTAATAACGGAAATAAAATGTGTAACATTAATTCAGGTACACCGGAGAAGCTTCAGAAAACAATTAGTGTAAGTATCTCGAGCCAGCCTGTCTTTCAATCTGCCGCCGGCGGCCGACGACGGTGGCCGACAATTAATTTGCTTTTATGGGCGTTGTAGTACATGCTGCACAAGTTGTATCGCGCAATCGGCAATGCTACCACCTGCGATCGTGGACCTTCTCACCTCCACAATTCTAACCAACTCTTCAGCAATGGTTTCAGGTTCTCCTATCATTGCTTGCTTTGAGCGTGCCGCTGCGAATCGCGCCGCAGCAACAGGAGCCTACCAAAGCCGCAGTGCAAATCAAACCGCCAATTT…
plant	red algae			Florideophyceae	Gigartinales	Chondrus crispus	Chcr-mover-7-red algae	5	2169	565	25	CACCC/CACCC	CACCCAGTTACTGTAGATAGTGTCA	TA/TA		DDE_1	DD36D	gi|472161623|emb|CAKH01003112.1|:71610-73778	TACACCCAGTTACTGTAGATAGTGTCACTTACATTATTGCAGTGATTGTTTTAATCTCCATCCTGCATAAATTAGTGTCACTGACACTAATTCAGTACTGACACTATTTAACCGTAAACGGAAATAGTGTTAGTTACAGTATTAATGTCACACAATATTAGTGTAACTTGGAATTGAACCTACGAGTCAACCTTAGGAGTACAAGTTGGTGTACGACGGCACCATTTTAGTCCTAATAAGTGTAGTACTAGCTCGCATCCATACTACTCATCATCGCTGGCTATCTGCACCTCCTTCCTATTAAAGTATTCGCGGTGCTTGCGGATAAGATTCTGTAGATCAGGGGTCAGCTGAGATTCTTCCCATTGGCCATTAGTGTTTAGCGCCATACCGGTTATG…
plant	red algae			Florideophyceae	Gigartinales	Chondrus crispus	Chcr-mover-8-red algae	11	2201	535	21	CACCC/CACCT	CACCTGATCACGGTAATTA	TA/TA		DDE_1	DD36D	gi|472163683|emb|CAKH01001551.1|:5490-7690	TACACTGATCACGGTAATTAGTGGGGACCGGACTAATTCTGAACCTGGGTTTTAGAGGCCGTGACTGTGAATAGTCCGGTCCTGACTATTTATGAATCTAGACTATTTACGGTGTGATTCTTAAATAATCGGGACCAGACTATTTTACCAGTGCAAAAATACTCTAGATCAGTTGACAATCTGATGAAAGGACAACTTGTCACGCGACTGGCTCACCGTTGAAATGATTGCGATGCTTCGCGATGATCGCTTGCAGGGGCAAAAACAGTTGCTTCTCCTCCCACTGCCCGTTGACATTCAAGGACATCCCAGTGCGTATCATCGCTTTTCGTGCATATGTCAGACCGGCCTTATCGCGCTGCGCATTGACATCCTGGACTGCTTCATCGGCCATCTGCA…
plant	red algae			Florideophyceae	Gigartinales	Chondrus crispus	Chcr-mover-9-red algae	10	2320	574	26	CACCC/CACCA	CACCCAAACATCGCAATTAGTCTGGG	TA/TA		DDE_1	DD36D	gi|472164111|emb|CAKH01001126.1|:14354-16673	TACACCCAAACATCGCAATTAGTCTGGGCTAGACTATAAAAAGTCAAGGATATATTTTCACCCTCACACGTAATAATGCGGACTGCACTAATATGTGTACCCGCACTATATGCATCACAACCTAAGATAGAGTAGACCAGACTAATTTTCAATTAACATATTAGTGGAGACTACACTATTTTGATAAACACGCTATTGTCCAATCATAACCAGTCCATGTTAGCATATCGACACATTTTACTCATCATCAACATCAACAACGGGAGCGCCATCGAAGTAATTTCTATACTTCTGCACTATCTCTTGCAATTTTGGAAACAGCTGGGATTCTTCCCATTGTCCGTTGATATTACAAGCAAGACCGGTGCGGATCATAGCCTTTCGGGCGTACCTCACTCC…
Chromista	Stramenopiles			Oomycetes	Peronosporales	Phytophthora cambivora	Phca-mover-SAR	2	3316	635	26	CAGTG/CAGTG	CAGTGTTCACGGTAATTAGTCTGAGT	TA/TA		DDE_1	DD36D	gi|528401230|gb|AUVH01064957.1|:2329-5644	TACAGTGTTCACGGTAATTAGTCTGAGTGCGGAAATAGTCTGAGTTCGTTAATAGTCTAAGTCAGACTATTTATTGTGCTAGCTCTGTTTTAGAATTCATTAATAGTCTGACCACTTCAAGTTCAAAATTAGTCTCAGCTGGCTTTGATTGGTCTGTGGATTATTTAGCGTGCTCATGAAGCCAGCCATTCCGATGAACAGCGTCGACATGAACACCAGACCCACGCCACCCATCAGACCAGTGTATGTCGAGTAGTCCACGCTCAGTAACGACAGGCCGCAGATGATCGCCAGGCCGAACACGATGCTGAAACGGGTCAAGTTGAAGGTCGGCGAGCGAGTACAGCGCGATGAAGCGCTTCATGAGGAAGTACATCTGCGTCGAACCCTTGGACGCGC…
Chromista	Stramenopiles			Oomycetes	Peronosporales	Phytophthora fragariae	Phfr-mover-1-SAR	3	2595	574	23	CAGTG/CAGTG	CAGTGGTCACGGTAATGAATCTC	TA/TA		DDE_1	DD36D	gi|1159027848|gb|MWJK01002408.1|:1961-4555	TACAGTGGCCACGGTAATTAATCTCTATTGGAAAATAATCTCATACGTTAAATAATCTCAGCGCCTGGCGTATAGATTAATTCATGTGCGAACGAAATCCTGAAATTGAAAAATAATCTCACTTGAAAACTTTATATGAGCTTCACTATCGGGCTTATTCTCTGGTGTGGTGGTTAATGATTGCTCTAACAATCACCGCACTGTGAGTTCAACCCCCTCAGCAGGAGTATATCGGATGTCAATCGTCCCTTTTCCTATGTGATGCAAGTCTGTCATGTCCCTTCGTTTGTCCCATAAATCGACGCCCGTTTGCTTCTCGGCTGTAAAGCCTTTTAATCGTACTTAAGCGAGAACACATACAAAACAGTGTTTGGTTTGCTTTTAGGGTAATTATACAGA…
Chromista	Stramenopiles			Oomycota	Peronosporales	Phytophthora infestans	Phin-mover-SAR	24	2395	575	22	CACTG/CACTG	CACTGTCTACGGTAATTAGTCT	TA/TA		DDE_1	DD36D	gi|1035970580|gb|LYVM01045535.1|:21375-23769	TACACTGTCTACGGTAATTAGTCTGACCGAGACTATTTTGTGTGTATGGTTTCTCAGGTCATACACATTAAATAGTCTGACACAGACTATTTAATTGCTAAGACTATTTATGAATTCCGACCGGTCACAAAAAAAGTACACAAAACGTGAGACTTGAAAAAAAAATACACAAAACGTGAGACTCGAACCGTCAAACCTCAGCGTGGAGGGTCGTCGCTCAGACGACTGCTCCAACTAAGACTAAATTTTCGTTCTTTCCAATGTTTTATCTATGTTAGCAAATGACCACCTTGCTGTATTTCTACGCGTTTTCCGTGTCAACAGGCTCGCCTTCAAAATGGGCCTCGTGCTTCTTGATGATGTCTTGGAGATGCGGGTAAAGCTGAGAAACCGACCACG…
Chromista	Stramenopiles			Oomycetes	Pythiales	Phytophthora ramorum	Phra-mover-SAR	18	2561	611	25	CAGTG/CAGTG	CAGTGCTCATTGGAATTAGTGTCAG	TA/TA		DDE_1	DD36D	gi|113917957|gb|AAQX01003212.1|:786-3346	TACAGTGCTCATTGGAATTAGTGTCAGTGACACTAATTTTCGACCGAGACCTAAATCGAAAAATATGGAAATTAGTGTCCGTCGCGCTAATTTTCGACAGACTCTAATAACCCTGATAAGGAAATAGTGTCGAGGACAGTATTTTCCGACAACAAGAAATTAGTGTCCAATCAGCGACAGGGACGTGACGTTGGTGCAGCTTAGTGGTTGAGCGCTCGTTTACCAAACGAGAGGTCGATGGTTCGATTCCATCCACCAACATTTGATTCGGATCATGATGCGGATCATACTGGGGTTTCTTGTTCACATCGAGAGCCGGCGCACAGAACTGCTAACGCGACCGCCGTCCGGCATTTCGTGTGAACAGGTTGACCGCCAGTATGCTAAGCACCATGAGTC…
Chromista	Rhizaria			Phytomyxea	Plasmodiophorales	Plasmodiophora brassicae	Plbr-mover-SAR	1	1668	445	29	CAGTG/	CAGTGATTACCGTAATTAGTCTGTATGCG	TA/		DDE_1	DD36D	gi|857979181|emb|CDSF01000006.1|:2-1690	TACAGTGATTACCGTAATTAGTCTGTATGCGCAATTAGTGTTAGTTCATAATTAGTGTGATACACACTATTCAGGGTCGGGTGCTCTTGGCACACCTCAGTATATATAGTACAACACTGGTAAATACATGCGAAATGTACCATGAAAATTCAAATTTCATTATGTAAGTACATTAAGGAACGACTTCGCCTTCAAAATGGTTGCGATGTTTTGCAACAATCGCCTGGAGCTCGGGTGATAGCTGCTGGATGCGCCATTCGCCGGTGACATCCTTGGACAAACCGCACCGGATCATGCCTTGCGAGCATACTTGAGCCCATTCGCATCGCGACAGGAGTCCACGTACTTGACCGAATCAGCAGCAAGTTTGAGAAAGAACGTTTTGCCCGGATTCTTGAG…
Chromista	Stramenopiles			Oomycetes	Sclerosporales	Sclerospora graminicola	Scgr-mover-SAR	47	2357	559	25	CACCC/CACTC	CACCCTTTTCCGTAATTAGTGTGTA	TA/TA		DDE_1	DD36D	gi|1173622583|gb|MIQA02016933.1|:12446-14803	TACGTACACCCTTTTCCGTAATTAGTGTGTATACCTGAATAGTGTGTATGCGCAATTAGTGTGTTACACACTAATTAGTGATTGCAATGGGACTCCAAAAAACGGACGATGTGGTCCATATCAGATCCCTTGCCTTTGGTCGGGACTTCGAAAACATAAACAAAAAGATGCGAACGAGGTGAACCGGAGTACCCTCCACCTTCACCCCTTCAAGCACAAGGATCGAGATCTTAACCAAGTGCCAATCTACAAGAGACGGAGGTAACATGAGCGAAACAGAGCCATTCACCAACCAATCAAAACCACTTTTATAAATATTTGCATTGGGCGGCTTCTGCCTCAAGATCGCATTCCCTCGGATCAAAACCGCGCTCCAACATCTGCGCCGCTCCCATCGTA…

## Sheet: Fot and Fot-like
Taxonomic distribution of Fot/Fot-like transposons
Clade	Kingdom	Group	Phylum	Subphylum	Class	Order	Species/organism	Name ID	Copy number	Tn length	Tpase length	TIR length	TIR motif	TIR sequence	TSD	DBD	DDE	DDE Motif	Genome coordinate	Representative sequences
FotA	Fungi		Ascomycota	Pezizomycotina	Sordariomycetes	Glomerellales	Acremonium furcatum	Acfu-FotA-fungi	24	1861	535	49	CGTCC/CGTCC	CGTCCCACACCCATTACCTGGCCACCCCCCTTACCTGGCCACCCCAAAA	TAA/TAA	HTH_psq/HTH_Tnp_Tc5	DDE_1	DD35D	gi|1002321295|dbj|BCIA01000002.1|:4072661-4074521	TAACGTCCCACACCCATTACCTGGCCACCCCCCTCACCTGGCCACCCCAAAAAAACGTCACCAGAATCGCGACACCAACTTCAAGATCAATTAAAACTGGCTACGCTGCAACTGTGATACAGTCCTCTGGGCCACTGGGTATTTCATCGTCGCTGGATCCATCTATCTGATCTATTTTATCGCCAGCCTCAATCTGGGCCCTATGGATAGCGTTGATGTCGGCGAACTTCGAATTGGGGCTGATCTGGACCTTCTTCTTTTTCCTAGGCCTGGCTGCTTCCAACTGGGCCTCTAGGATCTGGATCTTCTGTTGCGAGGTTGCAAGGGCGTAGTCCTTCTCGTTGAATCCCTTTTGGACCTTTCTGAATAGTAGGCGTTGCGTACTGGTAGGTTGATCCA…
FotA	Fungi		Ascomycota	Pezizomycotina	Sordariomycetes		Albophoma yamanashiensis	Alya-FotA-fungi	5	1872	531	51	GTCAG/GTCAG	GTCAGCCCCCCCCACAACCGACACACCCCACGACCGACACCTAATTCAACG	TAA/TAA	HTH_psq/HTH_Tnp_Tc5	DDE_1	DD35D	gi|1002319385|dbj|BCKH01000004.1|:2752229-2754100	TAAGTCAGCCCCCCCCACAACCGACACACCCCACGACCGACACCTAATTCAACGAAGATGAAGCTGGCTTGCGATGCCTATTATGGCCGCAAATAAGGCTCAAAAAAATCAATTAAAATACTACTAGACTTATTAAAGCTGCCATTCAAAGCAGAGGGACTCGAATGTATAGCTTGCATTCAATGTAGCTATAGTAGCCGGGTTAGGCTGCTGGGCTAGCTTGACCCGGGTCTCGATGACCTGTTCAATCTGTACAAAGCGCCCGTTAGGATTAGGATCAATTTTCTGCTTCTTCCGTGGCTTCAATCGGTCAACTTGGTATTCCAGTTGCTGGATTCGTGCCTGGGCTGCTGCAAGTGCTGTGTTTTGTTGATCTAGTCCGCGGCTAACCTTACTGAA…
FotA	Fungi		Ascomycota	Pezizomycotina	Sordariomycetes	Hypocreales	Aschersonia aleyrodis	Asal-FotA-fungi	5	2687	537	63	GTCAA/GTCAA	GTCAAGTCAGGGGGGTATGGAACACACTAGTAGGCAATGGAACACCCTAATCGGGTTTAGCGC	TAA/TAA	HTH_Tnp_Tc5	DDE_1	DD35D	gi|1025644788|gb|AZGY01000001.1|:194927-197613	TAAGTCAAGTCAGGGGGGTATGGAACACACTAGTAGGCAATGGAACACCCTAATCGGGTTTAGCGCAGGCCCATAAAAGGCTTAGGTAATCTGATTATATAAGCTAGTCTAGGTCGCCGGGCAAGGACCCAAGCTGCCAATTATAGCACATATGTTCAAATTCGGCTAGGCTAATTTTCGGATCGCCCGATCGGGTAATAATGTTTGAGGCTAATGTAAGATTTAAATCTTTGATGTTGAAAAAATACCTATTCGGGTCTAGTTTTGTAACTTTAGCCCGTGGTCTAGGGCAAATTTGGTTTAGCCTTGCTTCCATTTGCTGATTTTGATTACGTAAGAGGGCTAGCTCGACCTCTAATTGGTCGAATCTTTTCTCCACTTTCCGAAAGAGGCATCGCT…
FotA	Fungi		Ascomycota	Pezizomycotina	Sordariomycetes	Hypocreales	Beauveria bassiana	Beba-FotA-fungi	12	1840	425	45	CGTCG/CGTCG	CGTCGGCCACCCACTTCTTGGCACCACCCACTTCTTGGCAGGGTA	TAA/TAA	HTH_psq/HTH_Tnp_Tc5	DDE_1		gi|1043364787|gb|JTCX01000793.1|:40708-42547	TAACGTCGGCCACCCACTTCTTGGCACCACCCACTTCTTGGCAGGGTAATCCCAGCCACCTCTTGTTCCAACCAACATAATTCAACGCGCGATTTCTCACGCAATATCTGTTCTTTAATTATGATTTTTTTCCTGCATATACATTATGCCTAATTACACGGAATCCGACATTCAAAATGCACTCCAGGACGTTGCTGGGGGCTACAGCCAATCTCGCGCATCACAACGCTGGAATGTGCCACGGTCAACGATACAGGCCCGTTTAAAGGGCAGAACATCACGAAAAGAGGCTTTTAGGCAGATGCAAAAGCTTCCTGCGGCTCAGGAATCACATCTAATTTCTTGGATATTAATTCAGGATGCAATAGGTAACCCTCCCACACACGAGCAGGTCAGGAA…
FotA	Fungi		Ascomycota	Pezizomycotina	Sordariomycetes	Hypocreales	Beauveria rudraprayagi	Beru-FotA-fungi	2	1840	425	45	CGTCG/CGTCG	CGTCGGCCACCCACTACTTGGCACCACCCACTTCTTGGCAGGCTA	TAA/TAA	HTH_psq/HTH_Tnp_Tc5	DDE_1		gi|667871073|gb|JMNB01004089.1|:16083-17922	TAACGTCGGCCACCCACTTCTTGGCACCACCCACTTCTTGGCAGGGTAATCCCAGCCACCTCTTGTTCCAACCAACATAATTCAACGCGCGATTTCTCACGCAATATCTGTTCTTTAATTATGATTTTTTTCCTGCATATACATTATGCCTAATTACACGGAATCCGACATTCAAAATGCACTCCAGGACGTTGCTGGGGGCTACAGCCAATCTCGCGCATCACAACGCTGGAATGTGCCACGGTCAACGATACAGGCCCGTTTAAAGGGCAGAACATCACGAAAAGAGGCTTTTAGGCAGATGCAAAAGCTTCCTGCGGCTCAGGAATCACATCTAATTTCTTGGATATTAATTCAGGATGCAATAGGTAACCCTCCCACACACGAGCAGGTCAGGAA…
FotA	Fungi		Ascomycota	Pezizomycotina	Leotiomycetes	Helotiales	Botrytis cinerea	Boci-FotA-fungi	14	1840	532	47	GTTGA/GTTGA	GTTGAGTACCCCACTTTCGGACCACCCCTCTTTTGGACCACCTAAAAATATATATATATATGAATTTTA	TAA/TAA	HTH_psq/HTH_Tnp_Tc5	DDE_1	DD35D	gi|401843452|gb|AAID02000848.1|:123311-125150	TAAGTTGAGTACCCCACTTTCGGACCACCCCTCTTTTGGACCACCTAAAATCTTACCCCATTTTAAGCACTACCTCACAACTTCATCTTTAATAAATCAACAACCACATATTCAATTGATATAAGATTTTAATACATTATCAATTAAGCTATGACAAAGCCTTATACTGAAGATGATATCGCTGCAGCACTTTTTGCGATTGCAGGAGGCATGTCTATGCGTAAGGCTTGCTCAGAATATGGTATTCCCCGCACCACTTTACACAACCGTATAAATGGCCACCTTTCACATAAAAAAGGTGCACAAAACCTACAGAAGATAGCTCCTGTGCAGGAGAGAGCTCTAGCAAATTGGATTTTAGTACAGGAAGCCCTAGGAACTAGCCCTACCCATCGTCAA…
FotA	Fungi		Ascomycota	Pezizomycotina	Leotiomycetes	Helotiales	Botryotinia fuckeliana	Bofu-FotA-fungi	14	1840	532	47	GTTGA/GTTGA	GTTGAGTACCCCACTTTCGGACCACCCCTCTTTTGGACCACCTAAAATCTTACCCCATTTTAAGCACTA	TAA/TAA	HTH_psq/HTH_Tnp_Tc5	DDE_1	DD35D	gi|401843452|gb|AAID02000848.1|:123311-125150	TAAGTTGAGTACCCCACTTTCGGACCACCCCTCTTTTGGACCACCTAAAAATATATATATATATGAATTTTAAACTTCAATAACTCAACCACTATTCAACTTCAATACAATCCCCTGTAGTGTCAGTTTCATAAATACTATCAGAGTCTTTTATCTCAATTTCCCGATCACCAGCTTCAATTTGAGCTTGATATATAGCTTCTATCCCTGCAAACCTCGAATTTGGACTAGTTTTTACCATCCTTCTTTTTTTAGGTATAATCTCTTCTAATTTTTGCTCCAATTGCTTTATTCGTTTCTTGGACTGTACAAGTTCATAGTCCTTAGCATCAAATCCTTTTTGAATCTTTCGAAAAAGCAGCCGGCGAGTTGGAATATCGGTCTCATCAACTTTCTCCA…
FotA	Fungi		Ascomycota	Pezizomycotina	Leotiomycetes	Helotiales	Botrytis paeoniae	Bopa-FotA-fungi	1	1840	373	47	GTCAA/GTCAA	GTCAACTACCCCACTTTCTGGCCACCCCTCTTGTTGGCCACCTTAAAAAAAT	TAA/TAA		DDE_1	DD35D	gi|820714716|gb|LBGX01000628.1|:16048-17887	TAAGTCAACTACCCCACTTTCTGACCACCCCTCTTGTTGGCCACCTTGAAAATTTTCATTTCTACAAGCAACCTATCCTCTTATATCTTTAATAATTCTATAACACCTAATTCAATTGATTGAAAATTTGAATATATTATTATCTATACTATGTCGAAGGGTTATACTGAAAATGACATTAATTCGGCTTTACGTGTAGTTGTAAATGGTAATTCAGTTCGAAAAGCTGCTTTGGATTTCGGGATTCCAAGAGCTACTCTTGGAAGTCGTATAAATGGCCACCTATCTTATAAAAAAGGGTTTCAACATATACAAAAGATTGCCCCGATTCAAGAGAAACGATTAGCAGATTAAATATTAGTACAAGAGTCTTTGGGTACTAGTCCTACACATTATCAA…
FotA	Fungi		Ascomycota	Pezizomycotina	Leotiomycetes	Helotiales	Cadophora malorum	Cama-FotA-fungi	4	1838	534	51	CGTCC/CGTCC	CGTCCCACCCCCCCCTTCCGCCCACCCCCCCCTTCCGCCCACCTCGCTTAA	TAA/TAA	HTH_psq/HTH_Tnp_Tc5	DDE_1	DD35D	gi|1029977866|emb|FKJQ01000039.1|:92905-94742	TAACGTCCCACCCCCCCCTTCCGCCCACCCCCCCCTTCCGCCCACCTCGCTTAACCTCACCGCCACTCCTACCTACCAACTTCAATAATTAATTATTTTTTAATTCTCTAATCAATTGTCTTCAAATTAGAGATATGAATTGTTTACATGATGAAGCCTCATTACACTGAGTATGACGTCATGTGCGCTTTAGAAGAAGTCGCAAATGGCAAGTCTTTGCGAAAGGCATGCTTAGAGTGGGGTATTCCGAGGTCTACTCTACGTGATCGCAACGCAACAACTCAGACACGTAGAGAGGCCGCCGACCACTTGCAAAGGCTACCTACGGTAATTGAAGATCGATTGACCAATTGGATTTTGAATCAGGAGGCCCTTGGCTGTGGAGTTACACACGCACAG…
FotA	Fungi		Ascomycota	Pezizomycotina	Sordariomycetes	Diaporthales	Chrysoporthe cubensis	Chcu-FotA-fungi	3	1844	455	63	GTCGG/GTCGG	GTCGGACCCGGTATTTCCGGACCCCCCCTAGTTCCGGACCCCCCTCCCGGACCACACCACCA	TAA/TAA	HTH_psq/HTH_Tnp_Tc5	DDE_1	DD35D	gi|927323456|gb|LJCY01000054.1|:40009-41852	TAAGTCGGACCCGGTATTTCCGGACCCCCCCTAGTTCCGGACCCCCCTCCCGGACCACACCACCATATAGACAACTAGATACATTCTCGATTTATTTCTTCTATTCAGCTACTACAATACATTCCTCTTCAGCAATAGGTAAATCGACGTCGCTCTCTCTATCTGAACTATCCTCTTGTTGATTAACTGCATTTTGAGCCCTCTGTATAGCCCTGATATCAGCAAACTTGGAATTCGGGCTAATATCGACCTTCTTTCGTTTCCTAGGTCTGGATGCTTCAATCTGTACTTTTAAAGCTTTATTTTCTTCGAGAGCCTTAGCCAGCGATAGGTCTCTCTCGTCCCAAGCTTTTTGTATCTTTCTGAAAAGTAAACGCTGTGCAGGTATAGAAGAGAGAT…
FotA	Fungi		Ascomycota	Pezizomycotina	Sordariomycetes	Sordariales	Chaetomium globosum	Chgl-FotA-fungi	7	1830	411	45	GTTCG/GTCCG	GTTCGTGCACCCACCTCCCGGTCAGGCCACCAACCGATCAAATTT	TAA/TAA	HTH_psq/HTH_Tnp_Tc5	DDE_1	DD35D	gi|61104010|gb|AAFU01000757.1|:8803-10632	TAAGTCCGTGCACCCACCTCCCGGTCAGGCCACCAACCGATCAAATTTTTCACTCCCCCTGATTCGACACCCTCTCTATTCCAAACCACCCAGTTCCACCAAAACAAGCTCAAATTCAGCTCCATTACTCTTATTCGAATTGTCTCTTCCATGGCCCCAGAAGATAACATCCAACAGGCAATCCAAGCCGTCAGGGATGGCCAATCCATCCGCAAAGCTAGCGAGGCATGGGGAGTTCCCTTTTCTACCCTCCGGGACCGAGTCGTCGCCAACGCCCAACCGAAGGGACAGTACGAAGCACAGGTGATGCAGAAGCTCAGCCCTGATCAAGAAAAACACTTGGCCGATTGGGTTCTTGCCCAGAAAGCTCTAGGGCTTCCGGTAAAGCATCGACAAATC…
FotA	Fungi		Ascomycota	Pezizomycotina	Sordariomycetes	Hypocreales	Clonostachys rosea	Clro-FotA-fungi	4	1860	532	43	GTTGT/GTTGT	GTTGTAACCCTGGTCAACGGAACACCCCCCTCAACGGAACACC	TAA/TAA	HTH_psq/HTH_Tnp_Tc5	DDE_1	DD35D	gi|809162287|gb|JYFM02000265.1|:14279-16138	TAAGTTGTAACCCTGGTCAACGGAACACCCCCCTCAACGGAACACCTTTTTCCCCATCCACATTCACAACAACTTCATTTAATTTACGCGATAACTTCACCATTTCTTATCCAATTCAATTGATATTTATATCATTAGAATCGCAATGCAAAACTACACAGAGGACGCACTTCAACGGGCGATTTTGGCTAATAAGGAGGGCCTAGGCTTGCGTAAGGCTGCGAAGCTCTGGGGAATCCCATTGACCACCTTGTATCGACGCGTCAACGGCAGCAAGCCACGCAAAGTCATTGCAGAAGCCCGTCAACGCCTCTCAAGGAAGCAGGAGACCGAATTAGCTGGATGGATACGAATTCAAGATGCTCTCGGCAATGCTCCGTCGCATAGCCAGGTTATTGC…
FotA	Fungi		Ascomycota	Pezizomycotina	Sordariomycetes	Glomerellales	Colletotrichum acutatum	Coac-FotA-fungi	177	1891	545	52	GTCAA/GTCAA	GTCAAACCCCCCACTTCCCGGCACCCCCCTGTTTCTGGCACCCACAAAAACG	TAA/TAA	HTH_psq/HTH_Tnp_Tc5	DDE_1	DD35D	gi|1007348096|gb|LUXP01000028.1|:12712-14602	TAAGTCAAACCCCCCACTTCCTGGCACCCCCCTGTTTCTGGCACCCACAAAAACGATGGGATCACAACCCAACCTCCTCATTACTATTAACTATTGATCCTCAACCACACCCACTACAATACAACTGCCAGCCTCACTAGGGCATTCAGAGTCGCTGGATTCAGCCGTAATAACCTCCTTTTCACCCGCTTCGATTTGAGCCCGATGGATATCCCTGATGTTCGCAAACTTCGTGTTGGGATCGATCTGAACAGTCTTCCTCTTCCTAACTGCAGCGTTGGTAACTTGAGCCCTCAGGTGAGCCAGCTGCTGCTGGGCAGCTGCCAGTTGCCAGGCCTGCTCTGTGAAGCCTTTTTTCACCTTCCTGAACAGCAGCCGTTGAGTGCTGGTATCATTGTC…
FotA	Fungi		Ascomycota	Pezizomycotina	Sordariomycetes	Glomerellales	Colletotrichum chlorophyti	Coch-FotA-fungi	12	1874		50	CGTCC/CGTCC	CGTCCGTCACCCACATCTCGCCCACCCCCACATTTCGCCCACCTCAAAAA	TAA/TAA			DD35D	gi|1128258107|gb|MPGH01000111.1|:560256-562129	TAACGTCCGTCACCCACATCTCGCCCACCCCCACATTTCGCCCACCTCAAAAATGCCTCATCCCCATGGCGTCCCTCAACACCAACCTCCTCCTGATTTATCTATTCTACTCTAAACACTACAATTTTTTTAGCAAAGCGACTTTAATACCTAATGATTTAGTATTTAGAAGATGACGTCTATTAAGCCCTTAAGGCTATTAATAACGGGTAGAGCCTCTAGAAGGCAGTACTTATATGGGGGATACTACGGTCTATACTCTGAAGCTGAGCAAAAGGCGTCCAGGTAAGGGATATTGCTTTTTCTGACCTCTAGAAGCTAGCTCCTATACAGGAGAACCAGCTGGCTGAATGGATTTGGGTTTAGGCTCTTATAGGCCGTCCCCTAACCTATCAACTA…
FotA	Fungi		Ascomycota	Pezizomycotina	Sordariomycetes	Glomerellales	Colletotrichum coccodes	Cococ-FotA-fungi	16	1878	542	50	GTCAG/GTCAG	GTCAGCATACCCACTTCCGGACACCCCCCACATGCGGACACCCAAAAATG	TAA/TAA	HTH_psq/HTH_Tnp_Tc5	DDE_1	DD35D	gi|1230521178|gb|LECP01000108.1|:21009-22886	TAAGTCAGCATACCCACTTCCGGACACCCCCCACATGCGGACACCCAAAAATGCCTCATTTCCCCTCAACACCAGAACATTCCTCTAACTTCAAGCTATCACAACATTATCAAACCTCATCCAAATAGCCTCATCTTTTCAGGCTACTTTCTTCTAGATATTATGGGCCAATACACCGAAGATGAGATCAATCAGGCTATTGAAGCTATCAGCCACGGCAAAAGTATCAAGAGTGCAGCTCGCGAGTATGGGATCCCACGAACAACTCTCTACCGTCGCATGACTGGTGCCCAGCCTAGAGATATTGCTTTCTCAGACTTCCAGAGGCTTTCACCTAGTCAGGAGGCTAGGCTGGCTGAATGGGTGCGAATCCAGGCTACTTTTGGGCTTGCGCCAACT…
FotA	Fungi		Ascomycota	Pezizomycotina	Sordariomycetes	Hypocreales	Cordyceps confragosa	Coco-FotA-fungi	6	1832	521	41	CGTCG/CGTCG	CGTCGGCTACCCACTTTCGGGTCACCCCCAGATACGGGTCA	TAA/TAA	HTH_psq/HTH_Tnp_Tc5	DDE_1	DD35D	gi|1025670477|gb|AZHF01000029.1|:44834-46665	TAACGTCGGCCACCCACTTTCGGGTCACCCCCAGATACGGGTCACGTCGCGCCTGCCCCAACACCAGTAAACCTTCATTACTAGTCACGCGTTTTCTCCATCCACAATCATTATTATTACCTCAAATTTTATTATTATATCTATTATGGGTCAATATACCGAACAACAGCTTCAAAATGCAGTCCAAGACGTTTTTGGTGGTATGAGTGGCCGACAAGCGGCGAAGAAGTGGATGGTGCCCCAGTCAACACTACAGGCTCGATTAAACGGCCAGGCATCACGGAAACAGGCTTTTGAGTCATTGCAACGCCTTTCCGGTGCTCAGGAAAGGCATCTTGTTGGATGGATCCTAATGCAAGATGCTGCTGGCAACCCTCCTTCGCACAAGCAGGTCAGGCA…
FotA	Fungi		Ascomycota	Pezizomycotina	Sordariomycetes	Glomerellales	Colletotrichum fructicola	Cofr-FotA-fungi	7	1893	545	57	GTCAA/GTCAA	GTCAAAGCACCCACTTCTGGCCCACCCCTGCTTCTGGCCCACCGAAAAAATGATGCC	TAA/TAA	HTH_psq/HTH_Tnp_Tc5	DDE_1	DD35D	gi|1243965286|gb|MVNS01000432.1|:869-2761	TAAGTCAAAGCACCCACTTCTGGCCCACCCCTGCTTCTGGCCCACCGAAAAAATGATGCCATTACAACAACCACCACTTTATTAATCAACTATCAACTGGGCATCTCTGCCACTATTATACAGCTTTCGGCCTCACTAGGGTACTCAGAGGCACTGGATTCATCTGTATCATTGATGACATCGCCAGCCTTAATCTGGGCCTGCCGTACGTTGCTGATGGTCGCGAACTTCGTGTTTGGGTCGATGTGAACAGCCTTCCTCTTCCTAGTGATGCTATTGTTGACTTGGGCCTGGAGGAGCTGTATTTGATGCTGGGCGGTAGCCAACTCCATGGACTGCTCTTGGAAGCCTTTCTTCACCTTTCTAAAGAGCTGGCGTTGTGTGGCGATACTTTGTTCC…
FotA	Fungi		Ascomycota	Pezizomycotina	Sordariomycetes	Glomerellales	Colletotrichum gloeosporioides	Cogl-FotA-fungi	4	1870	541	51	GTCAG/GTCAG	GTCAGAGTACCCACTTTTGGAACACCCCCTCATTTGGAACACCCGGAAATG	TAA/TAA	HTH_psq/HTH_Tnp_Tc5	DDE_1	DD35D	gi|1204819858|gb|MWUF01000151.1|:82739-84608	TAAGTCAGAGTACCCACTTTTGGAACACCCCCTAATTTGGAACACCCGAAAATGCCTCATCCTCAACACTAACCTCCCACTTCCAACTATCACAATATTTACAGTTCTCATCCAAACAACCTCATTTTTTGCATATACCTTCCTGAAGTCCTAATGGGCCAGTATACTGAATATGAGGTTAACCAAGCCCTTGAGGCTATTGTCAACGGCAAGAGTTTGCGGCAGGCATCCCGTCAATATGGGGTCCCAATCACTACCCTTCATAATCGACTCCAAGGAACCCAAGCAAGAACAACAGCCTTTTCTGACCTACAGAGGCTTTCTGTTAGTCAGGAGGCCAAGTTGGCCAGCTGGGTACGCATCCAGGCTGATCTTGGGCTTGCACCAACACATGAACAA…
FotA	Fungi		Ascomycota	Pezizomycotina	Sordariomycetes	Glomerellales	Colletotrichum graminicola	Cogr-FotA-fungi	3	1902		49	GTTAA/GTCAA	GTTAAAGCACCTACTTTCTGGCTACCCCTATATTCTGGCCACCTAAAAA	TAA/TAA				gi|1131373589|gb|MRBI01000489.1|:6975-8876	TAAGTCAAAGCACCTACTTTCCGGCCACCCCTACATTCCGGCCACCTAAAAACATCACTATTATGATAACCACCACTTTATTTAATTGACTACTAACATTATCTAGATGCTATAATAATACAGCTTTTAGCCTCACTAGGTAATTCTGATGCGCTAGATCTATCTAGCATACTCTTAGCGTCACTAGCCTTAATCTGGGCTTGCTGCACCGCTTTGATTGTCGCAAACTTCCTATTTGGGTCTAGTGTAACAGCCTTCCTCTTCCTACTAGTAGTGCTAGCAACCTTGGCCTCTAGAAGCTCTATTTTTTGCTGGGCGGCAGCTAGGGCAAAGGACTGCTCTTGGAAGCCTTTTTTTACCTTCTTGAAGAGCTGCTGTTGAGTAAATATAGTTTGATCT…
FotA	Fungi		Ascomycota	Pezizomycotina	Sordariomycetes	Glomerellales	Colletotrichum higginsianum	Cohi-FotA-fungi	150	1910	552	43	GTCAA/GTCAA	GTCAACATACCCACTTTTGGAACACCCCCTCATTTGGAACACC	TAA/TAA	HTH_psq/HTH_Tnp_Tc5	DDE_1	DD35D	gi|1039263794|gb|LTAN01000011.1|:69158-71067	TAAGTCAACATACCCACTTTTGGAACACCCCCTCATTTGGAACACCCAGAATGAAGCTATCCCCAACATCACCACCATCTTCAATTAATTATTGACTAGGCCTAGATGCCACCACAATACAGCTTTCAGCTTCACTAGGGGTATCAGAGTCGCTGGATTCATCTGTGATATCCTCTTTTTCGCCAGCCTCAATCTGAGCCTTCTGGATGTCCTCAATATTGGCGAACTTGGTGTTTGGGTCGATCTGGACTGTCCTTCTTTTCCTTGCTGCAGTATTGGTGACTTGGGCCTGCAGGAGCTCCAGCTTATGCTGGGCAGTAGCCAGCTCATAGGCCTGCTCGCTGAAGCCTTTTTTCACCTTCCGGAATAGAAGGCGTTGAGTGAAGGCATCATTCTCTA…
FotA	Fungi		Ascomycota	Pezizomycotina	Sordariomycetes	Glomerellales	Colletotrichum incanum	Coin-FotA-fungi	26	1874	325	43	GTCAA/GTCAA	GTCAAGTCACCCACTTCTGGGCACCCCACCCATGTGGGCACCC	TAA/TAA	HTH_psq/HTH_Tnp_Tc5	DDE_1	DD35D	gi|1020426009|gb|LFIW01002774.1|:2441-4314	TAAGTCAAGTCACCCACTTCTGGGCACCCCACCCATATGGGCACCCACAAAACGAAGCTATCGCAACAACACCACCCTTTTCAATTAACTATCGCCGAGGCCCAGATGCAACTATAATACAGCTTTCTGCCTCACTAGGGCAATCAGATGCGCTGGATTCATCTGTGTCAATTTCAGCTTCGCCAGCCTCGATCTGGGCTTGCCGTATATCGCTGATGTTGGCGAACTTAGTATTAGGGTCGATTGTTGACAGTCTTCCTCTTCCTTGCTGTAGTATTGCTAACTTGGGCCTGGAGAAGCTGAATTTGGTGCTGGGCAGTAGCCAGCTGGAAGGACTGCTCTTGGAAGCCTTTTTTGACTTTTCTGAAGAGTTGGCGTTGTGTGGCGATACTTTGATCC…
FotA	Fungi		Ascomycota	Pezizomycotina	Sordariomycetes	Glomerellales	Colletotrichum sublineola	Cosu-FotA-fungi	15	1891	544	50	GTCAA/GTCAA	GTCAAAGCACCCACTTTCCGGCCACCCCTGCATTCCGGCCACCCAAAAAT	TAA/TAA	HTH_psq/HTH_Tnp_Tc5	DDE_1	DD35D	gi|1131365777|gb|MQVQ01000204.1|:43579-45469	TAAGTCAAAGCACCCACTTTCCGGCCACCCCTGCATTCCGGCCACCCAAAAATGAAGCCATCATAACCACCACCACTTTATTTAATTAACTATCAACAACCTCCTGATGCCACGATAATACAGCTTTCAGCCTCACTAGATAATTCCGATGCGCTGGATTCATCTAGCTCACTTTCAGCATCGCCAGCCTTAATCTGGGCCTGCCGCACCTCCTTGATTGTCGCGAACTTCGTGTTTGGATCCAGTTGAACAGCCTTCCTCTTTCTAGCAACAGAGTTATCAACTCTGGCCTGGAGAAGCTGTTTCTGGTGCTCAGCGGTAGCTAACTTGAAGGCCTGCTCTTGGAAGCCTTTTTTGACCTTTCTGAAGAGCTGGCGTTGTGTGGCGATAGTTTGATCC…
FotA	Fungi		Ascomycota	Pezizomycotina	Sordariomycetes	Glomerellales	Colletotrichum tofieldiae	Coto-FotA-fungi	75	1860	503	51	GTCAA/GTCAA	GTCAACGTACCCACTTTCCGACCACCCCCCCTTTCCGACCACCCAAAAATG	TAA/TAA	HTH_psq/HTH_Tnp_Tc5	DDE_1		gi|1020430991|gb|LFIV01000153.1|:106437-108296	TAAGTCAACGTACCCACTTTCCGACCACCCCCCCTTTCCGACCACCCAAAAATGCCTCATCGCGACCATCAACCTCCCACTTCCAACTATCACAACATTTTCAACCCTTATCCAAATCACTTTATTTTTTCCACATATCTTCCTTATAGCCTAATGGTCCAGTATACAGAAGATGAGCTTAACCAGGCGCTGGAGGCTATAGCCAATGGCGTTAGTCAGCGCCAGGCAGCTCGTATCTACGGCATCCCAAAGACCACTTTACAAAACCGCATAACTGGCACCCAGACGAGGGCATCAGCATTTGAAGACCTCCAGAGGCTCTCTATTAGTCAGGAGGCTAAGCTGGCCAGCTGGGTACAGATCCAGGCTGATCTTGGGCTTGCGCCAACGCATCAGCAA…
FotA	Fungi		Ascomycota	Pezizomycotina	Sordariomycetes	Diaporthales	Cryphonectria radicalis	Crra-FotA-fungi	3	1859	474	45	GTCAA/GTCAA	GTCAAAGCACCCACTTTCCGGCCACCCCCCCTTTCCGGCCACCCT	TAA/TAA	HTH_psq/HTH_Tnp_Tc5	DDE_1	DD35D	gi|1202084317|gb|LATA01000039.1|:36426-38284	TAAGTCAAAGCACCCACTTTCCGGCCACCCCCCCTTTCCGGCCACCCTGGCCGGCCACACCGCCTCTTCAACCACCTCTCCTTTTATAACTTTTTCTCAGCCAATTTCGATCCGAATAGCTTCAATTTTTCATAGATCCTAGATATCATTATCATGAAGCCCTATTCCGAATTTGAGCTAGCTCAGGCCATTCAAGCTGTCAAAAAGGGCCTGTCACGGCGACAAGCCTCGCGTGAATATGGTATCCCAAGGAGTACTCTTCAAGACCGCCTGGAAGGCGGAGAACCGCATAAAACAGCCCATCAAGACCATCAAAGGCTCTCTATTAGCCAGGAAAGAAAACTAGCTGATTGGATCCTCGCTCAGGAAAGCCTAGGACTTCCACCTAGCCATTCAGAG…
FotA	Fungi		Ascomycota	Pezizomycotina	Sordariomycetes	Hypocreales	Dactylonectria macrodidyma	Dama-FotA-fungi	14	1881	510	51	GTCAG/GTCAG	GTCAGGCCACCCACTTACGGATCAGGGGCTTAGCTGACCGCCCCACTTATA	TAA/TAA	HTH_psq/HTH_Tnp_Tc5	DDE_1	DD35D	gi|763456526|gb|JYGD01000200.1|:99666-101546	TAAGTCAGGCCACCCACTTACGGATCAGGGGCTTAGCTGACCGCCCCACTTACAACCGCGTCAACCACAACGCGTCTCTAGCCACACGCGTTTCTTCCTTCAACAACACTCAATTGGCCAATTCAACTTCATAACCTTATTTATTATGCCTAAATACACCCAAGAAGACCTTCAAGGAGCCATTCAAGATGTCAGAAATGGCATATCAATGCGAAAAGCAGCCAATCAGCGCGGAGTTCCTTATTCAACCTTACGCAACAGGCTTAATAGCGTACCTAGCCGCAACGAAGCCCACGAATGGCGCCAGGCGCTTTCCAGATACCAGGAAGACCAGCTCACTGATTGGCTTATCTTACAAGATAAGCTCGGCATGGCGTTGACTCATGGCCAGATCCGGAA…
FotA	Fungi		Ascomycota	Pezizomycotina	Dothideomycetes	Capnodiales	Diaporthe aspalathi	Dias-FotA-fungi	3	1854		40	CGTCC/CGTCC	CGTCCCCGGCCGGGATTCCGGCCACCCCCCCATTCCGGCC	TAA/TAA			DD35D	gi|953837500|gb|LJJS01001842.1|:2-1855	TAACGTCCCCGGCCGGGATTCCGGCCACCCCCCCATTCCGGCCCCCGCCCTTTCAACGACCACACCTATTGCCAACGTCAATTGCCCGCCACAACAATAATCAATCCCTCTTTCGTTCGCGTGGAGAAATCGTTAGAAGTGTCGCTATTAAAGGGCACCTCGCCGGCCTCTATTTTTGCACGACGAATAGCCTTGATATTGGCGAAAACGGTATTTGGGTCAATTATAACCCTTTTCCTCCTTCCCAGCCTGCTGGACTCAATTTTGCTTGTAAGCTCCTCATTTTTTTGTGTAAATATCGCCAAATCAAACTCTTTCTGATTGTATGCCTTAATAATTTTTCTAAAGAGTTCTCATTAGGTGGGGCTTAAGTGTTTGTTGCGTGCATAAACGTGCACT…
FotA	Fungi		Ascomycota	Pezizomycotina	Monocots	Poales	Drechmeria coniospora	Drco-FotA-fungi	26	1868	369	42	GTCGG/GTCGG	GTCGGACCCCCCCAAGATGGGCACCCCCCAAGATGGGCACCC	TAA/TAA		DDE_1	DD35D	gi|1008935889|gb|LAYC01000001.1|:31186-33053	TAAGTCGGACCCCCCCAAGATGGGCACCCCCCAAGATGGGCACCCCTCACAACGACAAGGCGGCAGACTTTAAAGCCGAAAAAAGCAGCATTTTCAGTACCGCAATATTAAAATAAAATATCTAGAGTATCTATTCAAGCTGCCATTCAAAGCAAAGGCTCTCAAATTCGTAACTAGACGTTAAGGCGGCTATTGGGGCCGGATCTAGCACCCGTTGCAGTCTTGCTCGAGTCTCAACGATCTGTTCAATCTGTGCAAAGCGCTCGTTGGGATCTTGGGCTACTTTTTGCTTCTTTAGAGGCTTAAGTCGATAGACTTGATATTCCAATTGAGCGATTTTAGCCTGGGCCTCTGCAAGGGTGGTGTTTTGGGCATCAAGGCCCCGGCCAATCTTCCAAA…
FotA	Fungi		Ascomycota	Pezizomycotina	Sordariomycetes	Magnaporthales	Falciphora oryzae	Faor-FotA-fungi	21	1862	536	43	GTCAA/GTCTA	GTCTAGTTACCCCCTGTCCGTTCACCCCCCCTGTCCGCCCACC	TAA/TAA	HTH_psq/HTH_Tnp_Tc5	DDE_1	DD35D	gi|667821194|gb|JNVV01000045.1|:19874-21735	TAAGTCAAGTTACCCCCTGTCCGTTCACCCCCCCTGTCCGCCCACCTGCGGTCCCACAACCCCGAATCGTCGCACGTACTCCAATTCTACGGGATTCCATCAATTTTGATCCGTTTTCCTTCCTTTTTGCTGCATTCGAACGCTGAGATGCCAGAGAAACAGTATACGGAACAAGAAATCGAACGAGCCGTCGCCGCGGTGCAAGCGAAAGTTCCTATCCGAAAGGCTGCCCGGACCTATGGGATACCAACGTCGACCTTACGAGATCGTTTAAAAGGCGCCCTACCTATCCGGCAGTCCCAAGAGCCTTTTCAGCGGTTAGGGCCGGCCCAGGAGAAGGGCCTGGCAGATTGGATACGCATACAGGCCTCCCTAGGCCTCCCTCCAACGCATGCAGAA…
FotA	Fungi		Ascomycota	Pezizomycotina	Sordariomycetes	Hypocreales	Fusarium acuminatum CS5907	Fuac-FotA-fungi	5	1861	540	47	CGTCG/CGTCG	CGTCGGATACCCACAAACCGGCCACCCCCACAGACCGGCCACCCTGA	TAA/TAA	HTH_psq/HTH_Tnp_Tc5	DDE_1	DD35D	gi|516663497|emb|CBMG010001964.1|:2621-4481	TAACGTCGGATACCCACAAACCGGCCACCCCCACAGACCGGCCACCTTGATTTCCACCCAACCACCCAATTTATGATATATTGAAATAACCACAGCACAACCAATTTATGTCGTATGAGTTTATAAAATATACCAATCAATTCAGAATGACGAAATTTACCGAAAAAGACATGCGTGCCGCAATTCAGGCGGTTGCGGAAGGATCTTCTGTGAATAAAGCAGCCGCGGCTCATGGTGTTACCCGTTCAACGCTCCAAGACAGGATCAAAGGCACCACAACACCAAGACAAGCGAATAAGCATAGACAAAAGCTCTCACCGGTACAGGAGAAGAGACTGAGAGACTGGATTTTAGTCCAAGCCGACCTGGGATGCCCAGTATCACATCAACAAGTCAGAC…
FotA	Fungi		Ascomycota	Pezizomycotina	Sordariomycetes	Hypocreales	Fusarium avenaceum	Fuav-FotA-fungi	1	1852		45	CGTCG/CGTCG	CGTCGGCCACCCAAAGACCGGCCACCCCCACAGACCGGCCACCTC	TAA/TAA				gi|696012591|gb|JQGD01000012.1|:3818849-3820700	TAACGTCGGCCACCTAAAGACCGGCCACCCCCATAGACCGGCCACCTCGGCCAAAATACCAAAAACCCAATATTATAATTAATTAATAGATTATTATAATACTATATTTTTTATATTAAATAAAACTTCGGTTAGTAAATATTTAAATGGAAATTAGTATAAAGATCCTCTAGTTTTAATCTCTTAACCCTATTAGCTATTTATTCTAGTTATAAAGTCTTTTATATCTATTTATAAGCTTTCTTTATTACTGGAATCTTTATAAACTCTATATTTAGATTATAGATAACCTTTTTATGCTATTTCGGTTGATTTTCTTTATTTTCTTACTATAGAATACTTATTTTTCTATTCTATTATTTAATATTAAAGTTATTATGGTCTAATTAATTACTAATC…
FotA	Fungi		Ascomycota	Pezizomycotina	Sordariomycetes	Hypocreales	Fusarium circinatum	Fuci-FotA-fungi	7	1854		44	CGTTG/CGTCG	CGTTGGATACGGGGAAACCGGCCACCCCCAGAAACCGGCTACCC	TAA/TAA				gi|1049178766|gb|AYJV02000015.1|:88880-90733	TAACGTCGGATACGGGAAAACCGGCCACCCCCAGAAACCGGCCACCCGCTTTTTAACCTAACTACCTAATTTATAGTATCTTTAAAAACTTATAACTTTACTAATTTTAATTATAAAAACTTATAAACTATATTAATTAATTTAAAATAATAAAATTTACTAAAAAGAATATAAGTATTACTTTTTAAATAGTTATAGATAGAATTTCTATAAATAAAGCTATTATAGCTTATAGTATTAACTATTTTACCTTTTAAGATTAGATTAAAAATATTATAATACTAAAATAAGCTTATAAACCTAATTAAAAGCTTTTAGCTATTTAAAAAAGGTATTTAAGAAATTAAATACTAATTTAAGCTAACCTAGAATATCTTATATTATATTAATAGGTTTAAT…
FotA	Fungi		Ascomycota	Pezizomycotina	Sordariomycetes	Hypocreales	Fusarium fujikuroi	Fufu-FotA-fungi	144	1852	524	45	CGTCC/CGTCC	CGTCCCCCACCCAAAGACCGGCCACCCCCACAGACTGGCCACCTC	TAA/TAA	HTH_psq/HTH_Tnp_Tc5	DDE_1	DD35D	gi|1252227378|emb|FMJS01000002.1|:678056-679907	TAACGTCCCCCACCCAAAGACCGGCCACCCCCACAGACTGGCCACCTCATTCTCAACCCAGCCACCCAATTTGTATATACTTTAAACAGTCATAACTCCATCAATTTAATTCCAATTAATTTCAAACCAACGCCAATCAATTCAGAATGCCTTCTTTTACTGAAAAAGACATGAGCGCCGCACTTCAGATGGTTGCAGACGGTATGTCAGTAAACAAAGCAGCCGAAGCTTGTAGCATCAACCGTTCCACGCTCCAAGGTCGGATCAAAGGAAGCGCAACACCAAGAGAAGCCCAAAAACCTCGCCAAAAGCTCTCTGATACTCAGGAAAAGAGTCTTCGAGACTGGATTGTTATCCAAGCTGATCTAGGATGCCCTGTATCGCATCAGCAAGTCAGAG…
FotA	Fungi		Ascomycota	Pezizomycotina	Sordariomycetes	Hypocreales	Fusarium hostae	Fuho-FotA-fungi	6	1856		45	TGTCT/CGTCC	TGTCTATCACCTAAAGACTGGCCACCCCCACAGACCGGCCACCTC	TAA/TAA				gi|1220328614|gb|NJCR01001623.1|:595-2450	TAACGTCCATCACCCAAAGACTGGCCACCCCCACAGACCGGCCACCCCGGCCAAAACACCAAGAACTAGATATTATAATCAATTAACTAATTATCTCAATACTATATTTTTTATATTAAATAAAATTTAAATTAATAAATATTTAAATAAAATTAAATATAAAGATCCTTAAGTTTTAATATTTTAACTCTATTTACTATTCTTTCTAGCTATAAAGTCCTTTATATCTATTTATAAGCCTTCTTAATTATTAAAATCTTTATAAATTCAGCATTTAGGTTATAGATAACTTTTTTATGCCTTTTTAGTTAATTTTCTTTATTTTCTTACTATAGAATACTTATTTATCTATTTTGCTACTTAATATTGAAGTTATGACGGTTTAATTAACTGCCAATC…
FotA	Fungi		Ascomycota	Pezizomycotina	Sordariomycetes	Hypocreales	Fusarium nygamai	Funy-FotA-fungi	11	1861	527	44	CGTCG/CGTCG	CGTCGGATACGGGGAAACCGGCCACCCCCAGAAACCGGCCACCC	TAA/TAA	HTH_psq/HTH_Tnp_Tc5	DDE_1	DD35D	gi|913220312|gb|LBNR01000077.1|:37750-39610	TAACGTCGGATACGGGGAAACCGGCCACCCCCAGAAACCGGCCACCCTCAGCAAAACACCAAGATTGAGATCGCGATTGTAACTCAATTAAAAACACACCACCACATTTTTTATATTAAATAAAATTTCTATCAGTGAATATTTAGATGGAATTGAGTGCAAAGATCTTCGAGTTTTAATTTTTTAACGCGATATGATGTTCTTTCTGGCTGTAATACTTTTCGCATCTGATCACGAGCCTTCAAAATGGCCGGAACCTTCGCGAACTCGGCGTTTCCGTTATATGTGACTTTCTTCCTCTTTTTCGGCAGATATTCCTCCTTTTCTAATTGCATTATCCTGATTTCTCTGCTTTGGCGTTCAATCTCGAAGTTATGACTGTCTAATTGACTGCCAATC…
FotA	Fungi		Ascomycota	Pezizomycotina	Sordariomycetes	Hypocreales	Fusarium commune	Fuox1-FotA-fungi	110	1860	527	43	CGTCG/CGTCG	CGTCGGATACCCAGAAACCGGCCACCCCCAGAAACCGGCCACC	TAA/TAA	HTH_psq/HTH_Tnp_Tc5	DDE_1	DD35D	gi|1002334629|dbj|BCHB01000002.1|:4761154-4763013	TAACGTCGGATACCCAGAAACCGGCCACCCCCAGAAACCGGCCACCCACTTTTTACCCAGCCTCCTAATTAACATATTATTAAAACCGCCACAGCTTAATCAATTTAAACCGTATGAACTTATAAACTATATCAATCAATTCAGAATGACTAAATTCACTGAAAAAGACATGAGCGCCGCTCTTCAGATGGTTGCGGAAGGAGTTTCTGTGAACAAAGCCGCCCAAGCCTGTGGCATCAACCGTTCAACCCTTCAGGACAGAATTAAAGGCGCCACAACACCAAGGAAAGCTCATGAACATGAACAAAAGCTTTCTGCGATACAGGAAAGGAAATTACGGGATTGGATCTTGGTACAAGCCGACCTAGGATGTCCTGTATCGCACCAGCAAGTCCGACA…
FotA	Fungi		Ascomycota	Pezizomycotina	Sordariomycetes	Hypocreales	Fusarium oxysporum f. sp. niveum	Fuox2-FotA-fungi	28	1852	524	43	CGTCC/CGTCC	CGTCCGTCACCCAAAGACTGGCCACCCCCACAGACCGGCCACC	TAA/TAA	HTH_psq/HTH_Tnp_Tc5	DDE_1	DD35D	gi|1050917072|gb|MALE01000953.1|:234-2092	TAACGTCCGTCACCCAAAGACTGGCCACCCCCACAGACCGGCCACCCCGACCAAAACACCAAGAACCGGATATCATGATTAATTAACTAATTATCTCAACACCACATTTTTTATATTAAATAAAAATTTAGTCAGTGAATATTTAGATGAAACTGAGTACAAAGGTCCTCAAGTTTTAATTTCTTAACCCTATTTGCCGTTCTTTCTGGCTGCAAAGTCCTCCACATCTGTTCACGAGCCTTCTTGATCGCTGGAATCTTTGCGAACTCAGCATTTGGGTTATAGATAACTTTTTTACGCCTTTTTGGTCGATTTTCTTCATTTTCCCGCTGTAGAACACTTATTTGTCTATTTTGCTGCTCAATATTGAAGTTATGACGGTCCAATTGACTGCCAATC…
FotA	Fungi		Ascomycota	Pezizomycotina	Sordariomycetes	Hypocreales	Fusarium oxysporum f. sp. lycopersici	Fuox3-FotA-fungi	44	1852	487	45	CGTTC/CGTCC	CGTTCGTCACCCACAGGCCGGCCACCCCCACAGACTGGCCACCTC	TAA/TAA	HTH_psq	DDE_1	DD35D	gi|1050986654|gb|MAMG01000219.1|:46-1897	TAACGTCCGTCACCCACAGACCGGCCACTCCCACAGACTGGCCACCTCGGCCAAAACACCAAGAACCAGATATTGTAATCAATTAATTAATTATCTCAACACCACACTTTTTATATTAAATAAAAGTCTGGTCAGTGAATATTTAAATGAAACTGAGTACAAAGATCCTCAAGTTTTAATTTCTGGACCCTATTTGCCGTTCTTTCTGGTTGCAAAGTCCTCCACATCTGTTCACGAGCCTTCTTTATCGCTGGAATCTTTGCGAACTCGGCATTTGGGTTATAGATAACCTTTTTACGCCTTTTCGGGAGATATTCTTCTCTTTCGCGTTGCAGAACACATATTTCTCTATTCTGCTTTTCCATTTCGAAGTTCTGACTATCCAATTGCCTTCCAATC…
FotA	Fungi		Ascomycota	Pezizomycotina	Sordariomycetes	Hypocreales	Fusarium oxysporum f. sp. conglutinans	Fuox5-FotA-fungi	11	2016	527	35	CGTCG/CGTCG	CGTCGGATACGGGGAAACCGGCCACCCCCAGAAAC	TAA/TAA	HTH_psq/HTH_Tnp_Tc5	DDE_1	DD35D	gi|1269855758|gb|NRHZ01001833.1|:404-2419	TAACGTCGGATACGGGGAAACCGGCCACCCCCAGAAACTGTCAGACATTACGTGTATTCGGTTCATTAATGTGAATTGGTGTATTCATGTTGTGTTCTGTTGAAATCTGCCCCTTAGAGGTTTTACCATTTCGGCTGTAATCTTAAAGTATCCCTGCTTGCACGTGAGGCCCCAGCACCTGTTCAACAGAAACCGGCCACCCGTAGCAAAACACCAAAAATGAGATCGCGATTGTAACTCAATTAAAAACACACCACCACATTTTTTATATTAAATAAAATATCTATCAGTGAATATTCAGATGGAACTGAGTACAAAGATCCTCGAGTTTTAATTTTTTAATGCGATATGATGTTCTTTGTGGCTGTAATACTTTTCGCATCTGTTCACGAGCTTTTA…
FotA	Fungi		Ascomycota	Pezizomycotina	Sordariomycetes	Hypocreales	Fusarium oxysporum f. sp. cubense race 4	Fuox6-FotA-fungi	84	1852	524	45	CGTCC/CGTCC	CGTCCGTCACCCAAAGACTGGCCACCCCCACAGACCGGCCACCCC	TAA/TAA	HTH_psq/HTH_Tnp_Tc5	DDE_1	DD35D	gi|472936189|gb|AMGQ01003828.1|:76-1927	TAACGTCCGTCACCCAAAGACTGGCCACCCCCACAGACCGGCCACCTCACTTTTAACCCAGCCACCCAATTTATATATACTTTAAACAGTCACAACTCTACCAATTTAATTCCAATTAATTTCAAACTAACGCCAATCAATTCAGAATGCCTTCTTTTACTGAAAAAGATATGAGCGCCGCTCTCCAGATGGTTGCAGAGGGTATGTCAGTGAATAAAGCAGCCGAAGCTAATGGCATCAACCGTTCAACGCTCCAAGGTCGGATCAAAGGAAGTACAACACCAAGAGAAGCCCAAAAACCTCGCCAAAAGCTCTCTGATATTCAGGAAAAGCATCTGCGAGACTGGATTATTATTCAGGCTGATTTAGGATGCCCTGTATCACATCAGCAAGTCAGAG…
FotA	Fungi		Ascomycota	Pezizomycotina	Sordariomycetes	Hypocreales	Fusarium pininemorale strain CMW 25243	Fupi-FotA-fungi	3	1861		44	CGTCG/CGTCG	CGTCGGATATAGGGAAACCGGCCACCCCTAGAAACCGGCCACCC	TAA/TAA				gi|1199846964|gb|NFZR01000009.1|:989012-990872	TAACGTCGGATACGGGGAAACCGGCCACCCCCAGAAACCGGCCACCCGCTTTTTAACCCAACCACCCAATTTATAATATCTTTAAAAATTCACAACTCTACCAATTTTAATCGTAGAAACTTATAAACTACATTAATCAATTCAGAATAGCGAAATTTACTAAAAGAGATATAAGCGCCGCTCTCCAGATAGTTACGGACAGAATTTCTATAAACAAAGCTACTGCAGCTTATAGTATTAACCGTTCCACCCTTTAAGATCGGATCAAAGGTGCCACAACACTAAAACAAGCTTACAAACCCAAATAAAAGCTCTCTGCTATTCAGGAAAAAAGTCTAAGAGATTAGATCTTAGTCTAAGCCAATCTTAGATATCCTGTATCGCACTAACAGGTCCAAC…
FotA	Fungi		Ascomycota	Pezizomycotina	Sordariomycetes	Hypocreales	Fusarium poae	Fupo-FotA-fungi	1	1852		45	CGTCC/CGTCC	CGTCCCCCACCCAAAGACCGGCCACCCCCACAGACTGGCCACCTC	TAA/TAA				gi|1040027473|gb|LYXU01000003.1|:7929612-7931463	TAACGTCCCCCACCCAAAGACCGGCCACCCCCACAGACTGGCCACTTCATTTTCAACCCAGCCACCCAATTTGTATATACTTTAAACAGTCACAACTCTATCAATTTAATTCCAATTAATTTCAAACCAACGCCAATCAATTCAGAATGCCTTCTTTTACTGAAAAAGATATGAGCGCCGCGCTTCAGATGGTTGCGGACGGTATGTCAGTGAACAAAGCAGCCGAAGCTTGTAGCATCAACCGTTCCACGCTCCAAGGTCGGATCAAAGGAAGTGCAACACCAAGAGAAGCCCAAAAACCTCGCCAAAAGCTCTCTGATACTCAGGAAAAGCGTCTTCGAGACTGGATTGTTATCCAAGCTGATCTAGGATGCCCTGTATCGCATTAGCAAGTCAGAG…
FotA	Fungi		Ascomycota	Pezizomycotina	Sordariomycetes	Hypocreales	Fusarium proliferatum	Fupr-FotA-fungi	6	1861		46	CGTCC/CGTCC	CGTCCCCCACCCAAAGACCGGCCACCCCTATAGACTGGCCACCTTA	TAA/TAA				gi|1111464754|emb|FCQG01000040.1|:401852-403712	TAACGTCCCCCACCCAAAGACCGGCCATCCCCACAGACTGGCCACCTTAGCTAAAACACTAAAAACTTAATATTATAATTAATTAATAAATTATTATAATATTACATTTTTTATATTAAATAAAACTTTAGTTAGTAAATATTTATATAGAAATTAATATAAAGATCCTTAAGTTTTAATTTCTTAACCTTATTTACTATTCTTTTTAGTTATACTAATTATAAAGTCTTCTATATCTATTTATAAGCTTTCTTTATTGCTAAAATCTTTATAAACTCTACATTTAAGTTATAAATAACTTTTTTATGCCATTTTAGTTAATTTTCTTTATTTTCTTACTATAAAATACTTATTTCTCTATTTTATTACTTAATATTAAAGTTATAACAGTTTAATTAA…
FotA	Fungi		Ascomycota	Pezizomycotina	Sordariomycetes	Hypocreales	Fusarium solani	Fuso-FotA-fungi	8	1861	527	46	CGTCG/CGTCG	CGTCGGATACGGGGAAACCGGCCACCCCCAGAAACCGGCCACCCTC	TAA/TAA	HTH_psq/HTH_Tnp_Tc5	DDE_1	DD35D	gi|1147653779|gb|MSJJ02000042.1|:1-1861	TAACGTCGGATACGGGGAAACCGGCCACCCCCAGAAACCGGCCACCCGCTTTTCAACCCAACCACCCAATTTATAATATCTTAATTAATTCACAACTCCACCAATTTTAATCATACAGACTTGTAAATAGTATTAATCAATTCAGAATGACGAAATTTACTGAAAAAGACATGCGCGCCGCTCTTCAGATGGTTTCGGAAGGAGTTTCCGTAAACAAAGCTGCTGCAGCTTGTGGCGTGAACCGTTCAACACTCCAAGCCCGTATCAAAGGGGCCACAACACCAAAAGAAGCTCACGAACTTGAACAAAAGCTCTCAGCTGTTCAGGAAAGAAGTCTGAGAGATTGGATCATGGTCCAAGCTGACCTAGGATGTCCTGTATCGCACCAACAGGTCCGAC…
FotA	Fungi		Ascomycota	Pezizomycotina	Sordariomycetes	Hypocreales	Fusarium sp. Na10	Fusp1-FotA-fungi	9	1852		46	CGTCC/CGTCC	CGTCCGCCACCCAAAGACCGGCCACCCCCACAGACTGGCCACCTCA	TAA/TAA				gi|1220325441|gb|NJCS01000021.1|:219881-221732	TAACGTCCGCCACCCAAAGACCGGCCACCCCCACAGACTGGCCACCTCAGCCAAAACACCAAAAACCCAATATCATGATCAATTAATAAATTATCACAACACTACATTTTTTATATTAAATAAAACTTCAGTCAGTAAATATTTAAATGGAAATTAGTATAAAGATTATCTAGTTTTAATCTCTTAACCCTATTAGCTATTCTTTCTAGTTATAAAGTTCTCTATATCTATTTACAAGCTTTCTTTATTGCTAGAATCTTTGCAAACTCTGTATTTAGGTTATAGATAACCTTTTTACGCCGTTTTGGTCGATTTTCTTCATTTTCCCGCTATAGAATACTTATTTCTCTATTCTGTTGCTTAATATTAAAGTTATAACGGTCCAATTAACTGCTAATC…
FotA	Fungi		Ascomycota	Pezizomycotina	Sordariomycetes	Hypocreales	Fusarium temperatum	Fute-FotA-fungi	1	1860		44	CGTCG/CGTCG	CGTCGGATACGGGGAAACCGGCCACCCCCAGAAACCGGCCACCC	TAA/TAA				gi|973780003|gb|LJGR01000012.1|:1012416-1014275	TAACGTCGGATACGGGGAAACCGGCCACCCCCAGAAACCGGCCACCCTCCACAAAACACCAAGAACAAGATATTATTAGAAACGTAATTAATTAACTACTACTACATTTTTCTAATTAAATAAAATTTATATTAGTAAATATTTAGATAAAACTAAGCATAAAGATCTTTAAATTTTATTCTTTAAATACGTTTTAATATTTTTCTTAGTTATAATACTTTTTGTATCTGTTTATAAGCCTTTAAAATCGCCGGAACCTTTATAAACTTGGCATTTCCGTTATATATAACTTTCTTTCTCTTTTTTAGTAGATATTCTTCTTATTCTAACTATATTATTATAATTTCTCTTCTTTAGCGTTTAATAAGGAAGTTATAACTATCTAATTAACTGCTAATC…
FotA	Fungi		Ascomycota	Pezizomycotina	Sordariomycetes	Hypocreales	Fusarium udum	Fuud-FotA-fungi	19	1852		46	CGTCC/CGTCC	CGTCCCCCACCCAAAGACCGGCCACCCCCACAGACTGGCCACCTCA	TAA/TAA				gi|1207113155|gb|NIFK01000001.1|:5639415-5641266	TAACGTCCCCCACCCAAAGACCGGCCACCCCCACAGACTGGCCACCTCAGCCAAAACACCAAAAACCCGATATCATAATTAATTAATTAATTATCATAACATCACATTTTTTATATTAAATGAAACTTCAGTTAGTAAATATTTAAATAGAAATTAGTATAAAGATCCTTAAGTTTTAATTTCTTAACCCTATTAGCTATTCTTTCTAATTATAAAGTCTTTTATATCTATTTATAAGCTTTCTTTATTACTAGAATCTTTATAAACTTTATATTTAGGTTATAGATAATCTTTTTATACTATTTTAGTTAATTTTCTTCATTTTCCTGCTATAAAATACTTATTTCTCTATTCTATTACTTAATATTAAAGTTATAATAGTCTAATTAACTGCTAATC…
FotA	Fungi		Ascomycota	Pezizomycotina	Sordariomycetes	Hypocreales	Fusarium verticillioides	Fuve-FotA-fungi	1	1852		44	CGTCC/CGTCC	CGTCCCCCACCTAAAGACCGGCCACCCCCACAGACTGGCCACCT	TAA/TAA				gi|116139488|gb|AAIM02000039.1|:542495-544346	TAACGTCCCCCACCCAAAGACCGGCCACCCCTATAGACTGGCCACCTTATTTTTAACCCAGCTACCTAATTTGTATATACTTTAAATAGTTATAACTCTATTAATTTAATTCTAATTAATTTTAAACTAATACTAATTAATTTAAAATACTTTCTTTTATTAAAAAAGATATAAGCACTATATTTTAGATAGTTATAGGCAGTATATTAGTAAATAAAGTAGCTAAAGCTTATAGCATTAACCATTCTATACTCTAAGGTTAGATTAAAGGAAATATAATACTAAAAGAAGCCTAAAACCCTTACTAAAAGCTCTCTAATACTTAGGAAAAGTATTTTTAAGACTAGATTATTATTTAAGCTAATCTAGGATACCCTATATTATATTAGTAAGTTAGAG…
FotA	Fungi		Ascomycota	Saccharomycotina	Saccharomycetes	Saccharomycetales	Galactomyces candidum	Gaca-FotA-fungi	5	1860	490	46	GGCAA/GGCAA	GGCAAGCACCACCCAAAATGTCCCAACCCTATTTCCGTCCGCCCGA	TAA/TAA	HTH_psq/HTH_Tnp_Tc5	DDE_1	DD35D	gi|936526881|emb|CCBN010000010.1|:14808-16667	TAAGGCAAGCACCACCCAAAATGTCCCAACCCTATTTCCGTCCGCCCAACTTCATAAAAATTAAGTAGAAGAAATCACGAATGTTCAATTATAATCATCCAACTGAAGGCTATGGAGACCTAATCTTCGCATTTCCATAGTCTCTAAATGCCATACATATTCCCTAGGCTCATCATTTTTTGTTTTGACCTTTTTGGACGTACCTGACGGGTCCAAAATCTTACATAGGTCTTCTCGAGCCTTCACCACATCAGAAACCTTACCGAATCGTCTATTAGGGTCAAAGGTAATTTTTTTCTCTTCTTTGGCTTGGCTTCTTCTATATCATGCTGTAATAGCGTCAGTTGCCGCTCATGGCCTGCTTCTCTGGCGTTCTTACGATCCAATTCTTGGCCAAGC…
FotA	Fungi		Ascomycota	Saccharomycotina	Saccharomycetes	Magnaporthales	Gaeumannomyces sp. JS-464	Gasp-FotA-fungi	40	1877	536	43	GTCGG/GTCGG	GTCGGAGTACCCCCTGTTGGCCACCCCCCCTGTTGGCCACCCC	TAA/TAA	HTH_psq/HTH_Tnp_Tc5	DDE_1	DD35D	gi|1208207208|gb|NGZR01000007.1|:2075803-2077679	TAAGTCGGAGTACCCCCTGTTGGCCACCCCCCTTGTTGGCCACCCCGGCCGCCCCACGGCCTCGAATCGTCGCGCGTACTTCAATTCTACCGCATTCCATCAATTTTAGTCCGTTTTCCTTACTTTTTGCTGCAATCGAACGCCGAGATGCCAGAAAAACAGTATACAGAAAAAGAAGTCGAACAGGCCGTCGCCGCCGTACAAGCGAAGGTCCCAATCGCGAGGGCCGCCCGACTTTGGGGTATACCGAGGTCTACCCTACGGCACCGTCTTGAGGGCGCCCTACCTATCCGACAGTCACAAGAACCCTATCAGCGGATAGCCCCGGAGCAGGAGAAGCGCCTAGCCGACTGGATCCTATTACAGGCCTCCCTAGGGCTCCCGCCAACGCATGCAGAA…
FotA	Fungi		Ascomycota	Saccharomycotina	Saccharomycetes	Magnaporthales	Gaeumannomyces tritici	Gatr-FotA-fungi	14	1859	535	48	GTCAG/GTCAG	GTCAGTGCACCCCCTGTCTGCGCACCCCCCCTGTCTGCGCACTCTGTA	TAA/TAA	HTH_psq/HTH_Tnp_Tc5	DDE_1	DD35D	gi|300520211|gb|ADBI01000760.1|:2025-3883	TAAGTCAGTGCACCCCCTGTCTGCGCACCCCCCCTGTCTGCGCACTCTGTAAGGTCCGATCACCACCCAACCTACTGCATTCAACTGCAAATTTCTACCTCTATTCAAGCAACCTCGATGCAAGACAAAACTGATTCCTGATCAGATTCGTCCGGGCTTTCAGATGCACTATCTCCCTCCTCCAAAACCTCCCCCCTTCTCGCTGCAACCCGGTGTATATTCACAAAGGCCTCGTTGGGATCCGCGGCCACCTTTCTCCTTTTGCGAGGCTGCAGTGCCTCCAGTTGGCCTTCCAACTGCCTGATTTTTTGCCGGGCCTCAGCCAGATCATATTCGTGCCCGCTGTAGCTTTTTTGAAGCTTTCTGAAGAATAGTCGTGTTGTAGGGCTTACGGGAAGG…
FotA	Fungi		Ascomycota	Pezizomycotina	Saccharomycetes	Ophiostomatales	Grosmannia clavigera kw1407	Grcl-FotA-fungi	4	1857		49	GTCCG/GTCCG	GTCCGCTACCCCCCCCTTCCGCCCCCCCCCCCCTTCCGACCAATAATCA	TAA/TAA				gi|317373152|gb|ACXQ02000067.1|:2312902-2314758	TAAGTCCGCTACCCCCCCCTTCCGCCCCCCCCCCCCTTCCGACCAATAATCACTCAATCCACGCACATCTTTTATTCAGTCTTCCTGGACTTCTTCACCAGTTACATAATGAAAAACGTGCATGAATCTGTTCATAGACTCCGCCTGCATCTCCCTAGCCGTGTTTTCCGGTTGAATCTCCCTTGCAACGCGCTCTCTGACCGCCACAACCTCTCGAATTTGTACAAACCGCTCATTCGGCGCAGGCTTCACTTCACGGCGCTTACTGACCTTTTGCGCCGATTGTAATGCCTCTAGCTCGTCAATTCGCTGCTTCTGAAAGGCTATTGTAGCTGTTTTTGAATCAATTGCGTGGCTGGCTTTGTGAAGGAGGCGCCGCGTAGACCCATTCAAATTACT…
FotA	Fungi		Ascomycota	Pezizomycotina	Leotiomycetes	Helotiales	Helotiales sp. F229	Hesp-FotA-fungi	14	1811		28	GTCCC/GTCCC	GTCCCCACCCCCCCATTTGAACCACCCC	TAA/TAA				gi|1255560985|gb|MXAW01000011.1|:3581719-3583529	TAAGTCCCCACCCCCTCATTTGGACCACCCCGCTTTTTTTCATCATTTGATAAATAACACTTAATAATTTTATAATGCCTTAACTTTTATATAATCTTTTGTAGAATTAGAATCTTTTATTGAATTTGAATTAATAAATACAATTTCCTGATCTCCGGCTGCAATTTGAGCCTTTTAAATAGTTTGAATGTTCGCAAACTTAGAATTTGGATTAGTTTAAACCTTCCGTTTTTTCCATGGCTGTAATTGATTTAATTTAGCTTTTAATTGTTGTATTTTTATCTTTGCTTGTTTTAACGCAAAATCCTTTGATTAAAAGCTTTAATAGCTTTTTTGAAAAGTAATTGGCGTGTTGGAAGGTTGTTATGTGATAATATAATTAAAGTATTAAATTGTAAA…
FotA	Fungi		Ascomycota	Pezizomycotina	Sordariomycetes	Hypocreales	Ilyonectria destructans	Ilde-FotA-fungi	7	1882	510	44	GTCAG/GTCAG	GTCAGAGACCCTAGTAACGAACCAACCCACCTTTCAACCACCCC	TAA/TAA	HTH_psq/HTH_Tnp_Tc5	DDE_1	DD35D	gi|1123369697|gb|MPHF01000165.1|:18177-20058	TAAGTCAGAGACCCTAGTAACGAACCAACCCACCTTTCAACCACCCCCACTTACACAGTCAATTGAGCCACTCACCAACTTCAAATATAAATAAAACAGCAACACAATATTCCAATTGGTCCATTTAAAGACTTTTCTAGTAGATAAATAGCTAAGGTTTCCAAATATCAATGAATTAGCCAATAGAAATTTAATTTAAATTAGCTATTCTGAATATTCTGACTCTAAAGGTTCTACCCGCTGTCTTGTGGCTCTAACATTCTGGATTGAAATAAATAGCTTATTTGGATCCTTGTCAACTGCAGCTCTTTTCCTCTTCTTTGATTGGGCCAATTGTTGCTTTAGAGCCTTATTTTCCTCTTCCAATTGCAGTACTTTCATCCCTAGAGTGTCCAGACC…
FotA	Fungi		Ascomycota	Pezizomycotina	Sordariomycetes	Hypocreales	Isaria fumosorosea	Isfu-FotA-fungi	2	1843	461	50	CGTCG/CGTCG	CGTCGGCCACCCACTTCTGAGCCACACCCCCTTTTGAGCCACCCAACCTC	TAA/TAA	HTH_psq	DDE_1	DD35D	gi|1025684788|gb|AZHB01000002.1|:131012-132854	TAACGTCGGCCACCCACTTCTGAGCCACACCCCCTTTTGAGCCACCCATCGTCAACATAAGGCACAACGCAAAAGCTTCATAATAAATACAATTAAAATTCAGAATATATAAAAGCTATATCAATCAATAGCTAAGAAGCTAGAAAATCAATCTATAGCTGACTCAATAATTGGATGTGTGATATTGCCAGTTAATTGCGTATCAAGCTGCCGCCGTGTGTTTTCAACCTCTATGACTTGAAGGAATAATTTATTAGGATCTGTAATAACTGTTTGACGTTTTTTGGGCCTGATGAGCTTGATTTTAGCTTCAAGCTGTTGGATCTGGCCCTCTGCAAGCGTTATTCTGGCTCGTTGGATGTCGAATTGCTTCTCAATTTTCTGCTGCATCAACCGTAT…
FotA	Fungi		Ascomycota	Pezizomycotina	Sordariomycetes	Hypocreales	Lecanicillium fungicola 150-1	Lefu-FotA-fungi	6	1736	530	42	CGTAG/	CGTAGGCCACCCACCTGAGAGCCACCCCACTTGGGAGCCACC	TAA/	HTH_psq/HTH_Tnp_Tc5	DDE_1	DD35D	gi|1158492868|emb|FWCC01000017.1|:204133-205867	TTAACGTAGGCCACCCACCTGAGAGCCACCCCACTTGGGAGCCACCCTAACGCGTCGCGTACCTCTCCCAAACCACCTCACAGAAACCACGATAACTTACGCAATTTTTATTCTTTTAAAGTCAATTTTCTTCTATTAGCATTATGGAGGCTCAATACACCGAACAAGACTTTCAAAACGCGATTCAGGACGTTCTTGGTGGCAGAAGCCAGCGCGAGGCGGCGAAACGCTGGGGAATTCCTCGTCAGACCCTCGGTGGCCGGTTGAGAGGAAAATTACCAAAAAAGGAGGCTTTTGAGCAGTTGCAACGCCTTTCGAGTACTCAAGAGAGGCATCTCTGTGGCTGGATTCTAGTTCAAGATGCCGCTGGCAACGCTCCAACACATAGCCAGGTCCGAG…
FotA	Fungi		Ascomycota	Pezizomycotina	Sordariomycetes	Hypocreales	Lecanicillium psalliotae	Leps-FotA-fungi	5	1831	521	41	CGTCG/CGTCG	CGTCGGCCACCCACCTGCCGGTCACCCCCCCTTTCCGGTCA	TAA/TAA	HTH_psq/HTH_Tnp_Tc5	DDE_1	DD35D	gi|1280050409|gb|PHFE01000058.1|:448-2278	TAACGTCGGCCACCCACCTGCCGGTCACCCCCCCTTTCCGGTCACGTCTCCGCTACTGCCACCACACCCAACCTTCGTAACAAGATACGCGTTTTCCCAGCGTAAGATAATTATTTTTGCTTTAAAATTTGCCTACGTGTTCCCAATGGGCAAATACACGGAAGAAGACCTTCAAAATGCAATACAAGACGTACGTGGAGGCATGAGCGGCCGGCAGGCTGCGAAGAAGTGGGAGGTGCCTCTGTCAACCCTACAGGGTCGGCTAAAGGGCACAACAACACGAAAGGAGGCTTTTGAGCGGTATCAACGTCTTTCAGATGCTCAGGAGAGGCATCTCTGTGGCTGGATCTTAATTCAAGACGCTGCTGGCAACCCTCCCACGCACAATCAAGTCCGGAG…
FotA	Fungi		Ascomycota	Pezizomycotina	Sordariomycetes	Magnaporthales	Magnaporthe grisea	Magr-FotA-fungi	5	1861	535	42	CGTTG/CGTTG	CGTTGCGTACCCCCTGTTCGGCACCCCCCCTGTTCGGCACCC	TAA/TAA	HTH_psq/HTH_Tnp_Tc5	DDE_1	DD35D	gi|985685506|gb|LOEM01000082.1|:1-1861	TAACGTTGCGTACCCCCTGTTCGGCACCCCCCCTGTTCGGCACCCTGAAAATCTAACAACGAAATGCCTACTTTTATAAGCTGATTTAAATATAAAATTATCAACGGACAAAAATACAATCGTTTTCACGCTTCTCCGGTTCATTAACCTCTTTTTCATCAGTTAAAGGTTCCAAATTTTTTATATCATTTTCCTGCAATCCAATAATGTTCTGTTTGTTAACCAAAAGCTCGTTTGGATCCGGAACCACCCTCCTCCTTTTAACCGGCCGTATTGCCTCCAGTTGTGCTTCCAATAAGCTGATTTTTTGCTGGGCGCTAGCCAAAAGGGTATCTTTAGCTTCGAAGCTTTTTTGGACTTTTGCAAATAAAAGACGTGAAGTAGCGTTGGTTTTGTTGG…
FotA	Fungi		Ascomycota	Pezizomycotina	Sordariomycetes	Magnaporthales	Magnaporthe oryzae	Maor-FotA-fungi	186	1863	535	42	CGTTG/CGTTG	CGTTGCGTACCCCCTGTTCGGCACCCCCCC	TAA/TAA	HTH_psq/HTH_Tnp_Tc5	DDE_1	DD35D	gi|735009885|gb|JRBC01000521.1|:4746-6608	TAACGTTGCGTACCCCCTGTTCGGCACCCCCCCCCTGTTCGGCACCCTGAAAATCTAACAACGAAATGCCTACTTTTATAAACTGATTTAAATATAAAATTATCAACGGACAAAAATACAATCGTTTTCACGCTTCTCCGGTTCATTAACCTCTTCTTCATCAGCTAAAGGTTCCAAATTTTCTATATCATTTTCCTGCAATCCAATAATGTTCTGTTTGTTAACCAAAAGCTCGTTTGGATCCGGAACCACCCTCCTCCTTTTAACCGGCCGTATTGCCTCCAGTTGTGCTTCCAATAAGCTGATTTTTTGCTGGGCGCTAGCCAAAAGGGTATCTTTGGCTTCGAAGCTTTTTTGGACTTTTGCAAATAAAAGACGTGAAGTAGCGTTGGTTTTGTT…
FotA	Fungi		Ascomycota	Pezizomycotina	Sordariomycetes	Magnaporthales	Magnaporthiopsis poae ATCC 64411	Mapo-FotA-fungi	5	1863	412	58	GTCAG/GTCAG	GTCAGTGCACCCCTTGTCGGCCACCCCCCATGACGGCCACCTGGCCAAGGCCCACTGC	TAA/TAA		DDE_1	DD35D	gi|326420864|gb|ADBL01000356.1|:11177-13039	TAAGTCAGTGCACCCCTTGTCGGCCACCCCCCATGACGGCCACCTGGCCAAGGCCCACTGCACCACCAACCCCGGTATATTCAACTGCAGATATCTACCTCTATTTAACCAACCATGATGCAAGAGTGTACTGATTCCTGATCAGAATTTTCCGCGCTTTCAGACGCACTTTCATCCACCTCTATAACTTCACCCCTTGTCTCTGCAACTCGGCGTATATCTACAAAGGCCTGGTTGGGGTCCGGCACAACCCTTTTCTTTTTACGAGGGCGTTGCGCCTCCAATTCGGCCTCTAATTGCCTGATTTTTTGCTGGGCCGTAGCCAACTCGAATTCACGTACCTCAAACCCTTTTTGGACCTTCCGGAAGAAAAGCCGTGCTGTAGGGCTCGGTGGAGCC…
FotA	Fungi		Ascomycota	Pezizomycotina	Sordariomycetes	Hypocreales	Metarhizium anisopliae	Mean-FotA-fungi	2	1862	432	43	GTCCC/GTCCC	GTCCCTGCACATAGATGTGGGCCACCCCCTCATATGGGCCACC	TAA/TAA		DDE_1	DD35D	gi|743628109|gb|AZNF01000026.1|:142511-144372	TAAGTCCCTGCACATAGATGTGGGCCACCCCCTCATATGGGCCACCTAAAAAATAGTGCCTTCGAAATCGTGCCACCGATTTATCCTAATTTATTCGTCTAATCAACTTGAACTACAATGCAATTTTTCTCATTTTCAGATATTTCTGATTCTTCTCCATCTTCCTTGTTATTTTCAGCCACATTAGCCTTCTCTTGCGCGTGCTGTATTGCCTTAATATCGGCAAACCTCGAATTTGGGCTGGTTTCGACCTTCCTCCTTCTCTTTGGCCTGGCAGCCTCTAGCTGCGTTTCCAGTGCCTGAATCTGTAATTGAGCCTTTGCAAGAAGGCTATCCTTTTCGTCAAACCCTTTTGTAATCTTCCTGAAGAGCAATCGCTTCGTAGGCATATCGCTTTCT…
FotA	Fungi		Ascomycota	Pezizomycotina	Sordariomycetes	Hypocreales	Metarhizium guizhouense	Megu-FotA-fungi	2	1861	537	42	GTCCC/GTCCC	GTCCCTGCACATAGATGTGGGCCACCCCCTCATATGGGCCAC	TAA/TAA	HTH_psq/HTH_Tnp_Tc5	DDE_1	DD35D	gi|743654564|gb|AZNH01000102.1|:45581-47441	TAAGTCCCTGCACATAGATGTGGGCCACCCCTCATATGGGCCACCCGCAGTTCCCCGCATCATCAACCACTTCACCTACTTCGACGCTCGATGATTGCATGAATTATGGCTTCAATTCGGTATAACCTTGCAAAAGTCTTTCTGGTTCAATGAAAATTACATACACCGAACATGACATCAGCCAGGCACTTGAGGCCGTCGCTAATGGGAAGTCTATCAGAAAGGCCTCGACGGAGTGGGGTGTTCCGAGGGCCACTCTCTTCAACCGCATGCATGGTCGGGAATGCAGAAAGGATGCCTTCTCTTCTCTCCAGAGGCTTTCCCAGACGCAAGAAAATAAGCTTACTGAATGGGTTCTAATCCAGGACGCTCTAGGCCTTCCTCCCACGCACTCGCAAA…
FotA	Fungi		Ascomycota	Pezizomycotina	Sordariomycetes	Hypocreales	Metarhizium majus	Mema-FotA-fungi	2	1866	506	43	GTCCC/	GTCCCTGCACATAGATGTGGGCCACCCCCTCATATGGGCCACC	TAA/	HTH_psq/HTH_Tnp_Tc5	DDE_1	DD35D	gi|743669266|gb|AZNE01000055.1|:99-1766	TAAGTCCCTGCACATAGATGTGGGCCACCCCCTCATATGGGCCACCGGCAGCTCCCCGCATCATCAACCACGTCACCCATTTCGACGCTTGAGGGTTCCATGAATTATGGCTCAACTTCGTTATAATTTTGCACACGTCTTTCTGGTTCAATGAAAGTTGCATACACCGAACATGACATCAGTCAAGCGCTTGAGGCGGTCGCTAATGGGAAGTCTATCAGAAAGGCCTCGACGGAATGGGGTGTTCCGAGGGCCACTCTCTTCAATCGCATGCATGGTCGGGAATGCAGAAAGGATGCTTTCTCTTCTCTCCAGAGGCTTTCCCAGACGCAAGAAAATAAGCTTACCGAATGGGTTCTAATCCAGGACGCTCTAGGCCTTCCTCCCACGCACTCGCAG…
FotA	Fungi		Ascomycota	Pezizomycotina	Sordariomycetes	Hypocreales	Metarhizium robertsii	Mero-FotA-fungi	3	1857	309	42	GTCCC/GTCCC	GTCCCTGCACATAGATGTGGGCCACCCCCCCATATGGGCCGC	TAA/TAA		DDE_1	DD35D	gi|734837314|gb|ADNJ02000015.1|:128433-130289	TAAGTCCCTGCACATAGATGTGGGCCACCCCCTCATATGGGCCACCCGCAAAACCCCGCACCATTAACCGTATCATTTACTTCGATGCTTGATAACTCCATGAATTATGGCTCACATTCCTTACAATTTCGCGTGTGCACTCCTGATCCAATGAAAATCCAATATACCGAACATGACATCAACCAAGCACTTGATTCCTTCGCCAATGGGAAGTCTATCCGGAAGGCCTCGATGGAGTAGGGTATTCCAAGGGCCGCTCTCTTCAACCGCATGCATGGCCGGGAATGTAGAAAGGATGCATTTTCTTCCCTTCAGAGGCTTTCCCAGACGCAAGAAAATAAACTTACCGAATAGATTCTAATCCAGGACGCTCTAGGCCCCCCTCCCACACACTCGCAG…
FotA	Fungi		Ascomycota	Pezizomycotina	Leotiomycetes	Helotiales	Monilinia aucupariae	Moau-FotA-fungi	15	1840		51	GTCCC/GTCCC	GTCCCCTACTCCACTTCCCGGCCACCCCCCCATTCCGACTACCTCAAAAAA	TAA/TAA				gi|1199117397|gb|NGKF01000025.1|:531320-533159	TAAGTCCCCTACCCCATTTCCCGGCCACCCCCCCATTCCGGCCACTTTAAAAAAATATATTTACGAATTTCAATCTTCAATAACTTAACAAAAGTTCAATTTAATTAGCTACAATTGTAATATCACTTCCTAAACTATTATTAGATTCTTTTATATCAATTTGATGATCTTTAGCTTCGATTTGCGCTCTCCTAATATCTTTAATCCTTAAAAACTTCGAATTCGGATTAATCCTAACCATACATCTTTTTCTAAGCCATAATTGTTTTATTTGATGTTCCAATTGCTGTATTCGAATCTTTGATTCAATAATATTAAAATCTTTGATATTAAATCCTTTTGCAATTTTTCGAAAAAATAAACGTTAAATAAATAAATCGACTTTTTCCTTCTAAATTA…
FotA	Fungi		Ascomycota	Pezizomycotina	Leotiomycetes	Helotiales	Myriosclerotinia duriaeana	Mydu-FotA-fungi	3	1816		46	GTCAA/GTCAA	GTCAACTACCCCACTTTTAGGCTACCCCCCCATTTGGGCCACTTTA	TAA/TAA				gi|1199115813|gb|NGKI01000017.1|:1146611-1148426	TAAGTCAACTACCCCACTTTTGGGCCACCCCCCCATTTGGGCCACTTAAATCTATAAAATTTTAATACACTTAAACCTATATATCTCAACAACTATTAGTCCTCAACCTATTTGCTTTTGGAATCACTTTCTACTATATCATTCCTATCATTTATATTAATTTCACGATTACTAGCTTCAACTTGTACATCCCTAATAGCTTTAATCTCTGCAAATTTCGAATTTGGATTAGTTTTAACTTTTTTTCTTTTTCTAAGTGCAAATGTATTTAATTTGAATTCTAATTGTTTTATTTGATATTTTGATTTTATAAGTTTAAAGTCTTTATTAATAAATCCTTTTAAAATTTTTCGAAAAAGTAAATATCGAGTTAAAATGTTGGTTTTTTTTTTGTAGGTT…
FotA	Fungi		Ascomycota	Pezizomycotina	Sordariomycetes	Hypocreales	Neonectria ditissima	Nedi-FotA-fungi	12	1882		51	GTCAG/GTCAG	GTCAGCCCCCCCATTAACCGATCAACCCCTTAGCCGATCACCCCACTTAAA	TAA/TAA				gi|932655587|gb|LDPK01000025.1|:828449-830330	TAAGTCAGCCCCCCCATTAACCGATCAACCCCTTAGCCGATCACCCCACTTACACAGCTGGTAAAATTAACAGCAAACTTCAAACATAAATAAAATAGCAACCAAGCATCCCAATTGGTCAAAGAAAAATCTTTTCTAGCTAATTAAATATCGCTGATTCTAAATATATAATTTTTTTTTAAGAAATCCACCATTTAGCCCTCTTCATCTGAATCTTCTGATTCTACTGGTTCCACTCGCCTCCGTGTAGCTATAACATTAGAAATTTGAATAAATAGCTTATTTGGGTCTTTTTCAACTGTAGCTCTTTTCCTCTTCTTTGATTGGTCCCTTTCTTGCTTTAGGGCTCGAACTTCCTCTTTTAATTGGGCAATTTTCATCCCTAATATATCATAACCT…
FotA	Fungi		Ascomycota	Pezizomycotina	Sordariomycetes	Hypocreales	Nectria sp. B-13	Nesp-FotA-fungi	3	1882	510	58	GTTAA/GTCAA	GTTAAGGACCCTACTTTTCGCGGCACCCACTTCTCGCGGGTCCCCACTTACAACATTA	TAA/TAA	HTH_psq/HTH_Tnp_Tc5	DDE_1	DD35D	gi|1269221853|gb|NOKP01000097.1|:11767-13648	TAAGTTAAGGACCCTACTTTTCGCGGCACCCACTTTTCGCGGGCCCCACTTACAACATCAACCCCAACAACGCGTCTCCCAGCCACACGCGTTTCTTCCTTACAACATTCCTTTACACGCGATTCGATGCATTCTAACCATTCAGGATGCCCAAATACACCAAAGATGACATGCGATTGGCCTTTGAAGACGTTGCCAACGGCGTTCCGGTCACTCGGGCAGCCAGTCGCAATAGCATACCTGAGTCAACCCTACGGTCCCGTCTTAAGGGCTCAGAGCCTCACAAACTTGCCCACGAACACCAGCAAAGGCTCTCAGCGTATCAGGAAGAGCAGCTCTGCAATTGGTTAGTCTTACAAGATCGATTGGGTATGGGGTTGACGCATGCCCAGATCCGGA…
FotA	Fungi		Ascomycota	unrank	Eurotiomycetes		Nilaparvata lugens yeast-like symbiont	Nilu-FotA-fungi	14	1822		55	GTCAG/GTCAG	GTCAGCCACCCCAAAAACCAGCACACCCCACCTTCCAGCACCCTTCACAACACCA	TAA/TAA				gi|690527990|gb|JRMI01000057.1|:6951-8772	TAAGTCAGCCACCCCAACCAGCACCCCCACTTCCAGCACCCTTCACACCACAAGAGCAGCTTGGAGCGTACTTTTGAAATCATTAACACCTTCAAAGAACAACATGTTTGGCATAATCTGGTTAGGTTACTAAAGCATCCATGAACTACATAAACTCTCAAAATCTGCATCCTTAGTAGCTGCTGACATAGAAATTGGATCAAAAGCAGAGGCAAGCTGCATCTTGGTCTCGATGATCCGGTCAATTTGTACAAATCGCCCATTTGGATCCTGCAGTGTTTTCCTCCTCTTCTGTGGCTTTAGGCGCTTAACTTGATGTTCCAACTGCTGTATGCGCAGTTGGCTCGCTGCAAGTTGGGTGCTCTGCTCATCCAAGCTGCGCCCCACTTTGCCGAACAA…
FotA	Fungi		Ascomycota	Pezizomycotina	Sordariomycetes	Ophiostomatales	Ophiostoma novo-ulmi subsp. novo-ulmi H327	Opno-FotA-fungi	1	1865	523	43	GTAAT/GTAAT	GTAATCCACCCTGCTTACCGGACGCCCCCTCCTTCCGGACGAT	TAA/TAA	HTH_psq/HTH_Tnp_Tc5	DDE_1	DD35D	gi|425696318|gb|AMZD01000013.1|:195998-197862	TAATCCACCCTGCTTACCGGACGCCCCCTCCTTCCGGACGTTTTTTTCCCTTTAATTTTTCATCACCACTTCCATCGACGTCGACTTCAAAAAATCGTAAGTAATTCAAAAAAAATCGTACACACACCAAATTATATAACTAACTGTATTTTATAGTAATGCGCGAATATACGGAAGAAAACGTTATCGCTGCCGTCCAAGCGGTTCAAAATGGCACCTCTTACCGGAAGGCTTCGAAACAGTACGGTGTTCCAGTCTCGACAATTCTTACACGCGTTCAAGGCGCAAAACCGCGTCATTTGGCGTTTCAACACTTGCAAAAGCTTTCTGAAGCACAAGAGACTCGTCTAGCATCATGGATTTGTACTCAAGGTGCTTTAGGACGCCCGCCTACGCACG…
FotA	Fungi		Ascomycota	Pezizomycotina	Leotiomycetes	Helotiales	Phialocephala subalpina	Phsu-FotA-fungi	10	1841	428	74	GTCGG/GTCGG	GTCGGGCCCCCCAGATGTTGGCCACCCCCTGTTGTTAGCCACCTCGCTTAATTCACCACCACCTACTTCCAACC	TAA/TAA		DDE_1	DD35D	gi|1110596605|emb|FJOG01000007.1|:844444-846284	TAAGTCGGGCCCCCCAGATGTTGGCCACCCCCTGTTGTTAGCCACCTCGCTTAATACACCGCCACTTCCTACCCACCCACTTTAGAATTAAATATTTTAATTATTCTTTAATAAAATTTCTTTAAACTTCGCAAACAGCCAGACGCGATCATAAACTCTTCATATACCGAAGACGACGTCCAATATGCACTTAGAGACATAGCTAATAGCAAGTCCGTGCGCAAAGCTAGTCTCGACTGGGGTATACCACGAGGCACTCTTCAGCAAAGGATTTTAGGCCGCGTCCCTCGATCAGAATCTCATGCACATTTGCAAAGGCTTGCCCCAGTTCAGGAACAACGTCTTACAGACTGGGTACTAGTTCAAGAAGCCTTAGGCCAAAGTCCAACACATGCGCAA…
FotA	Fungi		Ascomycota	Pezizomycotina	Sordariomycetes	Hypocreales	Pochonia chlamydosporia	Poch-FotA-fungi	3	1862	575	40	GTCCC/GTCCC	GTCCCTGCACATAGATGTGGGCCACCCCCTCATATGGGCC	TAA/TAA	HTH_psq/HTH_Tnp_Tc5	DDE_1	DD35D	gi|1211170131|gb|LSBJ02000003.1|:5210189-5212050	TAAGTCCCTGCACATAGATGTGGGCCACCCCCTCATATGGGCCACCCGCATAAACCCGCACAATCAACCGTACCATTTACTTCGATACTTGATAACTCTATGAATTATGGCTCAAATGTATTACAATTTCGCATGTGCACTCCTGACTCAATGAAAACCTCATATACCGAACATGACATCAGCCAGGCACTTGAGGCGGTCGCCAATGGGAAGTCTATCCGGAAGGCCTCGATGGAGTGGGGTATTCCTAGAGCCACTCTCTTCAACCGCATGCATGGCCGGGAATGTAGAAAGGATGCATTTTCTTCCCTTCAGAGGCTTTCCCAGACGCAAGAAAATAAACTTACCGAATGGATTCTAATCCAGGACGCTCTAGGCCTCCCTCCCACACACTCGCAG…
FotA	Fungi		Ascomycota	Pezizomycotina	Sordariomycetes	Hypocreales	Purpureocillium lilacinum	Puli-FotA-fungi	19	1861	505	50	GTCCC/GTCCC	GTCCCTGCACGTAGAAATGGGACACCCCCTCATTTGGGACACCCACAAAA	TAA/TAA	HTH_Tnp_Tc5	DDE_1	DD35D	gi|966086020|gb|LOFA01000151.1|:6651-8511	TAAGTCCCTGCACGTAGAAATGGGACACCCCCTCATTTGGGACACCCTCAAAACCCCGCATCGCCAACCACCCCACCAACTTTGACTCTCGATTGCTCCGTGAAACATAGCTCAATTCTGTTACAATTCGGTACCTGCATTCTCCAGGCAATGAAAGCCTCATATACGGAGTAAGATATTAGTCAGGCACTTGAGGCGGTCGCCAAGGGTAAATCTGTCCGGAAGGCCTCGGCCGATTGGGGTGTACCAAGCATGACACTCTTCAACCGCCTGCACGGCCGCGAATGCAGAAAAGATGCATTTTCTCCTCTTCAAAGGCTCTCTCAGACGCAGGAGAATCAACTCACCGAGTGGGTTCTCATCCAGGACGCACTGGGCCTCCCTCCCACGCACTCGCAG…
FotA	Fungi		Ascomycota	Pezizomycotina	Sordariomycetes	Ophiostomatales	Raffaelea arxii	Raar-FotA-fungi	6	1868		46	GTCCA/GTCCA	GTCCAGTGCCCCCCCTTTCGTAAGCCCCCCCCTTTCATAAATAATC	TAA/TAA				gi|1277748337|gb|PCDH01000016.1|:475344-477211	TAAGTCCAGTGCCCCCCCTTTCGTAAGCCCCCCCCTTTCATAAAAAATCACCAAAAATCACTCAAATTAAATTTCTACCTCTTCTCCTGTAACTGAGTCAAAAACGTACATAAAATCACTGATATCGTGAGATGCAGCCTCTTCTGAAGCCTCCTCCAAGTGTCTGTCCTCTTCTAGTCGTCGTCTAGCCTCTGTAATTGCCTCAATCTGTACAAACTTGCTGTTGGCGTTGGGTACGACTCTGCGCCTTTTCGTCGTTGTTTTGGCTGCTAGAGAGGTCTCTAGTTCTTGAATTCGACGTCTTTGTAGTGTCAGAGAGCTGTTTTTGGCATCTAATGCATCCTTTGCCTTTGAAACTAGCCTTTTCACGGTCAAATCGACAGGCGTTGTTTTTTCAAT…
FotA	Fungi		Ascomycota	Pezizomycotina	Sordariomycetes	Ophiostomatales	Raffaelea lauricola	Rala-FotA-fungi	5	1866		43	GTCAG/GTCAG	GTCAGATGCGCCCCATCTGGGCCACCCCCCCTTTCGGGCCAAA	TAA/				gi|1277748572|gb|PCDG01000004.1|:1854622-1856483	TAAGTCAGATGCGCCCCATCTGGGCCACCCYCCCTTTCGGGCCAAAATTTACGGAGATTCAGGCAACCCAACTGCACTTTCTGAATTAATCCAAAGGCACCGCATCACCAGTTATATAGTTGAAATTATACATGAAATCGTTCGGCGCGCCTRCCGCCACCACTCTAGAAGTGTCCCGAGGCCGTAGCTCCCTCTCCAAGCGTTGCCTCGTTGCGAGAAGGTCCTYGATCCCGACGAAGGTGTCGTTGGGGTTCGGCCGGACTGCCCTCTGCTTAGAGGCGTTTTTATCTGGGATTTGCGCCTCTAGAGACGTAATTCGACGTTGAAGAAACGCGATATCACTGTTTTTTTGGTCAATTGCGTCTCCAGCCTTCGCAAATAGCCTCCTTGCCGTAGTGT…
FotA	Fungi		Ascomycota	Pezizomycotina	Sordariomycetes	Glomerellales	Reticulascus tulasneorum	Retu-FotA-fungi	4	1866		38	GTCAA/GTCAA	GTCAAAACACCCCCATTCCGCCACCCCGCGATAGCTTC	TAA/TAA				gi|988520832|gb|LSAY01000006.1|:1606031-1607896	TAAGTCAAAACACCCCCATTCCGCCACCCCCCCCCCCATTCCGCCACCCCACAATAACCTCATTTTCACACCGCTAGTTACAACCACTAGATTTCAATTTGATATTGCTTAGCCAGTTTAATTCTAACTAACTAGATATTTAGACACACTCTTCACGATTACATAATGAAGCATTATAACGAGTTTGAAGTCCAGGGCGCCTTAGATGCTATCGCAAACTCGGCTAGCGTGAACCAGGCCTCCATCGACTGGGGGATACCACGATCAACTTTACGAGATCGTCTCGCCGGCGCAAAAACGTATAAGGCGGCAGTAGAAACCTAGCAACGCTTCGATGATTATTAAGAGCAGCTCTTATCAAATTAGGTACTTATTTAGGCAGCGTTGGGGCTGCCACCG…
FotA	Fungi		Ascomycota	Pezizomycotina	Leotiomycetes	Helotiales	Sclerotinia borealis	Scbo-FotA-fungi	28	1840		27	GTCAA/GTCAA	GTCAACTACCCCACTTTTCGGCCACCC	TAA/TAA				gi|563291754|gb|AYSA01000403.1|:44609-46448	TAAGTCAACTACCCCACTTTTCGGCCACCCCCCCTTTTCGGCCACCCCCCCTTTTCGGCCACCCTCAAAACCCACACCGCCTCAGCAACCTACCTTCTTAAATATTTTCTGATTAAACAACCATTTAATCAATTGATTTCAAATTTTGATTTATTATTATTTGTATAATGTCGAAACTCCATATTGAAGACGATATTGCTGCAGCTTTAAATGCTATCGTGAATGGTGTTTCGATGCGAAAAGCTGCTCTGGAATATGGGATTCCTTGCATTACACTTCAGAGTCGTATCAATGGCTGTGTATCCCATCAAAAAGGTTCTAAAATGATGCAAAAGATTGCCCCGATTCAGGAGAGACGTTTAGTAAAATAGATATTAGTACAAAAGAGCTTGGGTACTA…
FotA	Fungi		Ascomycota	Pezizomycotina	Sordariomycetes	Microascales	Scedosporium boydii	Scboy-FotA-fungi	10	1861		47	GTTCG/GTTCG	GTTCGAGTACCCCCTTTCCGGCACCCCCCACATTCCGGCACCCCAAA	TAA/TAA				gi|1217100323|gb|NJFT01000150.1|:99225-101085	TAAGTTCGAGTACCCCCTTTCCGGCACCCCCCACATTCCGGCACCCCAAATATCCACATCCCCAATCCAACCCTCATACTAAAAACACATATTCCAGCCCACTTTCAAGTCACTATAATACAAGAAGCTGTATCACTAGTATTTTCGGCATCACTAGATCCATCGACATTATTATTTCTTCCTTCCACTTCCATTTGGGCTCTCTAAATGTGTTCAATATCTGCAAACTTCGAATTTGGACTCAATTCGACCTTCTTCCTTTTAGTAGGCCTTGCAGCCTCAAGCTGCTGTTCCAATACCTTAATCTTCTACTGAGCAGTAGCTAGCTCAAATATATTCTCCTCAAAGGCTTTCTGAACTTTTTGAAAAAGAAGCCGCTATGTGGTAGTATGTTGATCA…
FotA	Fungi		Ascomycota	Pezizomycotina	Leotiomycetes	Helotiales	Sclerotinia sclerotiorum	Scsc-FotA-fungi	4	1840	532	47	GTTGA/GTTGA	GTTGAGTACCCCACTTTCGGACCACCCCTCTTTTGGACCACCTAAAA	TAA/TAA	HTH_psq/HTH_Tnp_Tc5	DDE_1	DD35D	gi|75859774|gb|AAGT01000095.1|:350851-352690	TAAGTTGAGTACCCCACTTTCGGACCACCCCTCTTTTGGACCACCTAAAAATATATATATATATGAATTTTAAACTTCAATAACTCAACCACTATTCAACTTCAATACAATCCCCTGTATTGTCAGTTTCATAAATACTATCAGAGTCTTTTATCTCAATTTCCCGATCACCAGCTTCAATTTGAGCTTGATATATAGCTTCTATCCCTGCAAACCTCGAATTTGGACTAGTTTTTACCATCCTTCTTTTTTTAGGTATAATCTCTTCTAATTTTTGCTCCAATTGCTTTATTCGTTTCTTGGACTGTACAAGTTCATAGTCCTTAGCATCAAATCCTTTTTGAATCTTTCGAAAAAGCAGCCGGCGAGTTGGAATATCGGTCTCATCAACTTTCTCCA…
FotA	Fungi		Ascomycota	Pezizomycotina	Sordariomycetes	Ophiostomatales	Sporothrix globosa	Spgl-FotA-fungi	7	1883	448	91	GTGAC/GTGAC	GTGACCCACTCCTATTTCAGCCCACCACCCCTTTCAGCCCACCTATTTGCCAGAAACATCACCAAAAACACGAAAAAAGCATCAACTTCAA	TAA/TAA	HTH_Tnp_Tc5	DDE_1	DD35D	gi|1021645740|gb|LVYW01000007.1|:2030942-2032826	TAAGTGACCCACTCCTATTTCAGCCCACCACCCCTTTCAGCCCACCTATTTGCCAGAAACATCACCAAAAACACGAAAAAAGCATCAACTTCAATTGAATTTTACGAAACGAATAAAATAGCTAGTAAAATACAAAAAACATTTGTGAATACTCCTTTTCATGCTCTTTCTGTTAGTAGCACGACGTCTGTGCCTGCAGCAATTTGCGCCTTCTGGACCTCGTAAATGGTCGCGAACTTGGTGTTTGGGTCCGTTTGGACTGCTTTTTTTTTGTGAGGCCGTAAGGCTTCAATCGTTGCCTCTAGGGCGTTGATTTTTCGCTTCTGAAGTGTCGTTTCGATGACTTTTTCATCGTAGCCTTTTCGTATTTTTGTGAAAAGAACTCGCGATGTAGTGGAG…
FotA	Fungi		Ascomycota	Pezizomycotina	Sordariomycetes	Hypocreales	Stachybotrys chartarum	Stcha-FotA-fungi	3	1830	524	42	GTCAA/GTCAA	GTCAACCACCCCACTTTCCGAACACCCCCCCCTTCCGAACAC	TAA/TAA	HTH_psq	DDE_1	DD35D	gi|828177509|gb|LDEE01000097.1|:33623-35452	TAAGTCAACCACCCCACTTTCCGAACACCCCCCCTTCCGAACACCCACCAGAGAACAACAGCCTGCCTCCGAACGGCATTTTCAACACAATAAGGTACATTGAGACTTTCATTTTGGTATCGTTGGAATGCTAGAAAACAGGCGCGGCAGAGGAACCGGCGTTTGTACATTTGGGGGTACCCAAGGCCGTTGTGGCGCAGCTTGAACTTCAACCCTTAGTTTTTTTATGTCTTCAATTCGAGCGAACCTATCGTTAGGATCTTCAATTGCTTTACGCTTCTTTGAGGGCCTCAGGTGTTGGATCTTCTCTTCAAGCTTCCGGATCTTCGATTCTGCGGCTGCTAGCTTGTATTGGCTGGTACCCAAAGCACGGCCAATCTTCATGACCATCAGCCGGGT…
FotA	Fungi		Ascomycota	Pezizomycotina	Sordariomycetes	Hypocreales	Stachybotrys chlorohalonata	Stch-FotA-fungi	2	2514	513	25	GTCAA/	GTCAACTGACCCCCCAACCGGCCAC	TAA/		DDE_1	?D35D	gi|667364104|gb|APWP01001406.1|:2-2515	GAACGTTGACATCGCTGGCGTCACGATCCGTCTGCCACGCTTGGTACTCGTCACCAACAATAGCTGCTGCGTAGGCTGGTATTGAGCTTGGCAGACGACTGTTCTTCTCCAAGGGATTGGAAAACCGAGGTCTTTTTGCGGGTGGCTCGTCGTCGCCTCTGCTGCTGCTGGTTCTAACCTCGAGATGAGCGTAATCGGACAGCCAGACCTCTGCAACCATCTCTTTTGCCTTTTCAACCCAGCTAGGCTTATGAGCCCACGTTTCATCAAACCAGTCCCAACGATAAGCTGGATGGAGCGCCAGAGCCGTATCATAGATGGGCGTCTCGTCCAGCCGCTGATAATATTCATCCAGCTTATCCCAAGCAAGGTTGATTCCGATGCGGAAGTGCTCTGGAT…
FotA	Fungi		Ascomycota	Pezizomycotina	Sordariomycetes	Diaporthales	Stenocarpella maydis	Stma-FotA-fungi	3	1861		42	GCAGG/GCAGG	GCAGGCGTGATGGCATTCGGCCCACCCCCTGATTCGGCCCAC	TAA/TAA				gi|1236762772|gb|NQMI01000020.1|:250823-252683	TAAGCAGGCGTGATGGCATTCGGCCCACCCCTGATTCGGCCCACGCTCCACACCCGCGACCGCGTTGGCCCATATCTGCACATATTACGCGTTTTCTCCACGAGGAATTTTTTTGTTCTCTTCAAATTTTGAGGATATCATCATTTCCGATTTGTGAAGTCGTATACCGAAGAAGACGTGGGTGCGGTTCTTGAGGCGATCGCAAATGGCGCCGGCATCCGCGAGGCCTCTACCCATTTCGGCGTCCCAAGGACTACCCTTTATAATCGACGTCACGGTGCCCAGAGCCATTCTGATGCGGTAAACTGGCAAATGAGGCTACCGTCAACCCAGGAGACTAATCTCACCAAATTTGTGCTGACGCAGGCATCTCTGGGGCTGCCGTTGACTCATTTTGAG…
FotA	Fungi		Ascomycota	Pezizomycotina	Pezizomycetes	Pezizales	Tuber melanosporum	Tume-FotA-fungi	2	1878		39	GTCAG/GTCAG	GTCAGGGGGGGGGGGTTTCCGCCAGGGGGGGTTTCCGTA	TAA/TAA				gi|295499510|emb|CABJ01003742.1|:45712-47589	TAAGTCAGTGGGGGGGGGTTTCCACTAGGGGGAGTTTCCGTAACTACTGTATTGGTCCATGACAACCACCTACCCCTCTTATTCAATTCGAATTATTTACATCAGAACCTCACCTATTTCTATACAACCTTCAGTGCTGGACCCTTCAGAATTGGTCTCCAAAACTGAATCCTCTGCCTCAACCCTCCCAGCCTCTATTTGAGTGCACCTTATAGTCAGAATTGTTGTAAACTTTAAATTTAAATCCTCCTGGACCTTCCGCCACTTGGTCCTCTTTACTGAGACCAGTTCTTTCTCCAGTGCCTTAATTCTGCACTTGGCGATTGCCAATTTGGCTTGGTTTTGATCCAGTGCCTTACCAACCTTTTGGAGGAACATCTTCTCTGCCAGTATGGCCTT…
FotA	Fungi		Ascomycota	Pezizomycotina	Sordariomycetes	Diaporthales	Valsa mali	Vama-FotA-fungi	19	1882		43	GTTAA/GTTAA	GTTAACCCCCCATATTTTGGGCCCCCCCCTATTGTGGGCACCC	TAA/TAA				gi|747154157|gb|JUIY01000375.1|:11442-13323	TAAGTTAACCCCCCATATTTTGGGCCCCCCCCTATTGTGGGCACCCCTTCCTCATCATCATCATCATCACCACCATTCTGATAACTGCTTAATTACTCAACTAATAACGAACTATAATACAATCCTCTTCGTCTATAGGGTAATCAGACTCGCCGGATTCTTTAGGCCTAATTTCAAGACTATTAGCCTTTATTTTCGCCTTATAAATAGCCTCGATACTAACAAACTTACTATTTAGGCTTATATCCACCTTCCTTCGCTTTAAGGGCCGTAAAACCTCCACCCTAGCCTTTAACTTATTAATCTCTCTGCCAGCCTCTGCTATCTCGATATTACGATTATCCTAGCTTTTCCTAACCTTTCTAAATAGTAGCCGTCGTATCCGATCGTTAGCCTTCT…
FotA	Fungi		Ascomycota	Pezizomycotina	Sordariomycetes	Glomerellales	Verticillium tricorpus	Vetr-FotA-fungi	3	1846	542	54	CGTTG/CGTTA	CGTTACTCACCCACTTTTGGCCACCCCATCCCATTTGGCCACCCCAAAAATGCC	TAA/TAA	HTH_psq/HTH_Tnp_Tc5	DDE_1	DD35D	gi|666860946|gb|JPET01000013.1|:74243-76088	TAACGTTACTCACCCACTTTTGGCCACCCCATCCCATTTGGCCACCCCAAAAATGCCTCACCCCCACCCCGACCCCTTATCTTCAACCTTCGATATCTTTACCAATTCTACAGCAATTCCTTCCAGATCTTAGGACCTACTACCTTAGGTAATAATGCCTCATTATACCGAAGACGAAATCAACCAGGCCCTCGAGGCTATTACAAACGGCCAATCTATTAAGAAAGCTGCATCAGAATGGGGCATTCCAAGGTCTACACTTCGACACCGTATCCAAGGAACACAACCAAGGGATATTGCGTTTTCCAGCCAGCAGAAGCTATCCCAGACGCAGGAAAAGCACCTAGTCGAATGGATTCGGATCCAGGCTGCCCTAGGGCTTCCACCTACGCACTCGCA…
FotB	Fungi		Ascomycota	Pezizomycotina	Sordariomycetes	Hypocreales	Acremonium chrysogenum	Acch-FotB-fungi	4	1866		48	CGTAC/CGTAC	CGTACATGCATAGTGGGTGAGCCAGCATAGTGGGTGAGCCACCCCACC	TAA/TAA				gi|1002321293|dbj|BCIA01000004.1|:1402944-1404804	TAACGTACATGCATAGTGGGTGAGCCAGCATAGTGGGTGAGCCACCCCACCTCGTCCCTTCACCTTAATTCCTTTTTAACTTAACCACAATAAGTCCAATCAATTCAATTCAATTAGAATCGCTTTCCTTAGGCAATGTTACCCTTATCGTACATATTCGGGCATTATGCCCTACCTGGCCGTAGACGCCATAGCGCCGTTACCTCGTCTCGGCACCTCTCGAACGGCTACCTCTTCCACCTATTTCCCCCCGTAGCTACTCATCTACCTAGCTTTGAACCTAAAGATCTTAACCCTCGCTTACTATAAGGCTTCCTCCGTGCTGGAGATGTGTTTTTTTAGCCCTGCGGCGTTTACTAAGGGTTAAATTCTCCTCCCGAAAGATTTAGTTCTCCGACT…
FotB	Fungi		Ascomycota	Pezizomycotina	Dothideomycetes	Capnodiales	Acidomyces richmondensis	Acri-FotB-fungi	11	1842		24	CGTCG/CGTCG	CGTGCGTGATAAGCGAGCGGGTCA	TAA/TAA				gi|672794331|gb|JPKY01000040.1|:19415-21280	TAACGTGCGTGATAAGCGAGCGGGTCAGACAAGCAAGCGGGTCACTTCTTGAGACAAAGCCACAACAAATTATTGTATCTCAACAATAGAAAGATGAATCAGTCCAATATTCACATAGAAGGTATATCTAATAGCAAGCTCTTTGATGGACAGGTTAATCTATTATAACATTCCTGTTTGTAGAGGCTACACTTCCTTTTTCCCTTTAAGCATTTACTATTTTGAGTTATTAACCTGACTATATTATTAATTAATTGAATATCGACTTGAGGTTGTTCTATCAAACATTGATAGTCTTATGCAGTCAAGTCTCTAATAGCTGAGAATCTCTTTCTAGGCCAAGATTTGTGGCCTTGAAGGGAGTCAATCACCTTATTGAACTGGGCAACATTAGCTCTT…
FotB	Fungi		Ascomycota	Pezizomycotina	Dothideomycetes	Pleosporales	Alternaria alternata	Alal-FotB-fungi	29	1852		63	CATGC/CATGC	CATGCTTTACAAGCGAGTGACGCGTACAAGCGAGTGACGCACCCCACCAACTTTGCGCACCTC	TAA/TAA				gi|1049009684|gb|LSHC01000284.1|:336355-338206	TAACATGCTTTACAAGCGAGTGACGCGTACAAGCGAGTGACGCACCCTACCAACTTTGCGCACCTCTACACGCGTATATCTCAACCACCTTACAAGATAATATATAGATATTAATAGAGCAGATTAAGCAGTATCTAAGGTATCTTTCTTGCACGTACGAGAGTTATGTCTAGTCTCTCTGCACTTCTTACAGCGCGCGAGAGCCTGGCGGCTCACGCCTAATTGCTCTCCTTCTTGACGCTGCTTACGAGCAATCTGCTGATCAGCCTCACGTTGAGCGAGTATATCCTCGCCAGCTCCCTTTGTTAAGACTCCTCGCTGTTGTATACGCTTTTTTTACGCTGTTTACGCGCTGACGCTGCCTTATTAGCCTTCTTAAGGCTGGCAATCTGATCGCGC…
FotB	Fungi		Ascomycota	Pezizomycotina	Dothideomycetes	Pleosporales	Alternaria brassicicola	Albr-FotB-fungi	60	1856	509	54	CGTAC/CGTAC	CGTACTTTACAAGCGAGCGGGCCATACAAGCGAGCGGGCCACCCCACCAACTTT	TAA/TAA		DDE_1	DD35D	gi|1280050488|gb|PHFN01000009.1|:1351817-1353672	TAACGTACTTTACAAGCGAGCGGGCCATACAAGCGAGCGGGCCACCCTACCAACTTTAATCACCTCTAAAGCTGCGCATCTCAACCACCTTAGAGTAAAATACATAGATATTAACATAGTAGATTAAGTAGTATCTTAAGTATCCTGTTTGCACGTACGTAAGTTGTGGCCAGTCCCTTTGCACCTGCTGCAGCGCGCCAGAGCCCGGTAGCTAAGGCCTAATCGCTTTCCCTCCTGACGCTCTTCTCGAGCAATCTGCTGGTCAGCCTCTCGCTGAGCGAGTATATCCTCGCCATCTCCCTTTGTTAACACTCCACGCTTCTGGATTCGCTTTTTCTTGCGCTGCTTTCGCTTTGACGCTGCCTCATTGGCTCTCTCAAGGCCGGCGATCCGATCGTG…
FotB	Fungi		Ascomycota	Pezizomycotina	Dothideomycetes	Pleosporales	Alternaria consortialis	Alco-FotB-fungi	21	1853	554	64	CATGG/CATGG	CATGGTTTATAAGCGAGCGCCGCGTACAAGCGAGCGCCGCAC-CCCACCAACTTTGCGCACCTCT	TAA/TAA	HTH_Tnp_Tc5	DDE_1	DD35X	gi|1113815057|dbj|BCGG01000010.1|:319266-323070	TAACATGGTGGGGTGCGGCGCTCGCTTGTACGCGGCGCTCGCTTGTAAACCAACTTTGCGCACCTCTCTCATCGTCGAGTGCAATGGCTCAGCGTAGCGCTACTCTACCAACTTCAAATGAAGCAGATATTCAGCTTGCTATCTTCTCTATTAATTCTTATCAAATACAGAGTAATCGCAATGCTGCTGCTATCTATAGCGTGTCTGAACGAACGATCCGCCGCCGACGCGCTGGTGTACCTGCCCGACGCGATTGCCAGCCCAACTCAAGGAAGCTTACCCAGAGAGAAGAGGAGGTGATTATTAGCTATATACTCGACCTAGACCAGCGTGGATTTGCGCCTACGTACAAAGCTATACGTAATATAGCTAATAGGCTACTGACTACGCGCGGCGCTG…
FotB	Fungi		Ascomycota	Pezizomycotina	Eurotiomycetes	Onygenales	Amauroascus mutatus	Ammu-FotB-fungi	4	1833	553	25	CGTAA/CGTAA	CGTAATCCACAAGCGAGCGAAACAC	TAA/TAA	HTH_psq/HTH_Tnp_Tc5	DDE_1	DD35D	gi|946547957|gb|LJPJ01001230.1|:216149-217981	TAACGTAATCCACAAGCGAGCGAAACACTTTCCACCTAGTTTTGGAACTATATTTACTTTTCAGACTCAACAAGCAAGCAAATCCAATTATTTAAATTCTAAAACACTCCATATATGCTTAGAGCATGTACGAGAAGTATGCCCAATCTGATTACACTTACTACACCGAGGTGCTGCTCGCTTTTGTGGTTGCTCATTGGACTGCTGAACCCCTTCTCTTTCAGCTTCATGAAGCCTTCGTACACAATCCAAGCCTTGTTCAACACTGAAAGCCCCTTCTTGAGCTATATATGTATGAGCCCTTTCTCGCTTTCTCTTTTGTTTTGCACTTGCAGCTCTTAACTCTTTATTTTCTGCTGCTAGAATAGCAGCACTATGCATTGCCATTTGACATCCTTT…
FotB	Fungi		Ascomycota	Pezizomycotina	Eurotiomycetes	Eurotiales	Aspergillus aculeatus	Asac-FotB-fungi	8	1897	561	43	TCGGT/TCGGT	TCGGTAAGCGAGCGGAACGCGCAAGCGAGTGGAACGCCCAACT	TAA/TAA	HTH_psq/HTH_Tnp_Tc5	DDE_1	DD35D	gi|1111691810|gb|MRCK01000347.1|:611-2507	TAATCGGTAAGCGAGCGGAACGCGCAAGCGAGTGGAACGCCCAACTCGTAATTCTGCTTTATATACAAATTTGAAGTCAAATATCAACCTTTTTACACCGTTCAAATTGCCTCTTCTTGGTGTTTTACTCTTGCTGGACACCATGTCCGTATATGACCAACTTTATTACACGAAGAACAGCGAGGTGGCGCGCGCCGGCGAGGCTGTTCCTCGCCGGCCGCAGAATCAGCCCGTTGGATTCCCAAGGCTTCATCTTCCTCACGAGCCCGGCGAAAAAGCTGTATAGCTTCATGAACTGTAGCTCCTTCGAGGCCTGCCAATTGGCGATTACTTCGTTTCCTCTTCTTAGTCTGGTGTTCGTCTGCAGCCCGTAAATCATGATTTTCCTGTTCAAGTAAG…
[truncated: 363 more rows]

## Sheet: Unclassified pogo transposons
Taxonomic distribution of unclassified pogo transposons
Kingdom	Division/Group	Phylum	class	Superorder/Order	Species	Name ID	Copy number	Tn length	TPase length	TIR length	TIR Motif	TIR sequence	TSD	DBD	DDE	DDE Motif	Genome coordinate	Representative sequences
[truncated: 13 more rows]
