# Supplementary material for: Evolution of pogo, a separate superfamily of IS630-Tc1-mariner transposons, revealing recurrent domestication events in vertebrates
Source: Mob DNA. 2020 Jul 22;11:25. doi: 10.1186/s13100-020-00220-0 (PMC7386202; doi:10.1186/s13100-020-00220-0)
Supplement: Supplementary file 5 — Additional file 5: Table S2. Distribution of pogo transposon domesticated proteins. [file 13100_2020_220_MOESM5_ESM.xlsx]

## Sheet: CENPB
CENPB identified in vertebrates
Classifiction	Order	Species	Sequence ID	Access number of protein or Genome coordinate	Protein length	DBD domain	DDE domain	DDE triad signature	Additional Domain	Protein sequence
Mammalia	Monotremata	Ornithorhynchus anatinus	CENPB-ornana	XP_001508728.2	555	CENP-B_N/HTH_Tnp_Tc5	DDE_1	?	CENP-B_dimeris	>XP_001508728.2 major centromere autoantigen B [Ornithorhynchus anatinus] MGPKRRQLTFWEKSRIIREVEKNPDLRKGEIARRFNIPPSTLSTILKNKRAILASERKYGVASTCRKTNKLSPYDKLEGLLMAWFQQIRAAGLPVNGIILKEKALRIAEELGMDDFTASNGWLDRFRRRNGVVSRLGAVKAWSRAPEGGRRWREEPLPTLAEGYASQDVFNATETGLWYNFLPDQAPAPHGEARPGGRPGTERLSVLLCANADGSEKLPPLVIGKSSKSRNIRTGLPCDYTANPKGGVTTQALAKYLKALDARMASESRKILLLVNKPPAPPLDTSALRHIQVAFFPPAGCPGHLQPLERGVVQQVKGHYRQALL…
Mammalia	Metatheria	Monodelphis domestica	CENPB-mondom	XP_001380458.2	588	CENP-B_N/HTH_Tnp_Tc5	DDE_1	?	CENP-B_dimeris	>XP_001380458.2 PREDICTED: major centromere autoantigen B [Monodelphis domestica] MGPKRRQLTFREKSHIIQEVEKNPDLRKGEIARRFNIPPSTLSTILKNKRAILASERKFGVASTCRKTNKLSPYDKLEGLLIAWFQQIRAAGLPVNGIILKEKALRIAEELGMEDFTASNGWLDRFRRRHGVMSRNGVTKSRSQPSAPAQPPPPPRAPAPVPAADGGGGGGSRRWREELLPSLAEGYASQDVFNATETSLWYNFLPDQAPALRGEARPSPRRGTERLIVLLCANADGSEKLPPLVVGKLAKPRGSRAGLPCDYTANPKGGVTAQELAKYLKALDARMADESRRILLLANRPAAPALDTSDLRHVQVA…
Mammalia	Metatheria	Phascolarctos cinereus	CENPB-phacin	XP_020856668.1	590	CENP-B_N/HTH_Tnp_Tc5	DDE_1	?	CENP-B_dimeris	>XP_020856668.1 major centromere autoantigen B [Phascolarctos cinereus] MGPKRRQLTFREKSYIIQEVEKNPDLRKGEIARRFNIPPSTLSTILKNKRAILASERKFGVASTCRKTNKLSPYDKLEGLLIAWFQQIRAAGLPVNGIILKEKALRIAEELGMEDFTASNGWLDRFRRRHGVMTRNGVTKSRSQPSTPAQPPALPRAPASAPAADGGGGGGGGGGRRWWEEQLPALAEGYASQDVFNATETCLWYNFLPDQAPALGGEARPSPRRGTERLIVLLCANADGSEKLPPLVVGKLAKPPGSRAGLPCDYTANPKGGVTAQELAKYLKALDARMADESRRILLLASRPAAPALDISDLRHVQVAFFPSDTL…
Mammalia	Metatheria	Sarcophilus harrisii	CENPB-sarhar	XP_003758733.2	436	CENP-B_N/HTH_Tnp_Tc5	DDE_1	?	CENP-B_dimeris	>XP_003758733.2 major centromere autoantigen B, partial [Sarcophilus harrisii] LPRAPAPASAADGGGGGRRWWEEQLPALAEGYASQDVFNATETCLWYNFLPDQAPALGGEARPSPRRGTERLIVLLCANADGSEKLPPLVVGKLAKPQGSRAAGLPCDYTANPKGGVTAQELARYLKALDARMAEESRRILLLASRPAAPALDASDLRHVQVAFFPSDTLQPLERGVVQQVKGHYRQALLLKAMAALEDHDRSRLQLGLTEALHFVAAAWEAVEPADIATCFREAGFGGGPGPDLDVTLKSDEEEEEEEDEEEEEEEDNEEEEDEEEQGEEEGEEEGEEGEEGEEEEEEESSSEGLEADDWAQSGGGAGG…
Mammalia	Metatheria	Vombatus ursinus	CENPB-vomurs	XP_027701951.1	597	CENP-B_N/HTH_Tnp_Tc5	DDE_1	?	CENP-B_dimeris	>XP_027701951.1 major centromere autoantigen B [Vombatus ursinus] MGPKRRQLTFREKSYIIQEVEKNPDLRKGEIARRFNIPPSTLSTILKNKRAILASERKFGVASTCRKTNKLSPYDKLEGLLIAWFQQIRAAGLPVNGIILKEKALRIAEELGMEDFTASNGWLDRFRRRHGVMTRNGVTKSRAQPSAPAQPPPLPRAPASAPAADGGGGGGGGGGGGGGRRWWEEQLPALAEGYASQDVFNATETCLWYNFLPDQAPALGGEARPSPRRGTERLVVLLCANADGSEKLPPLVVGKLAKPQGSRAGLPCDYTANPKGGVTAQELAKYLKALDARMADESRRILLLASRPAAPALDVSDLRHVQVAFFPSDTLQP…
Mammalia	Afrotheria	Chrysochloris asiatica	CENPB-chrasi	XP_006877752.1	655	CENP-B_N/HTH_Tnp_Tc5	DDE_1	?	CENP-B_dimeris	>XP_006877752.1 PREDICTED: major centromere autoantigen B [Chrysochloris asiatica] MGEEEGAGQERSRSVRSAPLTALLEPRAAPLPAFGARPPALACCPSPPAGAAVAGAPGGRQLTFREKSRIIQEVEENPDLRKGEIARRFNIPPSTLSTILKNKRAILASERKYGVASTCRKTNKLSPYDKLEGLLIAWFQQIRAAGLPVKGIILKEKALRIAEELGMDDFTASNGWLDRFRRRHGVMSCSGVPRPRARNSAPRRPAAPASATTVPSEGSGGGSGRHTWEEQQPSVVEGYASQDVFSAIETSLWYDFLPDQAAGLCGSDGRERRATQRLSVLLCANADGSEKLPPLVAGKSAKPRAGQGGLPCDYTA…
Mammalia	Afrotheria	Echinops telfairi	CENPB-echtel	XP_004697917.1	494	HTH_Tnp_Tc5	DDE_1	?	CENP-B_dimeris	>XP_005006810.1 LOW QUALITY PROTEIN: major centromere autoantigen B [Cavia porcellus] MAVHLARRQLPASPVGPAGRSAPGGRSAAAGKGWTRRIGRRRPASPRFPRDPARPLRPARRASSSPSRGTSCLLRPRRRPRPSPPSAVRIPAPPKEVPPAGRVVAPPATPGAAFPQERKKNPDLGRGEDRPRFNIPQLTSTIRNKAATLRPERKVRCGSTCRKTNKLSPYDKLEGLLIAWFQQIRAAGLPVKGIILKEKALRIAEELGMDDFTASNGWLDRFRRRHGVVSCSGVTRSRGRNSTPRTPAAPASPAAVPPEGSSESAPVWHALEEQPPSVAEGYASQDVFSATETSLWYDFLPDQAAGLCAGDGR…
Mammalia	Afrotheria	Elephantulus edwardii	CENPB-eleedw	XP_006894322.1	594	CENP-B_N/HTH_Tnp_Tc5	DDE_1	?	CENP-B_dimeris	>XP_006894322.1 PREDICTED: major centromere autoantigen B, partial [Elephantulus edwardii] REKSRIIQEVEENPDLRKGEIARRFNIPPSTLSTILKNKRAILASERKYGVASTCRKTNKLSPYDKLEGLLIAWFQQIRAAGLPVKGIFLKEKALRIAEELGMDDFTASNGWLDRFRRRHGVMSCSGVPRPRARSSAPRRPAAPTSQAPVPSEGSGEGTGLHVWEEQQPSVVEGYASQDVFSAIETSLWYDFLPDQAAGLCGSDGRERRATQRLSVLLCANADGSEKLPPLVAGKSAKPRAGQGGLPCDYTANSKGGVTSQVLAKYLKALDARMATESRRVLLLAGRVAAQSLDTSGLRHVQLAFFPS…
Mammalia	Afrotheria	Loxodonta africana	CENPB-loxafr	XP_010590116.1	668		DDE_1	?	CENP-B_dimeris	>XP_010590116.1 LOW QUALITY PROTEIN: major centromere autoantigen B [Loxodonta africana] MVCVRVVTGEEAAARSGDPKKPRAPSRRPGRWSGRSAPPRTPVGLRPELGAGSGWAATPTPYIFEKINQRAAPPDAANPGAGCREGGGRPGPPRRLPGSGLAAKILASRIPPLSGCGPELYVSSGEDPRGSNSPLGLGTPTGPPRRDRARAPTPGSSVSPAARPAKASSPRDGPAIARERDGRFMPPNPWVAPRRRPGLKSCAGCPAPEGQLCSPAPAAPASPAPVPSEGSGGGAGRHTWEEQQPSVVEGYASQDVFSAIETSLWYDFLPDQAAGLCGSDGRERRATQRLSVLLCANADGSEKLPPLVAG…
Mammalia	Afrotheria	Orycteropus afer afer	CENPB-oryafe	XP_007958177.1	606	CENP-B_N/HTH_Tnp_Tc5	DDE_1	?	CENP-B_dimeris	>XP_007958177.1 PREDICTED: major centromere autoantigen B [Orycteropus afer afer] MGPKRRQLTFREKSRIIQEVEENPDLRKGEIARRFNIPPSTLSTILKNKRAILASERKYGVASTCRKTNKLSPYDKLEGLLIAWFQQIRAAGLPVKGIILKEKALRIAEELGMDDFTASNGWLDRFRRRHGVMSCSGVPRPRARNSAPRRPAAPASSAAVPSEGSGGGAGRHTWEEQQPSVVEGYASQDVFSAIETSLWYDFLPDQAAGLCSSDGRERRATQRLSVLLCANADGSEKLPPLVAGKSAKPRAGQGGLPCDYTANSKGGVTSQVLAKYLKALDARMATESRRVLLLAGRMAAQSLDTSGLQHVQLAFFP…
Mammalia	Afrotheria	Trichechus manatus latirostris	CENPB-trilat	XP_004383130.2	489	HTH_Tnp_Tc5	DDE_1	?	CENP-B_dimeris	>XP_004383130.2 major centromere autoantigen B [Trichechus manatus latirostris] MDDFTASNGWLDRFRRRHGVMSCSGVPRPRARNSAPRRPAAPASSAAVPSEGSGGGTGRHTWEEQQPSVVEGYASQDVFSAIETSLWYDFLPDQAAGLCGSDGRERRATQRLSVLLCANADGSEKLPPLVAGKSAKPRAGQGGLPCDYTANSKGGVTSQVLAKYLKALDARMATESRRVLLLAGRMAAQSLDTSSLRHVQLAFFPSGTVQPLERGVVQQVKGHYRQAMLLKAMAALESQDPSRLQLGLMEALHFVAAAWQAVQPSDIASCFREAGFGGDPDATITTALKSEGEEEEEEEEEEEEEEEEEGGEEAEGEEE…
Mammalia	Xenarthra	Dasypus novemcinctus	CENPB-dasnov	XP_004463863.1	309		DDE_1	?	CENP-B_dimeris	>XP_004463863.1 major centromere autoantigen B, partial [Dasypus novemcinctus] LLAGHLAAQSLDTSGLRHVQLAFFPSGAVQPLERGVVQQVKGHYRQAVLLKAMAALEGQDRARLQLGLTEALHFVAAAWQAVEPSDIASCFREAGFGGGPDTAITATLKSEGEEEEEEEDEEEEEEEEGEGGEEEEEEEEGEEEEEGGEGEELGEGEEGEEEGDVEDSDDDDDDDEDGEDEEESSSEGLEAEDWAPGVVEAGGSFGGYGAQEETQCPTLHFLEGGEDSESDSEEEDDDDEDDDEDSDEVPVPSFGEAMAYFAMVKRYLTSFPIDGRVQSHILHLEHDLVHVTRKSHARQAGVRGLGHPS
Mammalia	Dermoptera	Galeopterus variegatus	CENPB-galvar	XP_008585497.1	608	CENP-B_N/HTH_Tnp_Tc5	DDE_1	?	CENP-B_dimeris	>XP_008585497.1 PREDICTED: major centromere autoantigen B [Galeopterus variegatus] MGPKRRQLTFREKSRIIQEVEENPDLRKGEIARRFNIPPSTLSTILKNKRAILASERKYGVASTCRKTNKLSPYDKLEGLLIAWFQQIRAAGLPVKGIILKEKALRIAEELGMDDFTASNGWLDRFRRRHGVVSCSGVARARARNAAPRAPAAPASPAAVPSEGSGGGTTGWRALEEQPPSVAEGYASQDVFSATETSLWYDLLPDQAAGLCAGDGRTRQATQRLSVLLCANADGSEKLPPLVAGKSAKPRAGQAGLPCDYTANSKGGVTTQALAKYLKALDTRMAAESRRVLLLAGRLAAQSLDTSGLRHVQLAF…
Mammalia	Primata	Aotus nancymaae	CENPB-galvar	XP_021521475.1	467		DDE_1	?	CENP-B_dimeris	>XP_021521475.1 major centromere autoantigen B [Aotus nancymaae] MRRQLTYPEKSKDHPGGGGNPDLRKRDRRGASKHFFAVTLEEQPPSVAEGYASQDVFSATETSLWYDFLPDQASGLFGGDGRPRQATQRLSVLLCANADGSEKLPPLVAGKSAKPRAGQAGLPCDYTANSKGGVTTQALAKYLKALDTRMAAESRRVLLLAGRLAAQSLDTSGLRHVQLAFFPPGTVHPLERGVVQQVKGHYRQAMLLKAMAALEGQDRSGLQLGLTEALHFVAAAWQAVEPSDIAACFRDAGFGGGPNATITTSLKSEGEEEEEEEEEEEEEEGEGEEEEEEGEEEEEEEGGEGEELGEEEEVEEEGDVEDSDEEEEEEEESS…
Mammalia	Primata	Callithrix jacchus	CENPB-caljac	XP_008993946.1	601	CENP-B_N/HTH_Tnp_Tc5	DDE_1	?	CENP-B_dimeris	>XP_008993946.1 PREDICTED: LOW QUALITY PROTEIN: major centromere autoantigen B [Callithrix jacchus] MGPKRRQLTFREKSRIIQEVEENPDLRKGEIARRFNIPPSTLSTILKNKRAILASERKYGVASTCRKTNKLSPYDKLEGLLIAWFQQIRAAGLPVKGIILKEKALRIAEELGMDDFTASNGWLDRFRRRHGVVSCSGVARARSRNAAPRTPAAPASPAAVPSEGSGGSTTGWRAREEQPPSVAEGYASQDVFSATETSLWYDFLPDQASGLFGGDGRPRQATQRLSVLLCANADGSEKLPPLVAGKSAKPRAGQAGLPCDYTANSKGGVTTQALAKYLKALDTRMAAESRRVLLLAGRL…
Mammalia	Primata	Carlito syrichta	CENPB-carsyr	XP_021572513.1	320		DDE_1	?	CENP-B_dimeris	>XP_021572513.1 major centromere autoantigen B [Carlito syrichta] MAAESRRVLLLAGRLAAQSLDTSGLRHVQLAFFPPGTVHPLERGVVQQVKGHYRQAVLLKAMAALEGQDPSGLQLGLMEALHFVAAAWQAVEPSDIATCFREAGFGGGPNATITTSLKSEGEEEEEEDEEEEEEEEEEGEGEEEEEGEEEEEEGREGEELGEEEEVEEEGDVDDSDEEEDEEEEESSSEGLEAEDWAQGVVEASGSFGGYGAQEEAQYPTLHFLEGGEDSESDSEEGEEDEEEDDDDEDDDDEEEDGDEVPVPSFGEAMAYFAMVKRYLTSFPIDDRVQSHILHLEHDLVHVTRKNHARQAGVRGLGHQS
Mammalia	Primata	Cebus capucinus	CENPB-cebcap	XP_017360317.1	601	CENP-B_N/HTH_Tnp_Tc5	DDE_1	?	CENP-B_dimeris	>XP_017360317.1 PREDICTED: major centromere autoantigen B [Cebus capucinus imitator] MGPKRRQLTFREKSRIIQEVEENPDLRKGEIARRFNIPPSTLSTILKNKRAILASERKYGVASTCRKTNKLSPYDKLEGLLIAWFQQIRAAGLPVKGIILKEKALRIAEELGMDDFTASNGWLDRFRRRHGVVSCSGVARARARSAAPRTPAAPASPAAVPSEGSGGSTTGWRAREEQPPSVAEGYASQDVFSATETSLWYDFLPDQASGLFGGDGRPRQATQRLSVLLCANADGSEKLPPLVAGKSAKPRAGQAGLPCDYTANSKGGVTTQALAKYLKALDTRMAAESRRVLLLAGRLAAQSLDTSGLRHVQL…
Mammalia	Primata	Cercocebus atys	CENPB-ceraty	XP_011907581.1	605	CENP-B_N/HTH_Tnp_Tc5	DDE_1	?	CENP-B_dimeris	>XP_011907581.1 PREDICTED: major centromere autoantigen B [Cercocebus atys] MGPKRRQLTFREKSRIIQEVEENPDLRKGEIARRFNIPPSTLSTILKNKRAILASERKYGVASTCRKTNKLSPYDKLEGLLIAWFQQIRAAGLPVKGIILKEKALRIAEELGMDDFTASNGWLDRFRRRHGVVSCSGVARARARNAAPRTPAAPASPAAVPSEGSGGSTTGWRAREEQPPSVAEGYASQDVFSATETSLWYDFLPDQAAGLCGGDGRPRQATQRLSVLLCANADGSEKLPPLVAGKSAKPRAGQAGLPCDYTANSKGGVTTQALAKYLKALDTRMAAESRRVLLLAGRLAAQSLDTSGLRHVQLAFFPPGTVH…
Mammalia	Primata	Chlorocebus sabaeus	CENPB-chlsab	XP_008017868.1	603	CENP-B_N/HTH_Tnp_Tc5	DDE_1	?	CENP-B_dimeris	>XP_008017868.1 PREDICTED: major centromere autoantigen B [Chlorocebus sabaeus] MGPKRRQLTFREKSRIIQEVEENPDLRKGEIARRFNIPPSTLSTILKNKRAILASERKYGVASTCRKTNKLSPYDKLEGLLIAWFQQIRAAGLPVKGIILKEKALRIAEELGMDDFTASNGWLDRFRRRHGVVSCSGVARARARNAAPRTPAAPASPAAVPSEGSGGNTTGWRAREEQPPSVAEGYASQDVFSATETSLWYDFLPDQAAGLCGGDGRPRQATQRLSVLLCANADGSEKLPPLVAGKSAKPRAGQGGLPCDYTANSKGGVTTQALAKYLKALDTRMAAESRRVLLLAGRLAAQSLDTSGLRHVQLAFFPP…
Mammalia	Primata	Colobus angolensis palliatus	CENPB-colpal	XP_011798813.1	560	CENP-B_N/HTH_Tnp_Tc5	DDE_1	?	CENP-B_dimeris	>XP_011798813.1 PREDICTED: major centromere autoantigen B, partial [Colobus angolensis palliatus] LTFREKSRIIQEVEENPDLRKGEIARRFNIPPSTLSTILKNKRAILASERKYGVASTCRKTNKLSPYDKLEGLLIAWFQQIRAAGLPVKGIILKEKALRIAEELGMDDFTASNGWLDRFRRRGGSTTGWRAREEQPPSVAEGYASQDVFSATETSLWYDFLPDQAAGLCGGDGRPRQATQRLSVLLCANADGSEKLPPLVAGKSAKPRAGQAGLPCDYTANSKGGVTTQALAKYLKALDTRMAAESRRVLLLAGRLAAQSLDTSGLRHVQLAFFPPGTVHPLERGVVQQVKGHYRQAMLLK…
Mammalia	Primata	Gorilla gorilla	CENPB-gorgor	XP_004065365.2	600	CENP-B_N/HTH_Tnp_Tc5	DDE_1	?	CENP-B_dimeris	>XP_004065365.2 PREDICTED: major centromere autoantigen B [Gorilla gorilla gorilla] MGPKRRQLTFREKSRIIQEVEENPDLRKGEIARRFNIPPSTLSTILKNKRAILASERKYGVASTCRKTNKLSPYDKLEGLLIAWFQQIRAAGLPVKGIILKEKALRIAEELGMDDFTASNGWLDRFRRRHGVVSCSGVTRARARNAAPRTPAAPASPAAVPSEGSGGSTTGWRAREEQPPSVAEGYASQDVFSATETSLWYDFLPDQAAGLCGGDGRPRQATQRLSVLLCANADGSEKLPPLVAGKSAKPRAGQAGLPCDYTANSKGGVTTQALAKYLKALDTRMAAESRRVLLLAGRLAAQSLDTSGLRHVQLA…
Mammalia	Primata	Homo sapiens	CENPB-homsap	NP_001801.1	599	CENP-B_N/HTH_Tnp_Tc5	DDE_1	?	CENP-B_dimeris	>NP_001801.1 major centromere autoantigen B [Homo sapiens] MGPKRRQLTFREKSRIIQEVEENPDLRKGEIARRFNIPPSTLSTILKNKRAILASERKYGVASTCRKTNKLSPYDKLEGLLIAWFQQIRAAGLPVKGIILKEKALRIAEELGMDDFTASNGWLDRFRRRHGVVSCSGVARARARNAAPRTPAAPASPAAVPSEGSGGSTTGWRAREEQPPSVAEGYASQDVFSATETSLWYDFLPDQAAGLCGGDGRPRQATQRLSVLLCANADGSEKLPPLVAGKSAKPRAGQAGLPCDYTANSKGGVTTQALAKYLKALDTRMAAESRRVLLLAGRLAAQSLDTSGLRHVQLAFFPPGTVHPLERGVVQQVKGHYRQA…
Mammalia	Primata	Macaca fascicularis	CENPB-macfas	XP_015313318.1	603	CENP-B_N/HTH_Tnp_Tc5	DDE_1	?	CENP-B_dimeris	>XP_015313318.1 PREDICTED: major centromere autoantigen B isoform X1 [Macaca fascicularis] MGPKRRQLTFREKSRIIQEVEENPDLRKGEIARRFNIPPSTLSTILKNKRAILASERKYGVASTCRKTNKLSPYDKLEGLLIAWFQQIRAAGLPVKGIILKEKALRIAEELGMDDFTASNGWLDRFRRRHGVVSCSGVARARARNAAPRTPAAPASPAAVPSEGSGGSTTGWRAREEQPPSVAEGYASQDVFSATETSLWYDFLPDQAAGLCGGDGRPRQATQRLSVLLCANADGSEKLPPLVAGKSAKPRAGQAGLPCDYTANSKGGVTTQALAKYLKALDTRMAAESRRVLLLAGRLAAQSLDTSG…
Mammalia	Primata	Macaca mulatta	CENPB-macmul	XP_015004922.2	603	CENP-B_N/HTH_Tnp_Tc5	DDE_1	?	CENP-B_dimeris	>XP_015004922.2 major centromere autoantigen B [Macaca mulatta] MGPKRRQLTFREKSRIIQEVEENPDLRKGEIARRFNIPPSTLSTILKNKRAILASERKYGVASTCRKTNKLSPYDKLEGLLIAWFQQIRAAGLPVKGIILKEKALRIAEELGMDDFTASNGWLDRFRRRHGVVSCSGVARARARNAAPRTPAAPASPAAVPSEGSGGSTTGWRAREEQPPSVAEGYASQDVFSATETSLWYDFLPDQAAGLCGGDGRPRQATQRLSVLLCANADGSEKLPPLVAGKSAKPRAGQAGLPCDYTANSKGGVTTQALAKYLKALDTRMAAESRRVLLLAGRLAAQSLDTSGLRHVQLAFFPPGTVHPLERGVVQQVKG…
Mammalia	Primata	Macaca nemestrina	CENPB-macnem	XP_011739555.1	610	CENP-B_N/HTH_Tnp_Tc5	DDE_1	?	CENP-B_dimeris	>XP_011739555.1 major centromere autoantigen B [Macaca nemestrina] MGPKRRQLTFREKSRIIQEVEENPDLRKGEIARRFNIPPSTLSTILKNKRAILASERKYGVASTCRKTNKLSPYDKLEGLLIAWFQQIRAAGLPVKGIILKEKALRIAEELGMDDFTASNGWLDRFRRRHGVVSCSGVARARARNAAPRTPAAPASPAAVPSEGSGGSTTGWRAREEQPPSVAEGYASQDVFSATETSLWYDFLPDQAAGLCGGDGRPRQATQRLSVLLCANADGSEKLPPLVAGKSAKPRAGQAGLPCDYTANSKGGVTTQALAKYLKALDTRMAAESRRVLLLAGRLAAQSLDTSGLRHVQLAFFPPGTVHPLERGVVQQ…
Mammalia	Primata	Mandrillus leucophaeus	CENPB-manleu	XP_011830433.1	320		DDE_1	?	CENP-B_dimeris	>XP_011830433.1 PREDICTED: major centromere autoantigen B [Mandrillus leucophaeus] MAAESRRVLLLAGRLAAQSLDTSGLRHVQLAFFPPGTVHPLERGVVQQVKGHYRQAMLLKAMAALEGQDRSGLQLGLTEALHFVAAAWQAVEPSDIAACFREAGFGGGPNATITTSLKSEGEEEEEEEEEEEEEEEEEGEGEEEEEEGEEEEEEAGEGEELGEEEEVEEEGDVDDSDEEEEEDEESSSEGLEAEDWAQGVVEAGGSFGGYGTQEEAQCPTLHFLEGGEDSDSDSEEEEDDEEEDDEDEDDDDDEEDGDEVPVPSFGEAMAYFAMVKRYLTSFPIDDRVQSHILHLEHDLVHVTRKNHARQAGVRGL…
Mammalia	Primata	Microcebus murinus	CENPB-micmur	XP_012610691.1	496	HTH_Tnp_Tc5	DDE_1	?	CENP-B_dimeris	>XP_012610691.1 major centromere autoantigen B [Microcebus murinus] MDDFTASNGWLDRFRRRHGVVSCSGVARARARNSTPRTPAAPASPAAVPSEGSGGGMTAWHAQEEQPPSVAEGYASQDVFSATETSLWYDFLPDQAKGLFGGDGRQRQATQRLSVLLCANADGSEKLSPLVAGKSAKPRAGQAGLPCDYTANSKGGVTTQALAKYLKALDTRMAAESRRVLLLAGRLAAQSLDTSGLRHVQLAFFPPGTVHPLERGVVQQVKGHYRQAMLLKAMTALESQDHSGLQLGLMEALHFVAAAWQAVEPSDIAACFREAGFGGGPHATITTSLKSEGEEEEEDEEGEEEEEEEEGEGEEEEEEEEGQEEEEEEEG…
Mammalia	Primata	Nomascus leucogenys	CENPB-nomleu	XP_012367152.1	595	CENP-B_N/HTH_Tnp_Tc5	DDE_1	?	CENP-B_dimeris	>XP_012367152.1 PREDICTED: major centromere autoantigen B [Nomascus leucogenys] MGAFGGPQSRIMQEVEENPDLRKGEIARRFNIPPSTLSTILKNKRAILASERKYGVASTCRKTNKLSPYDKLEGLLIAWFQQIRAAGLPVKGIILKEKALRIAEELGMDDFTASNGWLDRFRRRHGVVSCSGVARARARNAAPRTPAAPASPAAVPSEGSGGSTTGWRALEEQPPSVAEGYASQDVFSATETSLWYDFLPNQAAGLCGGDGRPRQATQRLSVLLCANADGSEKLPPLVAGKSAKPRAGQAGLPCDYTANSKGGVTTQALAKYLKALDTRMAAESRRVLLLAGRLAAQSLDTSGLRHVQLAFFPPGTVHP…
Mammalia	Primata	Otolemur garnettii	CENPB-otogar	XP_023368002.1	493	HTH_Tnp_Tc5	DDE_1	?	CENP-B_dimeris	>XP_023368002.1 major centromere autoantigen B [Otolemur garnettii] MDDFTASNGWLDRFRRRHGVVSCSGVARARARNSAPRTPAAPASPAAVPSEGSGGGTTGWRTQEEQPPSVAEGYASQDVFSATETSLWYDFLPDQATGLCAGDGRTRQATQRLSVLLCANADGSEKLPPLVAGKSAKPRAGQAGLPCDYTANSKGGVTTQALAKYLKALDTRMASESRRVLLLAGRLAAQSLDTSGLRHVQLAFFPPGTVHPLERGVVQQVKGHYRQAMLLKAMAALEGQDRSGLQLGLMEALHFVAAAWQAVEPSDIAACFREAGFGGGPNATITTSLKSEGEEEEEEEEEEEEEEEEGEGEEEEGEEGEEEEEEEGGEG…
Mammalia	Primata	Pan paniscus	CENPB-panpan	XP_003846068.1	597	CENP-B_N/HTH_Tnp_Tc5	DDE_1	?	CENP-B_dimeris	>XP_003846068.1 LOW QUALITY PROTEIN: major centromere autoantigen B [Pan paniscus] MGPKRRQLTFREKSRIIQEVEENPDLRKGEIARRFNIPPSTLSTILKNKRAILASERKYGVASTCRKTNKLSPYDKLEGLLIAWFQQIRAAGLPVKGIILKEKALRIAEELGMDDFTASNGWLDRFRRRHGVVSCSGVARARARNAAPRTPAAPASPAAVPSEGSGGSTTGWRALEEQPPSVAEGYASQDVFSATETSLWYDFLPDQAGLCGGDGRPRQATQRLSVLLCANADGSEKLPLVAGKSAKPRAGQAGLPCDYTANSKGGVTTQALAKYLKALDTRMAAESRRVLLLAGRLAAQSLDTSGLRHVQLAFFP…
Mammalia	Primata	Pan troglodytes	CENPB-pantro	XP_016792867.1	599	CENP-B_N/HTH_Tnp_Tc5	DDE_1	?	CENP-B_dimeris	>XP_016792867.1 major centromere autoantigen B [Pan troglodytes] MGPKRRQLTFREKSRIIQEVEENPDLRKGEIARRFNIPPSTLSTILKNKRAILASERKYGVASTCRKTNKLSPYDKLEGLLIAWFQQIRAAGLPVKGIILKEKALRIAEELGMDDFTASNGWLDRFRRRHGVVSCSGVARARARNAAPRTPAAPASPAAVPSEGSGGSTTGWRALEEQPPSVAEGYASQDVFSATETSLWYDFLPDQAAGLCGGDGRPRQATQRLSVLLCANADGSEKLPPLVAGKSAKPRAGQAGLPCDYTANSKGGVTTQALAKYLKALDTRMAAESRRVLLLAGRLAAQSLDTSGLRHVQLAFFPPGTVHPLERGVVQQVK…
Mammalia	Primata	Papio anubis	CENPB-papanu	XP_003905066.1	603	CENP-B_N/HTH_Tnp_Tc5	DDE_1	?	CENP-B_dimeris	>XP_003905066.1 major centromere autoantigen B [Papio anubis] MGPKRRQLTFREKSRIIQEVEENPDLRKGEIARRFNIPPSTLSTILKNKRAILASERKYGVASTCRKTNKLSPYDKLEGLLIAWFQQIRAAGLPVKGIILKEKALRIAEELGMDDFTASNGWLDRFRRRHGVVSCSGVARARARNAAPRTPAAPASPAAVPSEGSGGSTTGWRAREEQPPSVAEGYASQDVFSATETSLWYDFLPDQAAGLCGGDGRPRQATQRLSVLLCANADGSEKLPPLVAGKSAKPRAGQAGLPCDYTANSKGGVTTQALAKYLKALDTRMAAESRRVLLLAGRLAAQSLDTSGLRHVQLAFFPPGTVHPLERGVVQQVKGHY…
Mammalia	Primata	Piliocolobus tephrosceles	CENPB-piltep	XP_023075999.2	614	CENP-B_N/HTH_Tnp_Tc5	DDE_1	?	CENP-B_dimeris	>XP_023075999.2 major centromere autoantigen B, partial [Piliocolobus tephrosceles] GARRRRRRPGAGGLGPWRRQLTFREKSRIIQEVEENPDLRKGEIARRFNIPPSTLSTILKNKRAILASERKYGVASTCRKTNKLSPYDKLEGLLIAWFQQIRAAGLPVKGIILKEKALRIAEELGMDDFTASNGWLDRFRRRHGVVSCSGVARARARNAAPRTPAAPASPAAVPSEGSGGSTTGWRAREEQPPSVAEGYASQDVFSATETSLWYDFLPDQAAGLCGGDGRPRQATQRLSVLLCANADGSEKLPPLVAGKSAKPRAGQAGLPCDYTANSKGGVTTQALAKYLKALDTRMAAESRRVLLLAGRLAAQ…
Mammalia	Primata	Pongo abelii	CENPB-ponabe	XP_024094957.1	602	CENP-B_N/HTH_Tnp_Tc5	DDE_1	?	CENP-B_dimeris	>XP_024094957.1 LOW QUALITY PROTEIN: major centromere autoantigen B [Pongo abelii] MGPKRRQLTFREKSRIIQEVEENPDLRKGEIARRFNIPPSTLSTILKNKRAILASERKYGVASTCRKTNKLSPYDKLEGLLIAWFQQIRAAGLPVKGIILKEKALRIAEELGMDDFTASNGWLDRFRRRHGVVSCSGVARARARNAAPRTPAAPASPAAVPSEGSGGSTTGWRAREEQPPSVAEGYASQDVFSATETSLWYDFLPDQAAGLCGGDGRPRQATQRLSVLLCANADGSEKLPPLVAGKSAKPRAGQAGLPCDYTANSKGGVTTQALAKYLKALDTRMAAESRRVLLLAGRLAAQSLDTSGLRHVQLAF…
Mammalia	Primata	Propithecus coquereli	CENPB-procoq	XP_012494754.1	617	CENP-B_N/HTH_Tnp_Tc5	DDE_1	?	CENP-B_dimeris	>XP_012494754.1 PREDICTED: major centromere autoantigen B isoform X1 [Propithecus coquereli] MGPKRRQLTFREKSRIIQEVEENPTLRKGEIARRFNIPPSTLSTILKNKRAILASERKYGVASTCRKTNKLSPYDKLEGLLIAWFQQIRAAGLPVKGIILKEKALRIAEELGMDDFTASNGWLDRFRRRHGVVSCSGVARARSRNSAPRTPAAPASPAAVPSEGSGGGMTGWHAQEEQPPSVAEGYASQDVFSATETSLWYDFLPDQAAGLFGGEGRPRQATQRLSVLLCANADGSEKLPPLVAGKSAKPRAGQAGLPCDYTANSKGGVTTQALAKYLKALDTRMAAESRRVLLLAGRLAVQSLDT…
Mammalia	Primata	Rhinopithecus biet	CENPB-rhibie	XP_017728132.1	603	CENP-B_N/HTH_Tnp_Tc5	DDE_1	?	CENP-B_dimeris	>XP_017728132.1 PREDICTED: major centromere autoantigen B [Rhinopithecus bieti] MGPKRRQLTFREKSRIIQEVEENPDLRKGEIARRFNIPPSTLSTILKNKRAILASERKYGVASTCRKTNKLSPYDKLEGLLIAWFQQIRAAGLPVKGIILKEKALRIAEELGMDDFTASNGWLDRFRRRHGVVSCSGVARARARNAAPRTPAAPASPAAVPSEGSGGSTTGWRAREEQPPSVAEGYASQDVFSATETSLWYDFLPDQAAGLCGGDGRPRQATQRLSVLLCANADGSEKLPPLVAGKSAKPRAGQAGLPCDYTANSKGGVTTQALAKYLKALDTRMAAESRRVLLLAGRLAAQSLDTSGLRHVQLAFFPP…
Mammalia	Primata	Rhinopithecus roxellana	CENPB-rhirox	XP_010377334.1	641	CENP-B_N/HTH_Tnp_Tc5	DDE_1	?	CENP-B_dimeris	>XP_010377334.1 PREDICTED: major centromere autoantigen B [Rhinopithecus roxellana] MRGLKGSLDQKKRSGKGVGAEGGEAVPGVPTLPARSRSARSAPLAALPAPRAAALPAFRARAARLSKGEIARRFNIPPSTLSTILKNKRAILASERKYGVASTCRKTNKLSPYDKLEGLLIAWFQQIRAAGLPVKGIILKEKALRIAEELGMDDFTASNGWLDRFRRRHGVVSCSGVARARARNAAPRTPAAPASPAAVPSEGSGGSTTGWRAREEQPPSVAEGYASQDVFSATETSLWYDFLPDQAAGLCGGDGRPRQATQRLSVLLCANADGSEKLPPLVAGKSAKPRAGQAGLPCDYTANSKGGVTTQALAK…
Mammalia	Primata	Saimiri boliviensis boliviensis	CENPB-saibol	XP_003941164.2	451		DDE_1	?	CENP-B_dimeris	>XP_003941164.2 PREDICTED: major centromere autoantigen B [Saimiri boliviensis boliviensis] MDSFSSSSVAGLGAVDPQLQHFIEEQPPSVAEGYASQDVFSATETSLWYDFLPDQASGLFGGDGRPRQATQRLSVLLCANADGSEKLPPLVAGKSAKPRAGQAGLPCDYTANSKGGVTTQALAKYLKALDTRMAAESRRVLLLAGRLAAQSLDTSGLRHVQLAFFPPGTVHPLERGVVQQVKGHYRQAMLLKAMAALEGQDRSGLQLGLTEALHFVAAAWQAVEPSDIAACFREAGFGGGPNATITTSLKSEGEEEEEEEEEEEEEEGEGEDEEEEGEEEEEEEEGGEGEELGEEEEVEEEGDVEDS…
Mammalia	Primata	Theropithecus gelada	CENPB-thegel	XP_025256383.1	602	CENP-B_N/HTH_Tnp_Tc5	DDE_1	?	CENP-B_dimeris	>XP_025256383.1 major centromere autoantigen B [Theropithecus gelada] MGPKRRQLTFREKSRIIQEVEENPDLRKGEIARRFNIPPSTLSTILKNKRAILASERKYGVASTCRKTNKLSPYDKLEGLLIAWFQQIRAAGLPVKGIILKEKALRIAEELGMDDFTASNGWLDRFRRRHGVVSCSGVARARARNAAPRTPAAPASPAAVPSEGSGGSTTGWRAREEQPPSVAEGYASQDVFSATETSLWYDFLPDQAAGLCGGDGRPRQATQRLSVLLCANADGSEKLPPLVAGKSAKPRAGQAGLPCDYTANSKGGVTTQALAKYLKALDTRMAAESRRVLLLAGRLAAQSLDTSGLRHVQLAFFPPGTVHPLERGV…
Mammalia	Scandentia	Tupaia chinensis	CENPB-tupchi	XP_006164029.1	602	CENP-B_N/HTH_Tnp_Tc5	DDE_1	?	CENP-B_dimeris	>XP_006164029.1 major centromere autoantigen B [Tupaia chinensis] MGPKRRQLTFREKSRIIQEVEENPDLRKGEIARRFNIPPSTLSTILKNKRAILASERKYGVASTCRKTNKLSPYDKLEGLLIAWFQQIRAAGFPVKGIILKEKALRIAEELGMDDFTASNGWLDRFRRRHGVVSCSGVARARSRNRAPRLAGPAAVPSEGSGGGTTGWLAGEEQPPSVVEGYASQDVFSATETSLWYDLLPSQAPGLCGSDGRTRQATQRLSVLLCANADGSEKLPPLVAGKSAKPRAGQAGLPCDYTANSKGGVTSQALAKYLKALDTRMATESRRVLLLVGRLAAQSLDTSGLRHVQLAFFPPGTVNPLERGVVQQVKGHY…
Mammalia	Rodentia	Castor canadensis	CENPB-cascan	XP_020026772.1	605	CENP-B_N/HTH_Tnp_Tc5	DDE_1	?	CENP-B_dimeris	>XP_020026772.1 major centromere autoantigen B [Castor canadensis] MGPKRRQLTFREKSRIIQEVEENPDLRKGEIARRFNIPPSTLSTILKNKRAILASERKYGVASTCRKTNKLSPYDKLEGLLIAWFQQIRAAGLPVKGIILKEKALRIAEELGMDDFTASNGWLDRFRRRHGVVSCSGVARARGRNTVPRAPAAPASPAAVPSEGSGGSTLGWGAREEQPPSVAEGYASQDVFSATETSLWYDFLSDQAAGLCGGDGRVRQATQRLSVLLCANADGSEKLPPLVAGKSAKPRAGQGGLPCDYTANSKGGVTTQALAKYLKALDTRMAAESRRVLLLAGRLAAQSLDTSGLRHVQLAFFPPGTVHPLERGVVQQ…
Mammalia	Rodentia	Cavia porcellus	CENPB-cavpor	XP_005006810.1	700	HTH_Tnp_Tc5	DDE_1	?	CENP-B_dimeris	>XP_005006810.1 LOW QUALITY PROTEIN: major centromere autoantigen B [Cavia porcellus] MAVHLARRQLPASPVGPAGRSAPGGRSAAAGKGWTRRIGRRRPASPRFPRDPARPLRPARRASSSPSRGTSCLLRPRRRPRPSPPSAVRIPAPPKEVPPAGRVVAPPATPGAAFPQERKKNPDLGRGEDRPRFNIPQLTSTIRNKAATLRPERKVRCGSTCRKTNKLSPYDKLEGLLIAWFQQIRAAGLPVKGIILKEKALRIAEELGMDDFTASNGWLDRFRRRHGVVSCSGVTRSRGRNSTPRTPAAPASPAAVPPEGSSESAPVWHALEEQPPSVAEGYASQDVFSATETSLWYDFLPDQAAGLCAGDGR…
Mammalia	Rodentia	Chinchilla lanigera	CENPB-chilan	XP_005381189.2	603	CENP-B_N/HTH_Tnp_Tc5	DDE_1	?	CENP-B_dimeris	>XP_005381189.2 PREDICTED: major centromere autoantigen B [Chinchilla lanigera] MGPKRRQLTFREKSRIIQEVEENPDLRKGEIARRFNIPPSTLSTILKNKRAILASERKYGVASTCRKTNKLSPYDKLEGLLIAWFQQIRAAGLPVKGIILKEKALRIAEELGMDDFTASNGWLDRFRRRHGVVSCSGVTRARGRNSTPRAPAAPASPAAVPPEGSGGSAPPWRAREEQPPSVAEGYASQDVFSATETSLWYDFLPDQASGLCGGDGRARQATQRLSVLLCANADGSEKLPPLVAGKSAKPRAGQGGLPCDYTANSKGGVTTQALAKYLKALDTRMAAESRRVLLLAGRLAAQSLDTSGLRHVQLAFFPP…
Mammalia	Rodentia	Cricetulus griseus	CENPB-crigri	NP_001231328.1	606	CENP-B_N/HTH_Tnp_Tc5	DDE_1	?	CENP-B_dimeris	>NP_001231328.1 major centromere autoantigen B [Cricetulus griseus] MGPKRRQLTFREKSRIIQEVEENPDLRKGEIARRFNIPPSTLSTILKNKRAILASERKYGVASTCRKTNKLSPYDKLEGLLIAWFQQIRAAGLPVKGIILKEKALRIAEELGMDDFTASNGWLDRFRRRHGVVACSGVTRSRARTSTPRAPAAPAGPAAVPSEGSGGSTPGWRTREEQPPSVAEGYASQDVFSATETSLWYDFLSDQASGLWGGDGTARQATQRLSVLLCANRDGSEKLPPLVAGKSAKPRASQGGLPCDYTANSKGGVTTQALAKYLKALDTRMAAESRRVLLLAGRLAAQSLDTSGLRHVQLAFFPPGTVHPLERGVVQ…
Mammalia	Rodentia	Dipodomys ordii	CENPB-dipord	XP_012866094.1	603	CENP-B_N/HTH_Tnp_Tc5	DDE_1	?	CENP-B_dimeris	>XP_012866094.1 PREDICTED: major centromere autoantigen B, partial [Dipodomys ordii] FREKSRIIQEVEENPDLRKGEIARRFNIPPSTLSTILKNKRAILASERKYGVASTCRKTNKLSPYDKLEGLLIAWFQQIRAAGLPVKGIILKEKALRIAEELGMDDFTASNGWLDRFRRRHGVVSCSGVARARGRNATPRTPAAPASPAAVPSEGSGGSTPGWRTREEQPPSVAEGYASQDVFSATETSLWYDFLSDQAAGLCGGDGRARQATQRLSVLLCANADGSEKLPPLVAGKSAKPRASQGGLPCDYTANSKGGVTTQALAKYLKALDARMAAESRRVLLLAGRLAAQSLDTSGLRHVQLAFFPPGTVH…
Mammalia	Rodentia	Fukomys damarensis	CENPB-fukdam	NW_011047318.1:310655-321848	618	CENP-B_N/HTH_Tnp_Tc5	DDE_1	?	CENP-B_dimeris	>NW_011047318.1:310655-321848 Fukomys damarensis unplaced genomic scaffold, DMR_v1.0 scaffold745, whole genome shotgun sequence: 4617 to 6800: Frame 3 728 aa MVVLFPRPITAHLARRRRRQLTFREKSRIIQEVEENPDLRKGEIARRFNIPPSTLSTILKNKRAILASERKYGVASTCRKTNKLSPYDKLEGLLIAWFQQIRAAGLPVKGIILKEKALRIAEELGMDDFTASNGWLDRFRRRHGVVSCSGVTRARGRNSTPRAPAAPASPAAVPPEGSGGSAPTWHSSEEQPPSVAEGYASQDVFSATETSLWYDFLPDQAAGLCGGDGRSRQATQRLSVL…
Mammalia	Rodentia	Heterocephalus glaber	CENPB-hetgla	XP_004840793.1	549	CENP-B_N/HTH_Tnp_Tc5	DDE_1	?	CENP-B_dimeris	>XP_004840793.1 major centromere autoantigen B [Heterocephalus glaber] MGPKRRQLTFREKSRIIQEVEENPDLRKGEIARRFNIPPSTLSTILKNKRAILASERKYGVASTCRKTNKLSPYDKLEGLLIAWFQQIRAAGLPVKGIILKEKALRIAEELGMDDFTASNGWLDRFRRRHGVVSCSGVTRARGRNSAPRAPAAPASPAAVPPEGSSGSAPTWHASEEQPPSVAEGYASQDVFSATETSLWYDFLPDQAAGLCGGDGRARQATQRLSVLLCANADGSEKLPPLVAGKSAKPRAGQGGLPCDYTANSKGGVTTQALAKYLKALDTRMAAESRRVLLLAGRLAAQSLDTSGLRHVQLAFFPPGTVHPLERG…
Mammalia	Rodentia	Ictidomys tridecemlineatus	CENPB-icttri	XP_013211882.1	604	CENP-B_N/HTH_Tnp_Tc5	DDE_1	?	CENP-B_dimeris	>XP_013211882.1 major centromere autoantigen B, partial [Ictidomys tridecemlineatus] QLTFREKSRIIQEVEENPDLRKGEIARRFNIPPSTLSTILKNKRAILASERKYGVASTCRKTNKLSPYDKLEGLLIAWFQQIRAAGLPVKGIILKEKALRIAEELGMDDFTASNGWLDRFRRRHGVVSCSGVARARGRNSAPRTPAAPASPAAVPSEGSGGSTPGWRAREEQPPSVAEGYASQDVFSATETSLWYDFLPDQAAGLCGGDGRARQATQRLSVLLCANADGSEKLPPLVAGKSAKPRAGQGGLPCDYTANSKGGVTTQALAKYLKALDTRMAAESRRVLLLAGRLAAQSLDTSGLRHVQLAFFPPG…
Mammalia	Rodentia	Jaculus jaculus	CENPB-jacjac	XP_004661541.1	603	CENP-B_N/HTH_Tnp_Tc5	DDE_1	?	CENP-B_dimeris	>XP_004661541.1 PREDICTED: major centromere autoantigen B [Jaculus jaculus] MGPKRRQLTFREKSRIIQEVEENPDLRKGEIARRFNIPPSTLSTILKNKRAILASERKYGVASTCRKTNKLSPYDKLEGLLIAWFQQIRAAGLPVKGIILKEKALRIAEELGMDDFTASNGWLDRFRRRHGVVSCSGVARSRGRSAAPRAPAAPASPAALPSEGSAGSTPGWRGREEQPPSVAEGYASQDVFSATETSLWYDFLPDQAAGLCGGDGRARQATQRLSVLLCANADGSEKLPPLVAGKSAKPRAGQGGLPCDYTANSKGGVTSQALAKYLKALDTRMAAESRRVLLLAGRLAAQSLDTSGLRHVQLAFFPPGTVH…
Mammalia	Rodentia	Marmota flaviventris	CENPB-marfla	XP_027810527.1	609	CENP-B_N/HTH_Tnp_Tc5	DDE_1	?	CENP-B_dimeris	>XP_027810527.1 major centromere autoantigen B [Marmota flaviventris] MGPKRRQLTFREKSRIIQEVEENPDLRKGEIARRFNIPPSTLSTILKNKRAILASERKYGVASTCRKTNKLSPYDKLEGLLIAWFQQIRAAGLPVKGIILKEKALRIAEELGMDDFTASNGWLDRFRRRHGVVSCSGVARARGRNSAPRTPAAPASPAAVPSEGSGGSTPGWRAREEQPPSVAEGYASQDVFSATETSLWYDFLPDQAAGLCGGDGRARQATQRLSVLLCANADGSEKLPPLVAGKSAKPRAGQGGLPCDYTANSKGGVTTQALAKYLKALDTRMAAESRRVLLLAGRLAAQSLDTSGLRHVQLAFFPPGTVHPLERGV…
Mammalia	Rodentia	Marmota marmota marmota	CENPB-marmar	XP_015343909.1	610	HTH_Tnp_Tc5	DDE_1	?	CENP-B_dimeris	>XP_015343909.1 PREDICTED: major centromere autoantigen B [Marmota marmota marmota] MQQIALHREQWQRSASPPVRLPAGHPEARALAGPAGRSAPGGSTILKNKRAILASERKYGVASTCRKTNKLSPYDKLEGLLIAWFQQIRAAGLPVKGIILKEKALRIAEELGMDDFTASNGWLDRFRRRHGVVSCSGVARARGRNSAPRTPAAPASPAAVPSEGSGGGTPGWRAREEQPPSVAEGYASQDVFSATETSLWYDFLPDQAAGLCGGDGRARQATQRLSVLLCANADGSEKLPPLVAGKSAKPRAGQGGLPCDYTANSKGGVTTQALAKYLKALDTRMAAESRRVLLLAGRLAAQSLDTSGLRHVQLA…
Mammalia	Rodentia	Meriones unguiculatus	CENPB-merung	XP_021510826.1	600	CENP-B_N/HTH_Tnp_Tc5	DDE_1	?	CENP-B_dimeris	>XP_021510826.1 major centromere autoantigen B [Meriones unguiculatus] MGPKRRQLTFREKSRIIQEVEENPDLRKGEIARRFNIPPSTLSTILKNKRAILASERKYGVASTCRKTNKLSPYDKLEGLLIAWFQQIRAAGLPVKGIILKEKALRIAEELGMEDFTASNGWLDRFRRRHGVVACSTVTRPRARSSAPRAPAAPAGPATMPSEGSGGSTPGWLTREEQPPSVAEGYASQDVFSATETSLWYDVLSDQASGLWGGDGQARQATQRLSVLLCANADGSEKLPPLVAGKFAKPRAGQGVLPCDYTANSKGGVTTQALAKYLKALDTRMAAESRRVLLLAGRLAAQSLDTSGLRHVQLAFFPPGTVHPLERG…
Mammalia	Rodentia	Mesocricetus auratus	CENPB-mesaur	XP_021082014.1	610	CENP-B_N/HTH_Tnp_Tc5	DDE_1	?	CENP-B_dimeris	>XP_021082014.1 major centromere autoantigen B [Mesocricetus auratus] MGPKRRQLTFREKSRIIQEVEENPDLRKGEIARRFNIPPSTLSTILKNKRAILASERKYGVASTCRKTNKLSPYDKLEGLLIAWFQQIRAAGLPVKGIILKEKALRIAEELGMDDFTASNGWLDRFRRRHGVVACSGVTRSRARSSTPRAPAAPAGPAAVPSEGSGGSTPGWRTREEQPPSVAEGYASQDVFSATETSLWYDFLSDQASGLWGGDGTARQATQRLSVLLCANADGSEKLPPLVAGKSAKPRASQGGLPCDYTANSKGGVTTQALAKYLKALDTRMAAESRRVLLLAGRLAAQSLDTSGLRHVQLAFFPPGTVHPLERGV…
Mammalia	Rodentia	Microtus ochrogaster	CENPB-micoch	XP_005365642.1	607	CENP-B_N/HTH_Tnp_Tc5	DDE_1	?	CENP-B_dimeris	>XP_005365642.1 major centromere autoantigen B [Microtus ochrogaster] MGPKRRQLTFREKSRIIQEVEENPDLRKGEIARRFNIPPSTLSTILKNKRAILASERKYGVASTCRKTNKLSPYDKLEGLLIAWFQQIRAAGLPVKGIILKEKALRIAEELGMDDFTASNGWLDRFRRRHGVVACSGVTRSRARSSTPRTPAAPAGPAAVPSEGSGGSTPGWRTREEQPPSVAEGYASQDVFSATETSLWYDFLSDQASGLWGGDGTARQATQRLSVLLCANADGSEKLPPLVAGKSAKPRAGQGGLPCDYTANSKGGVTTQALAKYLKALDTRMAAESRRVLLLAGRLAAQSLDTSGLRHVQLAFFPPGTVHPLERGV…
Mammalia	Rodentia	Mus caroli	CENPB-muscar	XP_021008633.1	601	CENP-B_N/HTH_Tnp_Tc5	DDE_1	?	CENP-B_dimeris	>XP_021008633.1 major centromere autoantigen B [Mus caroli] MGPKRRQLTFREKSRIIQEVEENPDLRKGEIARRFNIPPSTLSTILKNKRAILASERKYGVASTCRKTNKLSPYDKLEGLLIAWFQQIRAAGLPVKGIILKEKALRIAEELGMDDFTASNGWLDRFRRRHGVVACSGVTRSRARSSAPRAPAAPAGPATVPSEGSGGSTPGWRMREEQPPSVAEGYASQDVFSATETSLWYDFLSDQASGPWGGDGPARQATQRLSVLLCANADGSEKLPPLVAGKSAKPRAGQGGLPCDYTANSKGGVTTQALAKYLKALDTRMAAESRRVLLLAGRLAAQSLDTSGLRHVQLAFFPPGTVHPLERGVVQQVKGHYRQ…
Mammalia	Rodentia	Mus musculus	CENPB-musmus	NP_031708.2	599	CENP-B_N/HTH_Tnp_Tc5	DDE_1	?	CENP-B_dimeris	>NP_031708.2 major centromere autoantigen B [Mus musculus] MGPKRRQLTFREKSRIIQEVEENPDLRKGEIARRFNIPPSTLSTILKNKRAILASERKYGVASTCRKTNKLSPYDKLEGLLIAWFQQIRAAGLPVKGIILKEKALRIAEELGMDDFTASNGWLDRFRRRHGVVACSGVTRSRARSSAPRAPAAPAGPATVPSEGSGGSTPGWHTREEQPPSVAEGYASQDVFSATETSLWYDFLSDQASGLWGGDGPARQATQRLSVLLCANADGSEKLPPLVAGKSAKPRAGQGGLPCDYTANSKGGVTTQALAKYLKALDTRMAAESRRVLLLAGRLAAQSLDTSGLRHVQLAFFPPGTVHPLERGVVQQVKGHYRQA…
Mammalia	Rodentia	Mus pahari	CENPB-muspah	XP_021050070.1	600	CENP-B_N/HTH_Tnp_Tc5	DDE_1	?	CENP-B_dimeris	>XP_021050070.1 major centromere autoantigen B [Mus pahari] MGPKRRQLTFREKSRIIQEVEENPDLRKGEIARRFNIPPSTLSTILKNKRAILASERKYGVASTCRKTNKLSPYDKLEGLLIAWFQQIRAAGLPVKGIILKEKALRIAEELGMDDFTASNGWLDRFRRRHGVVACSGVTRSRSRSSASRAPAAPAGPATVPSEGSGGSTPGWRAREEQPPSVAEGYASQDVFSATETSLWYDFLSDQASGLWGGDGPARQATQRLSVLLCANADGSEKLPPLVAGKSAKPRAGQGGLPCDYTANSKGGVTTQALAKYLKALDTRMAAESRRVLLLAGRLAAQSLDTSGLRHVQLAFFPPGTVHPLERGVVQQVKGHYRQ…
Mammalia	Rodentia	Nannospalax galili	CENPB-nangal	XP_008842552.1	602	CENP-B_N/HTH_Tnp_Tc5	DDE_1	?	CENP-B_dimeris	>XP_008842552.1 major centromere autoantigen B [Nannospalax galili] MGPKRRQLTFREKSRIIQEVEENPDLRKGEIARRFNIPPSTLSTILKNKRAILASERKYGVASTCRKTNKLSPYDKLEGLLIAWFQQIRAAGLPVKGIILKEKALRIAEELGMDDFTASNGWLDRFRRRHGVVSCSGVTRARARSAAPRAPAAPASPAAVPSEGSGGSTPGWREREEQPPSVAEGYASQDVFSATETSLWYDFLPDQAAGLCGGDGRARQATQRLSVLLCANADGSEKLPPLVAGKSAKPRAGQGGLPCDYTANSKGGVTTQALAKYLKALDARMAAESRRVLLLAGRLAAQSLDTSGLRHVQLAFFPPGTVHPLERGVVQ…
Mammalia	Rodentia	Octodon degus	CENPB-octdeg	XP_004634383.1	601	CENP-B_N/HTH_Tnp_Tc5	DDE_1	?	CENP-B_dimeris	>XP_004634383.1 major centromere autoantigen B, partial [Octodon degus] RQLTFREKSRIIQEVEENPDLRKGEIARRFNIPPSTLSTILKNKRAILASERKYGVASTCRKTNKLSPYDKLEGLLIAWFQQIRAAGLPVKGIILKEKALRIAEELGMDDFTASNGWLDRFRRRHGVVSCSGVTRARGRNSTPRTPAAPASPAAVPPEGSGGSAPTWRAREEQPPSVAEGYASQDVFSATETSLWYDFLPDQAAGLCGSDGRARQATQRLSVLLCANADGSEKLPPLVAGKSAKPRAGQGGLPCDYTANSKGGVTTQALAKYLKALDTRMAAESRRVLLLAGRLAAQSLDTSGLRHVQLAFFPPGTVHPLERGVVQQ…
Mammalia	Rodentia	Peromyscus maniculatus bairdii	CENPB-perbai	XP_006984615.1	608	CENP-B_N/HTH_Tnp_Tc5	DDE_1	?	CENP-B_dimeris	>XP_006984615.1 PREDICTED: major centromere autoantigen B [Peromyscus maniculatus bairdii] MGPKRRQLTFREKSRIIQEVEENPDLRKGEIARRFNIPPSTLSTILKNKRAILASERKYGVASTCRKTNKLSPYDKLEGLLIAWFQQIRAAGLPVKGIILKEKALRIAEELGMDDFTASNGWLDRFRRRHGVVACSGVTRSRARSSTPRAPAAPAGPAAVPSEGSGGSTPGWRTREEQPPSVAEGYASQDVFSATETSLWYDFLSDQASGLWGGDGPARQATQRLSVLLCANADGSEKLPPLVAGKSAKPRAGQGGLPCDYTANSKGGVTTQALAKYLKALDTRMAAESRRVLLLAGRLAAQSLDTSG…
Mammalia	Rodentia	Rattus norvegicus	CENPB-ratnor	XP_006235117.2	603	CENP-B_N/HTH_Tnp_Tc5	DDE_1	?	CENP-B_dimeris	>XP_006235117.2 PREDICTED: major centromere autoantigen B [Rattus norvegicus] MGPKRRQLTFREKSRIIQEVEENPDLRKGEIARRFNIPPSTLSTILKNKRAILASERKYGVASTCRKTNKLSPYDKLEGLLIAWFQQIRAAGLPVKGIILKEKALRIAEELGMDDFTASNGWLDRFRRRHGVVACSGVTRSRARSSAPRAPAAPAGPATVPSEGSGGSTPSWRTREEQPPSVAEGYASQDVFSATETSLWYDFLSDQASGLWGGDGPARQATQRLSVLLCANADGSEKLPPLVAGKSAKPRAGQGGLPCDYTANSKGGVTTQALAKYLKALDTRMAAESRRVLLLAGRLAAQSLDTSGLRHVQLAFFPPGT…
Mammalia	Rodentia	Urocitellus parryii	CENPB-uropar	XP_026241585.1	610	CENP-B_N/HTH_Tnp_Tc5	DDE_1	?	CENP-B_dimeris	>XP_026241585.1 major centromere autoantigen B [Urocitellus parryii] MGPKRRQLTFREKSRIIQEVEENPDLRKGEIARRFNIPPSTLSTILKNKRAILASERKYGVASTCRKTNKLSPYDKLEGLLIAWFQQIRAAGLPVKGIILKEKALRIAEELGMDDFTASNGWLDRFRRRHGVVSCSGVARARGRNSAPRTPAAPASPAAVPSEGSGGSTPGWRAREEQPPSVAEGYASQDVFSATETSLWYDFLPDQAAGLCGGDGRARQATQRLSVLLCANADGSEKLPPLVAGKSAKPRAGQGGLPCDYTANSKGGVTTQALAKYLKALDTRMAAESRRVLLLAGRLAAQSLDTSGLRHVQLAFFPPGTVHPLERGVV…
Mammalia	Lagomorpha	Ochotona princeps	CENPB-ochpri	XP_004593387.1	618	CENP-B_N/HTH_Tnp_Tc5	DDE_1	?	CENP-B_dimeris	>XP_004593387.1 PREDICTED: major centromere autoantigen B [Ochotona princeps] MGPKRRQLTFREKSRIIQEVEENPDLRKGEIARRFNIPPSTLSTILKNKRAILASERKYGVASTCRKTNKLSPYDKLEGLLIAWFQQIRAAGLPVKGIILKEKALRIAEELGMDDFTASNGWLDRFRRRHGVVSCSGVPRARARNAAPRTPAAPASPAAVPSEGSGGGTAGWRAREEQPPSVAEGYASQDVFSATETSLWYDFLPEQAAGLCGAGGSGGGGGDGRARQATQRLSVLLCANADGSEKLPPLVAGKSAKPRAGQAGLPCDYTANSKGGVTTQALAKYLKALDARMAAESRRVLLLAGRLAAQSLDTSGLRHVQ…
Mammalia	Lagomorpha	Oryctolagus cuniculus	CENPB-orycun	XP_017197244.1	452		DDE_1	?	CENP-B_dimeris	>XP_017197244.1 PREDICTED: major centromere autoantigen B, partial [Oryctolagus cuniculus] EGGGGGGGTTGWRAREEQPPSVAEGYASQDVFSATETSLWYDFLPDQASGLCGGDGRARQATQRLSVLLCANADGSEKLPPLVAGKSAKPRAGQAGLPCDYTANSKGGVTTQALAKYLKALDTRMAAESRRVLLLAGRLAAPSLDTSGLRHVQLAFFPPGTVHPLERGVVQQVKGHYRQAMLLKAMAALEGQDRSGLQLGLMEALHFVAAAWQAVEPSDIAACFREAGFGGGPNATITTSLKSEGEEEEEEEEEEEEEEEEEEEEGEGEEEEEEEEEEGEEEEEGGEGEELGDEEEVEEEGDVDDSDE…
Mammalia	Insectivora	Condylura cristata	CENPB-concri	XP_004687064.1	603	CENP-B_N/HTH_Tnp_Tc5	DDE_1	?	CENP-B_dimeris	>XP_004687064.1 PREDICTED: major centromere autoantigen B, partial [Condylura cristata] RRQLTFREKSRIIQEVEENPDLRKGEIARRFNIPPSTLSTILKNKRAILASERKYGVASTCRKTNKLSPYDKLEGLLIAWFQQIRAAGLPVKGIILKEKALRIAEELGMDDFTASNGWLDRFRRRHGVVSCSGVARARARSAVSRPPAAPASPPAVPSEGSGGGTTGWHALEEQPPSVAEGYASQDVFSAIETSLWYDFLPDQAAGLCGSDGRARRATQRLSVLLCANADGSEKLPPLVAGKSAKPRAGQAGLPCDYTANSKGGVTTQALAKYLKALDTRMAAESRRVLLLAGRLAAQSLDTSGLRHVQLA…
Mammalia	Insectivora	Erinaceus europaeus	CENPB-erieur	XP_016050858.1	452		DDE_1	?	CENP-B_dimeris	>XP_016050858.1 PREDICTED: major centromere autoantigen B, partial [Erinaceus europaeus] PASPPAPSEGSGAGVTGWLAREEQPPSVAEGYASQDVFSVTETSLWYDFLPDQAAGLCGSDGRARRATQRLSVLLCANADGSEKLPPLVAGKSAKPRAGQAGLPCDYTANSKGGVTTQALAKYLKALDTRMASESRRVLLLAGRLAAQSVDTSGLRHVQLAFFPPGTVQPLERGVVQQVKGHYRQAMLLKAMAALEGQDPSGLQLGLMEALHFVAAAWQAVEPADIAACFREAGFGGGPNATITTALKSEGEEEEEEEEEEEEEEGEGGEEEEEGEEEEEGEEEEEGGEGEELGEEEEVEEEGDVDDSDE…
Mammalia	Insectivora	Sorex araneus
Mammalia	Chiroptera	Desmodus rotundus	CENPB-desrot	XP_024415571.1	493	HTH_Tnp_Tc5	DDE_1	?	CENP-B_dimeris	>XP_024415571.1 major centromere autoantigen B [Desmodus rotundus] MDDFTASNGWLDRFRRRHGVVSCSGVARPRSRTTAPRAPAAPSGPPAVPSEGSGGGTTGWRAREEQPPSVAEGYASQDVFSATETSLWYDFLPDQGAGLCGSDGRARRATQRLSVLLCANADGSEKLPPLVAGKSAKPRAGQAGLPCDYTANSKGGVTTQALAKYLKALDTRMAAESRRVLLLAGRLAAQSLDTSGLRHVQLAFFPPGTVQPLERGVVQQVKGHYRQAMLLKAMAALEGQDRSALQLGLMEALHFVAAAWQAVEPSDIAACFREAGFGGGPNATITTALKSEGEEEEEEEEEEEEEEEEGEGEEEEEEEGEEEEEGGEGEEL…
Mammalia	Chiroptera	Eptesicus fuscus	CENPB-eptfus	XP_008139264.1	494	HTH_Tnp_Tc5	DDE_1	?	CENP-B_dimeris	>XP_008139264.1 major centromere autoantigen B [Eptesicus fuscus] MDDFTASNGWLDRFRRRHGVVSCSGVARARSRSTAPRAPAAPASPPAVPSEGSGGSTTGWRAQEEQPPSVAEGYASQDVFSATETSLWYDFLPDQAAGLCGSDGRARRATQRLSVLLCANADGSEKLPPLVAGKSAKPRAGQAGLPCDYTANSKGGVTTQALAKYLKALDTRMAAESRRVLLLAGRLAAQSVDTSGLRHVQLAFFPPGTVQPLERGVVQQVKGHYRQAMLLKAMAALEGQDRSGLQLGLMEALHFVAAAWQAVEPSDIAACFREAGFGGGPNATITTAFKSEGEEEEEEEEEEEEEEEGEGEEEELEEEEEEGEEEEEAGEGE…
Mammalia	Chiroptera	Hipposideros armiger	CENPB-hiparm	XP_019500185.1	605	CENP-B_N/HTH_Tnp_Tc5	DDE_1	?	CENP-B_dimeris	>XP_019500185.1 PREDICTED: major centromere autoantigen B [Hipposideros armiger] MGPKRRQLTFREKSRIIQEVEENPDLRKGEIARRFNIPPSTLSTILKNKRAILASERKYGVASTCRKTNKLSPYDKLEGLLIAWFQQIRAAGLPVKGIILKEKALRIAEELGMDDFTASNGWLDRFRRRHGVVSCSGVARARSRSTAPRAAAAPASPPAVPSEGSGGSTTGWRAREEQPPSVAEGYASQDVFSATETSLWYDFLPDQAAGLCGSDGRARRATQRLSVLLCANADGSEKLPPLVAGKSAKPRAGQAGLPCDYTANSKGGVTTQALAKYLKALDTRMAAESRRVLLLAGRLAAQSLDTSGLRHVQLAFFP…
Mammalia	Chiroptera	Miniopterus natalensis	CENPB-minnat	XP_016067427.1	573	CENP-B_N/HTH_Tnp_Tc5	DDE_1	?	CENP-B_dimeris	>XP_016067427.1 PREDICTED: major centromere autoantigen B [Miniopterus natalensis] MGPKRRQLTFREKSRIIQEVEENPDLRKGEIARRFNIPPSTLSTILKNKRAILASERKYGVASTCRKTNKLSPYDKLEGLLIAWFQQIRAAGLPVKGIILKEKALRIAEELGMDDFTASNGWLDRFRRRHGVVSCSGVARARSRSAPPSVAEGYASQDVFSVTETSLWYDFLPDQAAGLCGGSDGRARRATQRLSVLLCANADGSEKLPPLVAGKSAKPRAGQAGLPCDYTANSKGGVTTQALAKYLKALDTRMAAESRRVLLLAGRLAAQSVDTSGLRHVQLAFFPPGTVQPLERGVVQQVKGHYRQAMLLKAMA…
Mammalia	Chiroptera	Myotis brandtii	CENPB-myobra	XP_014402012.1	583	CENP-B_N/HTH_Tnp_Tc5	DDE_1	?	CENP-B_dimeris	>XP_014402012.1 PREDICTED: major centromere autoantigen B [Myotis brandtii] MGCGGPRNRVGLRCDLPFRSAIGGGVTTKMQIFVKTLTGRPSLWRLRGGAKKREKSYTTSKKNKPKRKKVKLAVLKYCNMDENGKVEENPDLRKGEIARRFNIPPSTLSTILKNKRAILASERKYGVASTCRKTNKLSPYDKLEGLLIAWFQQFRAAGLPVKGIILKEKALRIAEELGMDDFTASNGWLDRFRRRHGVVSCSLSVLLCANADGSEKLPPLVAGKSAKPRAGQAGLPCDYTANSKGGVTTQALAKYLKALDTRMAAESRRVLLLAGRLAAQSVDTSGLRHVQLAFFPPGTVQPLERGVVQQVKGHYRQAMLLKA…
Mammalia	Chiroptera	Myotis davidii	CENPB-myodav	XP_006758190.1	508	CENP-B_N/HTH_Tnp_Tc5	DDE_1	?	CENP-B_dimeris	>XP_006758190.1 PREDICTED: major centromere autoantigen B [Myotis davidii] MLNQLGSTLAKRRQLTFREKSRLIQEVEENPDLRKGEIARRFNIPPSTLSTILKNKRAILASERKYGVASTCRKTNKLSPYDKLEGLLIAWFQQIRAAGLPVKGIILKEKALRIAEELGMDDFTASNGWLDRFRRTDANADGSEKLPPLVAGKSAKPRAGQAGLPCDYTANSKGGVTTQALAKYLKALDTRMAAESRRVLLLAGRLAAQSVDTSGLRHVQLAFFPPGTVQPLERGVVQQVKGHYRQAMLLKAMAALEGQDRSGLQLGLMEALHFVAAAWQAVEPSDIAACFREAGFGGGPNATITTALKSEGEEEEEEEEEEEE…
Mammalia	Chiroptera	Myotis lucifugus	CENPB-myoluc	XP_006109837.1	320		DDE_1	?	CENP-B_dimeris	>XP_006109837.1 LOW QUALITY PROTEIN: major centromere autoantigen B [Myotis lucifugus] MAAESRRVLYLAGRLAAQSVDTSGLRHVQLAFFPPGTVQPLERGVVQQVKGHYRQAMLLKAMAALEGQDRSGLQLVLMEALHFVAAAWQAVEPSDIAACFREAGFGGGPNATITTALKSEGEEEEEEEEEEEEEGEGEEEEAEEEEEEGEEEEEGGEGEELGEEEEVEEEADVDDSEEEEEEEEEEEESSSEGLEAEDWAQGVMEAGGSFGGYGAQEEAQYPTLHFLEGEADSESDSEEEEDDDEDDDDEDDEDEDGDEVPVPSFGEAMAYFAMVKRYLTSFPIDDRVQSHILHLEHDLVHVTRKNHARQAG…
Mammalia	Chiroptera	Pteropus alecto	CENPB-pteale	XP_006921694.1	609	CENP-B_N/HTH_Tnp_Tc5	DDE_1	?	CENP-B_dimeris	>XP_006921694.1 major centromere autoantigen B [Pteropus alecto] MGPKRRQLTFREKSRIIQEVEENPDLRKGEIARRFNIPPSTLSTILKNKRAILASERKYGVASTCRKTNKLSPYDKLEGLLIAWFQQIRAAGLPVKGIILKEKALRIAEELGMDDFTASNGWLDRFRRRHGVVSCSGVARARSRSTASRAPAAPASPPAVPSEGNGGGTTGWRAREEQPPSVAEGYASQDVFSATETSLWYDFLPDQAAGLCGSDGRARRATQRLSVLLCANADGSEKLPPLVAGKSAKPRAGQTGLPCDYTANSKGGVTTQALAKYLKALDTRMASESRRVLLLAGRLAAQSLDTSGLRHVQLAFFPPGTVQPLERGVVQQVK…
Mammalia	Chiroptera	Pteropus vampyrus	CENPB-ptevam	XP_011368116.1	609	CENP-B_N/HTH_Tnp_Tc5	DDE_1	?	CENP-B_dimeris	>XP_011368116.1 major centromere autoantigen B [Pteropus vampyrus] MGPKRRQLTFREKSRIIQEVEENPDLRKGEIARRFNIPPSTLSTILKNKRAILASERKYGVASTCRKTNKLSPYDKLEGLLIAWFQQIRAAGLPVKGIILKEKALRIAEELGMDDFTASNGWLDRFRRRHGVVSCSGVARARSRSTASRAPAAPASPPAVPSEGSGGGTTGWRAREEQPPSVAEGYASQDVFSATETSLWYDFLPDQAAGLCGSDGRARRATQRLSVLLCANADGSEKLPPLVAGKSAKPRAGQTGLPCDYTANSKGGVTTQALAKYLKALDTRMASESRRVLLLAGRLAAQSLDTSGLRHVQLAFFPPGTVQPLERGVVQQ…
Mammalia	Chiroptera	Rousettus aegyptiacus	CENPB-rouaeg	XP_015993016.1	614	CENP-B_N/HTH_Tnp_Tc5	DDE_1	?	CENP-B_dimeris	>XP_015993016.1 PREDICTED: major centromere autoantigen B [Rousettus aegyptiacus] MGPKRRQLTFREKSRIIQEVEENPDLRKGEIARRFNIPPSTLSTILKNKRAILASERKYGVASTCRKTNKLSPYDKLEGLLIAWFQQIRAAGLPVKGIILKEKALRIAEELGMDDFTASNGWLDRFRRRHGVVSCSGVARARSRSTASRAPAAPASPPAVPSEGSGGGTTGWRAREEQPPSVAEGYASQDVFSATETSLWYDFLPDQAAGLCGSDGRARRATQRLSVLLCANADGSEKLPPLVAGKSAKPRAGQTGLPCDYTANSKGGVTTQALAKYLKALDTRMASESRRVLLLAGRLAAQSLDTSGLRHVQLAFF…
Mammalia	Cetartiodactyla	Balaenoptera acutorostrata scammoni	CENPB-balsca	XP_007195963.1	460		DDE_1	?	CENP-B_dimeris	>XP_007195963.1 major centromere autoantigen B, partial [Balaenoptera acutorostrata scammoni] RSRSAAPRPPAAPASPPTVPSEGSGGGTTGWRAREEQPPSVAEGYASQDVFSATETSLWYDFLPDQAAGLCGSDGRARKATQRLSVLLCANADGSEKLPPLVAGKSAKPRAGQAGLPCDYTANSKGGVTTQALAKYLKALDTRMAAESRRVLLLAGRLAAQSLDTSGLRHVQLAFFPPGTVQPLERGVVQQVKGHYRQAMLLKAMAALEGQDRSGLQLGLMEALHFVAAAWQAVEPSDIATCFREAGFGGGPNATITTALKSEEEEEEEEEEEEEEEEEEGEGEEEEEEDGEEEEEVGEGEELGE…
Mammalia	Cetartiodactyla	Bison bison bison	CENPB-bisbis	XP_010834926.1	584	CENP-B_N/HTH_Tnp_Tc5	DDE_1	?	CENP-B_dimeris	>XP_010834926.1 PREDICTED: major centromere autoantigen B, partial [Bison bison bison] PKRRQLTFREKSRIIQEVEENPDLRKGEIARRFNIPPSTLSTILKNKRAILASERKYGVASTCRKTNKLSPYDKLEGLLIAWFQQIRAAGLPVKGIILKEKALRIAEELGMDDFTASNGWLDRFRRRHGVVSCPASPPAVPSEGSGGGTTGWRAREEQPPSVAEGYASQDVFSATETSLWYDFLPDQAAGLCGSDGRARRATQRLSVLLCANADGSEKLPPLVAGKSAKPRAGQAGLPCDYTANSKGGVTTQALAKYLKALDTRMAAESRRVLLLAGRLAAQSLDTSGLRHVQLAFFPPGTVQPLERGVVQQ…
Mammalia	Cetartiodactyla	Bos indicus
Mammalia	Cetartiodactyla	Bos mutus	CENPB-bosmut	XP_005894040.2	486	HTH_Tnp_Tc5	DDE_1	?	CENP-B_dimeris	>XP_005894040.2 PREDICTED: major centromere autoantigen B [Bos mutus] MDDFTASNGWLDRFRRRHGVVSCSGVARARSRSAAPRPPAAPASPPAVPSEGSGGGAREEQPPSVAEGYASQDVFSATETSLWYDFLPDQAAGLCGSDGRARRATQRLSVLLCANADGSEKLPPLVAGKSAKPRAGQAGLPCDYTANSKGGVTTQALAKYLKALDTRMAAESRRVLLLAGRLAAQSLDTSGLRHVQLAFFPPGTVQPLERGVVQQVKGHYRQAMLLKAMAALEGQDRSGLQLGLMEALHFVAAAWQAVEPSDIAACFREAGFGGGPNATITTALKSEGEEEEEEEEEEEEEEEEGEGEEEEEEDGEEEEEEAGEGEELG…
Mammalia	Cetartiodactyla	Bos taurus	CENPB-bostau	XP_024856844.1	604	CENP-B_N/HTH_Tnp_Tc5	DDE_1	?	CENP-B_dimeris	>XP_024856844.1 major centromere autoantigen B [Bos taurus] MGPKRRQLTFREKSRIIQEVEENPDLRKGEIARRFNIPPSTLSTILKNKRAILASERKYGVASTCRKTNKLSPYDKLEGLLIAWFQQIRAAGLPVKGIILKEKALRIAEELGMDDFTASNGWLDRFRRRHGVVSCSGVARARSRSAAPRPPAAPASPPAVPSEGSGGGTTGWRAREEQPPSVAEGYASQDVFSATETSLWYDFLPDQAAGLCGSDGRARRATQRLSVLLCANADGSEKLPPLVAGKSAKPRAGQAGLPCDYTANSKGGVTTQALAKYLKALDTRMAAESRRVLLLAGRLAAQSLDTSGLRHVQLAFFPPGTVQPLERGVVQQVKGHYRQ…
Mammalia	Cetartiodactyla	Bubalus bubalis	CENPB-bubbub	XP_006072982.1	602	CENP-B_N/HTH_Tnp_Tc5	DDE_1	?	CENP-B_dimeris	>XP_006072982.1 major centromere autoantigen B [Bubalus bubalis] MGPKRRQLTFREKSRIIQEVEENPDLRKGEIARRFNIPPSTLSTILKNKRAILASERKYGVASTCRKTNKLSPYDKLEGLLIAWFQQIRAAGLPVKGIILKEKALRIAEELGMDDFTASNGWLDRFRRRHGVVSCSGVARARSRSAAPRPPAAPASPPAVPSEGSGGGTTGWRAREEQPPSVAEGYASQDVFSATETSLWYDFLPDQAAGLCGSDGRARRATQRLSVLLCANADGSEKLPPLVAGKSAKPRAGQAGLPCDYTANSKGGVTTQALAKYLKALDTRMAAESRRVLLLAGRLAAQSLDTSGLRHVQLAFFPPGTVQPLERGVVQQVK…
Mammalia	Cetartiodactyla	Camelus bactrianus	CENPB-cambac	XP_010971101.1	422		DDE_1	?	CENP-B_dimeris	>XP_010971101.1 PREDICTED: major centromere autoantigen B [Camelus bactrianus] MCPPAVPSEGSGGGTTGWRAREEQPPSVAEGYASQDVFSATETSLWYDFLPDQAAGLCGSDGRARRATQRLSVLLCANADGSEKLPPLVAGKSAKPRAGQAGLPCDYTANSKGGVTTQALAKYLKALDTRMAAESRRVLLLAGRLAAQSLDTSGLRHVQLAFFPPGTVQPLERGVVQQVKGHYRQAMLLKAMAALEGQDRSGLQLGLMEALHFVAAAWQAVEPSDIATCFREAGFGGGPNATITTEEEEEDGEEEEEGGEGEELGEEEEVEEEGDVDDSDEEEEEEGDESSSEGLEAEDWAQGVVEAGGSFGGYGAQEEA…
Mammalia	Cetartiodactyla	Camelus dromedarius	CENPB-camdro	XP_010986548.1	492	HTH_Tnp_Tc5	DDE_1	?	CENP-B_dimeris	>XP_010986548.1 PREDICTED: major centromere autoantigen B [Camelus dromedarius] MDDFTASNGWLDRFRRRHGVVSCSGVARARSRSAAPRSPAAPASPPAVPSEGSGGGTTGWRAREEQPPSVAEGYASQDVFSATETSLWYDFLPDQAAGLCGSDGRARRATQRLSVLLCANADGSEKLPPLVAGKSAKPRAGQAGLPCDYTANSKGGVTTQALAKYLKALDTRMAAESRRVLLLAGRLAAQSLDTSGLRHVQLAFFPPGTVQPLERGVVQQVKGHYRQAMLLKAMAALEGQDRSGLQLGLMEALHFVAAAWQAVEPSDIATCFREAGFGGGPNATITTALKSEGEEEEEEEEEEEEEEEEGEGEEEEEEE…
Mammalia	Cetartiodactyla	Camelus ferus	CENPB-camfer	XP_006187168.2	428		DDE_1	?	CENP-B_dimeris	>XP_006187168.2 PREDICTED: major centromere autoantigen B [Camelus ferus] MEPPSVAEGYASQDVFSATETSLWYDFLPDQAAGLCGSDGRARRATQRLSVLLCANADGSEKLPPLVAGKSAKPRAGQAGLPCDYTANSKGGVTTQALAKYLKALDTRMAAESRRVLLLAGRLAAQSLDTSGLRHVQLAFFPPGTVQPLERGVVQQVKGHYRQAMLLKAMAALEGQDRSGLQLGLMEALHFVAAAWQAVEPSDIATCFREAGFGGGPNATITTALKSEGEEEEEEEEEEEEEEEEGEGEEEEEEEEDGEEEEEGGEGEELGEEEEVEEEGDVDDSDEEEEEEGDESSSEGLEAEDWAQGVVEAGGSFGGYGAQEE…
Mammalia	Cetartiodactyla	Capra hircus	CENPB-caphir	XP_017912886.1	600	CENP-B_N/HTH_Tnp_Tc5	DDE_1	?	CENP-B_dimeris	>XP_017912886.1 PREDICTED: major centromere autoantigen B [Capra hircus] MGPKRRQLTFREKSRIIQEVEENPDLRKGEIARRFNIPPSTLSTILKNKRAILASERKYGVASTCRKTNKLSPYDKLEGLLIAWFQQIRAAGLPVKGIILKEKALRIAEELGMDDFTASNGWLDRFRRRHGVVSCSGVARARSRSAAPRTPAAPASPPAVPSEGSGGGTTGWRAREEQPPSVAEGYASQDVFSATETSLWYDFLPDQAAGLCGSDGRARRATQRLSVLLCANADGSEKLPPLVAGKSAKPRAGQAGLPCDYTANSKGGVTTQALAKYLKALDTRMAAESRRVLLLAGRLAAQSLDTSGLRHVQLAFFPPGTVQPLE…
Mammalia	Cetartiodactyla	Delphinapterus leucas	CENPB-delleu	XP_022448608.1	602	CENP-B_N/HTH_Tnp_Tc5	DDE_1	?	CENP-B_dimeris	>XP_022448608.1 major centromere autoantigen B [Delphinapterus leucas] MGPKRRQLTFREKSRIIQEVEENPDLRKGEIARRFNIPPSTLSTILKNKRAILASERKYGVASTCRKTNKLSPYDKLEGLLIAWFQQIRAAGLPVKGIILKEKALRIAEELGMDDFTASNGWLDRFRRRHGVVSCSGVARARSRSAAPRPPAAPASPPTVPSEGSGGGTTGWRAREEQPPSVAEGYASQDVFSATETSLWYDFLPDQAAGLCGSDGRARKATQRLSVLLCANADGSEKLPPLVAGKSAKPRAGQAGLPCDYTANSKGGVTTQALAKYLKALDTRMAAESRRVLLLAGRLAAQSLDTSGLRHVQLAFFPPGTVQPLERG…
Mammalia	Cetartiodactyla	Lagenorhynchus obliquidens	CENPB-lagobl	XP_026933864.1	756	CENP-B_N/HTH_Tnp_Tc5	DDE_1	?	CENP-B_dimeris	>XP_026933864.1 major centromere autoantigen B [Lagenorhynchus obliquidens] MPATNGCPPGAEAGHSAPARTVAGGSADARALAVQAGRSAPARSVRGGEEGGHGGLEAVPGVPALPARSRSTRSALIAALPAPRVAALPAFRSRASRSRPRPPPAARRPAPRPPAPPKVPPARPGRRPARRPASRFVSGGASRRGRQVPPAAGPGPKRRQLTFREKSRIIQEVEENPDLRKGEIARRFNIPPSTLSTILKNKRAILASERKYGVASTCRKTNKLSPYDKLEGLLIAWFQQIRAAGLPVKGIILKEKALRIAEELGMDDFTASNGWLDRFRRRHGVVSCSGVARARSRSAAPRPPAAPASPPTVPSEGSGGGTT…
Mammalia	Cetartiodactyla	Lipotes vexillifer	CENPB-lipvex	XP_007465479.1	602	CENP-B_N/HTH_Tnp_Tc5	DDE_1	?	CENP-B_dimeris	>XP_007465479.1 PREDICTED: major centromere autoantigen B [Lipotes vexillifer] MGPKRRQLTFREKSRIIQEVEENPDLRKGEIARRFNIPPSTLSTILKNKRAILASERKYGVASTCRKTNKLSPYDKLEGLLIAWFQQIRAAGLPVKGIILKEKALRIAEELGMDDFTASNGWLDRFRRRHGVVSCSGVARARSRSAAPRPPAAPASPPTVPSEGSGGGTTGWRAREEQPPSVAEGYASQDVFSATETSLWYDFLPDQAAGLCGSDGRARKATQRLSVLLCANADGSEKLPPLVAGKSAKPRAGQAGLPCDYTANSKGGVTTQALAKYLKALDTRMAAESRRVLLLAGRLAAQSLDTSGLRHVQLAFFPPG…
Mammalia	Cetartiodactyla	Neophocaena asiaeorientalis asiaeorientalis	CENPB-neoasi	XP_024598806.1	645	CENP-B_N/HTH_Tnp_Tc5	DDE_1	?	CENP-B_dimeris	>XP_024598806.1 major centromere autoantigen B [Neophocaena asiaeorientalis asiaeorientalis] MAAHPARRPGTAPRPAPLPAGHQTPERWPFKQAEAPPRAPRVAALPAFRSRASRSCPRPPPAARRPALRKGEIARRFNIPPSTLSTILKNKRAILASERKYGVASTCRKTNKLSPYDKLEGLLIAWFQQIRAAGLPVKGIILKEKALRIAEELGMDDFTASNGWLDRFRRRHGVVSCSGVARARSRSAAPRPPAAPASPPTVPSEGSGGGTTGWRAREEQPPSVAEGYASQDVFSATETSLWYDFLPDQAAGLCGSDGRARKATQRLSVLLCANADGSEKLPPLVAGKSAKPRAGQAGLPCDYTAN…
Mammalia	Cetartiodactyla	Odocoileus virginianus texanus	CENPB-odotex	XP_020732714.1	649	CENP-B_N/HTH_Tnp_Tc5	DDE_1	?	CENP-B_dimeris	>XP_020732714.1 major centromere autoantigen B [Odocoileus virginianus texanus] MGRSAPARSVPGGGERGGRGGLEAVPGVPALPARSRSPLRPARRAPGSPLPARQLTFREKSRIIQEVEENPDLRKGEIARRFNIPPSTLSTILKNKRAILASERKYGVASTCRKTNKLSPYDKLEGLLIAWFQQIRAAGLPVKGIILKEKALRIAEELGMDDFTASNGWLDRFRRRHGVVSCSGVARARSRSSAPRPPAAPASPPAVPSEGSGGGTTGWRAREEQPPSVAEGYASQDVFSATETSLWYDFLPDQAAGLCGSDGRARRATQRLSVLLCANADGSEKLPPLVAGKSAKPRAGQAGLPCDYTANSKGGVTTQ…
Mammalia	Cetartiodactyla	Orcinus orca	CENPB-orcorc	XP_012394331.1	641	CENP-B_N/HTH_Tnp_Tc5	DDE_1	?	CENP-B_dimeris	>XP_012394331.1 PREDICTED: major centromere autoantigen B [Orcinus orca] MAAHPAQRPGIAPRPAPLPAGHQTPERWPFKQAEAPPRGRSGAGRRRRQLTFREKSRIIQEVEENPDLRKGEIARRFNIPPSTLSTILKNKRAILASERKYGVASTCRKTNKLSPYDKLEGLLIAWFQQIRAAGLPVKGIILKEKALRIAEELGMDDFTASNGWLDRFRRRHGVVSCSGVARARSRSAAPRPPAAPASPPTVPSEGSGGGTTGWRAREEQPPSVAEGYASQDVFSATETSLWYDFLPDQAAGLCGSDGRARKATQRLSVLLCANADGSEKLPPLVAGKSAKPRAGQAGLPCDYTANSKGGVTTQALAKYLKALDTR…
Mammalia	Cetartiodactyla	Ovis aries	CENPB-oviari	XP_027832633.1	598	CENP-B_N/HTH_Tnp_Tc5	DDE_1	?	CENP-B_dimeris	>XP_027832633.1 major centromere autoantigen B [Ovis aries] MGPKRRQLTFREKSRIIQEVEENPDLRKGEIARRFNIPPSTLSTILKNKRAILASERKYGVASTCRKTNKLSPYDKLEGLLIAWFQQIRAAGLPVKGIILKEKALRIAEELGMDDFTASNGWLDRFRRRHGVVSCSGVARARSRSAAPRTPAAPASPPAVPSEGSGGGTTGWRAREEQPPSVAEGYASQDVFSATETSLWYDFLPDQAAGLCGSDGRARRATQRLSVLLCANADGSEKLPPLVAGKSAKPRAGQAGLPCDYTANSKGGVTTQALAKYLKALDTRMAAESRRVLLLAGRLAAQSLDTSGLRHVQLAFFPPGTVQPLERGVVQQVKGHYRQ…
Mammalia	Cetartiodactyla	Pantholops hodgsonii	CENPB-panhod	XP_005974861.1	412	CENP-B_N	DDE_1	?	CENP-B_dimeris	>XP_005974861.1 PREDICTED: major centromere autoantigen B, partial [Pantholops hodgsonii] TFREKSRIIQEVEENPDLRKGEIARRFNIPPSTLSTILKNKRAILASERKYGVASTCSAKPRAGQAGLPCDYTANSKGGVTTQALAKYLKALDTRMAAESRRVLLLAGRLAAQSLDTSGLRHVQLAFFPPGTVQPLERGVVQQVKGHYRQAMLLKAMAALEGQDRSGLQLGLMEALHFVAAAWQAVEPSDIAACFREAGFGGGPNATITTALKSEGEEEEEEEEEDEEEEGEGEEEEEEDGEEEEEAGEGEELGEEEEVEEEGDVDDSEEEEEEEEEESSSEGLEAEDWAQGVVEAGGSFGGYGAQEEA…
Mammalia	Cetartiodactyla	Physeter catodon	CENPB-phycat	XP_028355522.1	601	CENP-B_N/HTH_Tnp_Tc5	DDE_1	?	CENP-B_dimeris	>XP_028355522.1 major centromere autoantigen B isoform X1 [Physeter catodon] MGPKRRQLTFREKSRIIQEVEENPDLRKGEIARRFNIPPSTLSTILKNKRAILASERKYGVASTCRKTNKLSPYDKLEGLLIAWFQQIRAAGLPVKGIILKEKALRIAEELGMDDFTASNGWLDRFRRRHGVVSCSGVARARSRSAAPRPPAAPASPPTVPSEGSGGGTTGWRAREEQPPSVAEGYASQDVFSATETSLWYDFLPDQAAGLCGSDGRARKATQRLSVLLCANADGSEKLPPLVAGKSAKPRAGQAGLPCDYTANSKGGVTTQALAKYLKALDTRMAAESRRVLLLAGRLAAQSLDTSGLRHVQLAFFPPGTV…
Mammalia	Cetartiodactyla	Sus scrofa	CENPB-susscr	XP_020933037.1	606	CENP-B_N/HTH_Tnp_Tc5	DDE_1	?	CENP-B_dimeris	>XP_020933037.1 major centromere autoantigen B [Sus scrofa] MGPKRRQLTFREKSRIIQEVEENPDLRKGEIARRFNIPPSTLSTILKNKRAILASERKYGVASTCRKTNKLSPYDKLEGLLIAWFQQIRAAGLPVKGIILKEKALRIAEELGMDDFTASNGWLDRFRRRHGVVSCSGVARARSRSAAPRTPAAPASPPAVPSEGSGGGTTGWRAREEQPPSVAEGYASQDVFSATETSLWYDFLPDQAAGLCGSDGRARRATQRLSVLLCANADGSEKLPPLVAGKSAKPRAGQAGLPCDYTANSKGGVTAQALAKYLKALDTRMAAESRRVLLLAGRLAAQSLDTSGLRHVQLAFFPPGTVQPLERGVVQQVKGHYRQ…
Mammalia	Cetartiodactyla	Tursiops truncatus	CENPB-turtru	XP_019806177.1	431	CENP-B_N/HTH_Tnp_Tc5	DDE_1	?		>XP_019806177.1 PREDICTED: major centromere autoantigen B, partial [Tursiops truncatus] MGPKRRQLTFREKSRIIQEVEENPDLRKGEIARRFNIPPSTLSTILKNKRAILASERKYGVASTCRKTNKLSPYDKLEGLLIAWFQQIRAAGLPVKGIILKEKALRIAEELGMDDFTASNGWLDRFRRRHGVVSCSGVARARSRSAAPRPPAAPASPPTVPSEGSGGGTTGWRAREEQPPSVAEGYASQDVFSATETSLWYDFLPDQAAGLCGSDGRARKATQRLSVLLCANADGSEKLPPLVAGKSAKPRAGQAGLPCDYTANSKGGVTTQALAKYLKALDTRMAAESRRVLLLAGRLAAQSLDTSGLRH…
Mammalia	Cetartiodactyla	Vicugna pacos	CENPB-vicpac	XP_015097325.1	320		DDE_1	?	CENP-B_dimeris	>XP_015097325.1 PREDICTED: major centromere autoantigen B [Vicugna pacos] MAAESRRVLLLAGRLAAQSLDTSGLRHVQLAFFPPGTVQPLERGVVQQVKGHYRQAMLLKAMAALEGQDRSGLQLGLMEALHFVAAAWQAVEPSDIATCFREAGFGGGPNATITTALKSEGEEEEEEEEEEEEEEEEGEGEEEEEEEEDGEEEEEGGEGEELGEEEEVEEEGDVDDSDEEEEEEGDESSSEGLEAEDWAQGVVEAGGSFGGYGAQEEAQCPTLHFLEGEEDSESDSEEEEEDDEEEDEDDEDDEEDGDEVPVPSFGEAMAYFAMVKRYLTSFPIDDRVQSHILHLEHDLVHVTRKNHARQAGVRGLGHQS
Mammalia	Perissodactyla	Ceratotherium simum simum	CENPB-cersim	XP_004433852.2	600	CENP-B_N/HTH_Tnp_Tc5	DDE_1	?	CENP-B_dimeris	>XP_004433852.2 PREDICTED: major centromere autoantigen B, partial [Ceratotherium simum simum] TFREKSRIIQEVEENPDLRKGEIARRFNIPPSTLSTILKNKRAILASERKYGVASTCRKTNKLSPYDKLEGLLIAWFQQIRAAGLPVKGIILKEKALRIAEELGMDDFTASNGWLDRFRRRHGVVSCSSVARARSRSAAPRPPAAPASPPAVPSEGSGGGTTGWRTREEQPPSVAEGYASQDVFSATETSLWYDFLPDQAAGMCGGDGRARRATQRLSVLLCANADGSEKLPPLVAGKSAKPRAGQAGLPCDYTANSKGGVTTQALAKYLKALDTRMAAESRRVLLLAGRLSAQSLDTSGLRHV…
Mammalia	Perissodactyla	Equus asinus	CENPB-equasi	XP_014722562.1	602	CENP-B_N/HTH_Tnp_Tc5	DDE_1	?	CENP-B_dimeris	>XP_014722562.1 PREDICTED: major centromere autoantigen B, partial [Equus asinus] KRRQLTFREKSRIIQEVEENPDLRKGEIARRFNIPPSTLSTILKNKRAILASERKYGVASTCRKTNKLSPYDKLEGLLIAWFQQIRAAGLPVKGIILKEKALRIAEELGMDDFTASNGWLDRFRRRHGVVSCSSVARARSRSAAPRAPAAPASPPAVPSEGSGGSTTGWRAREEQPPSVAEGYASQDVFSATETSLWYDFLPDQAAGMCGGDGRARRATQRLSVLLCANADGSEKLPPLVAGKSAKPRAGQAGLPCDYTANSKGGVTTQALVKYLKALDTRMAAESRRVLLLAGRLSAQSLDTSGLRHVQLAFFPSG…
Mammalia	Perissodactyla	Equus caballus	CENPB-equcab	XP_023481937.1	605	CENP-B_N/HTH_Tnp_Tc5	DDE_1	?	CENP-B_dimeris	>XP_023481937.1 major centromere autoantigen B [Equus caballus] MGPKRRQLTFREKSRIIQEVEENPDLRKGEIARRFNIPPSTLSTILKNKRAILASERKYGVASTCRKTNKLSPYDKLEGLLIAWFQQIRAAGLPVKGIILKEKALRIAEELGMDDFTASNGWLDRFRRRHGVVSCSSVARARSRSAAPRAPAAPASPPAVPSEGSGGSTTGWRAREEQPPSVAEGYASQDVFSATETSLWYDFLPDQAAGMCGGDGRARRATQRLSVLLCANADGSEKLPPLVAGKSAKPRAGQAGLPCDYTANSKGGVTTQALAKYLKALDTRMAAESRRVLLLAGRLSAQSLDTSGLRHVQLAFFPSGAVQPLERGVVQQVKG…
Mammalia	Perissodactyla	Equus przewalskii	CENPB-equprz	NW_007674952.1:189680-200411	395		DDE_1		CENP-B_dimeris	>NW_007674952.1:189680-200411 Equus przewalskii isolate Burgud unplaced genomic scaffold, Burgud scaffold1939, whole genome shotgun sequence: 5154 to 6338: Frame 3 395 aa MCGGDGRARRATQRLSVLLCANADGSEKLPPLVAGKSAKPRAGQAGLPCDYTANSKGGVTTQALAKYLKALDTRMAAESRRVLLLAGRLSAQSLDTSGLRHVQLAFFPSGAVQPLERGVVQQVKGHYRQAMLLKAMAALEGQDRSGLQLSLMEALHFVAAAWQAVEPSDIAACFREAGFGGGPNATITTALKSEGEEEEEEEEEEEEEEEEGEGEEEEEEEEEGEEEE…
Mammalia	Pholidota	Manis javanica	CENPB-manjav	XP_017535610.1	583	CENP-B_N/HTH_Tnp_Tc5	DDE_1	?	CENP-B_dimeris	>XP_017535610.1 PREDICTED: major centromere autoantigen B [Manis javanica] MGPKRRQLTFREKSRIIQEVEENPDLRKGEIARRFNIPPSTLSTILKNKRAILASERKYGVASTCRKTNKLSPYDKLEGLLIAWFQQIRAAGLPVKGIILKEKALRIAEELGMDDFTASNGWLDRFRRRHGVVSCSGVARSRSRSTAPRPSVAPTSPPAVPSEGSGGGSTGWRAREEQPPSVAEGYASQDVFCATETSLWYDFLPDQAAGLCGSDGRARRATQRLSVLLCANADGSEKLPPLVAGKSAKPRAGQAGLPCDYTANSKGGVTTQALAKYLKALDTRMAAESRRVLLLAGRLAAQSLDTSGLRHVQLAFFPPGAVQP…
Mammalia	Carnivora	Acinonyx jubatus	CENPB-acijub	XP_014933616.2	605					>XP_014933616.2 major centromere autoantigen B, partial [Acinonyx jubatus] GPKRRQLTFREKSRIIQEVEENPDLRKGEIARRFNIPPSTLSTILKNKRAILASERKYGVASTCRKTNKLSPYDKLEGLLIAWFQQIRAAGLPVKGIILKEKALRIAEELGMDDFTASNGWLDRFRRRHGVVSCSGVARARSRSAAPRPPAAPASPPAVPSEGSGGGSTGWRAREEQPPSVAEGYASQDVFSAIETSLWYDFLPDQAAGLCGSDGRARRATQRLSVLLCANADGSEKLPPLVAGKSAKPRAGQAGLPCDYTANSKGGVTTQALAKYLKALDTRMAAESRRVLLLAGRLAAQSLDTSGLRHVQLAFFPPGTVQPL…
Mammalia	Carnivora	Ailuropoda melanoleuca	CENPB-ailmel	XP_002918833.2	586	CENP-B_N/HTH_Tnp_Tc5	DDE_1	?	CENP-B_dimeris	>XP_002918833.2 PREDICTED: LOW QUALITY PROTEIN: major centromere autoantigen B, partial [Ailuropoda melanoleuca] VTFREKSRIIQEVEENPDLRKGEIARRFNIPPSTLSTILKNKRAILASERKYGVASTCRKTNKLSPYDKLEGLLIAWFQQIRAAGLPVKGIILKEKALRIAEELGMDDFTASNGWLDRFRRRHGVVSCSGVARARSRSAAPRPPAAPASPPAVPSEGSGGGAGVAEGYASQDVFSAIETSLWYDFLPDQAAGLCGSDARARRTTQRLSVLLCANADGSEKLPPLVAGKSAKPRAGQAGLPCDYTANSKGGVTTQVLAKYLKALDTRMAAESRRVLLLAGRLAAQSL…
Mammalia	Carnivora	Callorhinus ursinus	CENPB-calurs	XP_025731930.1	608	CENP-B_N/HTH_Tnp_Tc5	DDE_1	?	CENP-B_dimeris	>XP_025731930.1 major centromere autoantigen B [Callorhinus ursinus] MGPKRRQLTFREKSRIIQEVEENPDLRKGEIARRFNIPPSTLSTILKNKRAILASERKYGVASTCRKTNKLSPYDKLEGLLIAWFQQIRAAGLPVKGIILKEKALRIAEELGMDDFTASNGWLDRFRRRHGVVSCSGVARARSRNAAPRPAAAPASPPAVPSEGSGGGSTGWRAREEQPPSVAEGYASQDVFSAIETSLWYDFLPDQAAGLCGSDGRARRATQRLSVLLCANADGSEKLPPLVAGKSAKPRAGQAGLPCDYTANSKGGVTTQALAKYLKALDTRMAAESRRVLLLAGRLAAQSLDTSGLRHVQLAFFPPGTVQPLERGVV…
Mammalia	Carnivora	Canis lupus dingo	CENPB-candin	XP_025325202.1	606	CENP-B_N/HTH_Tnp_Tc5	DDE_1	?	CENP-B_dimeris	>XP_025325202.1 major centromere autoantigen B [Canis lupus dingo] MGPKRRQLTFREKSRIIQEVEENPDLRKGEIARRFNIPPSTLSTILKNKRAILASERKYGVASTCRKTNKLSPYDKLEGLLIAWFQQIRAAGLPVKGIILKEKALRIAEELGMDDFTASNGWLDRFRRRHGVVSCSGVARARSRSAAPRPPAAPASPPAVPSEGGGGGSTGWRAREEQPPSVAEGYASQDVFSAIETSLWYDFLPDQAAGLCGSDGRARRATQRLSVLLCANADGSEKLPPLVAGKSAKPRAGQAGLPCDYTANSKGGVTTQALAKYLKAMDTRMAAESRRVLLLAGRLAAQSLDTSGLRHVQLAFFPPGTVQPLERGVVQQ…
Mammalia	Carnivora	Canis lupus familiaris	CENPB-canfam	XP_022264694.1	605	CENP-B_N/HTH_Tnp_Tc5	DDE_1	?	CENP-B_dimeris	>XP_022264694.1 LOW QUALITY PROTEIN: major centromere autoantigen B [Canis lupus familiaris] MGPKRRQLTFREKSRIIQEVEENPDLRKGEIARRFNIPPSTLSTILKNKRAILASERKYGVASTCRKTNKLSPYDKLEGLLIAWFQQIRAAGLPVKGIILKEKALRIAEELGMDDFTASNGWLDRFRRRHGVVSCSGVARARSRSAAPRPPAAPASPPAVPSEGGGGGSTGWRAREEQPPSVAEGYASQDVFSAIETSLWYDFLPDQAAGLCGSDGRARRATQRLSVLLCANADGSEKLPPLVAGKSAKPRAGQAGLPCEYTANSKGGVPPRPTKYLKALDTRMAAESRRVLLLAGRLAAQSLDTS…
Mammalia	Carnivora	Enhydra lutris	CENPB-enhlut	XP_022350435.1	690	CENP-B_N/HTH_Tnp_Tc5	DDE_1	?	CENP-B_dimeris	>XP_022350435.1 major centromere autoantigen B, partial [Enhydra lutris kenyoni] LPRPRRPPSPAPAACRPLPGAGARRRPRRCPRPGRVAAPPAAPRAALSRAGRAGGRQVPPAAGPGPPPRGGGGGAGPRGGGPAGPGPKRRQLTFREKSRIIQEVEENPDLRKGEIARRFNIPPSTLSTILKNKRAILASERKYGVASTCRKTNKLSPYDKLEGLLIAWFQQIRAAGLPVKGIILKEKALRIAEELGMDDFTASNGWLDRFRRRHGVVSCSGVARARSRSAAPRPPAAPASPPAVPSEGSGGGSTGWRAREEQPPSVAEGYASQDVFSAIETSLWYDFLPDQAAGLCGSDGRARRATQRLSVLLCANAD…
Mammalia	Carnivora	Eumetopias jubatus	CENPB-eumjub	XP_027974652.1	581	CENP-B_N/HTH_Tnp_Tc5	DDE_1	?	CENP-B_dimeris	>XP_027974652.1 major centromere autoantigen B, partial [Eumetopias jubatus] KGEIARRFNIPPSTLSTILKNKRAILASERKYGVASTCRKTNKLSPYDKLEGLLIAWFQQIRAAGLPVKGIILKEKALRIAEELGMDDFTASNGWLDRFRRRHGVVSCSGVARARSRNAAQRPAAAPASPPAVPSEGSGGGSTGWRAREEQPPSVAEGYASQDVFSAIETSLWYDFLPDQAAGLCGSDGRARRATQRLSVLLCANADGSEKLPPLVAGKSAKPRAGQAGLPCDYTANSKGGVTTQALAKYLKALDTRMAAESRRVLLLAGRLAAQSLDTSGLRHVQLAFFPPGTVQPLERGVVQQVKGHYRQAMLLKAMAAL…
Mammalia	Carnivora	Felis catus	CENPB-felcat	XP_019683619.2	606	CENP-B_N/HTH_Tnp_Tc5	DDE_1	?	CENP-B_dimeris	>XP_019683619.2 major centromere autoantigen B [Felis catus] MGPKRRQLTFREKSRIIQEVEENPDLRKGEIARRFNIPPSTLSTILKNKRAILASERKYGVASTCRKTNKLSPYDKLEGLLIAWFQQIRAAGLPVKGIILKEKALRIAEELGMDDFTASNGWLDRFRRRHGVVSCSGVARARSRSAAPRPPAAPASPPAVPSEGSGGGSTGWRAREEQPPSVAEGYASQDVFSAIETSLWYDFLPDQAAGLCGSDGRARRATQRLSVLLCANADGSEKLPPLVAGKSAKPRAGQAGLPCDYTANSKGGVTTQALAKYLKALDTRMAAESRRVLLLAGRLAAQSLDTSGLRHVQLAFFPPGTVQPLERGVVQQVKGHYR…
Mammalia	Carnivora	Leptonychotes weddellii	CENPB-lepwed	XP_006752018.1	598	CENP-B_N/HTH_Tnp_Tc5	DDE_1	?	CENP-B_dimeris	>XP_006752018.1 PREDICTED: major centromere autoantigen B, partial [Leptonychotes weddellii] REKSRIIQEVEENPDLRKGEIARRFNIPPSTLSTILKNKRAILASERKYGVASTCRKTNKLSPYDKLEGLLIAWFQQIRAAGLPVKGIILKEKALRIAEELGMDDFTASNGWLDRFRRRHGVVSCSGVARARSRSAAPRAPAAPASPPAVPSEGSGGGSTGWRAREEQPPSVAEGYASQDVFSAIETSLWYDFLPDQAAGLCGSDGRARRATQRLSVLLCANADGSEKLPPLVAGKSAKPRAGQAGLPCDYTANSKGGVTTQALAKYLKALDTRMAAESRRVLLLAGRLAAQSLDTSGLRHVQLAF…
Mammalia	Carnivora	Mustela putorius furo	CENPB-musfur	XP_004772995.1	596	CENP-B_N/HTH_Tnp_Tc5	DDE_1	?	CENP-B_dimeris	>XP_004772995.1 PREDICTED: major centromere autoantigen B, partial [Mustela putorius furo] REKSRIIQEVEENPDLRKGEIARRFNIPPSTLSTILKNKRAILASERKYGVASTCRKTNKLSPYDKLEGLLIAWFQQIRAAGLPVKGIILKEKALRIAEELGMDDFTASNGWLDRFRRRHGVVSCSGVARARSRSAAPRPPAAPASPPAVPSEGSGGGSTGWRAREEQPPSVAEGYASQDVFSAIETSLWYDFLPDQAAGLCGSDGRARRATQRLSVLLCANADGSEKLPPLVAGKSAKPRAGQAGLPCDYTANSKGGVTTQALAKYLKALDTRMAAESRRVLLLAGRLAAQSLDTSGLRHVQLAFFP…
Mammalia	Carnivora	Neomonachus schauinslandi	CENPB-neosch	XP_021544684.1	606	CENP-B_N/HTH_Tnp_Tc5	DDE_1	?	CENP-B_dimeris	>XP_021544684.1 major centromere autoantigen B [Neomonachus schauinslandi] MGPKRRQLTFREKSRIIQEVEENPDLRKGEIARRFNIPPSTLSTILKNKRAILASERKYGVASTCRKTNKLSPYDKLEGLLIAWFQQIRAAGLPVKGIILKEKALRIAEELGMDDFTASNGWLDRFRRRHGVVSCSGVARARSRNAAPRAPAAPASPPAVPSEGSGGGSTGWRAREEQPPSVAEGYASQDVFSAIETSLWYDFLPDQAAGLCGSDGRARRATQRLSVLLCANADGSEKLPPLVAGKSAKPRAGQAGLPCDYTANSKGGVTTQALAKYLKALDTRMAAESRRVLLLAGRLAAQSLDTSGLRHVQLAFFPPGTVQP…
Mammalia	Carnivora	Odobenus rosmarus divergens	CENPB-ododiv	XP_004398282.1	493	CENP-B_N/HTH_Tnp_Tc5	DDE_1	?	CENP-B_dimeris	>XP_004398282.1 PREDICTED: major centromere autoantigen B [Odobenus rosmarus divergens] MGPKRRQLTFREKSRIIQEVEENPDLRKGEIARRFNIPPSTLSTILKNKRAILASERKYGVASTCRKTNKLSPYDKLEGLLIAWFQQIRAAGLPVKGIILKEKALRIAEELGMDDFTASNGWLDRFRRRHGVVSCSGVARARSRNAAPRPAAAPASPPAVPSEGSGGGSTGWRAREEQPPSVAEGYASQDVFSAIETSLWYDFLPDQAAGLCGSDGRARRATQRLSVLLCANADGSEKLPPLVAGKSAKPRAGQAGLPCDYTANSKGGVTTQALAKYLKALDTRMAAESRRVLLLAGRLAAQSLDTSGLRH…
Mammalia	Carnivora	Panthera pardus	CENPB-panpar	XP_019318187.1	606	CENP-B_N/HTH_Tnp_Tc5	DDE_1	?	CENP-B_dimeris	>XP_019318187.1 PREDICTED: major centromere autoantigen B [Panthera pardus] MGPKRRQLTFREKSRIIQEVEENPDLRKGEIARRFNIPPSTLSTILKNKRAILASERKYGVASTCRKTNKLSPYDKLEGLLIAWFQQIRAAGLPVKGIILKEKALRIAEELGMDDFTASNGWLDRFRRRHGVVSCSGVARARSRSAAPRPPAAPASPPAVPSEGSGGGSTGWRAREEQPPSVAEGYASQDVFSAIETSLWYDFLPDQAAGLCGSDGRARRATQRLSVLLCANADGSEKLPPLVAGKSAKPRAGQAGLPCDYTANSKGGVTTQALAKYLKALDTRMAAESRRVLLLAGRLAAQSLDTSGLRHVQLAFFPPGTVQ…
Mammalia	Carnivora	Panthera tigris altaica	CENPB-panalt	XP_007073332.1	390		DDE_1	?	CENP-B_dimeris	>XP_007073332.1 PREDICTED: major centromere autoantigen B [Panthera tigris altaica] MHGKVQKRLSVLLCANADGSEKLPPLVAGKSAKPRAGQAGLPCDYTANSKGGVTTQALAKYLKALDTRMAAESRRVLLLAGRLAAQSLDTSGLRHVQLAFFPPGTVQPLERGVVQQVKGHYRQAMLLKAMAALEGQDRSGLQLGLMEALHFVAAAWQAVEPSDIAACFREAGFGGGPNATITTALKSEGEEEEEEEEEEEEEEEEEEEGEGEEEEEEEEGEEEEGGEGEELGEEEEVEEEGDVDDSDEEEEEEEEESSSEGLEAEDWAQGVVEAGGSFGGYSAQEEAQCPTLHFLEGEEDSESDSEEEEEDEDDE…
Mammalia	Carnivora	Puma concolor
Mammalia	Carnivora	Ursus arctos horribilis	CENPB-urshor	XP_026358890.1	606	CENP-B_N/HTH_Tnp_Tc5	DDE_1	?	CENP-B_dimeris	>XP_026358890.1 major centromere autoantigen B [Ursus arctos horribilis] MGPKRRQLTFREKSRIIQEVEENPDLRKGEIARRFNIPPSTLSTILKNKRAILASERKYGVASTCRKTNKLSPYDKLEGLLIAWFQQIRAAGLPVKGIILKEKALRIAEELGMDDFTASNGWLDRFRRRHGVVSCSGVARARSRSAAPRPPVAPASPPAVPSEGSGGGSTGWRALEEQPPSVAEGYASQDVFSAIETSLWYDFLPDQAAGLCGSDGRARRATQRLSVLLCANADGSEKLPPLVAGKSAKPRAGQAGLPCDYTANSKGGVTTQALAKYLKALDTRMAAESRRVLLLAGRLAAQSLDTSGLRHVQLAFFPPGTVQPLE…
Mammalia	Carnivora	Ursus maritimus
Mammalia	Carnivora	Vulpes vulpes	CENPB-vulvul	XP_025868140.1	606	CENP-B_N/HTH_Tnp_Tc5	DDE_1	?	CENP-B_dimeris	>XP_025868140.1 major centromere autoantigen B [Vulpes vulpes] MGPKRRQLTFREKSRIIQEVEENPDLRKGEIARRFNIPPSTLSTILKNKRAILASERKYGVASTCRKTNKLSPYDKLEGLLIAWFQQIRAAGLPVKGIILKEKALRIAEELGMDDFTASNGWLDRFRRRHGVVSCSGVARARSRSAAPRPPAAPASPPAVPSEGSGGGSTGWRAREEQPPSVAEGYASQDVFSAIETSLWYDFLPDQAAGLCGSDGRARRATQRLSVLLCANADGSEKLPPLVAGKSAKPRAGQAGLPCDYTANSKGGVTTQALAKYLKALDTRMAAESRRVLLLAGRLAAQSLDTSGLRHVQLAFFPPGTVQPLERGVVQQVKGH…
Mammalia	Carnivora	Zalophus californianus	CENPB-zalcal	XP_027479547.1	606	CENP-B_N/HTH_Tnp_Tc5	DDE_1	?	CENP-B_dimeris	>XP_027479547.1 major centromere autoantigen B [Zalophus californianus] MGPKRRQLTFREKSRIIQEVEENPDLRKGEIARRFNIPPSTLSTILKNKRAILASERKYGVASTCRKTNKLSPYDKLEGLLIAWFQQIRAAGLPVKGIILKEKALRIAEELGMDDFTASNGWLDRFRRRHGVVSCSGVARARSRNAAQRPAAAPASPPAVPSEGSGGGSTGWRAREEQPPSVAEGYASQDVFSAIETSLWYDFLPDQAAGLCGSDGRARRATQRLSVLLCANADGSEKLPPLVAGKSAKPRAGQAGLPCDYTANSKGGVTTQALAKYLKALDTRMAAESRRVLLLAGRLAAQSLDTSGLRHVQLAFFPPGTVQPLER…

## Sheet: CENPBD1
CENPBD1 identified in vertebrates
Classifiction	Order	Species	Sequence ID	Access number of protein or Genome coordinate	Protein length	DBD domain	DDE domain	DDE triad signature	Additional Domain	Protein sequence
Mammalia	Monotremata	Ornithorhynchus anatinus
Mammalia	Metatheria	Monodelphis domestica
Mammalia	Metatheria	Phascolarctos cinereus	CENPBD1-phacin	XP_020844762.1	546	CENP-B_N/HTH_Tnp_Tc5	DDE_1	GE32G		>XP_020844762.1 CENPB DNA-binding domain-containing protein 1 [Phascolarctos cinereus] MPGKRPLSVTSIRCAKRERKAITLDVKLEVLRRFEEGEKLSQIAKALGLAISTVATIRDNKEKIKASSEAASPLRVTQLTRHRSAVMENMERLLSLWIEDQSRRNVPMSTMIIQEKAKSLFDDLQREQGESSHTETFSASRGWFVRFKERHGLPSFKVSNEAASMAGELRYSEVLKSIIQKGGYTPHHVFNIGETGLYWKRMPEKTFTSVEENAAPGFRSAKDRLMLLLGGNAAGDFKLKPLLVYHSENPKAMKGYSKPNLPVIWRSSKKAWVTRSIFHEWFTYFFCPAVEKYCAQNNLANKALLILENAPC…
Mammalia	Metatheria	Sarcophilus harrisii
Mammalia	Metatheria	Vombatus ursinus	CENPBD1-vomur	XP_027703426.1	552	CENP-B_N/HTH_Tnp_Tc5	DDE_1	GD32G		>XP_027703426.1 CENPB DNA-binding domain-containing protein 1 [Vombatus ursinus] MPGKRPLSVTSIRRAKRERKAITLDVKLEVLRRFEEGEKLSQIAKALGLAISTVATIRDNKEKIKASSEAASPLRVTQLTRHRSVVMENMERLLSLWIEDQSRRNEPMSTMIIQEKAKSLFDALQRDQGESSQVETFSASRGWFVRFKERHALPSFKVSNEAARPSPSPSAAGELKYSEVLKSIIQKGGYTPHHVFNIGETGLYWKRMPEKTFISMEEKAAPGFRSAKDRLMLLLGGNAAGDFKLKPLLVYHSENPKAMKGYSKPNLPVIWRSNKKAWVTRSIFHEWFTYFFCPAVEKYCAQNNLANKALLILENAPC…
Mammalia	Afrotheria	Chrysochloris asiatica	CFNPBD1-chrasi	NW_006408555.1:93139-104770	544	CENP-B_N/HTH_Tnp_Tc5	DDE_1	DD32G		>NW_006408555.1:93139-104770 Chrysochloris asiatica unplaced genomic scaffold, ChrAsi1.0 scaffold00037, whole genome shotgun sequence: 5001 to 6632: Frame 3 544 aa MPGKRPLNATPTPRSKRERKAITLDIKLEVLRRFEVGEKLSQIAKTLGLAVSTVATIRDNKEKIKASSQITTPMRASRLTRHRSAVMENMERLLSVWLEDQSQRNVPLSVSAIQEKAKSLFDDLQREQGESSQTEKFSASKGWFVRFKERHCLPHFKMNSNPPGSNVDTYPEVLKSIIEEGEYTPWQVFNVDETGLYWKRMPGGTFNSVEGKAEMGFKSSQDRLMLLLGGNAAGD…
Mammalia	Afrotheria	Echinops telfairi	CFNPBD1-echtel	XP_004704779.1	544	CENP-B_N/HTH_Tnp_Tc5	DDE_1	DD32G		>XP_004704779.1 PREDICTED: CENPB DNA-binding domain-containing protein 1 [Echinops telfairi] MPGKRPLNASVILRAKRERKAITLDIKLEVLRRFEVGEKLSQIAKALGLAVSTVATIRDNKEKIKASSQVTTPLRASRLTRHRSAVMENMERLLSVWLEDQRQRNVPLSVAIIQEKAKSLFDDLLREQGESSLTEKFSASKGWFVRFKERHCLPHFKMNSTPPGSKVETYPEVLKSILEEGEYTPWQVFNVDETGLYWKRMPEGTFLSVQENLEPGFKSSQDRLMLLLGGNAAGDFRLKPLLVYHSENPMALQGYSKPNLPVIWRSSKKAWATTGIFHEWFMYFFCPAVEKYCTQNNLTNKALLIL…
Mammalia	Afrotheria	Elephantulus edwardii	CFNPBD1-eleedw	NW_006400213.1:667017-678648	544	CENP-B_N/HTH_Tnp_Tc5	DDE_1	DD32G		>NW_006400213.1:667017-678648 Elephantulus edwardii isolate Elephantulus edwardi_28Jun2011 unplaced genomic scaffold, EleEdw1.0 scaffold00463, whole genome shotgun sequence: 6632 to 5001: Frame -3 544 aa MPGKRPLNATAIPGAKRERKAITLDIKLEVLRRFEAGEKLSQIAKTLGLAVSTVATIRDNKEKIKASSQITTPLRASRLTHHRSAVMENMERLLSVWLEDQSQRNVPLSVAIIQEKAKSLFDDLQREQGESSQMEKFSASKGWFVRFKERHCLPHFKMNTTPPGGNVDTYLEMLKSIIEEGEYTPWQVFNVDETG…
Mammalia	Afrotheria	Loxodonta africana	CFNPBD1-loxafr	XP_003418168.1	544	CENP-B_N/HTH_Tnp_Tc5	DDE_1	DD32G		>XP_003418168.1 CENPB DNA-binding domain-containing protein 1 [Loxodonta africana] MPGKRSLNPTVIPSAKRERKAITLDIKLEVLRRFEVGEKLSQIAKALGLAVSTVATIRDNKEKIKASSRIATPLRASRLTRHRSAVMENMERLLSVWLEDQSQRNVPLSVSIIQEKAKSLFDDLQREQGESSQAEKFNASKGWFARFKERHCLPHFKMNSTPLSSNVDAYPEVLKSIIEEGEYTPQQVFNVDETGLYWKRMPEGTFISVEEKAEPGFKSSKDRLMLLLGGNAAGDFKLKPLLVYHLENPAALKGYSKPNLPVIWRSNKKAWATRGIFHEWFTYFFCPAVEKYCAQNNLTTKALLILDSAPCHPVNL…
Mammalia	Afrotheria	Orycteropus afer afer	CFNPBD1-oryafer	XP_007937436.1	544	CENP-B_N/HTH_Tnp_Tc5	DDE_1	DD32G		>XP_007937436.1 PREDICTED: CENPB DNA-binding domain-containing protein 1 [Orycteropus afer afer] MPGKRPLNAAIIPSAKRERKAITLDIKLEVLRRFEVGEKLSQIAKALGLAVSTVATIRDNKEKIKASSQVTTPLRASRLTRHRSAVMENMERLLSVWLEDQSQRNVPMSVSAIQEKAKSLFDDLQRQQGESSQTEKFSASKGWFVRFKERHCLPHFKVNSTSPGSNADTYPDVLKSLIEEGEYTSRQVFNVDETGLYWKRMPEGMFISVEEKAEPGFKSSKDRLMLLLGGNAAGDFKLKPLLVYRSEDPEALKGYSKPNLPVIWRSNKKAWATRAIFHEWFTYFFCPAVEKYCAQNNLTNKA…
Mammalia	Afrotheria	Trichechus manatus latirostris	CFNPBD1-trilat	NW_004443989.1:12733898-12735532	544	CENP-B_N/HTH_Tnp_Tc5	DDE_1	DD32G		>NW_004443989.1:12733898-12735532 Trichechus manatus latirostris isolate Lorelei unplaced genomic scaffold, TriManLat1.0 scaffold00053, whole genome shotgun sequence: 1635 to 4: Frame -1 544 aa MPGKRPLNSTVIRSAKRERKAITLDIKLEVLRRFEGGEKLSQIAKALGLAVSTVATIRDNKEKIKASSQIATPLRASRLTRHRSAVMENMERLLSMWLEDQRQRNVPLSVSIIQEKAKSLFDDLQHEQGESSQTEKFSASKGWFVRFKERHCLPHFKMNSTPPSSNVDTYPEVLKSIIKEGEYTPQQVFNVDETGLYWKRMPEGT…
Mammalia	Xenarthra	Dasypus novemcinctus
Mammalia	Dermoptera	Galeopterus variegatus	CENPBD1-galvar	XP_008561739.1	405	CENP-B_N/HTH_Tnp_Tc5	DDE_1	DD32G		>XP_008561739.1 PREDICTED: LOW QUALITY PROTEIN: CENPB DNA-binding domain-containing protein 1 [Galeopterus variegatus] MPGKRPPSATVSPSAIREQKAVTLDVKLEVLRRFEVGEKLSQIARALGLAVSTVATIRDNKEKIKASSRTAAPLRASRXTQHRSAAMETMEPLLSQVAQDQSQRNVPLSITIIREKVKSLFDDLQRGQGESSPTEKFSASKGWFVRVKERHHSPRFRMNSAPGSKKDVYSDSLKSIIEEGEYSLRMFFDVDETGLYWKRMPEGTFLSVEEKAELGFKSSKDRLMLLLGGNAAGDFKLKPLLVYHSETPRALKGYSKVKLPVIWLSNKKAWVTRSIFHEWF…
Mammalia	Primata	Aotus nancymaae
Mammalia	Primata	Callithrix jacchus
Mammalia	Primata	Carlito syrichta	CRNPBD1-carsyr	NW_007087033.1:319424-330857	385		DDE_1			>NW_007087033.1:319424-330857 Carlito syrichta isolate Samal-C Ts95f unplaced genomic scaffold, Tarsius_syrichta-2.0.1 Scaffold142937, whole genome shotgun sequence: 6155 to 5001: Frame -3 385 aa MNSGAPGNKNLYPEVLKIIIKEGEYTPQQVFNVDETGLYWKRMPEGTLISEEEKADPGFKSSKDRLMLLLGGNAAGDFKLKPLLVYHTETPKALQGYLKPNLPVIWRSSRMAWATRSIFHEWFTYFFYPAIEKYCAQNNLTNKALLILDSAPCHPVNLSDLSDNVRVEYLHDSTGDSFQPTGQGVASAFKAHYLRRTFEHILE…
Mammalia	Primata	Cebus capucinus
Mammalia	Primata	Cercocebus atys
Mammalia	Primata	Chlorocebus sabaeus
Mammalia	Primata	Colobus angolensis palliatus
Mammalia	Primata	Gorilla gorilla
Mammalia	Primata	Homo sapiens
Mammalia	Primata	Macaca fascicularis
Mammalia	Primata	Macaca mulatta
Mammalia	Primata	Macaca nemestrina
Mammalia	Primata	Mandrillus leucophaeus
Mammalia	Primata	Microcebus murinus
Mammalia	Primata	Nomascus leucogenys
Mammalia	Primata	Otolemur garnettii
Mammalia	Primata	Pan paniscus
Mammalia	Primata	Pan troglodytes
Mammalia	Primata	Papio anubis
Mammalia	Primata	Piliocolobus tephrosceles
Mammalia	Primata	Pongo abelii
Mammalia	Primata	Propithecus coquereli	CRNPBD1-procoq	NW_012151186.1:140557-152068	367		DDE_1			>NW_012151186.1:140557-152068 Propithecus coquereli isolate 6110/MARCELLA unplaced genomic scaffold, Pcoq_1.0 Scaffold531, whole genome shotgun sequence: 5472 to 6572: Frame 3 367 aa MNSTGPRNNKDQYPKVLKSIIEEGEYTPRQVFNVDETGLYWKRMPKGTFISKEEKAEPGFKSSKDRSMLLLGGNAAGDFRLKPLLVYHLETPKALKGFSKPNLPVIWCSNKKAWATRSIFHDWFTYFFCPAKENYCAQNHLTNKALLILDNAPCHLVNLSDLSDNGRVEYLHDSIADSIQPMGQGVACTFKAHYLKRTSEHILEATDGEDIAMIRE…
Mammalia	Primata	Rhinopithecus biet
Mammalia	Primata	Rhinopithecus roxellana
Mammalia	Primata	Saimiri boliviensis boliviensis
Mammalia	Primata	Theropithecus gelada
Mammalia	Scandentia	Tupaia chinensis
Mammalia	Rodentia	Castor canadensis
Mammalia	Rodentia	Cavia porcellus	CONPBD1-cavporc	XP_004999543.1	375	CENP-B_N/HTH_Tnp_Tc5				>XP_004999543.1 CENPB DNA-binding domain-containing protein 1 [Cavia porcellus] MTPPCTKATAKVTSKRPRRVIDLETKLKLIQDYEGGKPVMVIARQSGMSHSTIATILKNRKKVTEALRGSASLKATRLTKIREGPISDMEKLLMTWIEDQTRQRVHLSTMMITAKAKSLFAMLKEKAGPGYNVEFSASSGWLKRFKNRYSLQDTKVGANVSKERMPSTWKKTLRRFVHDFRGLEAEEEEVAQVNKAMAEVVTSSFPLAADEDTSEELMEMAPKELAHEELLGQGYKVKEEAREMKSKGEDRETAPRRFTVTGLAEAFSDLNRLLKKFQSMDPNPERFSSVERGVRGALSAYEQIYDAKRKQKSRDRVLN…
Mammalia	Rodentia	Chinchilla lanigera
Mammalia	Rodentia	Cricetulus griseus
Mammalia	Rodentia	Dipodomys ordii
Mammalia	Rodentia	Fukomys damarensis
Mammalia	Rodentia	Heterocephalus glaber
Mammalia	Rodentia	Ictidomys tridecemlineatus
Mammalia	Rodentia	Jaculus jaculus
Mammalia	Rodentia	Marmota flaviventris
Mammalia	Rodentia	Marmota marmota marmota
Mammalia	Rodentia	Meriones unguiculatus
Mammalia	Rodentia	Mesocricetus auratus
Mammalia	Rodentia	Microtus ochrogaster
Mammalia	Rodentia	Mus caroli
Mammalia	Rodentia	Mus musculus
Mammalia	Rodentia	Mus pahari
Mammalia	Rodentia	Nannospalax galili
Mammalia	Rodentia	Octodon degus
Mammalia	Rodentia	Peromyscus maniculatus bairdii
Mammalia	Rodentia	Rattus norvegicus
Mammalia	Rodentia	Urocitellus parryii
Mammalia	Lagomorpha	Ochotona princeps
Mammalia	Lagomorpha	Oryctolagus cuniculus
Mammalia	Insectivora	Condylura cristata	CNNPBD1-concri	XP_012578296.1	338					>XP_012578296.1 PREDICTED: LOW QUALITY PROTEIN: CENPB DNA-binding domain-containing protein 1 [Condylura cristata] MGPPEPPSLPALNRLRTRSIATKRTPGRDPPLGHLQGRLCGPPWLWPHAVPVATAVRHRPATGGLGPGGGPPGRTVSAPGVRRLQSQPPAPGSGLARPRPPRRVSSPSHGPPGCAPRLRWRRTLRRQRCGGKGPDATAPRSAERERKAVALDLKPEVLRRIDVGEQLSQHAAATRDHGVKVKASSPAAAPSGASRPTRHRSAXMESVERLSHGWPETRAGEPCVSVTAVQEKARSLTADSEQGESSQAERFSASKGWFVRCKERRFAPLRDEQLGRQHEHRHGC…
Mammalia	Insectivora	Erinaceus europaeus
Mammalia	Insectivora	Sorex araneus
Mammalia	Chiroptera	Desmodus rotundus
Mammalia	Chiroptera	Eptesicus fuscus	CHNPBD1-eptfus	XP_027999164.1	540	CENP-B_N/HTH_Tnp_Tc5	DDE_1	DD32G		>XP_027999164.1 CENPB DNA-binding domain-containing protein 1 [Eptesicus fuscus] MPGKRPLKVIPNAKRERKAITLDVKLEVLRRFEVGEKLSQIAKALDLAVSTVATIRDNKEKIKLSSQIATPLRASRLTRHRSAVMETMERLLRVWLEDQSQRNMPLSVAMIQEKAKSLFDDLQRAQGESSQKETFSASKGWFVRFKERHCLPHFKMNCTASSNKDTYLEVLKSIIEEGEYTPQQVFNVDEIGLYWKRMPEGTFISVEEKAQPGFKSSKDRLMLLLGGNAAGDFKLKPLLVYHSENPRALKGYSKPNLPVIWRSNKKAWATRSIFHEWFTYFFCPAVEKYCAKNNLSNKALLILDSAPCHPVNLNDLSD…
Mammalia	Chiroptera	Hipposideros armiger	CHNPBD1-hiparm	NW_017731354.1:27038-38654	539	CENP-B_N/HTH_Tnp_Tc5	DDE_1			>NW_017731354.1:27038-38654 Hipposideros armiger isolate ML-2016 unplaced genomic scaffold, ASM189008v1, whole genome shotgun sequence: 5001 to 6617: Frame 3 539 aa MPGKSRLNATVTLRAKRERKAITLDIKLEVLRRFEEGEKLSQIAKALGLAVSTVATIRDNKEKIKASSQIATPLRASQLTRHRSAVMETMERLLHVWLEDQSQRNMPLSVTIIQEKAKSLFDDLQREQDGSSQKEKFSASKGWFVRFKERHSLPHFKMNSTAPGNKDAYPEVLKSIIEEGEYTPQQVFNVDETGLYWKRMPEGTFISVEEKAEPGFKSSKDRLMLLLGGNAAGD…
Mammalia	Chiroptera	Miniopterus natalensis	CHNPBD1-minnat	XP_016067757.1	353		DDE_1			>XP_016067757.1 PREDICTED: CENPB DNA-binding domain-containing protein 1 [Miniopterus natalensis] MIKKTWEGVRGGCAVTRVGRSPAHHGATAARVAGRPEPAKHAPSVTTAQGKAKSLFDDLQREQGESSQKEKFNASQGWCVRCRERRRLPHFKRNTVPGSKDAYPEVLKCIIEEGEYTPQQVFNVDETGLYWKRMPEGTFISVEEKAEPGFTLSKDRLMLLLGANAAGDFKLKPLLVYHSENPKALKGYSKPNLPVIWRSNKKAWATRSIFHEWFTYFFCPAIEKYCAQNNLTNKALLILGSAPCHPVNLSDLSDNVRVEYLHDSTADSSQPMGQGVASTFKAHYLRRTFEHMLEATDGEDT…
Mammalia	Chiroptera	Myotis brandtii	CHNPBD1-myobra	XP_014391086.1	540	CENP-B_N/HTH_Tnp_Tc5	DDE_1	DD32S		>XP_014391086.1 PREDICTED: LOW QUALITY PROTEIN: CENPB DNA-binding domain-containing protein 1 [Myotis brandtii] MPGKRPPKVVPNAKRERKAIPLDIKLEVLRRFEVGEKLSQIAKALDLAVSTVATIRDSKEKITVSSQVATPSRASRLTRHRSAAMETLERRLRLWLEDQSQGTCRXVLPRSRRRKAKSLFDDLQRGLGERSQKETFSASKGWFVRFKERHRLPHFKMNSIASSNQDTYREALKSIMEDGEYTPQQVFNVDEIGLYWKRMPEGTFISVEEQAQPGFQSSKDRLMLLLGGNAAGDFKLKPLLVYHSENPRALKGYSKPKLPVIWRSNRKAWATRSIFHEWFTYFFCPAV…
Mammalia	Chiroptera	Myotis davidii
Mammalia	Chiroptera	Myotis lucifugus	CHNPBD1-myoluc	XP_014303684.1	371	HTH_Tnp_Tc5	DDE_1	DD32G		>XP_014303684.1 LOW QUALITY PROTEIN: CENPB DNA-binding domain-containing protein 1 [Myotis lucifugus] MNSLLLGRRAGQAVVTHVPGEAPLRLRQRVPFRKPCPRAGCTGLSPRGLLWFPYILEANMPGKRPPKVVPNAKRERKAIPLDIKLXVLRRFEVGEKLSQIAKALDLAVSTVATIRDNKEKITVSSQVATPSRASRLTRHRSAAMETVERRLRLWLEDQSQXNLPPSVAMIQEKAKSLFDALQRGLGESSQKETFSASKGWFVRFKERHRLPHFKMNGTASSNQDTYREALKSIMEDGEYTPQQVFNVDEIGLYWKRMPEGTFISVEEKAQPGFQSSKDRLMLLLGGNAAGDFELKPL…
Mammalia	Chiroptera	Pteropus alecto	CHNPBD1-pteale	XP_006923495.1	542	CENP-B_N/HTH_Tnp_Tc5	DDE_1	DD32G		>XP_006923495.1 CENPB DNA-binding domain-containing protein 1 [Pteropus alecto] MPAKRPLNATVISSAKRERKAITLDIKLEVLRRFEVGEKLSQIAKALGLAVSTVATIRDNKEKIKASSQIATPLRASRLTRHRSAVMETMERLLHVWLEDQSQRNMPLSVTIIQEKAKSLFDDLQREHGESSQKEKFSASKGWFVRFKERHCLPHFKIDSIAPGNKDTYPEVLKSIIEEGEYTPQQVFNVDETGLYWKRMPERTFISVEEKAEPGFKSSRDRLMLLLGGNAAGDFKLKPLLVYHSENPTALKGYSKPNLPVIWRSNKKAWVTRSIFHEWFTSFFCPAVEKYCAQNNLTNRALLILDSAPCHPANLSDLS…
Mammalia	Chiroptera	Pteropus vampyrus	CHNPBD1-ptevam	XP_011377427.1	542	CENP-B_N/HTH_Tnp_Tc5	DDE_1	DD32G		>XP_011377427.1 CENPB DNA-binding domain-containing protein 1 isoform X1 [Pteropus vampyrus] MPAKRPLNATVISSAKRERKAITLDIKLEVLRRFEVGEKLSQIAKALGLAVSTVATIRDNKEKIKASSQIATPLRASRLTRHRSAVMETMERLLHVWLEDQSQRNMPLSVTIIQEKAKSLFDDLQREQGESSQKEKFSASKGWFVRFKERHCLPHFKIDSIAPGNKDTYPEVLKSIIEEGEYTPQQVFNVDETGLYWKRMPERTFISVEEKAEPGFKSSRDRLMLLLGGNAAGDFKLKPLLVYHSENPTALKGYSKPNLPVIWRSNKKAWVTRSIFHEWFTSFFCPAVEKYCAQNNLTNRALLILD…
Mammalia	Chiroptera	Rousettus aegyptiacus	CHNPBD1-rouaeg	XP_015984443.1	542	CENP-B_N/HTH_Tnp_Tc5	DDE_1	DD32G		>XP_015984443.1 PREDICTED: CENPB DNA-binding domain-containing protein 1 [Rousettus aegyptiacus] MPAKRPLNATVISSAKRERKAITLDIKLEVLRRFEVGEKLSQIAKALGLAVSTVATIRDNKEKIKASSQIATPLRASRLTRHRSAVMETMERLLHVWLEDQSQRNVPLSVTIIQEKAKSLFDDLQREQGESSPKEKFSASKGWFVRFKERHCLPHFKMDSIGPGNKDTYPEVLKGIIEEGEYTPQQVFNVDETRLYWKRMPERTFLSVEEKAEPGFKSSKDRLMLLLGGNAAGDFKLKPLLVYHSENPRALKGFSKPNLPVIWRSNKKAWATRSIFQEWFTYFFCPAIEKYCAQNNLTNRAL…
Mammalia	Cetartiodactyla	Balaenoptera acutorostrata scammoni	CENPBD1-balsca	XP_007172611.1	544	CENP-B_N/HTH_Tnp_Tc5	DDE_1	DD32G		>XP_007172611.1 CENPB DNA-binding domain-containing protein 1 [Balaenoptera acutorostrata scammoni] MPGKRPRNATAIPSAKRERKAITLDVKLEVLRRFEVGEKLSQVAKALGLAVSTVATIRDNKEKIKASSQIATPLRASRLTRHRSAVMETMERLLRVWLEDQSQRNVPLSVAVIQEKAKSLFDDLQREQGESSQTAKFSASKGWFVRFKERHCLPHFKMNSTAPGKEDVYPEVLKSIIQEGEYTPQQVFNVDETGLYWKRMPERTFISVEEKAEPGFKSSKDRLMLLLGGNAAGDFKLKPLLVYHSENPKALEGYSKPNLPVIWRSNKKAWATRSIFHEWFTYFFCPAIEKYCAQNNLTN…
Mammalia	Cetartiodactyla	Bison bison bison	CENPBD1-bisbis	XP_010842225.1	543	CENP-B_N/HTH_Tnp_Tc5	DDE_1	DD32G		>XP_010842225.1 PREDICTED: CENPB DNA-binding domain-containing protein 1 [Bison bison bison] MPGKRSLNAAVIRSAKRERKAITLDVKLEVLRRFEVGEKLSQIAKALGLAASTVATIRDNKDKIKASSQIATPLRASRLTRRRSAVMETMERLLCVWLEDQSQRNVPLSVTVIQKKAKSLFDDLQREQGESSQTEKFTASKGWFVRFKERHCLPHFKMNISAPAKKDEYPEILKSIIQEGEYTPQQVFNVDETGLYWKRMPERTFLSVEERAEPGFKSSKDRLMLLLGGNAAGDFKLKPLLVYHSENPKALKGYSKPNLPVIWRSSRKAWATRSIFHEWFTYFFCPAIEKYCAQNNLTNKALLILD…
Mammalia	Cetartiodactyla	Bos indicus	CENPBD1-bosind	XP_019835089.1	543	CENP-B_N/HTH_Tnp_Tc5	DDE_1	DD32G		>XP_019835089.1 PREDICTED: CENPB DNA-binding domain-containing protein 1 [Bos indicus] MPGKRSLNAAVIRSAKRERKAITLDVKLEVLRRFEVGEKLSQIAKALGLAASTVATIRDNKDKIKASSQIATPLRASRLTRRRSAVMETMERLLCVWLEDZSQRNVPLSVTVIQKKAKSLFDDLQREQGESSQTEKFTASKGWFVRFKERHCLPHFKMNISAPAKKDEYPEILKSIIQEGEYTPQQVFNVDETGLYWKRMPERMFLSVEERAEPGFKSSKDRLMLLLGGNAAGDFKLKPLLVYHSENPKALKGYSKPNLPVIWRSSRKAWATRSIFHEWFTYFFCPAIEKYCAQNNLTNKALLILDKAPCHP…
Mammalia	Cetartiodactyla	Bos mutus	CENPBD1-bosmut	XP_005892488.1	543	CENP-B_N/HTH_Tnp_Tc5	DDE_1	DD32G		>XP_005892488.1 PREDICTED: CENPB DNA-binding domain-containing protein 1 [Bos mutus] MPGKRSLNAAVIRSAKRERKAITLDVKLEVLRRFEVGEKLSQIAKALGLAASTVATIRDNKEKIKASSQIATPLRASRLTRRRSAVMETMERLLCVWLEDQSQRNVALSVTVIQKKAKSLFDDLQREQGESSQTEKFTASKGWFVRFKERHCLPHFKMNISAPAKKDEYPEILKSIIQEGEYTPQQVFNVDETGLYWKRMPERTFLSVEERAEPGFKSSKDRLMLLLGGNAAGDFKLKPLLVYHSENPKALKGYSKPNLPVIWRSSRKAWATRSIFREWFTYFFCPAIEKYCAQNNLTNKALLILDKAPCHPVN…
Mammalia	Cetartiodactyla	Bos taurus	CENPBD1-bostau	XP_005218846.1	543	CENP-B_N/HTH_Tnp_Tc5	DDE_1	DD32G		>XP_005218846.1 CENPB DNA-binding domain-containing protein 1 [Bos taurus] MTGKRSLNAAVIRSAKRERKAITLDVKLEVLRRFEVGEKLSQIAKALGLAASTVATIRDNKDKIKASSQIATPLRASRLTRRRSAVMETMERLLCVWLEDESQRNVPLSVTVIQKKAKSLFDDLQREQGESSQTEKFTASKGWFVRFKERHCLPHFKMNISAPAKKDEYPEILKSIIQEGEYTPQQVFNVDETGLYWKRMPERMFLSVEERAEPGFKSSKDRLMLLLGGNAAGDFKLKPLLVYHSENPKALKGYSKPNLPVIWRSSRKAWATRSIFHEWFTYFFCPAIEKYCAQNNLTNKALLILDKAPCHPVNLNDLSDTVRV…
Mammalia	Cetartiodactyla	Bubalus bubalis	CENPBD1-bubbub	XP_006062849.1	543	CENP-B_N/HTH_Tnp_Tc5	DDE_1	DD32G		>XP_006062849.1 CENPB DNA-binding domain-containing protein 1 [Bubalus bubalis] MPGKRSLNAAVLRSAKRERKAITLDVKLEVLRRFEVGEKLSQIAKALGLAASTVATIRDNKDKIKASSQIATPLRASRLTRHRSAVMETMERLLCVWLEDQSQRNVPLSVTVIQKKAKSLFDDLQREQGESSQTEKFTASKGWFVRFKERHCLPHFKMNISAPAKEDEYPEILKSIIQEGEYTPQQVFNVDETGLYWKRMPERTFLSVEERAEPGFKSSKDRLMLLLGGNAAGDFKLKPLLVYHSENPKALKGYSKPNLPVIWRSSRKAWATRSIFHEWFTYFFCPAIEKYCAQNNLTNKALLILDKAPCHPVNLNDLS…
Mammalia	Cetartiodactyla	Camelus bactrianus	CENPBD1-cambac	XP_010968294.1	543	CENP-B_N/HTH_Tnp_Tc5	DDE_1	DD32G		>XP_010968294.1 PREDICTED: CENPB DNA-binding domain-containing protein 1 [Camelus bactrianus] MPRKRPLNAMVIPSAKRERKAITLDMKLEVLRRFEVGEKLSQIAKTLGLAVSTVATIRDNKEKIKVSSQIATPLRASRLTRHRSAVMETMERLLRVWLEDQSQRNVPVSVAVIQEKAKSLFDDLQREQGESSQTEKFSASKGWFVRFKERHCLPHFKTNSTATGNKDIYPEILKSIIREGEYTPQQVFNVDETGLYWKRMPEGTFLSVEEKAEPGFKSCRERLMLLLGGNAAGDFKLKPLLVYHSENPKALKGYSKPNLPVIWRSNKKAWATRSIFHEWFTYFFCPAVEKYCAQNNLTNKALLIL…
Mammalia	Cetartiodactyla	Camelus dromedarius	CENPBD1-camdro	XP_010998271.1	543	CENP-B_N/HTH_Tnp_Tc5	DDE_1	DD32G		>XP_010998271.1 PREDICTED: CENPB DNA-binding domain-containing protein 1 [Camelus dromedarius] MPRKRPLNAMVIPSAKRERKAITLDMKLEVLRRFEVGEKLSQIAKTLGLAVSTVATIRDNKEKIKVSSQIATPLRASRLTRHRSAVMETMERLLRVWLEDQSQRNVPVSVAVIQEKAKSLFDDLQREQGESSQTEKFSASKGWFVRFKERHCLPHFKTNSTATGNKDIYPEILKSIIREGEYTPQQVFNVDETGLYWKRMPEGTFLSVEDKAEPGFKSCRERLMLLLGGNAAGDFKLKPLLVYHSENPKALKGYSKPNLPVIWRSNKKAWATRSIFHEWFMYFFCPAVEKYCAQNNLTNKALLI…
Mammalia	Cetartiodactyla	Camelus ferus	CENPBD1-camfer	XP_006173803.1	543	CENP-B_N/HTH_Tnp_Tc5	DDE_1	DD32G		>XP_006173803.1 PREDICTED: CENPB DNA-binding domain-containing protein 1 [Camelus ferus] MPRKRPLNAMVIPSAKRERKAITLDMKLEVLRRFEVGEKLSQIAKTLGLAVSTVATIRDNKEKIKVSSQIATPLRASRLTRHRSAVMETMERLLRVWLEDQSQRNVPVSVAVIQEKAKSLFDDLQREQGESSQTEKFSASKGWFVRFKERHCLPHFKTNSTATGNKDIYPEILKSIIREGEYTPQQVFNVDETGLYWKRMPEGTFLSVEEKAEPGFKSCRERLMLLLGGNAAGDFKLKPLLVYHSENPKALKGYSKPNLPVIWRSNKKAWATRSIFHEWFTYFFCPAVEKYCAQNNLTNKALLILDSAPC…
Mammalia	Cetartiodactyla	Capra hircus	CENPBD1-caphir	XP_005691997.1	543	CENP-B_N/HTH_Tnp_Tc5	DDE_1	DD32G		>XP_005691997.1 PREDICTED: CENPB DNA-binding domain-containing protein 1 [Capra hircus] MPGKRSLNAAVIRSAKRERKAITLDVKLEVLRRFEVGEKLSQIAKALGLAASTVATIRDNKDKIKASSQIATPLRASGLTRHRSAVMETMERLLRLWLEDQSQRNVPLSVTVIQKKAKSLFDDLQREQGESSQTEKFTASKGWFVRFKERHCLPHFKMNIAAPAKEDEYPEILKSIIQEGEYTPQQVFNVDETGLYWKRLPERTFLSVEERAQPGFKSSKDRLMLLLGGNAAGDFKLKPLLVYHSENPKALKGYSKPNLPVIWRSSRKAWATRSIFQEWFTYFFCPAIEKYCAQNNLTNKALLILDKAPCH…
Mammalia	Cetartiodactyla	Delphinapterus leucas	CENPBD1-delleu	XP_022438559.1	543	CENP-B_N/HTH_Tnp_Tc5	DDE_1	DD32G		>XP_022438559.1 CENPB DNA-binding domain-containing protein 1 [Delphinapterus leucas] MPGKRPRNATAIPSAKRERKAITLDVKLEVLRRFEVGEKLSQVAKALGLAVSTVATIRDNKEKIKASSQIATPLRASRLTRHRSAVMETMERLLRVWLEDQSQRNVPLSVTVIQEKAKSLFDDLQREQGERSQTAKFSASKGWFVRFKERHCLPHFKMSSAAPGKEDVYPEILKSIIQEGEYTPQQVFNVDETGLYWKRMPERTFISVEEKAEPGFKSSKDRLMLLLGGNAAGDFKLKPLLVYHSENPKALEGYSKPNLPVIWRSNKKAWATRSIFHEWFTYFFCPAIEKYCAQNNLTNKALLILDNAPCHPV…
Mammalia	Cetartiodactyla	Lagenorhynchus obliquidens	CENPBD1-lagobl	XP_026974672.1	543	CENP-B_N/HTH_Tnp_Tc5	DDE_1	DD32G		>XP_026974672.1 CENPB DNA-binding domain-containing protein 1 [Lagenorhynchus obliquidens] MPGKRPRNATAIPSAKRERKAITLDVKLEVLRRFEVGEKLSQVAKALGLAVSTVATIRDNKEKIKASSQIATPLRASRLTRHRSAVMETMERLLHVWLEDQSQRNVPLSVTVIQEKAKSLFDDLQREQGESSQTAKFSASKGWFVRFKERHCLPHFKMSSAAPGKEDVYPEILKSIIQEGEYTPQQVFNVDETGLYWKRMPERTFISVEEKAEPGFKSSKDRLMLLLGGNAAGDFKLKPLLVYHSENPKALEGYSKPNLPVIWRSNKKAWATRSIFHEWFTYFFCPAIEKYCAQNNLTNKALLILDNA…
Mammalia	Cetartiodactyla	Lipotes vexillifer	CENPBD1-lipvex	NW_006796283.1:4321834-4333456	543	CENP-B_N/HTH_Tnp_Tc5	DDE_1	DD32G		>NW_006796283.1:4321834-4333456 Lipotes vexillifer unplaced genomic scaffold, Lipotes_vexillifer_v1 scaffold23, whole genome shotgun sequence: 6623 to 4995: Frame -3 543 aa MPGKRPRNVTDIPSAKRERKAITLDVKLEVLRRFEVGEKLSQVAKALGLAVSTVATIRDNKEKIKASSQIATPLRASRLTRHRSAVMETMERLLRVWLEDQSQRNVPLSVTVIQEKAKSLFDDLQREQGESSQTAKFSASKGWFVRFKERHCLPHFKMSSTAPGKEDVYPEILKSIIQEGEYTPQQVFNVDETGLYWKRMPERTFISVEEKAEPGFKSSKDRLMLL…
Mammalia	Cetartiodactyla	Neophocaena asiaeorientalis asiaeorientalis	CENPBD1-neoasi	XP_024591404.1	544	CENP-B_N/HTH_Tnp_Tc5	DDE_1	DD32G		>XP_024591404.1 CENPB DNA-binding domain-containing protein 1 [Neophocaena asiaeorientalis asiaeorientalis] MPGKRPRNATAIPRAKRERKAITLDVKLEVLRRFEVGEKLSQVAKALGLAVSTVATIRDNKEKIKASSQIATPLRASRLTRHRSAVMETMERLLRVWLEDQSQRNVPLSVTVIQEKAKSLFDDLQREQGERSQTAKFSASKGWFVRFKERHCLPHFKMSSAAPGKEDVYPEILKSIIQEGEYTPQQVFNVDETGLYWKRMPERTFISVEEKAEPGFKSSKDRLMLLLGGNAAGDFKLKPLLVYHSENPKALEGYSKPNLPVIWRSNKKAWATRSIFHEWFTYFFCPAIEKY…
Mammalia	Cetartiodactyla	Odocoileus virginianus texanus
Mammalia	Cetartiodactyla	Orcinus orca	CENPBD1-orcorc	XP_004280176.1	543	CENP-B_N/HTH_Tnp_Tc5	DDE_1	DD32G		>XP_004280176.1 PREDICTED: CENPB DNA-binding domain-containing protein 1 [Orcinus orca] MPGKRPRNATAIPSAKRERKAITLDVKLEVLRRFEVGEKLSQVAKALGLAVSTVATIRDNKEKIKASSQIATPLRASRLTRHRSAVMETMERLLHVWLEDQSQRNVPLSVTVIQEKAKSLFDDLQREQGESSQTAKFSASKGWFVRFKERHCLPHFKMSSAAPGKEDVYPEILKSIIQEGEYTPQQVFNVDETGLYWKRMPERTFISVEEKAEPGFKSSKDRLMLLLGGNAAGDFKLKPLLVYHSENPKALEGYSKPNLPVIWRSNKKAWATRSIFHEWFTYFFCPAIEKYCAQNNLTNKALLILDNAPCH…
Mammalia	Cetartiodactyla	Ovis aries	CENPBD1-oviari	XP_014955904.1	543	CENP-B_N/HTH_Tnp_Tc5	DDE_1	DD32G		>XP_014955904.1 CENPB DNA-binding domain-containing protein 1 [Ovis aries] MPGKRSLNAAVIRSAKRERKAITLDVKLEVLRRFEVGEKLSQIAKALGLATSTVATIRDNKDKIKASSQIATPLRASRLTRHRSAVTETMERLLRLWLEDQSQRNVPLSVTVIQKKAKSLFDDLQREQGESSQTEKFTASKGWFVRFKERHCLPHFKMNIAAPAKEDEYPEILKSIIQEGEYTPQQVFNVDETGLYWKRLPERTFLSVEERAQPGFKSSKDRLMLLLGGNAAGDFKLKPLLVYHSENPKALKGYSKPNLPVIWRSSRKAWATRSIFHEWFTYFFCPAIEKYCAQNNLTNKALLILDKAPCHPVNLSDLSNNVRV…
Mammalia	Cetartiodactyla	Pantholops hodgsonii	CENPBD1-panhod	NW_005805521.1:1397323-1408945	543	CENP-B_N/HTH_Tnp_Tc5	DDE_1	DD32G		>NW_005805521.1:1397323-1408945 Pantholops hodgsonii unplaced genomic scaffold, PHO1.0 Scaffold1154, whole genome shotgun sequence: 6623 to 4995: Frame -3 543 aa MPGKRSLNAAVIRSAKRERKAITLDVKLEVLRRFEVGEKLSQIAKALGLAASTVATIRDNKDKIKASSQIATPLRASRLTCHRSAVMETMERLLHLWLEDQSQRNVPLSVTVIQKKAKSLFDDLQREQGESSETEKFTASKGWFVRFKERHCLPHFKMNIAAPAKGDEYPEILKSIIQEGEYTPQQVFNVDETGLYWKRLPERTFLSVEERAQPGFKSSKDRLMLLLGGNAAGDFKL…
Mammalia	Cetartiodactyla	Physeter catodon	CENPBD1-phycat	XP_007125547.1	542	CENP-B_N/HTH_Tnp_Tc5	DDE_1	DD32G		>XP_007125547.1 CENPB DNA-binding domain-containing protein 1 [Physeter catodon] MPGKRPRNATAIPSARRERKAITLDVKLEVLRRFEVGEKLSQVAKALGLAVSTVATIRDNKEKIKASSQIATPLRASRLTRHRSAVMETMERLLRVWLEDQSQRNVPLSVTVIQEKAKSLFDDLQREQGEGSQTAKFSASKGWFVRFKERHCLPHFKMSSTAPGKEDVYPEILKSIIQEGEYTPQQVFNVDETGLYWKRMPERTFISIEEKAEPGFKSSKDRLMLLLGGNAAGDFKLKPLLVYHSESPKALEGYSKPNLPVIWRSNKKAWATRSIFHEWFTYFFCPAIEKYCAQNNLANKALLILDSAPCHPVNLSDL…
Mammalia	Cetartiodactyla	Sus scrofa	CENPBD1-susscr	XP_020952691.1	429	CENP-B_N/HTH_Tnp_Tc5	DDE_1	DD32G		>XP_020952691.1 LOW QUALITY PROTEIN: CENPB DNA-binding domain-containing protein 1 [Sus scrofa] MPGKRPLSAAALPGSAKRERKAIALDIKLEVLRRFEMGEKLSQIAKALGLAVSTVATIRDNKEKIKASSQIATPLRASRLTRHRNALMETMERLLRVWLEDHGQRNVALSVSVIQEKAKSLFDDLQREQGASSQTETFSASKGWFVRFRGRHCWPHLKMPSTAPGKEDPYPEVLKSIIQEGEYTPQQVFNVDETGLYWKRMPEGTRLSLEEKTERWVVPSRDRLMLLLGGNAAGDFKLKPLLVYRSENPRALKGYSKPNLPVIWRSNKKAWATRSIFHEWFTCFFCPAVEKHCAQNNLASKAL…
Mammalia	Cetartiodactyla	Tursiops truncatus	CENPBD1-turtru	XP_004318638.1	543	CENP-B_N/HTH_Tnp_Tc5	DDE_1	DD32G		>XP_004318638.1 PREDICTED: CENPB DNA-binding domain-containing protein 1 [Tursiops truncatus] MPGKRPRNATAIPSAKRERKAITLDVKLEVLRRFEVGEKLSQVAKALGLAVSTVATIRDNKEKIKASSQIATPLRASRLTRHRSAVMETMERLLHVWLEDQSQRNVPLSVTIIQEKAKSLFDDLQREQGESSQTAKFSASKGWFVRFKERHCLPHFKMSSAAPGKEDVYPEILKSIIQEGEYTPQQVFNVDETGLYWKRMPERTFISVEEKAEPGFKSSKDRLMLLLGGNAAGDFKLKPLLVYHSENPRALEGYSKPNLPVIWRSNKKAWATRSIFHEWFTYFFCPAIEKYCAQNNLTNKALLIL…
Mammalia	Cetartiodactyla	Vicugna pacos	CENPBD1-vicpac	NW_005882855.1:97960-109579	543	CENP-B_N/HTH_Tnp_Tc5	DDE_1	DD32G		>NW_005882855.1:97960-109579 Vicugna pacos isolate Carlotta (AHFN-0088) unplaced genomic scaffold, Vicugna_pacos-2.0.1 Scaffold153, whole genome shotgun sequence: 5001 to 6629: Frame 3 543 aa MPRKRPLNAMVTPSAKRERKAITLDIKLEVLRRFEVGEKLSQIAKTLGLAVSTVATIRDNKEKIKASSQIATPLRASRLTRHRSAIMETMERLLRVWLEDQSQRNVPVSVAVIQEKAKSLFDDLQREQGESSQTEKFSASKGWFVRFKERHCLPHFKTNLTAAGNKDIYPEILKSIIQEGEYTPQQVFNVDETGLYWKRMPEGTFLS…
Mammalia	Perissodactyla	Ceratotherium simum simum
Mammalia	Perissodactyla	Equus asinus	CENPBD1-equasi	XP_014692009.1	542	CENP-B_N/HTH_Tnp_Tc5	DDE_1	DD32G		>XP_014692009.1 PREDICTED: CENPB DNA-binding domain-containing protein 1 [Equus asinus] MPGKRRLSAAVIPSAKRERKAITLDVKLQVLRRFEAGEKLSEIAKALGLAVSTVATIRDNKEKIKASSRVATPLRASRLTRHRSAVMETMERLLHVWLEDQTQRNVPLSVTIIQEKAKSLFDDLQRQKGESSRTETFSASKGWFVRFKERHCLPHFKMNSTAPGHKDGYPEVLKSIIQEGEYTPQQVFNVDETGLYWKRMPEGTFISMEEKAEPGFKSSKDRLMLLLGGNAAGDFKLKPLLVYHSENPKALKGYSKPNLPVIWRSNRKAWATRSIFHEWFTYFFCPAVEKYCAQNNLTNKALLILDNAPCH…
Mammalia	Perissodactyla	Equus caballus	CENPBD1-equcab	XP_005608571.1	542	CENP-B_N/HTH_Tnp_Tc5	DDE_1	DD32S		>XP_005608571.1 CENPB DNA-binding domain-containing protein 1 [Equus caballus] MPGKRRLSAAVIPSAKRERKAITLDVKLQVLRRFEAGEKLSEIAKALGLAVSTVATIRDNKEKIKASSRVATPLRASRLTRHRSAVMETMERLLHVWLEDQTQRNVPLSVTIIQEKAKSLFDDLQRQKGESSRTETFSASKGWFVRFKERHCLPHFKMNGTAPGHKDGYPEVLKSIIQEGEYTPQQVFNVDETGLYWKRMPEGTFISMEEKAEPGFKSSKDRLMLLLGGNAAGDFKLKPLLVYHSENPKALKGYSKPNLPVIWRSNRKAWATRSIFHEWFTYFFCPAVEKYCAQNNLTNKALLILDNAPCHPVNLSDLSD…
Mammalia	Perissodactyla	Equus przewalskii	CENPBD1-equprz	XP_008542760.1	542	CENP-B_N/HTH_Tnp_Tc5	DDE_1	DD32S		>XP_008542760.1 PREDICTED: CENPB DNA-binding domain-containing protein 1 [Equus przewalskii] MPGKRRLSAAVIPSAKRERKAITLDVKLQVLRRFEAGEKLSEIAKALGLAVSTVATIRDNKEKIKASSRVATPLRASRLTRHRSAVMETMERLLHVWLEDQTQRNVPLSVTIIQEKAKSLFDDLQRQKGESSRTETFSASKGWFVRFKERHCLPHFKMNGTAPGHKDGYPEVLKSIIQEGEYTPQQVFNVDETGLYWKRMPEGTFISMEEKAEPGFKSSKDRLMLLLGGNAAGDFKLKPLLVYHSENPKALKGYSKPNLPVIWRSNRKAWATRSIFHEWFTYFFCPAVEKYCAQNNLTNKALLILD…
Mammalia	Pholidota	Manis javanica
Mammalia	Carnivora	Acinonyx jubatus	CANPBD1-acijub	XP_014942928.1	541	CENP-B_N/HTH_Tnp_Tc5	DDE_1	DD32G		>XP_014942928.1 CENPB DNA-binding domain-containing protein 1 [Acinonyx jubatus] MPGKRSLNASAIPSAKRERKAITLDIKLEVLRRFEVGEKLSQIAKALGLAVSTVATIRDNKEKIKANSQIATPLRASRLTRHRSAVMETMERLLHVWLEDQSQRNVPLSVTIIQEKAKSLFDDLQRERGASSQTEKFTASKGWFVRFKERHCLPHFKINSTAPGNKDIYPEALRSIIEEGEYTPQQVFNVDETGLYWKRMPEGTFISVEEKAEPGFKSSRDRLMLLLGGNAAGDFKLKPLLVYHLENPKALKGYSKPNLPVIWRSNKKAWATRSIFQEWFTYFFCPAVERYCAQNNLTHKALLILDNAPCHPVNLSDL…
Mammalia	Carnivora	Ailuropoda melanoleuca	CANPBD1-ailmel	XP_019663151.1	542	CENP-B_N/HTH_Tnp_Tc5	DDE_1	DD32G		>XP_019663151.1 PREDICTED: CENPB DNA-binding domain-containing protein 1 [Ailuropoda melanoleuca] MPGKRPLNAAVIPSAKRERKAITLDIKLEVLRRFEVGEKLSQIAKALGLAVSTVATIRDNKEKIKANSQIATPLRASRLTRHRSAVMETMERLLHVWLEDQSQRNVPLSVTIIQEKAKSLFDDLQRERGGSSQTEKFSASKGWFVRFKERHCLPHFKMNSTAPGNKDVYLEALRSIIEEGKYTPQQVFNVDETGLYWKRMPEGMFISVEEKAEPGFKSSKDRLMLLLGGNAAGDFKLKPLLVYHLENPKSLKGYSKPNLPVIWRSNKKAWATRSIFQEWFIYFFCPAVEKYCAQNHLTNRA…
Mammalia	Carnivora	Callorhinus ursinus	CANPBD1-calurs	XP_025716162.1	542	CENP-B_N/HTH_Tnp_Tc5	DDE_1	DD32G		>XP_025716162.1 CENPB DNA-binding domain-containing protein 1 [Callorhinus ursinus] MPGKRSLNVAVFPSAKRERKAITLDIKLEVLRRFEVGEKLSQIAKALGLAVSTVATIRDNKEKIKANSQIATPLRASRLTRHRSAVMETMERLLHVWLEDQSQRNVPLSVTIIQEKAKSLFDDLQRERGGSSQTEKFSASKGWFVRFKERHCLPHFKMNSTAPGNKGVYPEVLRSIIEEGEYTPQQVFNVDETGLYWKRMPEGMFISVEEQAEPGFKSSKDRLMLLLGGNAAGDFKLKPLLVYHLENPKALQGYSKPNLPVIWRSNKKAWATRSIFQEWFTYFFCPAVEKYCAQNHLTNKALLILDSAPCHPVNL…
Mammalia	Carnivora	Canis lupus dingo	CANPBD1-candin	XP_025282967.1	542	CENP-B_N/HTH_Tnp_Tc5	DDE_1	DD32G		>XP_025282967.1 CENPB DNA-binding domain-containing protein 1 [Canis lupus dingo] MPGKRSLNASVIPGTKRERKAITLDLKLEVLRRFEVGEKLSQIAKALGLAVSTVATIRDNKEKIKANSQIATPLRASRLTRHRSALMETMERLLHVWLEDQSQRNVPLSVTIIQEKAKSLFDDLQRERGGSSQTEKFSASKGWFVRFKERHCLLHFKMNSAAPGNKDVYPEMLRSIIEEGEYTSQQVFNVDETGLYWKRMPEGMFISMEEKAEPGFKSSKDRLMLLLGGNAAGDFKLKPLLVYHLENPKALKGYSKPNLPVIWRSNKKAWVTRSIFQEWFTYFFCPAVEKYCAQNNLTNKALLILDNAPCHPVNLSD…
Mammalia	Carnivora	Canis lupus familiaris	CANPBD1-canfam	XP_022274753.1	542	CENP-B_N/HTH_Tnp_Tc5	DDE_1	DD32G		>XP_022274753.1 CENPB DNA-binding domain-containing protein 1 [Canis lupus familiaris] MPGKRSLNASVIPGTKRERKAITLDLKLEVLRRFEVGEKLSQIAKALGLAVSTVATIRDNKEKIKANSQIATPLRASRLTRHRSALMETMERLLHVWLEDQSQRNVPLSVTIIQEKAKSLFDDLQRERGGSSQTEKFSASKGWFVRFKERHCLLHFKMNSAAPGNKDVYPEMLRSIIEEGEYTSQQVFNVDETGLYWKRMPEGMFISMEEKAEPGFKSSKDRLMLLLGGNAAGDFKLKPLLVYHLENPKALKGYSKPNLPVIWRSNKKAWVTRSIFQEWFTYFFCPAVEKYCAQNNLTNKALLILDNAPCHP…
Mammalia	Carnivora	Enhydra lutris	CANPBD1-enhlut	XP_022367163.1	559	CENP-B_N/HTH_Tnp_Tc5	DDE_1	DD32G		>XP_022367163.1 CENPB DNA-binding domain-containing protein 1 [Enhydra lutris kenyoni] MPGKRPLNAAVIPHAKRERKAITLDLKLEVLRRFEVGEKLSQIAKALGLAVSTVATIRDNKEKIKANSQVATPLRASRLTRHRSAIMETMERLLHVWLEDQSQRNVPLSVTIIQEKAKSLFDDLQRERGGRSPAEKFSASKGWFVRFKERHGLPHFTVSSTAPGHKDVYPEVLRSIIEKGEYSPQQVFNVDETGLYWKRMPEGMFISVEEKAESGFKSSKDRLMLLLGGNAAGDFKLKPLLVYHLENPKALKGYSKPNLPVIWRSNKKAWATRTIFQEWFTYFFCPAIEKYCAQNHLTNKALLILDNAPCHP…
Mammalia	Carnivora	Eumetopias jubatus	CANPBD1-eumjub	XP_027948505.1	542	CENP-B_N/HTH_Tnp_Tc5	DDE_1	DD32G		>XP_027948505.1 CENPB DNA-binding domain-containing protein 1 [Eumetopias jubatus] MPGKRSLNVAVFPSAKRERKAITLDIKLEVLRRFEVGEKLSQIAKALGLAVSTVATIRDNKEKIKANSQIATPLRASRLTRHRSAVMETMERLLHVWLEDQSQRNVPLSVTIIQEKAKSLFDDLQRERGGSSQTEKFSASKGWFVRFKERHCLPHFKMNSTAPGNKDVYPEVLRSIIEEGEYTPQQVFNVDETGLYWKRMPEGMFISVEEQAEPGFKSSKDRLMLLLGGNAAGDFKLKPLLVYHLENPKALQGYSKPNLPVIWRSNKKAWATRSIFQEWFTYFFCPAVEKYCAQNHLTNKALLILDSAPCHPVNLG…
Mammalia	Carnivora	Felis catus	CANPBD1-felcat	XP_003998428.1	541	CENP-B_N/HTH_Tnp_Tc5	DDE_1	DD32G		>XP_003998428.1 CENPB DNA-binding domain-containing protein 1 [Felis catus] MPGKRSLNASAIPSAKRERKAITLDIKLEVLRRFEVGEKLSQIAKALGLAVSTVATIRDNKEKIKANSQIATPLRASRLTRHRSAVMETMERLLHVWLEDQSQRNVPLSVTIIQEKAKSLFDDLQRERGASSQTEKFTASKGWFVRFKERHCLPHFKINSTAPGNKDIYPKALRSIIEEGEYTPQQVFNVDETGLYWKRMPEGTFISVEEKAEPGFKSSRDRLMLLLGGNAAGDFKLKPLLVYHLENPKALKGYSKPNLPVIWRSNKKAWATRSIFQEWFTYFFCPAVERYCAQNNLTHKALLILDNAPCHPVNLSDLSDNVR…
Mammalia	Carnivora	Leptonychotes weddellii	CANPBD1-lepwed	NW_006385242.1:313936-341055	542	CENP-B_N/HTH_Tnp_Tc5	DDE_1	DD32G		>NW_006385242.1:313936-341055 Leptonychotes weddellii isolate WS11-02 unplaced genomic scaffold, LepWed1.0 scaffold02202, whole genome shotgun sequence: 2120 to 495: Frame -2 542 aa MPGKRSLNAAAFPSAKRERKAITLDIKLEVLRRFEVGEKLSQIAKALGLAVSTVATIRDNREKIKANSQIATPLRASRLTRRRSAVMETMERLLHVWLEDQSQRNVPLSVTIIQEKAKSLFDDLQRERGGSSQTEKFSASKGWFVRFKERHRLPHFKMNSIAPGNKDVYPEVLRSIIEEGEYAPQQVFNVDETGLYWKRMPGGMFISVEEQAEPGFK…
Mammalia	Carnivora	Mustela putorius furo	CANPBD1-musput	XP_004753829.1	542	CENP-B_N/HTH_Tnp_Tc5	DDE_1	DD32G		>XP_004753829.1 PREDICTED: CENPB DNA-binding domain-containing protein 1 [Mustela putorius furo] MPGKRPLNAADIPHAKRERKAITLDLKLEVLRRFEVGEKLSQIAKALGLAVSTVATIRDNREKIKANSQVATPSRASRLTRHRSALMETMERLLHVWLEDQSQRNVPLSVTVIQEKAKSLFDDLQRERGGSSPAERFSASKGWFVRFKERHSLPHFTVSSTALGHKDVYAEVLRSIIEGGEYSPQQVFNVDETGLYWKRMPEGTFISVEEKAESGFKSSKDRLMLLLGGNAAGDFKLKPLLVYHLENPKALKGYSKPNLPVIWRSNKKAWATRTIFQEWFTYFFCPAIEKYCTQNHLTNKAL…
Mammalia	Carnivora	Neomonachus schauinslandi	CANPBD1-neosch	XP_021557904.1	542	CENP-B_N/HTH_Tnp_Tc5	DDE_1	DD32G		>XP_021557904.1 CENPB DNA-binding domain-containing protein 1 [Neomonachus schauinslandi] MPGKRSLKAAVFPSAKRERKAITLDIKLEVLRRFEVGEKLSQIAKALGLAVSTVATIRDNKEKIKANSQIATPLRASRLTRHRSAVMETMERLLHVWLEDQSQRNVPLSVTVIQEKAKSLFDDLQRERGGSSQTEKFSASKGWFVRFKERHRLPRFKLNSTAPGNKDVYPEVLRSIIEEGEYAPQQVFNVDETGLYWKRMPGGMFISVEEQAEPGFKSSKDRLMLLLGGNAAGDFKLKPLLVYHLENPKALQGYSKPNLPVIWRSNKKAWATRSIFQEWFTYFFCPAVEKYCAQNHLTNKALLILDGAP…
Mammalia	Carnivora	Odobenus rosmarus divergens	CANPBD1-ododiv	XP_012417014.1	542	CENP-B_N/HTH_Tnp_Tc5	DDE_1	DD32G		>XP_012417014.1 PREDICTED: CENPB DNA-binding domain-containing protein 1 [Odobenus rosmarus divergens] MPGKRSLNAAVFPSAKRERKAITLDIKLEVLRRFEVGEKLSQIAKALGLAVSTVATIRDNKEKIKANSQIATPLRASRLTRHRSAVMETMERLLHVWLEDQSQRNVPLSVTIIQEKAKSLFDDLQRERGGSSQTEKFSASKGWFVRFKERHCLPHFKMNSTAPGNKDVYPEVLRSIIEEGEYTPQQVFNVDETGLYWKRMPEGMFISVEEQAEPGFKSSKDRLMLLLGGNAAGDFKLKPLLVYHLENPKALQGYSKPNLPVIWRSNKKAWATRSIFQEWFTYFFCPAVEKYCAQNH…
Mammalia	Carnivora	Panthera pardus	CANPBD1-panpar	NW_017619905.1:290587-302209	541	CENP-B_N/HTH_Tnp_Tc5	DDE_1			>NW_017619905.1:290587-302209 Panthera pardus isolate Maewha unplaced genomic scaffold, PanPar1.0 scaffold61, whole genome shotgun sequence: 5001 to 6623: Frame 3 541 aa MPGKRSLNASAIPSAKRERKAITLDIKLEVLRRFEVGEKLSQIAKALGLAVSTVATIRDNKEKIKANSQIATPLRASRLTRHRSAVMETMERLLHVWLEDQSQRNVPLSVTVIQEKAKSLFDDLQRERGASSPTEKFTASKGWFVRFKERHCLPHFKINSTAPGNKDIYPEALRSIIEEGEYTPQQVFNVDETGLYWKRMPEGTFISVEEKAEPGFKSSRDRLMLLLGG…
Mammalia	Carnivora	Panthera tigris altaica	CANPBD1-panalt	XP_007091164.1	541	CENP-B_N/HTH_Tnp_Tc5	DDE_1	DD32G		>XP_007091164.1 PREDICTED: CENPB DNA-binding domain-containing protein 1 [Panthera tigris altaica] MPGKRSLNASAIPSAKRERKAITLDIKLEVLRRFEVGEKLSQIAKALGLAVSTVATIRDNKEKIKANSQIATPLRASRLTRHRSAVMETMERLLHVWLEDQSQRNVPLSVTVIQEKAKSLFDDLQRERGASSPTEKFTASKGWFVRFKERHCLPHFKINSTAPGNKDLYPEALRSIIEEGEYTPQQVFNVDETGLYWKRMPEGTFISVEEKAEPGFKSSRDRLMLLLGGNAAGDFKLKPLLVYHLENPKALKGYSKPNLPVIWRSNKKAWATRSIFQEWFTYFFCPAVERYCAQNNLTHK…
Mammalia	Carnivora	Puma concolor	CANPBD1-pumcon	XP_025776636.1	541	CENP-B_N/HTH_Tnp_Tc5	DDE_1	DD32G		>XP_025776636.1 CENPB DNA-binding domain-containing protein 1 [Puma concolor] MPGKRSLNASAIPSAKRERKAITLDIKLEVLRRFEVGEKLSQIAKALGLAVSTVATIRDNKEKIKANSQIATPLRASRLTRHRSAVMETMERLLHVWLEDQSQRNVPLSVTIIQEKAKSLFDDLQRERGASSQTEKFTASKGWFVRFKERHCLPHFKINSTAPGNKDIYPEALRSIIEEGEYTPQQVFNVDETGLYWKRMPEGTFISVEEKAEPGFKSSRDRLMLLLGGNAAGDFKLKPLLVYHLENPKALKGYSKPNLPVIWRSNKKAWATRSIFQEWFTYFFCPAVERYCAQNNLTHKALLILDNAPCHPVNLSDLSDN…
Mammalia	Carnivora	Ursus arctos horribilis	CANPBD1-urshor	XP_026350307.1	542	CENP-B_N/HTH_Tnp_Tc5	DDE_1	DD32G		>XP_026350307.1 CENPB DNA-binding domain-containing protein 1 [Ursus arctos horribilis] MPGKRPLNAAVIPGAKRERKAITLDIKLEVLRRFEVGEKLSQIAKALGLAVSTVATIRDNKEKIKANSQIATPLRASRLTRHRSAVMETMERLLHVWLEDQSQRNVPLSVTIIQEKAKSLFDDLQRERGGSSQTEKFSASKGWFVRFKERHFLPHFNMDGTAPGNKGVYPEVLRSIIEEGKYTPQQVFNVDETGLYWKRMPEGMFISVEEKAEPGFKPSKDRLMLLLGGNAAGDFKLKPLLVYHLENPRSLKGYSKPNLPVIWRSNKKAWATRSIFQEWFIYFFCPAVEKYCAQNHLTNKALLILDSAPCH…
Mammalia	Carnivora	Ursus maritimus
Mammalia	Carnivora	Vulpes vulpes	CANPBD1-vulvul	XP_025860815.1	542	CENP-B_N/HTH_Tnp_Tc5	DDE_1	DD32G		>XP_025860815.1 CENPB DNA-binding domain-containing protein 1 [Vulpes vulpes] MPGKRSLNASVIPGTKRERKAITLDLKLEVLRRFEVGEKLSQIAKALGLAVSTVATIRDNKEKIKANSQIATPLRASRLTRHRSALMETMERLLHVWLEDQSQRNVPLSVTIIQEKAKSLFDDLQRERGGSSQTEKFSASKGWFVRFKERHCLLHFKMNSAAPGNKDVYPEMLRSIIEEGEYTSQQVFNVDETGLYWKRMPEGMFISMEEKAEPGFKSSKDRLMLLLGGNAAGDFKLKPLLVYHLENPKALKGYSKPNLPVIWRSNKKAWVTRSIFQEWFTYFFCPAVEKYCAQNNLTNKALLILDNAPCHPVNLSDLSDN…
Mammalia	Carnivora	Zalophus californianus	CANPBD1-zalcal	XP_027473042.1	542	CENP-B_N/HTH_Tnp_Tc5	DDE_1	DD32G		>XP_027473042.1 CENPB DNA-binding domain-containing protein 1 [Zalophus californianus] MPGKRSLNVAVFPSAKRERKAITLDIKLEVLRRFEVGEKLSQIAKALGLAVSTVATIRDNKEKIKANSQIATPLRASRLTRHRSAVMETMERLLHVWLEDQSQRNVPLSVTIIQEKAKSLFDDLQRERGGSSQTEKFSASKGWFVRFKERHCLPHFKMNSTAPGNKDVYPEVLRSIIEEGEYTPQQVFNVDETGLYWKRMPEGMFISVEEQAEPGFKSSKDRLMLLLGGNAAGDFKLKPLLVYHLENPKALQGYSKPNLPVIWRSNKKAWATRSIFQEWFTYFFCPAVEKYCAQNHLTNKALLILDSAPCHP…

## Sheet: JRK
JRK identified in vertebrates (The access numbers labeled with yellow are putative pseudogenes)
Classifiction	Order	Species	Sequence ID	Access number of protein or Genome coordinate	Protein length	DBD domain	DDE domain	DDE triad signature	Additional Domain	Protein sequence
Agnatha		Eptatretus burgeri
Agnatha		Lethenteron camtschaticum
Agnatha		Petromyzon marinus
Chondrichthyes		Callorhinchus milii	JRK-calmil	XP_007898738.1		CENP-B_N/HTH_Tnp_Tc5	DDE_1	DD32E
Chondrichthyes		Rhincodon typus	JRK-rhityp	XP_020373306.1	595	CENP-B_N/HTH_Tnp_Tc5	DDE_1	DD32D		>XP_020373306.1 jerky protein-like [Rhincodon typus] MASKKSATKRKHVTLTISEKIEIINKLDKGSSVKSLCEAYGVGVSTIYDINKQREKLFKFCAESDTVKGIRERRTLHRAKSADHDNVLYKWFRQRRSEGLPISGTMLMEKAKQFHTDLRINSVCEYSQGWLQKFKHRHGIRLKATGEQTSADKRAVECYITDFAKLMKDEDLSPEQIYNADETDVFWRCLPPHRLAGAEEMMVHDYKESSERITVLACANAAGTHKCKLLVVGKCPRVFKGMKIMPVLYEANKCSWVTQEILSDWFHNHFVPEARAHCREVGLAADCKIVLLLNNCTAHPPREQLDADNVFPTYLPASCSSSIQPMNQGVIRSMKSHYRNSFLRRL…
Actinopterygii		Acanthochromis polyacanthus
Actinopterygii		Amphiprion ocellaris
Actinopterygii		Astatotilapia calliptera
Actinopterygii		Astyanax mexicanus
Actinopterygii		Austrofundulus limnaeus
Actinopterygii		Boleophthalmus pectinirostris
Actinopterygii		Carassius auratus
Actinopterygii		Clupea harengus
Actinopterygii		Cynoglossus semilaevis
Actinopterygii		Cyprinodon variegatus
Actinopterygii		Cyprinus carpio
Actinopterygii		Danio rerio
Actinopterygii		Electrophorus electricus
Actinopterygii		Esox lucius
Actinopterygii		Fundulus heteroclitus
Actinopterygii		Haplochromis burtoni
Actinopterygii		Hippocampus comes
Actinopterygii		Ictalurus punctatus
Actinopterygii		Kryptolebias marmoratus
Actinopterygii		Labrus bergylta
Actinopterygii		Larimichthys crocea
Actinopterygii		Lates calcarifer
Actinopterygii		Lepisosteus oculatus
Actinopterygii		Mastacembelus armatus
Actinopterygii		Maylandia zebra
Actinopterygii		Monopterus albus
Actinopterygii		Neolamprologus brichardi
Actinopterygii		Nothobranchius furzeri
Actinopterygii		Notothenia coriiceps
Actinopterygii		Oncorhynchus kisutch
Actinopterygii		Oncorhynchus mykiss
Actinopterygii		Oncorhynchus tshawytscha
Actinopterygii		Oreochromis niloticus
Actinopterygii		Oryzias latipes
Actinopterygii		Oryzias melastigma
Actinopterygii		Pangasianodon hypophthalmus
Actinopterygii		Paralichthys olivaceus
Actinopterygii		Paramormyrops kingsleyae
Actinopterygii		Poecilia formosa
Actinopterygii		Poecilia latipinna
Actinopterygii		Poecilia mexicana
Actinopterygii		Poecilia reticulata
Actinopterygii		Pundamilia nyererei
Actinopterygii		Pygocentrus nattereri
Actinopterygii		Salmo salar
Actinopterygii		Salvelinus alpinus
Actinopterygii		Scleropages formosus
Actinopterygii		Seriola dumerili
Actinopterygii		Seriola lalandi dorsalis
Actinopterygii		Sinocyclocheilus anshuiensis
Actinopterygii		Sinocyclocheilus graham
Actinopterygii		Sinocyclocheilus rhinocerous
Actinopterygii		Stegastes partitus
Actinopterygii		Tachysurus fulvidraco
Actinopterygii		Takifugu rubripes
Actinopterygii		Xiphophorus couchianus
Actinopterygii		Xiphophorus maculatus
Sarcopterygii		Latimeria chalumnae	JRK-latcha	NW_005819524.1:1215735-1227180	373		DDE_1			>NW_005819524.1:1215735-1227180 Latimeria chalumnae isolate SAIAB 97564 unplaced genomic scaffold, LatCha1 scaffold00514, whole genome shotgun sequence: 6083 to 4965: Frame -3 373 aa MELTEPCAFSDGWLSCFKLRHGIRRLDVSGEQKSADHKTAENYCEFFSKLVAEHDLSADQIYNADETGLLWHCLPTSTLAGAGEASASGLKQNKDQLTVLTCVNAKGTHRVKLLVIGKFQRPRAFKGVRRLPVEYKAQTSAWMDREIFIYWFHHMFVPAVKEHFRKIGKPENSKAILLLDNCRAHPKEKELVSGNIFTIFLPANVTSLIQPMDQGV…
Anura		Nanorana parkeri	JRK-nanpar	NW_017307820.1:300856-312568	596	CENP-B_N/HTH_Tnp_Tc5	DDE_1	DD32D		>NW_017307820.1:300856-312568 Nanorana parkeri isolate BGI_ZX_2015 unplaced genomic scaffold, ASM93562v1 scaffold1552, whole genome shotgun sequence: 6761 to 4974: Frame -3 596 aa MLCFCPTYQYSMANPSKRKRVVLTLKQKMEVCRRLEKGESRAVLMKEFNIGSSTIYDIKAQSQKIKEFHAKSESDNSVEKRHTLHTPKMEVLDQALYEWFVLKRSEGCCISGPMLQEKARQFHEKLNIEGQCSFSSGWLTRFKIRHGIRKLDLSGEQKPADSEAAASFRDAFSELTAESDLTPEQIYHADETGLMWKCLPNSTLAGGDDKAAHGVKLNK…
Anura		Xenopus laevis	JRK-xenlae	NC_030734.1:1251912-1318804	638	CENP-B_N/HTH_Tnp_Tc5	DDE_1	AD32D		>NC_030734.1:1251912-1318804 Xenopus laevis strain J chromosome 6L, Xenopus_laevis_v2, whole genome shotgun sequence: 59980 to 61893: Frame 1 638 aa MLFFLPQAKSCSPSLGFPGMFPDIPVPPLACRTAPDIPCSPCTPADSFQYLPAQPLMEYNINHPCSLHTPVQFPHSFFSMTDGSPGIPPDAKRKRVSLSIKDKVTLLQDLENGASVKSLCDKYGIGTSTIYDLKKQKDKLLTFYSNSDAPDLMADRKTLHQAKNVSVDKVLMEWIRQRRKENFPLSRSLIMAQAKKFHVLLNISTPCEYSSGWYGKFKKRNGLGILSINGEKTSEEYNVADTFVKKLNKL…
Anura		Xenopus tropicalis	JRK-xentro	XP_002941410.1	727	CENP-B_N/HTH_Tnp_Tc5	DDE_1	AD32D		>XP_002941410.1 PREDICTED: jerky protein homolog-like [Xenopus tropicalis] MECSPEMEPRRLAEKLEPDTEDPLPITKMEMDSVSGDDLPEEEPEILQIKIKEEMECEDLNSMENCAIPLTGRGRGPSINPRAGRKKRPPQHLPLLGKSCGPSLGFAGMFPEIPAPPLACRTASDIHCSPCTPADSFQYLAAQPLMEYNINHPVSLHTPVQFPHSFFSMTEGTPGIPPDTKRKRVSLSIKDKVTLLQDLENGASVKSLCDKYGIGTSTIYDLKKQKDKLLTFYSNSDAPDLMADRKTLHQAKNVSVDKVLMEWIRQRRRENFPLSRSLIMAQAKKFHVLLNISTPCEYSSGWYGKFKKRNGLSILSINGEKASE…
Caudata		Ambystoma mexicanum
Caudata		Plethodon serratus
Testudines		Chelonia mydas
Testudines		Chrysemys picta
Testudines		Pelodiscus sinensis
Testudines		Terrapene mexicana triunguis
Squamata		Anolis carolinensis
Squamata		Gekko japonicus
Squamata		Notechis scutatus
Squamata		Pogona vitticeps
Squamata		Protobothrops mucrosquamatus
Squamata		Pseudonaja textilis
Squamata		Python bivittatus
Squamata		Thamnophis sirtalis
Crocodilia		Alligator mississippiensis
Crocodilia		Alligator sinensis
Crocodilia		Crocodylus porosus
Crocodilia		Gavialis gangeticus
Aves		Acanthisitta chloris
Aves		Anas platyrhynchos
Aves		Anser cygnoides
Aves		Apaloderma vittatum
Aves		Aptenodytes forsteri
Aves		Apteryx rowi
Aves		Aquila chrysaetos
Aves		Athene cunicularia
Aves		Balearica regulorum gibbericeps
Aves		Buceros rhinoceros silvestris
Aves		Calidris pugnax
Aves		Calypte anna
Aves		Caprimulgus carolinensis
Aves		Cariama cristata
Aves		Chaetura pelagica
Aves		Charadrius vociferus
Aves		Chlamydotis macqueenii
Aves		Colius striatus
Aves		Corapipo altera
Aves		Corvus brachyrhynchos
Aves		Corvus cornix cornix
Aves		Coturnix japonica
Aves		Cuculus canorus
Aves		Cyanistes caeruleus
Aves		Dromaius novaehollandiae
Aves		Egretta garzetta
Aves		Empidonax traillii
Aves		Eurypyga helias
Aves		Falco cherrug
Aves		Falco peregrinus
Aves		Ficedula albicollis
Aves		Fulmarus glacialis
Aves		Gallus gallus
Aves		Gavia stellata
Aves		Geospiza fortis
Aves		Haliaeetus albicilla
Aves		Haliaeetus leucocephalus
Aves		Lepidothrix coronata
Aves		Leptosomus discolor
Aves		Lonchura striata domestica
Aves		Manacus vitellinus
Aves		Meleagris gallopavo
Aves		Melopsittacus undulatus
Aves		Merops nubicus
Aves		Mesitornis unicolor
Aves		Neopelma chrysocephalum
Aves		Nestor notabilis
Aves		Nipponia nippon
Aves		Nothoprocta perdicaria
Aves		Numida meleagris
Aves		Opisthocomus hoazin
Aves		Parus major
Aves		Pelecanus crispus
Aves		Phaethon lepturus
Aves		Phalacrocorax carbo
Aves		Picoides pubescens
Aves		Pipra filicauda
Aves		Pseudopodoces humilis
Aves		Pterocles gutturalis
Aves		Pygoscelis adeliae
Aves		Serinus canaria
Aves		Struthio camelus australis
Aves		Sturnus vulgaris
Aves		Taeniopygia guttata
Aves		Tauraco erythrolophus
Aves		Tinamus guttatus
Aves		Tyto alba
Aves		Zonotrichia albicollis
Mammalia	Monotremata	Ornithorhynchus anatinus	JRK-ornana	XP_028921625.1	483	CENP-B_N/HTH_Tnp_Tc5	DDE_1	DG32K		>XP_028921625.1 LOW QUALITY PROTEIN: jerky protein homolog [Ornithorhynchus anatinus] MEPEGSARRRGEKRKRVVLTLKQKIDICARLEKGENRNVLMREYNVGSSTIYDVKTRRGQLLKFLAGSESVRAVEHRRSLHAPKLEQLDSVLYEWFSLKRSEGAPISGPMLIEKAKDFYRQMQLMEPCVFSDGWLSCFKLRHGIKRVEFPHERNSADHKAAERYCGFFRTLIAEHDLSPEQIYDADKAGLLWRRLPGSTLAGTGDPNAANLRRNKERLTVLICANATGSHKITPLVVGKCSRSGALKGVPHLPMVYKVHGNARLDGEILHDWFHHIFVAAVREHFRRVGLPEESKAILLLGSDRGHPRETELA…
Mammalia	Metatheria	Monodelphis domestica	JRK-mondom	XP_016287414.1	570	CENP-B_N/HTH_Tnp_Tc5	DDE_1	DD32D		>XP_016287414.1 PREDICTED: jerky protein homolog [Monodelphis domestica] MASKQPIVKNKGEKRKRVVLTLKEKIDICTRLEKGENRKALMQEYNVGMSTLYDIKAHKGQLLRFFANSDSNKALEHRRTLHTPKLEHLDRVLYEWFLVKRSEGVPVSGPMLIEKAKDFYEQMQLTEPCVFSGGWLWRFKARHGIKKLDVSNERQSADHQAAEQFCGFFRSLIAEHGLSPEQFYNADETGLFWRCLPNSTPEGASASSLKQTKDRLTVLMCANAAGSHKIKPLVIGKCNGPRTFKGIQHLPVAYKAQGNAWMDKEIFSDWFHHIFVPSVKDHFRNIGLPDDSKAILLLDNSRAHPQEAELVSDNIFTIFLPASVTS…
Mammalia	Metatheria	Phascolarctos cinereus	JRK-phacin	XP_020850631.1	570	CENP-B_N/HTH_Tnp_Tc5	DDE_1	DD32D		>XP_020850631.1 LOW QUALITY PROTEIN: jerky protein homolog [Phascolarctos cinereus] MASKQPVVKNKGEKRKRVVLTLKEKIDICTRLEKGENRKALMQEYNVGMSTLYDIKAHKGQLLRFFANSDSNKALEHRRTLHTPKLEHLDRVLYEWFLVKRSEGVPVSGPMLIEKAKDFYEQMQLTEPCVFSGGWLWRFKARHGIKKLDVSNERQSADHQAAEQFCGFFRSLIAEHGLSPEQFYNADETGLFWRCLPNSTPEGASASGLKQTKDRLTVLMCANAAGSHKIKPLVIGKCNGPRTFKGIQHLPVAYKAQGNAWMDKEIFSDWFHHIFVPSVKDHFRNIGLPDDSKAILLLDNSRAHPQEAELVSDNI…
Mammalia	Metatheria	Sarcophilus harrisii	JRK-sarhar	XP_023352303.1	570	CENP-B_N/HTH_Tnp_Tc5	DDE_1	DD32D		>XP_023352303.1 jerky protein homolog [Sarcophilus harrisii] MASKQPVVKNKGEKRKRVVLTLKEKIDICTRLEKGENRKALMQEYNVGMSTLYDIKAHKGQLLRFFANSDSNKALEHRRTLHTPKLEHLDRVLYEWFLVKRSEGVPVSGPMLIEKAKDFYEQMQLTEPCVFSGGWLWRFKARHGIKKLDVSNERQSADHQAAEQFCGFFRSLIAEHGLSPEQFYNADETGLFWRCLPNSTPEGASASGLKQTKDRLTVLMCANAAGSHKIKPLVIGKCNGPRTFKGIQHLPVAYKAQGNAWMDKEIFSDWFHHIFVPSVKDHFRNIGLPDDSKAILLLDNSRAHPQEAELVSDNIFTIFLPASVTSLIQPMDQGIRRD…
Mammalia	Metatheria	Vombatus ursinus	JRK-vomurs	XP_027700612.1	570	CENP-B_N/HTH_Tnp_Tc5	DDE_1	DD32D		>XP_027700612.1 jerky protein homolog [Vombatus ursinus] MASKQPVVKNKGEKRKRVVLTLKEKIDICTRLEKGENRKALMQEYNVGMSTLYDIKAHKGQLLRFFANSDSNKALEHRRTLHTPKLEHLDRVLYEWFLVKRSEGVPVSGPMLIEKAKDFYEQMQLTEPCVFSGGWLWRFKARHGIKKLDVSNERQSADHQAAEQFCGFFRSLIAEHGLSPEQFYNADETGLFWRCLPNSTPEGASASGLKQTKDRLTVLMCANAAGSHKIKPLVIGKCNGPRTFKGIQHLPVAYKAQGNAWMDKEIFSDWFHHIFVPSVKDHFRNIGLPDDSKAILLLDNSRAHPQEAELVSDNIFTIFLPASVTSLIQPMDQGIRRDFMRN…
Mammalia	Afrotheria	Chrysochloris asiatica	JRK-chrasi	XP_006830915.1	593	CENP-B_N/HTH_Tnp_Tc5	DDE_1	DD32D		>XP_006830915.1 PREDICTED: jerky protein [Chrysochloris asiatica] MASKLPAGKARGAKRKRVVLTLKEKMDICARLEKGENRKELMQEYNVGMSTLYDIKAHKAQLLRFFANSDSNQALERRRTLHTPKLEHLDRVLYEWFLVKRAEGVPVSGPMLIEKAKDLYDQLHLTEPCVFSGGWLWRFKARHGIKKLDASSEKQMADRQAAEQFCGFFRSLVAEHGLSPEQLYNADETGLFWRCLPRPTSEGVPRPGPKQSKDRLTVLMCANAAGSHRVKPLVVGKCSGPRALRGIQHLPVAYQVQGHAWMDKEIFSDWFYHVFVPSVRQHFRTVGLPEDGKAILLLDNSRAHPPEASLVSNNIFTIFLPAGVASLIQPMDQ…
Mammalia	Afrotheria	Echinops telfairi	JRK-echtel	XP_004697687.1	544	CENP-B_N/HTH_Tnp_Tc5	DDE_1	ED32H		>XP_004697687.1 PREDICTED: jerky protein homolog [Echinops telfairi] MASQAVAKRKRVVLTLKEKMDICARLEKGENRKALMQEYNVGMSTLYDIKAHKAQLLRFFAGSDSQQALERRRTLHTPKLGHLDRVLYEWFLVKRAEGVPVSGPMLIEKAKGFYEQMRLTEPCVFSGGWLWRFKARHGIKKLDAACEKQAVNRQAAEQFCGFFQGLVAEHGLSPEQLYDAEETGLLWHCLSHPAPEGHPAPGLQQGRDRLTVLLCANAAGSHKVKPLVVGKCRGPRALQGLQHLPVAYRAQGHHGWVDKEIFADWFHHVFVPSVHEHFRTVGLPSDGKAILLLDNSQAHPPEAALVSDNIFTIFLPAGVASLIQPMHQGV…
Mammalia	Afrotheria	Elephantulus edwardii	JRK-eleedw	XP_006879507.1	564	CENP-B_N/HTH_Tnp_Tc5	DDE_1	DD32D		>XP_006879507.1 PREDICTED: jerky protein [Elephantulus edwardii] MASKLPTRKGSGEKRKRVVLTLKEKIDICSRLEKGESRRALMEEYNVAMSTLYDIKAHKAQLLRFFSNSDSSQALAQRRTLHTPKLEHLDRMLYQWFLLKRAEGMPISGPMLIEKAKDFYEQMQLTEPCVFSGGWLWRFKARHGIKKLDMASEKQVADRQAAEQFCSFFRSLVAEHGLSPEQLYNADEMGLFLRCLPHAAPDGGPGPGLKPGKDRLTVLMCANAAGSHKVKPLVVGKCGGPRALTGLQHVPVAYQVQGHAWVDKDIFSDWFHRVFVPSVKEHFRTVGLPEDGKAILLLDSSRAHPPETALAADSIFTIFLPAGVATLIQPMDQG…
Mammalia	Afrotheria	Loxodonta africana	JRK-loxafr	XP_010600018.1	556	CENP-B_N/HTH_Tnp_Tc5	DDE_1	DD32D		>XP_010600018.1 jerky protein homolog [Loxodonta africana] MASKLPTGKVRGEKRKRVVLTLREKMDICARLEKGENRKALMQEYNVGMSTLYDIKAHKAQLLRFFATSDSNQALEHRRTLHTPKLEHLDRVLYEWFLVKRAEGVPISGPMLIEKAKDFYEQMQLTEPCVFSGGWLWRFKARHGIKKLDTSSEKQVADRQAAEQFCGFFRSLVAEHGLSPEQLYNADETGLFWRCLPHPTPEGAPGPGLKQSKDRLTVLMCANAAGSHKVKPLVVGKCSGSRVLKGIQHLPVAYQAQGHAWMDQEIFSDWFHHVFVPSVKEHFRTVGLPEDGKAILLLDNSRAHPPEAALVSDNIFTIFLPAGVSSLIQPMDQGVRRAFM…
Mammalia	Afrotheria	Orycteropus afer afer	JRK-oryafe	XP_007938753.1	559	CENP-B_N/HTH_Tnp_Tc5	DDE_1	DD32D		>XP_007938753.1 PREDICTED: jerky protein homolog [Orycteropus afer afer] MAAQPPAGKGRGEKRKRVVLTLKEKIDICARLERGENRKALMREYNVGMSTLYDIRAHKAQLLRFVASADCNQALQRRRTLHTPKLEHLDRVLYQWFLVKRAEGVPVSGPMLIEKARDLYGQMQLTEPCVFSGGWLWRFKARHGIKRLDTASEKQAADRQAAEQFCGFFRSLVAEHGLSPEQLYNADETGLFWRCLPRPAPEAEPGPGFKQSKDRLTVLMCANAAGSHRVKPLVVGRCGSPRALKGIQHLPVAYQAQGRAWVDQEMLSDWFHRVFVPSVKEHFRAVGLPEDGKAILLLDHSRAHPPEAALVSDNIFTVFLPAGVAS…
Mammalia	Afrotheria	Trichechus manatus latirostris	JRK-trilat	XP_004387473.1	561	CENP-B_N/HTH_Tnp_Tc5	DDE_1	DD32D		>XP_004387473.1 jerky protein homolog [Trichechus manatus latirostris] MASKLPAGKGRGEKRKRVVLTLKEKIDICARLEKGESRKALMQEYNVGMSTLYDIKAHKAQLLRFFANSDSNQALEHRRTLHTPKLEHLDRVLYEWFLVKRAEGVPVSGPMLIEKAKDFYEQMQLTEPCVFSGGWLWRFKARHGIKKLDASGEKQVADRQAAEQFCGFFRSLVAEHGLSPEQLYNADETGLFWHCLPHPMPEGGPGPGLKQSKDRLTVLMCANAAGSHKVKPLVVGKCSGPRALKGIQHLPIAYQAQGHAWVDKEILSDWFHHIFVPSVREHFRTVGLPEDGKAILLLDSARAHPPGATLASDNIFSIFLPAGVSSLI…
Mammalia	Xenarthra	Dasypus novemcinctus	JRK-dasnov	XP_023442114.1	570	CENP-B_N/HTH_Tnp_Tc5	DDE_1	DD32D		>XP_023442114.1 jerky protein homolog [Dasypus novemcinctus] MAAKQPAGKSRGEKRKRVVLTLKEKIDVCARLERGESRKALMQEYNVGMSTLYDIKAHKAQLLRFFASSDCNKALEQRRTLHTPKLEHLDRVLYEWFLAKRAEGVPVSGPMLIEKAKDFYEQMRLTEPCVFSGGWLWRFKARHGIKKLDASSEKQVADHQAAEQFCGFFRSLVAEHGMSPEQFYNADETGLFWCCLPNPSPQGEPVAGLKQSKDRLTVLMCANAAGSHKIKPLVVGKCGGPRAFKGIQHLPVAYKAQGNAWVDKEIFSDWFHHIFVPSVKEHFRAVGLPEGSKAVLLLDDSRARPQESELVSENVSAVLLPASITSLLQPMDQGIRRA…
Mammalia	Dermoptera	Galeopterus variegatus	JRK-galvar	XP_008581406.1	573	CENP-B_N/HTH_Tnp_Tc5	DDE_1	DD32E		>XP_008581406.1 PREDICTED: jerky protein homolog [Galeopterus variegatus] MASTQAAGKSRGEKRKRVVLTLKEKIDICTRLEKGESRKALMQEYNVGMSTLYDIKAHKAQLLRFFANSDSNKALEQRRTLHTPKLEHLDRVLYEWFLVKRSEGVPVSGPMLIEKAKDFYEQMQLTEPCVFSGGWLWRFKARHGIKKLDAASEKQVADHQAAEQFCGFFKSLTAEHGLSPEQVYNADETGLFWRCLPNPSPEGGTVPGLKQSKDRLTVLMCANATGSHRIKPLAIGKCSGPRAFRGIQHLPVAYKAQGNAWVDKEIFSDWFHHIFAPSVREHFRTIGLPEDSKAILLLDSSRAHPRESELVSDNIFTIFLPASVT…
Mammalia	Primata	Aotus nancymaae	JRK-aotnan	XP_021531672.1	556	CENP-B_N/HTH_Tnp_Tc5	DDE_1	DD32E		>XP_021531672.1 jerky protein homolog [Aotus nancymaae] MASKPAAGKSRGEKRKRVVLTLKEKIDICTRLEKGESRKALMQEYNVGMSTLYDIRAHKAQLLRFFASSDSNKALEQRRTLHTPKLEHLDRVLYEWFLGKRSEGVPVSGPMLIEKAKDFYEQMQLTEPCVFSGGWLWRFKARHGIKKLDASGEKQAADHQAAEHFCGFFRSLAAEHGLSPEQVYNADETGLFWRCLPNPTPEGGTGPGLKQSKDRLTVLMCANATGSHRLKPLAIGKCSGPRAFKGIQHLPAAYKAQGNAWVDKEIFSDWFHHIFVPSVREHFRSIGLPEDSKAILLLDSSRAHPQEAELVSSNIFTIFLPASVASLVQPMEQGIRRDFMRNF…
Mammalia	Primata	Callithrix jacchus	JRK-caljac	JAB43504.1	568	CENP-B_N/HTH_Tnp_Tc5	DDE_1	DD32E		>JAB43504.1 jerky protein homolog isoform a [Callithrix jacchus] MASKPAAGKSRGEKRKRVVLTLKEKIDICTRLEKGESRKALMQEYNVGMSTLYDIRAHKAQLLRFFASSDSNRALEQRRTLHTPKLEHLDRVLYEWFLGKRSEGVPVSGPMLIEKAKDFYEQMQLTEPCVFSGGWLWRFKARHGIKKLDASSEKQAADHQAAEQFCGFFRSLAAEHGLSPEQVYNADETGLFWRCLPNPTPEGGAEPGLKQSKDRLTVLMCANATGSHRLKPLAIGKCSGPRAFKGIQHLPAAYKAQGNAWVDKEIFSDWFHHIFVPSVREHFRSIGLPEDSKAILLLDSSRAHPQEAELASSNIFTIFLPASVASLVQPMEQG…
Mammalia	Primata	Carlito syrichta	JRK-carsyr	NW_007252972.1:591974-603683	573	CENP-B_N/HTH_Tnp_Tc5	DDE_1	DD32E		>NW_007252972.1:591974-603683 Carlito syrichta isolate Samal-C Ts95f unplaced genomic scaffold, Tarsius_syrichta-2.0.1 Scaffold308876, whole genome shotgun sequence: 5001 to 6719: Frame 3 573 aa MASKQAAGKGRGEKRKRVVLTLKEKIDICTRLEKGESRKALMQEYNVGMSTLYDIKAHKAQLLRFFANSDSNKALEQRRTLHTPKLEHLDRVLYEWFLGKRSEGVPVSGPMLIEKAKDFYEQMQLTEPCVFSGGWLWRFKARHGIKKLDASSEKQVADHQAAEQFCGFFRSLTAEHGLSPEQVYSADETGLFWRCLPNPTPEGG…
Mammalia	Primata	Cebus capucinus	JRK-cebcap	XP_017366962.1	568	CENP-B_N/HTH_Tnp_Tc5	DDE_1	DD32E		>XP_017366962.1 PREDICTED: jerky protein homolog [Cebus capucinus imitator] MASKPAAGKSRGEKRKRVVLTLKEKIDICTRLEKGESRKALMQEYNVGMSTLYDIRAHKAQLLRFFASSDSNKALEQRRTLHTPKLEHLDRVLYEWFLGKRSEGVPVSGPMLIEKAKDFYEQMQLTEPCVFSGGWLWRFKARHGIKKLDASSEKQAVDHQAAEQFCGFFRSLAAEHGLSPEQVYNADETGLFWRCLPNPTPEGGARPGLKQSKDRLTVLMCANATGSHRLKPLAIGKCSGPRAFKGIQHLPAAYKAQGNAWVDKEIFSDWFHHIFVPSVREHFRSIGLPEDSKAILLLDSSRAHPQEAELVSSNIFTIFLPAS…
Mammalia	Primata	Cercocebus atys	JRK-ceraty	XP_011905394.1	568	CENP-B_N/HTH_Tnp_Tc5	DDE_1	DD32E		>XP_011905394.1 PREDICTED: jerky protein homolog isoform X1 [Cercocebus atys] MASKPAAGKSGGEKRKRVVLTLKEKIDICTRLEKGESRKALMQEYNVGMSTLYDIRAHKAQLLRFFASSDSNKALEQRRTLHTPKLEHLDRVLYEWFLGKRSEGVPVSGPMLIEKAKDFYEQMQLTEPCVFSGGWLWRFKARHGIKKLDASSEKQAADHQAAEQFCGFFRSLAAEHGLSPEQVYNADETGLFWRCLPNPTPEGGAVPGLKQSKDRLTVLMCANATGSHRLKPLAIGKCSGPRAFKGIQHLPVAYKAQGSAWVDKEIFSDWFHHIFVPSVREHFRTIGLPEDSKAVLLLDSSRAHPQEAELVSSNVFTIFLP…
Mammalia	Primata	Chlorocebus sabaeus	JRK-chlsab	XP_007999872.1	568	CENP-B_N/HTH_Tnp_Tc5	DDE_1	DD32E		>XP_007999872.1 PREDICTED: jerky protein homolog isoform X1 [Chlorocebus sabaeus] MASKPAAGKSGGEKRKRVVLTLKEKIDICTRLEKGESRKALMQEYNVGMSTLYDIRAHKAQLLRFFASSDSNKALEQRRTLHTPKLEHLDRVLYEWFLGKRSEGVPVSGPMLIEKAKDFYEQMQLTEPCVFSGGWLWRFKARHGIKKLDASSEKQAADHQAAEQFCGFFRSLAAEHGLSPEQVYNADETGLFWRCLPNPTPEGGAVPGLKQSKDRLTVLMCANATGSHRLKPLAIGKCSGPRAFKGIQHLPVAYKAQGSAWVDKEIFSDWFHHIFVPSVREHFRTIGLPEDSKAVLLLDSSRAHPQEAELVSSNVFT…
Mammalia	Primata	Colobus angolensis palliatus	JRK-colpal	XP_011793507.1	568	CENP-B_N/HTH_Tnp_Tc5	DDE_1	DD32E		>XP_011793507.1 PREDICTED: jerky protein homolog isoform X1 [Colobus angolensis palliatus] MASKLAAGKSGGEKRKRVVLTLKEKIDICTRLEKGESRKALMQEYNVGMSTLYDIRAHKAQLLRFFASSDSNKALEQRRTLHTPKLEHLDRVLYEWFLGKRSEGVPVSGPMLIEKAKDFYEQMQLTEPCVFSGGWLWRFKARHGIKKLDASSEKQAADHQAAEQFCGFFRSLAAEHRLSPEQVYNADETGLFWRCLPNPTPEGGAVPGLKQSKDRLTVLMCANATGSHRLKPLAIGKCSGPKAFKGIQHLPVAYKAQGNAWVDKEIFSDWFHHIFVPSVREHFRTIGLPEDSKAVLLLDSSRAHPQEG…
Mammalia	Primata	Gorilla gorilla	JRK-gorgor	XP_018887836.1	568	CENP-B_N/HTH_Tnp_Tc5	DDE_1	DD32E		>XP_018887836.1 PREDICTED: jerky protein homolog isoform X1 [Gorilla gorilla gorilla] MASKPAAGKSRGEKRKRVVLTLKEKIDICTRLEKGESRKALMQEYNVGMSTLYDIRAHKAQLLRFFASSDSNKALEQRRTLHTPKLEHLDRVLYEWFLGKRSEGVPVSGPMLIEKAKDFYEQMQLTEPCVFSGGWLWRFKARHGIKKLDGSSEKQSADHQAAEQFCAFFRSLAAEHGLSAEQVYNADETGLFWRCLPNPTPEGGAVPGLKQGKDRLTVLMCANATGSHRLKPLAIGKCSGPRAFKGIQHLPVAYKAQGNAWVDKEIFSDWFHHIFVPSVREHFRTIGLPEDSKAVLLLDSSRAHPQEAELVSS…
Mammalia	Primata	Homo sapiens	JRK-homsap	XP_006716741.1	568	HTH_Tnp_Tc5	DDE_1	DD34D		>XP_006716741.1 jerky protein homolog isoform X1 [Homo sapiens] MASKPAAGKSRGEKRKRVVLTLKEKIDICTRLEKGESRKALMQEYNVGMSTLYDIRAHKAQLLRFFASSDSNKALEQRRTLHTPKLEHLDRVLYEWFLGKRSEGVPVSGPMLIEKAKDFYEQMQLTEPCVFSGGWLWRFKARHGIKKLDASSEKQSADHQAAEQFCAFFRSLAAEHGLSAEQVYNADETGLFWRCLPNPTPEGGAVPGPKQGKDRLTVLMCANATGSHRLKPLAIGKCSGPRAFKGIQHLPVAYKAQGNAWVDKEIFSDWFHHIFVPSVREHFRTIGLPEDSKAVLLLDSSRAHPQEAELVSSNVFTIFLPASVASLVQPMEQGI…
Mammalia	Primata	Macaca fascicularis	JRK-macfas	XP_015310765.1	568	CENP-B_N/HTH_Tnp_Tc5	DDE_1	DD32E		>XP_015310765.1 PREDICTED: jerky protein homolog isoform X1 [Macaca fascicularis] MASKPAAGKSGGEKRKRVVLTLKEKIDICTRLEKGESRKALMQEYNVGMSTLYDIRAHKAQLLRFFASSDSNKALEQRRTLHTPKLEHLDRVLYEWFLGKRSEGVPVSGPMLIEKAKDFYEQMQLTEPCVFSGGWLWRFKARHGIKKLDASSEKQAADHQAAEQFCGFFRSLAAEHGLSPEQVYNADETGLFWRCLPNPTPEGGAVPGLKQSKDRLTVLMCANATGSHRLKPLAVGKCSGPRAFKGIQHLPVAYKAQGSAWVDKEIFSDWFHHIFVPSVREHFRTIGLPEDSKAVLLLDSSRAHPQEAELVSSNVFT…
Mammalia	Primata	Macaca mulatta	JRK-macmul	XP_015001587.2	568	CENP-B_N/HTH_Tnp_Tc5	DDE_1	DD32E		>XP_015001587.2 jerky protein homolog isoform X1 [Macaca mulatta] MASKPAAGKSGGEKRKRVVLTLKEKIDICTRLEKGESRKALMQEYNVGMSTLYDIRAHKAQLLRFFASSDSNKALEQRRTLHTPKLEHLDRVLYEWFLGKRSEGVPVSGPMLIEKAKDFYEQMQLTEPCVFSGGWLWRFKARHGIKKLDASSEKQAADHQATEQFCGFFRSLAAEHGLSPEQVYNADETGLFWRCLPNPTPEGGAVPGLKQSKDRLTVLMCANATGSHRLKPLAVGKCSGPRAFKGIQHLPVAYKAQGSAWVDKEIFSDWFHHIFVPSVREHFRTIGLPEDSKAVLLLDSSRAHPQEAELVSSNVFTIFLPASVASLVQPMEQ…
Mammalia	Primata	Macaca nemestrina	JRK-macnem	XP_011750732.1	568	CENP-B_N/HTH_Tnp_Tc5	DDE_1	DD32E		>XP_011750732.1 jerky protein homolog isoform X1 [Macaca nemestrina] MASKPAAGKSGGEKRKRVVLTLKEKIDICTRLEKGESRKALMQEYNVGMSTLYDIRAHKAQLLRFFASSDSNKALEQRRTLHTPKLEHLDRVLYEWFLGKRSEGVPVSGPMLIEKAKDFYEQMQLTEPCVFSGGWLWRFKARHGIKKLDASSEKQAADHQAAEQFCGFFRSLVAEHGLSPEQVYNADETGLFWRCLPNPTPEGGAVPGLKQSKDRLTVLMCANATGSHRLKPLAVGKCSGPRAFKGIQHLPVAYKAQGSAWVDKEIFSDWFHHIFVPSVREHFRTIGLPEDSKAVLLLDSSRAHPQEAELVSSNVFTIFLPASVASLVQP…
Mammalia	Primata	Mandrillus leucophaeus	JRK-manleu	XP_011831000.1	556	CENP-B_N/HTH_Tnp_Tc5	DDE_1	DD32E		>XP_011831000.1 PREDICTED: jerky protein homolog [Mandrillus leucophaeus] MASKPAAGKSGGEKRKRVVLTLKEKIDICTRLEKGESRKALMQEYNVGMSTLYDIRAHKAQLLRFFASSDSNKALEQRRTLHTPKLEHLDRVLYEWFLGKRSEGVPVSGPMLIEKAKDFYEQMQLTEPCVFSGGWLWRFKARHGIKKLDASSEKQAADHQAAEQFCGFFRSLAAEHGLSPEQVYNADETGLFWRCLPNPTPEGGAVPGLKQSKDRLTVLMCANATGSHRLKPLAIGKCSGPRAFKGIQHLPVAYKAQGSAWVDKEIFSDWFHHIFVPSVREHFRTIGLPEDSKAVLLLDSSRAHPQEAELVSSNVFTIFLPASVA…
Mammalia	Primata	Microcebus murinus	JRK-micmur	XP_012638066.1	571	CENP-B_N/HTH_Tnp_Tc5	DDE_1	DD32E		>XP_012638066.1 jerky protein homolog [Microcebus murinus] MASKQAAGKSRGEKRKRVVLTLKEKIDICTRLERGESRKALMQEYNVGMSTLYDIKAHKAQLLRFFANSDSNKALEQRRTLHTPKLEHLDRVLYEWFLGKRSEGVPVSGPMLIEKAKDFYEQMQLTEPCVFSGGWLWRFKARHGIKKLDASSEKQVVDHQAAEQFCGFFRSLTAEHGLSPEQVYSADETGLFWRCLPNSTPEGEAVPGLKNSKDRLTVLMCANATGSHRIKPLAIGKCSGPRAFKGIQHLPVAYKAQGNAWVDKEIFSDWFHHIFVPSVREHFRTIGLPEDSKAILLLDNSRAHPQESELVSNNIFTIFLPASVASLIQPMEQGIRRDFM…
Mammalia	Primata	Nomascus leucogenys	JRK-nomleu	XP_012364398.1	556	CENP-B_N/HTH_Tnp_Tc5	DDE_1	DD32E		>XP_012364398.1 PREDICTED: jerky protein homolog [Nomascus leucogenys] MASKPAAGKSRGEKRKRVVLTLKEKIDICTRLEKGESRKALMQEYNVGMSTLYDIRAHKAQLLRFFASSDSNKALEQRRTLHTPKLEHLDRVLYEWFLGKRSEGVPVSGPMLIEKAKDFYEQMQLTEPCVFSGGWLWRFKARHGIKKLDASSEKQAADHQAAEQFCAFFRSLAAEHGLSAEQVYNADETGLFWRCLPNPTPEGGAVPGLKQGKDRLTVLMCANATGSHRLKPLAIGKCSGPRAFKGIQHLPVAYKAQGNAWVDKEIFSDWFHHIFVPSVREHLRTIGLPEDSKAVLLLDSSRAHPQEAELVSSNIFTIFLPASVASLV…
Mammalia	Primata	Otolemur garnettii	JRK-otogar	NW_003852686.1:148579-160282	570	CENP-B_N/HTH_Tnp_Tc5	DDE_1	DD32E		>NW_003852686.1:148579-160282 Otolemur garnettii isolate 467f Iridium unplaced genomic scaffold, OtoGar3 scaffold00291, whole genome shotgun sequence: 5001 to 6710: Frame 3 570 aa MASTQAAGKSRGEKRKRVVLTLKEKIDICTRLEKGESRKALMQEYNVGMSTLYDIKAHKAQLLRFFANSDSNKTLEQRRTLHTPKLEHLDRVLYEWFLGKRSEGVPVSGPMLIEKAKDFYEQMQLTEPCVFSGGWLWRFKARHGIKKLDASSEKQVVDHQAAEQFCRFFRSLMAEHGLSPEQVYSADETGLFWRCLPKPSPEGGAVPSLRHSKDRLAVL…
Mammalia	Primata	Pan paniscus	JRK-panpan	XP_008971094.1	568	CENP-B_N/HTH_Tnp_Tc5	DDE_1	DD32E		>XP_008971094.1 jerky protein homolog isoform X1 [Pan paniscus] MASKPAAGKSRGEKRKRVVLTLKEKIDICTRLEKGESRKALMQEYNVGMSTLYDIRAHKAQLLRFFASSDSNKALEQRRTLHTPKLEHLDRVLYEWFLGKRSEGVPVSGPMLIEKAKDFYEQMQLTEPCVFSGGWLWRFKARHGIKKLDASSEKQSADHQAAEQFCAFFRSLAAEHGLSAEQVYNADETGLFWRCLPNPTPEGGAVPGPKQGKDRLTVLMCANATGSHRLKPLAIGKCSGPRAFKGIQHLPVAYKAQGNAWVDKEIFSDWFHHIFVPSVREHFRTIGLPEDSKAVLLLDSSRAHPQEAELVSSNVFTIFLPASVASLVQPMEQGI…
Mammalia	Primata	Pan troglodytes	JRK-pantro	XP_016815456.1	568	CENP-B_N/HTH_Tnp_Tc5	DDE_1	DD32E		>XP_016815456.1 jerky protein homolog isoform X1 [Pan troglodytes] MASKPAAGKSRGEKRKRVVLTLKEKIDICTRLEKGESRKALMQEYNVGMSTLYDIRAHKAQLLRFFASSDSNKALEQRRTLHTPKLEHLDRVLYEWFLGKRSEGVPVSGPMLIEKAKDFYEQMQLTEPCVFSGGWLWRFKARHGIKKLDASSEKQSADHQAAEQFCAFFRSLAAEHGLSAEQVYNADETSLFWRCLPNPTPEGGAVPGPKQGKDRLTVLMCANATGSHRLKPLAIGKCSGPRAFKGIQHLPVAYKAQGNAWVDKEIFSDWFHHIFVPSVREHFRTIGLPEDSKAVLLLDSSRAHAQEAELVSSNVFTIFLPASVASLVQPME…
Mammalia	Primata	Papio anubis	JRK-papanu	XP_009211961.1	568	CENP-B_N/HTH_Tnp_Tc5	DDE_1	DD32E		>XP_009211961.1 jerky protein homolog isoform X1 [Papio anubis] MASKPAAGKSGGEKRKRVVLTLKEKIDICTRLEKGESRKALMQEYNVGMSTLYDIRAHKAQLLRFFASSDSNKALEQRRTLHTPKLEHLDRVLYEWFLGKRSEGVPVSGPMLIEKAKDFYEQMQLTEPCVFSGGWLWRFKARHGIKKLDASSEKQAADHQAAEQFCGFFRSLAAEHGLSPEQVYNADETGLFWRCLPNPTPEGGAVPGLKQSKDRLTVLMCANATGSHRLKPLAIGKCSGPRAFKGIQHLPVAYKAQGSAWVDKEIFSDWFHHIFVPSVREHFRTIGLPEDSKAVLLLDSSRAHPQEAELVSSNVFTIFLPASVASLVQPMEQGI…
Mammalia	Primata	Piliocolobus tephrosceles	JRK-piltep	XP_023083856.1	568	CENP-B_N/HTH_Tnp_Tc5	DDE_1	DD32E		>XP_023083856.1 jerky protein homolog isoform X1 [Piliocolobus tephrosceles] MASKLAAGRSGGEKRKRVVLTLKEKIDICTRLEKGESRKALMQEYNVGMSTLYDIRAHKAQLLRFFASSDSNKALEQRRTLHTPKLEHLDRVLYEWFLGKRSEGVPVSGPMLIEKAKDFYEQMQLTEPCVFSGGWLWRFKARHGIKKLDASSEKQAADHQAAEQFCGFFRSLAAEHGLSPEQVYNADETGLFWRCLPNPTPEGGAVPGLKQSKDRLTVLMCANATGSHRLKPLAIGKCSGPRAFKGIQHLPVAYKAQGNAWVDKEIFSDWFHHIFVPSVREHFRTIGLPDDSKAVLLLDSSRAHPQEAELVSSHVFTIFLPA…
Mammalia	Primata	Pongo abelii	JRK-ponabe	XP_009242414.2	568	CENP-B_N/HTH_Tnp_Tc5	DDE_1	DD32E		>XP_009242414.2 jerky protein homolog [Pongo abelii] MASKPAAGKSRGEKRKRVVLTLKEKIDICTRLEKGESRKALMQEYNVGMSTLYDIRAHKAQLLRFFASSDSNKALEQRRTLHTPKLEHLDRVLYEWFLGKRSEGVPVSGPMLIEKAKDFYEQMQLTEPCVFSGGWLWRFKARHGIKKLDASSEKQAADHQAAEQFCAFFRSLAAEHGLSAEQVYNADETGLFWRCLSNPTPEGGAVPGLKQGKDRLTVLMCANATGSHRLKPLAIGKCSGPRAFKGIQHLPIAYKAQGNAWVDKEIFSDWFHHIFVPSVREHFRTIGLPEDSKAVLLLDSSRAHPQEAELVSSNVFTIFLPASVASLVQPMEQGIRRDFMRNFINP…
Mammalia	Primata	Propithecus coquereli	JRK-procoq	NW_012148396.1:11200619-11211328	572	CENP-B_N/HTH_Tnp_Tc5	DDE_1	DD32E		>NW_012148396.1:11200619-11211328 Propithecus coquereli isolate 6110/MARCELLA unplaced genomic scaffold, Pcoq_1.0 Scaffold28, whole genome shotgun sequence: 5710 to 3995: Frame -3 572 aa MASKQAAGKSRGEKRKRVVLTLKEKIDICTRLERGESRKALMQEYNVGMSTLYDIKAHKAQLLRFFANSDSNKALEQRRTLHTPKLEHLDRVLYEWFLGKRSEGVPVSGPMLIEKAKDFYEQMQLTEPCVFSGGWLWRFKARHGIKKLDASCEKQVVDHQAAEQFCGFFRSLTAEHGLSPEQVYSADETGLFWRCLPNPTPEGGALPGLKHS…
Mammalia	Primata	Rhinopithecus biet	JRK-rhibie	XP_017750643.1	568	CENP-B_N/HTH_Tnp_Tc5	DDE_1	DD32E		>XP_017750643.1 PREDICTED: jerky protein homolog isoform X1 [Rhinopithecus bieti] MASKPAAGKSGGEKRKRVVLTLKEKIDICTRLEKGESRKALMQEYNVGMSTLYDIRAHKAQLLRFFASSDSNKALEQRRTLHTPKLEHLDRVLYEWFLGKRSEGVPVSGPMLIEKAKDFYEQMQLTEPCVFSGGWLWRFKARHGIKKLDASSEKQAADHQAAEQFCGFFRSLAAEHGLSPEQVYNADETGLFWRCLPNPTPEGGAVPGLKQSKDRLTVLMCANAAGSHRLKPLAIGKCSGPRAFKGIQHLPVAYKAQGSAWVGKGILSDWFHHIFVPSVREHFRAIGLPEDSKAVLLLDSARAHPQEAELVSSNVFT…
Mammalia	Primata	Rhinopithecus roxellana	JRK-rhirox	XP_010383768.1	568	CENP-B_N/HTH_Tnp_Tc5	DDE_1	DD32E		>XP_010383768.1 PREDICTED: jerky protein homolog isoform X1 [Rhinopithecus roxellana] MASKPAAGKSGGEKRKRVVLTLKEKIDICTRLEKGESRKALMQEYNVGMSTLYDIRAHKAQLLRFFASSDSNKALEQRRTLHTPKLEHLDRVLYEWFLGKRSEGVPVSGPMLIEKAKDFYEQMQLTEPCVFSGGWLWRFKARHGIKKLDASSEKQAADHQAAEQFCGFFRSLAAEHGLSPEQVYNADETGLFWRCLPNPTPEGGAVPGLKQSKDRLTVLMCANAAGSHRLKPLAIGKCSGPRAFKGIQHLPVAYKAQGSAWVGKGILSDWFHHIFVPSVREHFRAIGLPEDSKAVLLLDSARAHPQEAELVSS…
Mammalia	Primata	Saimiri boliviensis boliviensis	JRK-saibol	XP_010328229.1	568	CENP-B_N/HTH_Tnp_Tc5	DDE_1	DD32E		>XP_010328229.1 PREDICTED: jerky protein homolog isoform X1 [Saimiri boliviensis boliviensis] MASKPAAGKSRGEKRKRVVLTLKEKIDICTRLEKGESRKALMQEYNVGMSTLYDIRAHKAQLLRFFASSDSNKALEQRRTLHTPKLEHLDRVLYQWFLGKRSEGVPVSGPMLIEKAKDFYEQMQLTEPCVFSGGWLWRFKARHGIKKLDASSEKQAADRQAAEQFCGFFRSLAAEHGLSPEQVYNADETGLFWRCLPNPTPEGGAGPGLKQSKDRLTVLMCANATGSHRLKPLAIGKCSGPRAFKGIQHLPAAYKAQGNAWVDKEIFSDWFHHIFVPSVREHFRSIGLPEDSKAVLLLDSSRAHP…
Mammalia	Primata	Theropithecus gelada	JRK-thegel	XP_025250640.1	568	CENP-B_N/HTH_Tnp_Tc5	DDE_1	DD32E		>XP_025250640.1 jerky protein homolog isoform X1 [Theropithecus gelada] MASKPAAGKSGGEKRKRVVLTLKEKIDICTRLEKGESRKALMQEYNVGMSTLYDIRAHKAQLLRFFASSDSNKALEQRRTLHTPKLEHLDRVLYEWFLGKRSEGVPVSGPMLIEKAKDFYEQMQLTEPCVFSGGWLWRFKARHGIKKLDASSEKQAADHQAAEQFCGFFRSLAAEHGLSPEQVYNADETGLFWRCLPNPTPEGGAVPGLKQSKDRLTVLMCANATGSHRLKPLAIGKCSGPRAFKGIQHLPVAYKAQGSAWVDKEIFSDWFHHIFVPSVREHFRTIGLPEDSKAVLLLDSSRAHPQEAELVSSNVFTIFLPASVASL…
Mammalia	Scandentia	Tupaia chinensis	JRK-tupchi	XP_014444645.2	581	CENP-B_N/HTH_Tnp_Tc5	DDE_1	DG32E		>XP_014444645.2 LOW QUALITY PROTEIN: jerky protein homolog [Tupaia chinensis] MASTQAAGKGRGEKRKRVVLPXRRRVVRTLKEKIAICTRLEKGESRKALMQEYNVGMSTLYDIKAHKAQLLRFFASSDSNSALEQRRTLHTPKLEHLDRVLYEWFLVKRAEGVPVSGPMLIEKAKDFYEQMRLTEPCVFSGGWLWRFKARHGIKKLDATSDRQGADHQAAEQFCGFFRSLTAEHGLSPEQVYNADETGLFWRCLPNPSAEGGAGLGRLKPSRDRLTVLMCANATGSHRLKPLAMRKCGGPRAVRSIQPLPTAYRPQGSAWVDKETYADWFHQVFVPSVREHFRAIGLPEDSKAILLLGGSRVHPREAELVS…
Mammalia	Rodentia	Castor canadensis	JRK-cascan	XP_020012442.1	592	CENP-B_N/HTH_Tnp_Tc5	DDE_1	ND32D		>XP_020012442.1 jerky protein homolog [Castor canadensis] MASKQAAMKGRGEKRKRVVLTLKEKIDICTRLERGENRKALMQEYNVGMSTLYDIKAHKAQLLRFFANSDSNQALEQRRTLHTPKLEHLDRVLYEWFLVKRAEGVPVSGPMLIEKAKDFYEQMRLTEPCVFSGGWLWRFKARHGIKKLEASSEKQVADHQAAEQFCDFFRSLTAEHGLSPEQVYNANETGLFWRCLPNTSPEGGTVPSLKQGKDRLTVLMCANATGSHRIKPLAIGKGGGPRAFRGIQHLPVAYKAQGNAWVDKEIFSDWFHHIFVPSVREHFRTIGLPEDSKAILLLDNSRAHPQESELVSDNIFTIFLPASVTSLLQPMEQGIRRDFMR…
Mammalia	Rodentia	Cavia porcellus	JRK-cavpor	XP_005005256.1	562	CENP-B_N/HTH_Tnp_Tc5	DDE_1	DD32E		>XP_005005256.1 jerky protein homolog [Cavia porcellus] MASKQNAVKGRGEKRKRVVLTLKEKIDICTRLERGESRKALMQEYNVGMSTLYDIKAHKAQLLRFFANSDSRQALEQRRTLHTPKLEHLDRVLYEWFLVKRAEGIPVSGPMLIEKAKDFYEQMQLTEPCVFSGGWLWRFKARHGIKKLDASNEKQVADHQAAEQFCGFFRSLTAEHGLSPEQVYSADETGLFWRCLPNSKTDGEALPSLKQGKDRLTVLMCANATGSHRIKPLAVGKCGDPRAFRGIQHLPVAYKAQGNAWIDKEIFSDWFHHIFVPSVREHFRTIGLPEDSKAILLLDNSRAHPQESDLVSDNIFTIFLPASVTSLIQPMEQGIRRDFMRHF…
Mammalia	Rodentia	Chinchilla lanigera	JRK-chilan	XP_013375689.1	559	CENP-B_N/HTH_Tnp_Tc5	DDE_1	DD32E		>XP_013375689.1 PREDICTED: jerky protein homolog [Chinchilla lanigera] MASKQNAAKGRGEKRKRVVLTLKEKIDICTRLERGESRKALMQEYNVGMSTLYDIKAHKAQLLRFFANSDSRQALEQRRTLHTPKLEHLDRVLYEWFLVKRAEGVPVSGPMLIEKAKDFYEQMQLTEPCVFSGGWLWRFKARHGIKKLDASNEKQVADHQAAEQFCGFFRSLTAEHGLSPEQVYSADETGLFWRCLPNSNPDGGTMPSLKQGKDRLTVLMCANATGSHRIKPLAIGRCGGPRAFRGIQHLPVAYKAQGNAWVDKEIFSDWFHHIFVPSVREHFRTIGLPEDSKAILLLDNSRAHPQESELVSDNIFTIFLPASVTSLI…
Mammalia	Rodentia	Cricetulus griseus	JRK-crigri	XP_027259605.1	560	CENP-B_N/HTH_Tnp_Tc5	DDE_1	DD32E		>XP_027259605.1 jerky protein homolog [Cricetulus griseus] MASKQAAAKGKGEKRKRVVLTLKEKIDICTRLERGESRKALMQEYNVGMSTLYDIKAHKAQLLRFFASSDSRQALEQRRTLHTPKLEHLDRVLYEWFLVKRAEGIPVSGPMLIEKAKDFYKQMRLTEPCVFSGGWLWRFKARHGIKKLDASSEKQVADHQAAEQFCGFFRSLAAEHGLSPEQVYSADETGLGWQCLPTSAPDDGTMPRFKQAKDRLTVLMCANATGSHRLKPLAIGKGGGPRSFRGIQHLPIAYKAQGNAWVDKEIFSDWFHHIFVPSVREHFRTIGLPEDSKAILLLDHSRAHPQESELVSENVFTIFLPASVTSLLQPTEQGIRRAFM…
Mammalia	Rodentia	Dipodomys ordii	JRK-dipord	XP_012880659.1	565	CENP-B_N/HTH_Tnp_Tc5	DDE_1	DD32E		>XP_012880659.1 PREDICTED: jerky protein homolog [Dipodomys ordii] MASKQAAAQGRGEKRKRVVLTLREKIDICTRLERGESRKALMQEYNVGMSTLYDIKAHKAQLLRFFANSDSNQALEQRRTLHTPKLEHLDRVLYEWFLVKRAEGVPVSGPMLIEKAKDLYEQMQLAEPCVFSGGWLWRFKARHGIRKLDASSEKQGTDHQAAEQFCGFFRSLAAEHRLSPEQVYNADETGLFWRCLPSPGTDGGTVPSLKPGKDRLTVLLCANATGSHRIKPLAIGKGGGPRAFRGIQHLPVAHGAQASAWVDQEIFSDWFHHVFVPSVREHFRTIGLPAGSKAVLLLDSSRAHPAESELVSDNIFTIFLPAGVASLLQPME…
Mammalia	Rodentia	Fukomys damarensis	JRK-fukdam	XP_010637524.1	560	CENP-B_N/HTH_Tnp_Tc5	DDE_1	DD32E		>XP_010637524.1 PREDICTED: jerky protein homolog [Fukomys damarensis] MASKQNAAKGRGEKRKRVVLTLKEKIDICTRLERGESRKALMQEYNVGMSTLYDIKAHKAQLLRFFANSDSRQALEQRRTLHTPKLEHLDRVLYEWFLVKRAEGIPVSGPMLIEKAKDFYEQMQLTEPCVFSGGWLWRFKARHGIKKLDASSEKQVADHQAAEQFCGFFRSLTAEHGLSPEQVYSADETGLFWRCLPNPNPDGGTIPSLKQGKDRLTVLMCANATGSHRIKPLAIGKCGGPRAFRGIQHLPVAYKAQGNAWVDKEIFSDWFHHIFVPSVREHFRTIGLPEDSKAILLLDNSRAHPQESELVSDNIFTIFLPASVTSLIQ…
Mammalia	Rodentia	Heterocephalus glaber	JRK-hetgla	XP_004837928.1	559	CENP-B_N/HTH_Tnp_Tc5	DDE_1	DD32E		>XP_004837928.1 jerky protein homolog [Heterocephalus glaber] MASKQNAAKGRGEKRKRVVLTLKEKIDICTRLERGESRKALMQEYNVGMSTLYDIKAHKTQLLRFFANSDSRQALEQRRTLHTPKLEHLDRVLYEWFLVKRAEGIPVSGPMLIEKAKDFYEQMQLTEPCVFSGGWLWRFKARHGIKKLDASSEKQVADHQAAEQFCGFFRSLTAEHGLSPEQVYSADETGLFWRCLPNPNPDGGTMPSLKQGKDRLTVLMCANATGSHRIKPLAIGKCGGPRAFRGIQHLPVAYKAQGNAWVDKEIFADWFHHIFVPSVREHFRAIGLPEDSKAILLLDNSRAHPQESELMSDNIFTIFLPASVTSLIQPMEQGIRR…
Mammalia	Rodentia	Ictidomys tridecemlineatus	JRK-icttri	XP_005316176.1	556	CENP-B_N/HTH_Tnp_Tc5	DDE_1	DD32E		>XP_005316176.1 jerky protein homolog [Ictidomys tridecemlineatus] MASKQAAVKGRVGKRKRVVLTLKEKIDICTRLERGESRKALMQEYNVGMSTLYDIKAHKAQLLRFFANSDSNQALEQRRTLHTPKLEHLDRVLYEWFLVKRAEGVPVSGPMLIEKAKDFYEQMRLTEPCVFSGGWLWRFKARHGIKKLDASSEKQVADHQAAEQFCGFFRSLTTEHGLSPEQVYSADETGLFWRCLPSPNPDGGTMPSLKQGKDRLTVLMCANATGSHRIKPLAIGKCRGPRAFTGIQHLPVAYKAQGNAWVDKEIFSDWFHRIFVPSVREHFRTIGLPADSKAILLLDDSRAHPQEAALASDNIFTIFLPASVTSLIQPME…
Mammalia	Rodentia	Jaculus jaculus	JRK-jacjac	XP_004661392.1	557	CENP-B_N/HTH_Tnp_Tc5	DDE_1	DD32E		>XP_004661392.1 PREDICTED: jerky protein homolog [Jaculus jaculus] MASRKAAAKGQGGKRKRVVLTLREKIDICMRLERGESRKTLMQEYNVGMSTLYDIKAHKAQLLRFFASSDSRQALEQRRTLHTPKLEHLDRLLYEWFLVKRAEGVPVSGPMLIEKAKDFYEQMRLTEPCVFSGGWLWRFKARHGIKKLEASSDKQVADHQAAEQFCGFFRSLAAEHGLSPEQVYSADETGLFWRCLPNPSPDSGAMPSVKQGKDRLTVLMCANATGSHRIKPLAIGKDGGPRAFRGIQNLPVAYKAQGNAWVDKEIFSHWFHHIFVPSVREHFRTIGLPEDSKAILLLDHSRAHPQDSELVSDNVFTIFLPASVASLLQPME…
Mammalia	Rodentia	Marmota flaviventris	JRK-marfla	XP_027808463.1	556	CENP-B_N/HTH_Tnp_Tc5	DDE_1	DD32E		>XP_027808463.1 jerky protein homolog [Marmota flaviventris] MASKQAAVKGRVGKRKRVVLTLKEKIDICTRLERGESRKALMQEYNVGMSTLYDIKAHKAQLLRFFANSDSNQALEQRRTLHTPKLEQLDRVLYEWFLVKRAEGVPVSGPMLIEKAKDFYEQMRLTEPCVFSGGWLWRFKARHGIKKLDASSEKQVADQQAAEQFCGFFRSLATEHGLSPEQVYSADETRLFWRCLPSPSPDGGTLPSLKQGKDRLTVLMCANATGSHRIKPLAIGKCRGPRAFTGIQHLPVAYKAQGNAWVDKEIFSDWFHRIFVPSVREHFRTIGLPADSKAILLLDDSRAHPQEAALASDNIFTIFLPASVTSLIQPMEQGIRRD…
Mammalia	Rodentia	Marmota marmota marmota	JRK-marmar	XP_015342020.1	556	CENP-B_N/HTH_Tnp_Tc5	DDE_1	DD32E		>XP_015342020.1 PREDICTED: jerky protein homolog [Marmota marmota marmota] MASKQAAVKGRVGKRKRVVLTLKEKIDICTRLERGESRKALMQEYNVGMSTLYDIKAHKAQLLRFFANSDSNQALEQRRTLHTPKLEHLDRVLYEWFLVKRAEGVPVSGPMLIEKAKDFYEQMRLTEPCVFSGGWLWRFKARHGIKKLDASSEKQVADHQAAEQFCGFFRSLTTEHGLSPEQVYSADETGLFWRCLPSPSPDGGTMPSLKQGKDRLTVLMCANATGSHRIKPLAIGKCRGPRAFTGIQHLPVAYKAQGNAWVDKEIFSDWFHRIFVPSVREHFRTIGLPADSKAILLLDDSRAHPQEAALASDNIFTIFLPASV…
Mammalia	Rodentia	Meriones unguiculatus	JRK-merung	XP_021515504.1	557	CENP-B_N/HTH_Tnp_Tc5	DDE_1	DD32E		>XP_021515504.1 jerky protein homolog [Meriones unguiculatus] MASKQAAAKGKGEKRKRVVLTLKEKIDICTRLERGESRKALMQEYNVGMSTLYDIKAHKAQLLRFFASSDSRQALEQRRTLHTPKLEHLDRVLYEWFLVKRAEGIPVSGPMLIEKAKDFYKQMRLTEPCVFSGGWLWRFKARHGIKKLDASSEKQVADHQAAEQFCGFFRSLAAEHGLSPEQVYSADETGLVWRCLPNSTPDDGTVPRFKQGKDRLTVLMCANATGSHRIKPLAIGKGGGPRAFRGIQHLPVAYKAQGNAWVDKEIFSDWFHHIFVPSVREHFRTIGLPEDSKAILLLDHSRAHPQESELVSENVFTIFLPSSVTSLLQPTEQGIRR…
Mammalia	Rodentia	Mesocricetus auratus	JRK-mesaur	XP_012980209.1	557	CENP-B_N/HTH_Tnp_Tc5	DDE_1	DD32E		>XP_012980209.1 jerky protein homolog [Mesocricetus auratus] MASKQTAAKGKGEKRKRVVLTLKEKIDICSRLERGESRKALMQEYNVGMSTLYDIKAHKAQLLSFFASSDSRQALEQRRTLHTPKLEHLDRVLYEWFLVKRAEGIPVSGPMLIEKAKDFYKQMRLTEPCVFSGGWLWRFKARHGIKKLDASSEKQVADHQAAEQFCGFFRNLAAEHGLSPEQVYSADETGLVWRCLPNPTPDDATVPRLKQAKDRLTVLMCANATGSHRLKPLAIGKGGGPRAFRGIQHLPIAYKAQGNAWVDKEIFSDWFHHIFVPSVREHFRTIGLPEDSKAILLLDHSRAHPQESELVSENVFTIFLPANVTSLLQPTEQGIRRA…
Mammalia	Rodentia	Microtus ochrogaster	JRK-micoch	XP_005354566.1	550	CENP-B_N/HTH_Tnp_Tc5	DDE_1	DD32E		>XP_005354566.1 jerky protein homolog [Microtus ochrogaster] MASNQAATKGKGEKRKRVVLTLKEKIDICTRLERGESRKALMQEYNVGMSTLYDIKAHKAQLLRFFASSDSRQALEQRRTLHTPKLEHLDRVLYEWFLVKRAEGIPVSGPMLIEKAKDFYKQMRLTEPCVFSGGWLWRFKARHGIKKLDASSEKQVADHQAAEQFCGFFRSLAAEHGLSPEQVYSADETGLVWRCLPNSTPDAGTVPRFKQSKDRLTVLMCANATGSHRIKPLAIGKGGGPRAFRGIQHLPIAYKAQGNAWVDKEIFSDWFHHIFVPSVREHFRTIGLPEDSKAILLLDHSRAHSQESELVSENVFTIFLPASVTSLLQPTEQGIRRA…
Mammalia	Rodentia	Mus caroli	JRK-muscar	XP_021039748.1	557	CENP-B_N/HTH_Tnp_Tc5	DDE_1	DD32E		>XP_021039748.1 jerky protein homolog [Mus caroli] MASKQAAAKGKGEKRKRVVLTLKEKIDICTRLERGESRKALMQEYNVGMSTLYDIKAHKAQLLRFFASSDSRQALEQRRTLHTPKLEHLDRVLYEWFLVKRAEGIPVSGPMLIEKAKDFYKQMRLTEPCVFSGGWLWRFKARHGIKKLDASSEKQAADHQAAEQFCGFFRSLAAEHGLSPEQVYSADETGLVWRCLPNSAPDDGTVPRFKQGKDRLTVLMCANATGSHRIKPLAIGKGGGPRAFKGIQHLPIAYKAQGNAWVDKEIFSDWFHHIFVPSVREHFRTIGLPEDSKAILLLDHSRAHSQESELVSENVFTIFLPSSVTSLLQPTEQGIRRAFMRLFINPPV…
Mammalia	Rodentia	Mus musculus	JRK-musmus	NP_032441.4	557	CENP-B_N/HTH_Tnp_Tc5	DDE_1	DD32E		>NP_032441.4 jerky protein [Mus musculus] MASKQAAAKGKGEKRKRVVLTLKEKIDICTRLERGESRKALMQEYNVGMSTLYDIKAHKAQLLRFFASSDSRQALEQRRTLHTPKLEHLDRVLYEWFLVKRAEGIPVSGPMLIEKAKDFYKQMRLTEPCVFSGGWLWRFKARHGIKKLDASSEKQAADHQAAEQFCGFFRSLAAEHGLSPEQVYSADETGLVWRCLPNSAPDDGTVPHFKQGKDRLTVLMCANATGSHRIKPLAIGKGGGPRAFRGIQHLPIAYKAQGNAWVDKEIFSDWFHHIFVPSVREHFRTIGLPEDSKAILLLDHSRAHSQESELVSENVFTIFLPSSVTSLLQPTEQGIRRAFMRLFINPPVAFQGFPTRH…
Mammalia	Rodentia	Mus pahari	JRK-muspah	XP_029403585.1	557	CENP-B_N/HTH_Tnp_Tc5	DDE_1	DD32E		>XP_029403585.1 jerky protein homolog [Mus pahari] MASKQAAAKGKGEKRKRVVLTLKEKIDICTRLERGESRKALMQEYNVGMSTLYDIKAHKAQLLRFFASSDSRQALEQRRTLHTPKLEHLDRVLYEWFLVKRAEGIPVSGPMLIEKAKDFYKQMRLTEPCVFSGGWLWRFKARHGIKKLDASSEKQAADHQAAEQFCGFFRSLAAEHGLSPEQVYSADETGLVWRCLPNSAPDDGTVPRFKQGKDRLTVLMCANATGSHRIKPLAIGKGGGPRAFRGIQHLPLAYKAQGNAWVDKGIFSDWFHHIFVPSVREHFRTIGLPEDSKAILLLDHSRAHSQESELVSENVFTIFLPSSVTPLLQPTEQGIRRAFMRLFINPPV…
Mammalia	Rodentia	Nannospalax galili	JRK-nangal	XP_008849261.1	557	CENP-B_N/HTH_Tnp_Tc5	DDE_1	DD32E		>XP_008849261.1 jerky protein homolog [Nannospalax galili] MASKQAATKGKGEKRKRVVLTLKEKIDICTRLERGESRKALMQEYNVGMSTLYDIKAHKAQLLRFFASSDSRQALEQRRTLHTPKLEHLDRVLYEWFLVKRAEGIPVSGPMLIEKAKDFYEQMRLTEPCVFSGGWLWRFKARHGIKKLDASSERQVADHQAAEQFCGFFRSLAAEHGLSPEQVYSADETGLFWRCLPNPASDGGAVPSLKQGKDRLTVLMCANATGSHRIKPLAVGKGGGPRAFRGIQQLPIAYKAQGNAWVDKEIFSDWFHHIFVPAVREHFRAIGLPEDSKAILLLDHSRAHPQESELVSDNVFTIFLPASVTSLLQPTEQGIRRAFM…
Mammalia	Rodentia	Octodon degus	JRK-octdeg	XP_023579771.1	562	CENP-B_N/HTH_Tnp_Tc5	DDE_1	DD32E		>XP_023579771.1 jerky protein homolog [Octodon degus] MASKQNAAKGRGEKRKRVVLTLKEKIDICTRLERGESRKALMQEYNVGMSTLYDIKAHKAQLLRFFANSDSRQALEQRRTLHTPKLEHLDRVLYEWFLVKRAEGVPVSGPMLIEKAKDFYEQMQLTEPCVFSGGWLWRFKARHGIKKLDASSEKQVADHQAAEQFCGFFRSLTAEHGLSPEQVYSADETGLFWRCLPNPTPDGGAMPSLKQGKDRLTVLMCANAAGSHRIKPLAIGKCGPRAFRGIQHLPVAYKAQGNAWVDKEIFSDWFHHIFVPSVREHFRTIGLPEDSKAILLLDSSRAHPQESELVSDNIFTIFLPASVTSLIQPMEQGIRRDFMRHFISP…
Mammalia	Rodentia	Peromyscus maniculatus bairdii	JRK-perbai	XP_006989326.1	558	CENP-B_N/HTH_Tnp_Tc5	DDE_1	DD32E		>XP_006989326.1 PREDICTED: jerky protein homolog [Peromyscus maniculatus bairdii] MASKQAAAKGKGGKRKRVVLTLKEKIDICTRLERGESRKALMQEYNVGMSTLYDIKAHKAQLLRFFASSDSHQALEQRRTLHTPKLEHLDRVLYEWFLVKRAEGIPVSGPMLIEKAKDFYKQMRLTEPCVFSGGWLWRFKARHGIKKLDASSEKQVADHQAAEQFCGFFRSLAAEHGLSPEQVYSADETGLVWRCLPNSTPDDGPVPRFKQSKDRLTVLMCANATGSHRIKPLAIGKGGGPKAFRGIQHLPIAYKAQGNAWVDKEIFSDWFHHIFVPSVREHFRTIGLPEDSKAILLLDHSRAHPQESELVSENVFT…
Mammalia	Rodentia	Rattus norvegicus	JRK-ratnor	XP_006241790.1	557	CENP-B_N/HTH_Tnp_Tc5	DDE_1	DD32E		>XP_006241790.1 PREDICTED: jerky protein homolog isoform X1 [Rattus norvegicus] MASKQAAAKGKGEKRKRVVLTLKEKIDICSRLERGESRKALMQEYNVGMSTLYDIKAHKAQLLSFFASSDSRQALEQRRTLHTPKLEHLDRVLYEWFLVKRAEGIPVSGPMLIEKAKDFYKQMRLTEPCVFSGGWLWRFKARHGIKKLDASSEKQVADPQAAEQFCGFFRSLAAEHGLSPEQVYSADETGLVWRCLPSSTPDDGTVPRFKQGKDRLTVLMCANATGSHRIKPLAIGKGGGPRAFRGIQHLPVAYKAQGNAWVDKEIFSDWFHHIFVPSVREHFRTIGLPEDSKAILLLDHSRAHPQESELVSENVFTIF…
Mammalia	Rodentia	Urocitellus parryii	JRK-uropar	XP_026258840.1	556	CENP-B_N/HTH_Tnp_Tc5	DDE_1	DD32E		>XP_026258840.1 jerky protein homolog [Urocitellus parryii] MASKQAAVKGRVGKRKRVVLTLKEKIDICTRLERGESRKALMQEYNVGMSTLYDIKAHKAQLLRFFANSDSNQALEQRRTLHTPKLEHLDRVLYEWFLVKRAEGVPVSGPMLIEKAKDFYEQMRLTEPCVFSGGWLWRFKARHGIKKLDASSEKQVADHQAAEQFCGFFRSLTTEHXLSPEQVYSADETGLFWRCLPSPNPDGGTMPSLKQGKDRLTVLMCANATGSHRIKPLAIGKCRGPRAFTGIQHLPVAYKAQGNAWVDKEIFSDWFHRIFVPSVREHFRTIGLPADSKAILLLDDSRAHPQEAALASDNIFTIFLPASVTSLIQPMEQGIRRDF…
Mammalia	Lagomorpha	Ochotona princeps	JRK-ochpri	XP_004580810.1	543	CENP-B_N/HTH_Tnp_Tc5	DDE_1	NE32E		>XP_004580810.1 PREDICTED: jerky protein homolog [Ochotona princeps] MASPPAAPRGRGAKRKRVVLTLREKMEICTRLERGESRKALMQEYNVGLSTLYDIRAHKAQLLRFVASSDCGQALERRRTLHTPKLEHLDRVLYQWFLGQRAEGVPVSGPMLIEKARDLYVQMQLTEPCVFSGGWLWRFKARHGIRKLAVAGERQAANPRAAEQFCGFFRSLAAEHGLSPEQVYSANETGLLWRGLPSAGTEGVAVASPRPCRDRLSVLVCANATGSHRIRPLAVSRCGSPRAARGLPQLPVACKAQGHAWVDREVFTDWFHRVFAPSVREHFRALGLPADSKAVLLLERSRAHPQESELVSENIFSILLPAGAASLLQP…
Mammalia	Lagomorpha	Oryctolagus cuniculus
Mammalia	Insectivora	Condylura cristata	JRK-concri	NW_004567123.1:19362643-19373536	394	CENP-B_N/HTH_Tnp_Tc5	DDE_1			>NW_004567123.1:19362643-19373536 Condylura cristata isolate star-nosed mole 26May11 unplaced genomic scaffold, ConCri1.0 scaffold00022, whole genome shotgun sequence: 5894 to 4713: Frame -3 394 aa MASQAAAGRGPGEKRKRVVLTLREKIDICTRLERGESRKALMQEYNVGMSTLYDIRAHKARLLRFFAGPDGSAALAQRRTLHTPKLGRLDRALYQWFLAQRAAGVPVSGPMLVEKAKGFYEQMQLTEPCVFSGGWLWRFKARHGIRKLDAAGEKQAADRRAAEQFCGFFRSLAAEHGLCPEQVYSADETGLFWRCLPGPGP…
Mammalia	Insectivora	Erinaceus europaeus	JRK-erieur	XP_007535410.2	572	CENP-B_N/HTH_Tnp_Tc5	DDE_1	DD32D		>XP_007535410.2 PREDICTED: jerky protein homolog [Erinaceus europaeus] MMQEDRPGLAPACPPGPGSLHMASKQAAGRGPGEKRKRVVLTLREKIDICTRLERGENRKALMQEYNVGMSTLYDIKAHKAQLLRFFANSDSNKALEHRRTLHTPKLEHLDRVLYEWFLVKRAEGVPVSGPMLIQKAKDFYEQMQLTEPCVFSGGWLWRFKARHGIKLDTSCEKQVADHQAAEQFCGFFRSLMAEHSLAPEQVYNADQTGLFWRCLPNPSEEGGPLPGLKQSKDRLTVLMCANATGSHKIKPLVIGRGGGPRAFKAIQDLPVAYRAQGSAWVDKEIFLDWFHHIFVPSVKEHFLALGLAENSKGILLLDSSRARPQEA…
Mammalia	Insectivora	Sorex araneus	JRK-sorara	XP_004618738.1	537	CENP-B_N/HTH_Tnp_Tc5	DDE_1	DV32D		>XP_004618738.1 PREDICTED: jerky protein homolog [Sorex araneus] MASKPAAARGPGEKRKRVVLTLREKIDICTRLERGESRKALMQEYNVGMSTLYDIRAHKAQLLRFFASSDSNTALERRRTLHTPKLEHLDRVLYEWFLGRRAEGVPVSGPMLIEKARDLYEQMGLTEPCVFSGGWLWRFKARHGIRKLDTAGEQQGAEQQAAEFCGFFRSLAAEHSLSPEQVYNADETGLFWQCLPSTTAAATAETMPGLGQSKDRLTVLTCANATGSHKIRPLVIGKCSGAPVLKGPQQLPVAYRAQENVWVDQEVFSDWFHHIFVPSVKEHFSAVGFPAGSKAVLLLVSSRAHPQEAELASDNIFTILLPASVATLVQPMDQ…
Mammalia	Chiroptera	Desmodus rotundus	JRK-desrot	XP_024427984.1	544	CENP-B_N/HTH_Tnp_Tc5	DDE_1	DD32D		>XP_024427984.1 jerky protein homolog [Desmodus rotundus] MASKQAAGRGPGAKRKRVVLTLKEKMDICARLEKGESRKALTQEYNVGMSTLYDIKAHKAQLLRFFASSDSNKALERRRTLHTPKLEHLDRVLYEWFLGRRAEGVPVSGPMLIEKAKDFYEQMQLTEPCVFSGGWLWRFKARHGIKKLDASSEKQAADHQAAEQFCGFFRSLTAEHGLTPEQVYNADETGLSWQRWPGPEGGPVPGGRQSRDRLTVLMCANATGSHRIKPLVIGKCGGPRASKGIQHLPVAYRAHGNAWADRAVFSDWFHHVFAPSVREHFQALGLPEGSKAVLLLDSSRAHPQESELVSENICTIFLPASAASLIQPMDQGIRRDFMRNF…
Mammalia	Chiroptera	Eptesicus fuscus	JRK-eptfus	NW_007370897.1:968007-979641	548	CENP-B_N/HTH_Tnp_Tc5	DDE_1	DD32D		>NW_007370897.1:968007-979641 Eptesicus fuscus isolate BU_THK_EF1 unplaced genomic scaffold, EptFus1.0 scaffold00247, whole genome shotgun sequence: 5001 to 6644: Frame 3 548 aa MAARQAAGRGPGGKRKRVVLTLKEKMDVCARLEKGESRKALMQEYNVGMSTLYDIRAHKAQLLRFFASSACNKALERRRTLHTPKLEHLDRALYAWFLGRRAEGVPVSGPMLIEKAKDFYAQMQLTEPCVFSGGWLWRFKARHGIKKLDAAGEKQVADHHAAERFCGFFRSLTAEHGLTPEQVYNADETGLFWQCLPGPTAEGEPAPGGRQSRDRLTVLTC…
Mammalia	Chiroptera	Hipposideros armiger	JRK-hiparm	XP_019513438.1	549	CENP-B_N/HTH_Tnp_Tc5	DDE_1	DD32D		>XP_019513438.1 PREDICTED: jerky protein homolog [Hipposideros armiger] MASKQAAGRGPGEKRKRVVLTLKEKMDICARLEKGENRKALMQEYNVGMSTLYDIKAHKAQLLRFFASSDCNKALERRRTLHTPKLEHLDRVLYEWFLGKRAEGVPVSGPMLIEKAKDFYEQMRLTEPCVFSGGWLWRFKARHGIKKLDASSEKQMADHQAAEQFCGFFRSLTSEHGLTPEQVYNADETGLFWRCLPSPTAEGGTVPVGGRQNRDRLTVLMCANATGSHKIKPLVIGKCSGPRASRGIQHLPVAYRAHGNAWADRAVFSDWFHHIFAPSVREHFRARGLPEDSKAMLLLDSSRAHPQESELVSANIFTIFLPASVTS…
Mammalia	Chiroptera	Miniopterus natalensis	JRK-minnat	XP_016071914.1	554	CENP-B_N/HTH_Tnp_Tc5	DDE_1	DD32D		>XP_016071914.1 PREDICTED: jerky protein homolog isoform X1 [Miniopterus natalensis] MASKQAGGRGPGEKRKRVVLTLREKMDICARLEKGESRKVLMQEYNVGMSTLYDIKAHKARLLRFFASSESNKALEQRRTLHTPKLEHLDRVLYEWFLGKRAEGVPVSGPMLIEKAKDFYEQMQLTEPCVFSGGWLWRFKARHGIKKLDASSEKQVADHQAAEQFCGFFRSLTVEHGLTPEQVYNADETGLFWQCLPSPTHEGSLVPGGRQSKDRLTVLMCANATGSHKIKPLVIGKCSGSRASRGIQHLPVAYQAHGNTWADREVFSDWFHHIFAPSVREHFRALGLPEDSKAILLLDSSRAHPQESELVSEN…
Mammalia	Chiroptera	Myotis brandtii
Mammalia	Chiroptera	Myotis davidii
Mammalia	Chiroptera	Myotis lucifugus
Mammalia	Chiroptera	Pteropus alecto	JRK-pteale	XP_015445696.1	445	CENP-B_N/HTH_Tnp_Tc5	DDE_1	GD32D		>XP_015445696.1 jerky protein homolog, partial [Pteropus alecto] MAAKQAAGRGAGEKRKRVVLTLREKMDVCARLEKGESRRALMQEYNVGMSTLYDIRAHKAQLLRFFASSDSSKALERRRTLHTPKLEHLDRALYEWFLGQRAKGAPVSGPMLIEKAKDFYEQMQLTEPCVFSGGWLWRFKARHGIKKLDASSEKHVADHQAAEQFCGFFRSLTSEHGLTPEQVYNAGETGLFWRCLPGPAPEGAAAPGGRQSRDRLTVLMCANATGSHKIKPLVIGRCSGPRAARGTPHLPAAHRAHGDARADRAVFSDWFHHIFAPSVREHFRGLGLPADSKAILLLDSSRAHAQESELVSDNIFTIFLPASVTSLIQPMDQG…
Mammalia	Chiroptera	Pteropus vampyrus	JRK-ptevam	XP_011373265.1	419	CENP-B_N/HTH_Tnp_Tc5	DDE_1	GD32D		>XP_011373265.1 jerky protein homolog, partial [Pteropus vampyrus] MAAKQAAGRGAGEKRKRVVLTLREKMDVCARLEKGESRRALMQEYNVGMSTLYDIRAHKAQLLRFFASSDSSKALERRRTLHTPKLEHLDRALYEWFLGQRAKGAPVSGPMLIEKAKDFYEQMQLTEPCVFSGGWLWRFKARHGIKKLDASSEKHVADHQAAEQFCGFFRSLTSEHGLTPEQVYNAGETGLFWRCLPGPAPEGAAAPGGRQNRDRLTVLMCANATGSHKIKPLVIGRCSGPRAARGTPHLPAAHRAHGDARADRAVFSDWFHHIFAPSVREHFRGLGLPEDSKAILLLDSSRAHPQEAELVSDNIFTIFLPPSVTSLIQPMD…
Mammalia	Chiroptera	Rousettus aegyptiacus	JRK-rouaeg	XP_015994660.1	613	CENP-B_N/HTH_Tnp_Tc5	DDE_1	GD32D		>XP_015994660.1 PREDICTED: LOW QUALITY PROTEIN: jerky protein homolog [Rousettus aegyptiacus] MAAKPAAGRGAGEKRKRVVLTLKEKMDVCARLEKGESRKALMQEYNVGMSTLYDIRAHKAQLLRFFASSDSNKALERRRTLHTPKLEHLDRVLYEWFLGQRAEGVPVSGPMLIEKAKDFYEQMQLTEPCVFSGGWLWRFKARHGIKKLDASSEKQVADHQAAEQFCGFFQSLTSEHGLTPEQVYNAGETGLFWRCLPGPAPEGGVVPGGRHSRDRLTVLMCANATGSHKIKPLVIGRCSGPRAARGAPHLPAAPRAHGDARADGAVFSDWFHHIFAPSVREHFRGLGLPEDSKAILLMDSARAHP…
Mammalia	Cetartiodactyla	Balaenoptera acutorostrata scammoni	JRK-balsca	XP_028025119.1	465	CENP-B_N/HTH_Tnp_Tc5	DDE_1	DD32D		>XP_028025119.1 jerky protein homolog [Balaenoptera acutorostrata scammoni] MASKAAAGRSPGEKRKRVVLTLKEKMDICRRLEKGESRKALMQEYNVGMSTLYDIRAHKAQLLRFFANSDSDKALAHRRTLHTPKLEHLDRVLYEWFLVKRAEGVPVSGPMLIEKAKDFYEQMQLTEPCVFSGGWLWRFKARHGIKKLDASSEKQAADHQAAEQFCGFFRSLTAEHGLSPEQVYNADETGLFWRSSPSPSPEGGAVPGPKQNKDRLTVLMCANATGSHRIKPLVVGKCGGPKAVQGIQHLPVAYKAQGNAWVDKEIFTDWFHHIFVPAVKEHFQAVALPEDSKAILLLDGSRAHPREAELVSENIFTIFLPAS…
Mammalia	Cetartiodactyla	Bison bison bison	JRK-bisbis	XP_010857114.1	446	CENP-B_N/HTH_Tnp_Tc5	DDE_1	DD32D		>XP_010857114.1 PREDICTED: jerky protein homolog [Bison bison bison] MASKPAAGRSPGEKRKRVVLTLKEKMDICRRLEKGESRRALMQEYNVGMSTLYDIRAHKAQLLRFFASSDSDKALAQRRTLHTPKLEHLDRVLYEWFLVKRSEGVPVSGPMLIEKAKDFYEQMQLTEPCVFSGGWLWRFKARHGIKKLDASSEKQAADQQAAEQFCGFFRSLTAEHSLSPEQVYNADETGLFWRCSPSPSPEGGSAPGPTQSKDRLTVLMCANATGSHRIKPLVVGKWGSPKAVQGLQHLPVVYKAQGSAWVDKEIFADWFHHIFVPAVKEHFRAMALPEDSKAILLLDGSRAHPREAELASENVFTIFLPASVTALLQP…
Mammalia	Cetartiodactyla	Bos indicus	JRK-bosind	XP_019829174.1	528	CENP-B_N/HTH_Tnp_Tc5	DDE_1	DD32D		>XP_019829174.1 PREDICTED: jerky protein homolog [Bos indicus] MASKPAAGRSPGEKRKRVVLTLKEKMDICRRLEKGESRRALMQEYNVGMSTLYDIRAHKAQLLRFFASSDSDKALAQRRTLHTPKLEHLDRVLYEWFLVKRSEGVPVSGPMLIEKAKDFYEQMQLTEPCVFSGGWLWRFKARHGIKKLDASSEKQAADQQAAEQFCGFFRSLTAEHGLSPEQVYNADETGLFWRCSPSPSPEGGSAPGPTQSKDRLTVLMCANATGSHRIKPLVVGKWGSPKAVQGLQHLPVVYKAQGSAWVDKEIFADWFHHIFVPAVKEHFRAMALPEDSKAILLLDGSRAHPREAELASENVFTIFLPASVTALLQPMDQGIR…
Mammalia	Cetartiodactyla	Bos mutus	JRK-bosmut	XP_005897674.1	656	CENP-B_N/HTH_Tnp_Tc5	DDE_1	DD32D		>XP_005897674.1 PREDICTED: jerky protein homolog [Bos mutus] MASKPAAGRSPGEKRKRVVLTLKEKMDICRRLEKGESRRALMQEYNVGMSTLYDIRAHKAQLLRFFASSDSDKALAQRRTLHTPKLEHLDRVLYEWFLVKRSEGVPVSGPMLIEKAKDFYEQMQLTEPCVFSGGWLWRFKARHGIKKLDASSEKQAADQQAAEQFCGFFRSLTAEHGLSPEQVYNADETGLFWRCSPSPSPEGGSAPGPTQSKDRLTVLMCANATGSHRIKPLVVGKWGSPKAVQGLQHLPVVYKAQGSAWVDKEIFADWFHHIFVPAVKEHFRAMALPEDSKAILLLDGSRAHPREAELASENVFTIFLPASVTALLQPMDQGIRRD…
Mammalia	Cetartiodactyla	Bos taurus	JRK-bostau	XP_005215350.1	528	CENP-B_N/HTH_Tnp_Tc5	DDE_1	DD32D		>XP_005215350.1 jerky protein homolog [Bos taurus] MASKPAAGRSPGEKRKRVVLTLKEKMDICRRLEKGESRRALMQEYNVGMSTLYDIRAHKAQLLRFFASSDSDKALAQRRTLHTPKLEHLDRVLYEWFLVKRSEGVPVSGPMLIEKAKDFYEQMQLTEPCVFSGGWLWRFKARHGIKKLDASSEKQAADQQAAEQFCGFFRSLTAEHGLSPEQVYNADETGLFWRCSPSPSPEGGSAPGPTQSKDRLTVLMCANATGSHRIKPLVVGKWGSPKAVQGLQHLPVVYKAQGSAWVDKEIFADWFHHIFVPAVKEHFRAMALPEDSKAILLLDGSRAHPREAELASENVFTIFLPASVTALLQPMDQGIRRDFMRNFVTPRG…
Mammalia	Cetartiodactyla	Bubalus bubalis	JRK-bubbub	XP_025121362.1	528	CENP-B_N/HTH_Tnp_Tc5	DDE_1	DD32D		>XP_025121362.1 jerky protein homolog [Bubalus bubalis] MASKPAAGRSPGEKRKRVVLTLKEKMDICRRLEKGESRRALMQEYNVGMSTLYDIRAHKAQLLRFFASSDSDKALAQRRTLHTPKLEHLDRVLYEWFLVKRSEGVPVSGPMLIEKAKDFYEQMQLTEPCVFSGGWLWRFKARHGIKKLDASSEKQAADQQAAEQFCGFFRSLTAEHGLSPEQVYNADETGLFWRCSPSPSPEGGPAPGPTQSKDRLTVLMCANATGSHRIKPLVVGKWGSPKAVQGLQHLPVVYKAQGSAWVDKEIFADWFHHIFVPAVKEHFRAMALPEDSKAILLLDGSRAHPREAELASENVFTIFLPASVTALLQPMDQGIRRDFMRNF…
Mammalia	Cetartiodactyla	Camelus bactrianus	JRK-cambac	XP_010964662.1	549	CENP-B_N/HTH_Tnp_Tc5	DDE_1	DD32D		>XP_010964662.1 PREDICTED: jerky protein homolog [Camelus bactrianus] MASKPAAGRSPGEKRKRVVLTLKEKMDICRRLEEGESRRALMQEYNVGMSTLYDIRAHKAQLLRFFASSDSDKALAHRRTLHTPKLEHLDRVLYEWFLVKRAEGVPVSGPMLIEKAKDFYEQMQLTEPCVFSGGWLWRFKARHGIKKLDASSEKQAADHQAAEQFCGFFRSLTAEHGLSPEQVYNADETGLFWRCLPSPGMEGGAGPGLRQNRDRLTVLMCANATGSHRIKPLVVGKCSGPRAFKGIQHLPAAYKAQGNAWVDKEIFSDWFHHIFVPAVKEHFRSLALPEDSKAILLLDSSRAHPRESDLVSENVFTIFLPPGVTSLIQ…
Mammalia	Cetartiodactyla	Camelus dromedarius	JRK-camdro	XP_010998544.1	348	CENP-B_N/HTH_Tnp_Tc5	DDE_1	DD32D		>XP_010998544.1 PREDICTED: jerky protein homolog, partial [Camelus dromedarius] MDICRRLEEGESRRALMQEYNVGMSTLYDIRAHKAQLLRFFASSDSDKALAHRRTLHTPKLEHLDRVLYEWFLVKRAEGVPVSGPMLIEKAKDFYEQMQLTEPCVFSGGWLWRFKARHGIKKLDASSEKQAADHQAAEQFCGFFRSLTAEHGLSPEQVYNADETGLFWRCLPSPGMEGGAGPGLRQNRDRLTVLMCANATGSHRIKPLVVGKCSGPRAFKGIQHLPAAYKAQGNAWVDKEIFSDWFHHIFVPAVKEHFRSLALPEDSKAILLLDSSRAHPRESDLVSENVFTIFLPAGVTSLIQPMDQGIRRDFMRNFI…
Mammalia	Cetartiodactyla	Camelus ferus	JRK-camfer	XP_014411475.1	540	CENP-B_N/HTH_Tnp_Tc5	DDE_1	DD32D		>XP_014411475.1 PREDICTED: jerky protein homolog, partial [Camelus ferus] MASKPAAGRSPGEKRKRVVLTLKEKMDICRRLEEGESRRALMQEYNVGMSTLYDIRAHKAQLLRFFASSDSDKALAHRRTLHTPKLEHLDRVLYEWFLVKRAEGVPVSGPMLIEKAKDFYEQMQLTEPCVFSGGWLWRFKARHGIKKLDASSEKQAADHQAAEQFCGFFRSLTAEHGLSPEQVYNADETGLFWRCLPSPGMEGGAGPGLRQNRDRLTVLMCANATGSHRIKPLVVGKCSGPRAFKGIQHLPAAYKAQGNAWVDKEIFSDWFHHIFVPAVKEHFRSLALPEDSKAILLLDSSRAHPRESDLVSENVFTIFLPAGVT…
Mammalia	Cetartiodactyla	Capra hircus	JRK-caphir	XP_017900870.1	528	CENP-B_N/HTH_Tnp_Tc5	DDE_1	DD32D		>XP_017900870.1 PREDICTED: LOW QUALITY PROTEIN: jerky protein [Capra hircus] MASKPAAGRSPGEKRKRVVLTLKEKMDICRRLEKGESRRALMQEYNVGMSTLYDIRAHKAQLLRFFASSDSDKALAQRRTLHTPKLEHLDRVLYEWFLVKRSEGVPVSGPMLIEKAKDFYEQMQLTEPCVFSGGWLWRFKARHGIKKLDASSEKQAADQQAAEQFCGFFRSLTAEHGLSPEQVYNADETGLFWRCSPSPSPEGGPTPSPTQSKDRLTVLMCANATGSHRIKPLVVGKWGGPKAVQGLQHLPVVYKAQGSAWVDKEIFADWFHHIFVPAVKEHFRAVALPEDSKAILLLDGSRAHPREAELASENVFTIFLPA…
Mammalia	Cetartiodactyla	Delphinapterus leucas	JRK-delleu	XP_022411136.1	528	CENP-B_N/HTH_Tnp_Tc5	DDE_1	DD32D		>XP_022411136.1 jerky protein homolog [Delphinapterus leucas] MASKPAAGRSLGEKRKRVVLTLKEKMDICRRLEKGESRKALMQEYNVGMSTLYDIRAHKAQLLRFFANSDSDKALAHRRTLHTPKLEHLDRVLYEWFLVKRAEGVPVSGPMLIEKAKDLYEQMQLTEPCVFSGGWLWRFKARHGIKKLDASSEKQAADHQAAEQFCGFFRSLTAEHGLSPEQVYNADETGLFWRSSPSPSPEGGAVPGPKQNKDRLSVLMCANATGSHRIKPLVVGKCGGPKAVQGIQHLPVAYKAQGNAWVDKEIFTDWFHHIFVPAVKEHFRAVALPEDSKAILLLDGSRAHPREAELVSENIFTIFLPASVTSLIQPMDQGIRR…
Mammalia	Cetartiodactyla	Lagenorhynchus obliquidens	JRK-lagobl	XP_026933811.1	528	CENP-B_N/HTH_Tnp_Tc5	DDE_1	DD32D		>XP_026933811.1 jerky protein homolog [Lagenorhynchus obliquidens] MASKPAAGRTPGEKRKRVVLTLKEKMDICRRLEKGESRKALMQEYNVGMSTLYDIRAHKAQLLRFFANSDSDKALAHRRTLHTPKLEHLDRVLYEWFLVKRAEGVPVSGPMLIEKAKDFYEQMQLTEPCVFSGGWLWRFKARHGIKKLDASSEKQAADHQAAEQFCGFFRSLTAEHGLSPEQVYNADETGLFWRSSPSPSPEGGAVPGPKQNKDRLSVLMCANATGSHRIKPLVVGKCGGPKAVQGIQHLPVAYKAQGNAWVDKEIFTDWFHHIFVPAVKEHFRVVALPEDSKAILLLDGSRAHPREADLVSENIFTIFLPASVTSLIQPMD…
Mammalia	Cetartiodactyla	Lipotes vexillifer	JRK-lipvex	XP_007464684.1	528	CENP-B_N/HTH_Tnp_Tc5	DDE_1	DD32D		>XP_007464684.1 PREDICTED: jerky protein [Lipotes vexillifer] MASKPAAGRSPGEKRKRVVLTLKEKVDICRRLEEGASRKALVQEYNVGMSTLYDIRAHKAQLLRFLASSDSDKALAHRRTLHTPKLEHLDRVLYEWFLVKRAEGVPVSGPMLIEKAKDFYEQMQLTEPCVFSGGWLWRFKARHGIKKLDASSEKQAADHQAAEQFCGFFRSLTAEHGLSPEQVYNADETGLFWRSSPSPSPEGGAVPGPKQNKDRLTVLMCANATGSHRIKPLVVGKCGAPKAVQGIQHLPVVYKAQGNAWVDKEIFTDWFHHIFVPAVKEHFRAVALPEDSKAILLLDGSRAHPREAELVSENIFTIFLPASVTSLIQPMDQGIRR…
Mammalia	Cetartiodactyla	Neophocaena asiaeorientalis asiaeorientalis	JRK-neoasi	XP_024597042.1	528	CENP-B_N/HTH_Tnp_Tc5	DDE_1	DD32D		>XP_024597042.1 jerky protein homolog [Neophocaena asiaeorientalis asiaeorientalis] MASKPAAGRSLGEKRKRVVLTLKEKMDICRRLEKGESRKALMQEYNVGMSTLYDIRAHKAQLLRFFANSDSDKALAHRRTLHTPKLEHLDRVLYEWFLVKRAEGVPVSGPMLIEKAKDFYEQMQLTEPCVFSGGWLWRFKARHGIKKLDASSEKQAADHQAAEQFCGFFRSLTAEHGLSPEQVYNADETGLFWRSSPSPSPEGGAVPGPKQNKDRLSVLMCANATGSHRIKPLVVGKCGGPKAVQGIQHLPVAYKAQGNAWVDKEIFTDWFHHIFVPAVKEHFRAVALPEDSKAILLLDGSRAHPREAELVSENI…
Mammalia	Cetartiodactyla	Odocoileus virginianus texanus	JRK-odotex	XP_020755733.1	486	CENP-B_N/HTH_Tnp_Tc5	DDE_1	DD32D		>XP_020755733.1 jerky protein homolog [Odocoileus virginianus texanus] MASKPIAGRGPGEKRKRVVLTLKEKMDICRRLEKGESRRALMQEYNVGMSTLYDIRAHKAQLLRFFASSDSDKALAQRRTLHTPKLEHLDRVLYEWFLVKRSEGVPVSGPMLIEKAKDFYEQMQLTEPCVFSGGWLWRFKARHGIKKLDASSEKQAADQQAAEQFCGFFRSLTAEHGLSPEQVYNADETGLFWRCSHSPNPEGGPAPGPTQSKDRLTVLMCANATGSHRIKPLVVGKWGGPKAVQGLQHLPVAYKAQGSAWVDKEIFADWFHHIFVPAVKEHFRAVALPEGSKAILLLDGSRVHPHEAELASENVFTIFLPASVTTLL…
Mammalia	Cetartiodactyla	Orcinus orca	JRK-orcorc	XP_004265449.1	651	CENP-B_N/HTH_Tnp_Tc5	DDE_1	DD32D		>XP_004265449.1 PREDICTED: jerky protein homolog [Orcinus orca] MASKPAAGRTPGEKRKRVVLTLKEKMDICRRLEKGESRKALMQEYNVGMSTLYDIRAHKAQLLRFFANSDSDKALAHRRTLHTPKLEHLDRVLYEWFLVKRAEGVPVSGPMLIEKAKDFYEQMQLTEPCVFSGGWLWRFKARHGIKKLDASSEKQAADHQAAEQFCGFFRSLTAEHGLSPEQVYNADETGLFWRSSPSPSPEGGAVPGPKQNKDRLSVLMCANATGSHRIKPLVVGKCGGPKAVQGIQHLPVAYKAQGNAWVDKEIFTDWFHHIFVPAVKEHFRAVALPEDSKAILLLDGSRAHPREADLVSENIFTIFLPASVTSLIQPMDQGI…
Mammalia	Cetartiodactyla	Ovis aries	JRK-oviari	XP_011993619.1	528	CENP-B_N/HTH_Tnp_Tc5	DDE_1	DD32D		>XP_011993619.1 PREDICTED: jerky protein homolog isoform X2 [Ovis aries musimon] MASKPAAGRSPGEKRKRVVLTLKEKMDICRRLEKGESRRALMQEYNVGMSTLYDIRAHKAQLLRFFASSDSDKALAQRRTLHTPKLEHLDRVLYEWFLVKRSEGVPVSGPMLIEKAKDFYEQMQLTEPCVFSGGWLWRFKARHGIKKLDASSEKQAADQQAAEQFCGFFRSLTAEHGLSPEQVYNADETGLFWRCSPSPSPEGGPTPSPTQSKDRLTVLMCANATGSHRIKPLVVGKWGGPKAVQGLQHLPVVYKAQGSAWVDKEIFADWFHHIFVPAVKEHFRAVALPEDSKAILLLDGSRAHPREAELASENVFTI…
Mammalia	Cetartiodactyla	Pantholops hodgsonii	JRK-panhod	XP_005984260.1	487	CENP-B_N/HTH_Tnp_Tc5	DDE_1	DD32D		>XP_005984260.1 PREDICTED: jerky protein [Pantholops hodgsonii] MASKQAAGRSPGEKRKRVVLTLKEKMDICRRLEKGESRRALMQEYNVGMSTLYDIRAHKAQLLRFFASSDSDKALAQRRTLHTPKLEHLDRVLYEWFLVKRSEGVPVSGPMLIEKAKDFYEQMQLTEPCVFSGGWLWRFKARHGIKKLDASSEKQAADQQAAEQFCGFFRSLTAEHGLSPEQVYNADETGLFWRCSPSPSPEGGPAPSPTQSKDRLTVLMCANATGSHRIKPLVVGKWGGPKVVQGLQHLPVVYKAQGSAWVDKEIFADWFHHIFVPAVKEHFRAVALPEGSKAILLLDGSRAHPREAELASENVFTIFLPASVTTLLQPMDQGI…
Mammalia	Cetartiodactyla	Physeter catodon	JRK-phycat	XP_028356241.1	528	CENP-B_N/HTH_Tnp_Tc5	DDE_1	DD32D		>XP_028356241.1 jerky protein homolog isoform X1 [Physeter catodon] MASKPAAGRSPGEKRKRVVLTLKEKMDICRRLEKGESRKALMQEYNVGMSTLYDIRAHKAQLLRFFASSDSDKALAHRRTLHTPKLEHLDRVLYEWFLVKRAEGVPVSGPMLIEKAKDFYEQMQLTEPCVFSGGWLWRFKARHGIKKLDASSEKQAADHQAAERFCGFFRSLTAEHGLSPEQVYNADETGLFWRSLPSPSPEGGAVPGPKQNKDRLTVLMCANATGSHRIKPLVVGKCGGPKAVQGAQHLPVAYKAQGNAWVDKEIFTDWFHHIFVPAVKEHFRAVALPEDSKAILLLDGSRAHPREAELVSENIFTIFLPAGVTSLIQPM…
Mammalia	Cetartiodactyla	Sus scrofa	JRK-susscr	XP_020944442.1	518	CENP-B_N/HTH_Tnp_Tc5	DDE_1	DD32D		>XP_020944442.1 jerky protein homolog [Sus scrofa] MAAKQAAGRSPGEKRKRVVLTLKEKMDVCRRLEKGESRRALMQEYNVGMSTLYDIRAHKAQLLRFFASSDSDKALAQRRTLHTPKLEHLDRVLYEWFLVKRAEGVPVSGPMLIEKAKDFYEQMQLTEPCVFSGGWLWRFKARHGIKKLDASTEKQAADHQAAEQFCGFFRSLAAEHGLSPEQVYSADEAGLFWRCLPGPGAEGGAGPGLRQGKDRLTVLLCANATGSHRIKPLVVGKRGGPRAAKGIQPLPAAYRAQGNAWVDKEIFSDWFRHIFVPAVKERFRALALPEGSKAILLLDSSRAHPRESELVSENVFTVLLPASVAPLLQPLDQGIRRDFMKNFVNPPG…
Mammalia	Cetartiodactyla	Tursiops truncatus
Mammalia	Cetartiodactyla	Vicugna pacos	JRK-vicpac	XP_006211279.1	340	CENP-B_N/HTH_Tnp_Tc5	DDE_1	DD32D		>XP_006211279.1 PREDICTED: jerky protein homolog, partial [Vicugna pacos] MASKPAAGRSPGEKRKRVVLTLKEKMDICRRLEEGESRRALMQEYNVGMSTLYDIRAHKAQLLRFFASSDSDKALAHRRTLHTPKLEHLDRVLYEWFLVKRAEGVPVSGPMLIEKAKDFYEQMQLTEPCVFSGGWLWRFKARHGIKKLDASSEKQAADHQAAEQFCGFFRSLTAEHGLSPEQVYNADETGLFWRCLPGPGMEGGAGPGLRQNKDRLTVLMCANATGSHRIKPLVVGKCSGPRAFKGIQHLPAAYKAQGNAWVDKEIFSDWFHHIFVPAVKEHFRSLALPEDSKAILLLDSSRAHPRESELVSENVFTIFLPAGVT…
Mammalia	Perissodactyla	Ceratotherium simum simum	JRK-cersim	XP_004431186.1	536	CENP-B_N/HTH_Tnp_Tc5	DDE_1	DD32D		>XP_004431186.1 PREDICTED: jerky protein homolog [Ceratotherium simum simum] MASKPAAGRSPGEKRKRVVLTLKEKIDICTRLEKGESRKALMQEYNVGMSTLYDIRAHKAQLLRFFANSDCNKALEQRRTLHTPKLEHLDRVLYQWFLLKRAEGVPVSGPMLIEKAKDFYEQMQLTEPCVFSGGWLWRFKARHGIKKLDASSEKQVADHQAAEQFCGFFRSLTAEHGLSPEQVYNADETGLFWRCLPNPTLEGGAAPGAKQSKDRLTVLMCANATGSHKIKPLVIGKGSGPRAFRGIQHLPVAYKAQGNAWVDREIFSDWFRHIFVPSVKEHFRALGLPEDSKAILLLDNSRAHPQESELVSDNIFTIFLPA…
Mammalia	Perissodactyla	Equus asinus	JRK-equasi	XP_014690942.1	536	CENP-B_N/HTH_Tnp_Tc5	DDE_1	DD32D		>XP_014690942.1 PREDICTED: jerky protein homolog [Equus asinus] MASKQAAGRSPGEKRKRVVLTLKEKIDICTRLEKGESRKALMQEYNVGMSTLYDIKAHKAQLLRFFANSDSNKALEHRRTLHTPKLEHLDRVLYEWFLVKRAEGVPVSGPMLIEKAKDFYEQMQLTEPCVFSGGWLWRFKARHGIKKLDASSEKQMADHQAAEQFCGFFRSLTAEHGLSPEQVYNADETGLFWRCLPNPTLEGGAAPSTKQNKDRLTVLMCANATGSHKIKPLVIGKGSGPRAFRGIQHLPVAYKAQGNAWVDREIFSDWFRHIFVPSVKEHFRTLGLPEDSKAILLLDSSRAHPQESELVSDNIFTIFLPAGVTSLIQPMDQGI…
Mammalia	Perissodactyla	Equus caballus	JRK-equcab	XP_005613385.1	536	CENP-B_N/HTH_Tnp_Tc5	DDE_1	DD32D		>XP_005613385.1 jerky protein homolog [Equus caballus] MASKQAAGRSPGEKRKRVVLTLKEKIDICTRLEKGESRKALMQEYNVGMSTLYDIKAHKAQLLRFFANSDSNKALEHRRTLHTPKLEHLDRVLYEWFLVKRAEGVPVSGPMLIEKAKDFYEQMQLTEPCVFSGGWLWRFKARHGIKKLDASSEKQMADHQAAEQFCGFFRSLTAEHGLSPEQVYNADETGLFWRCLPNPTLEGGAAPSTKQNKDRLTVLMCANATGSHKIKPLVIGKGSGPRAFRGIQHLPVAYKAQGNAWVDREIFSDWFRHIFAPSVKEHFRTLGLPEDSKAILLLDGSRAHPQESELVSDNIFTIFLPAGVTSLIQPMDQGIRRDFMRHFI…
Mammalia	Perissodactyla	Equus przewalskii	JRK-equprz	XP_008542434.1	536	CENP-B_N/HTH_Tnp_Tc5	DDE_1	DD32D		>XP_008542434.1 PREDICTED: jerky protein homolog [Equus przewalskii] MASKQAAGRSPGEKRKRVVLTLKEKIDICTRLEKGESRKALMQEYNVGMSTLYDIKAHKAQLLRFFANSDSNKALEHRRTLHTPKLEHLDRVLYEWFLVKRAEGVPVSGPMLIEKAKDFYEQMQLTEPCVFSGGWLWRFKARHGIKKLDASSEKQMADHQAAEQFCGFFRSLTAEHGLSPEQVYNADETGLFWRCLPNPTLEGGAAPSTKQNKDRLTVLMCANATGSHKIKPLVIGKGSGPRAFRGIQHLPVAYKAQGNAWVDREIFSDWFRHIFAPSVKEHFRTLGLPEDSKAILLLDGSRAHPQESELVSDNIFTIFLPAGVTSLIQP…
Mammalia	Pholidota	Manis javanica	JRK-manjav	XP_017521397.1	547	CENP-B_N/HTH_Tnp_Tc5	DDE_1	DD32D		>XP_017521397.1 PREDICTED: jerky protein homolog [Manis javanica] MASKPAAGKSPGEKRKRVVLTLKEKMDICARLERGESRRALMQEYNVGMSTLYDIKAHKAQLLRFFANSDSSKALERRRTLHTPKLEHLDRVLYEWFLVKRAEGVPVSGPMLIEKAKDFYEQMHLTEPCVFSGGWLWRFKARHGIKKLDASSEKQVADHQAAEQFCSFFRSLTAEHGLSPEQVYNADETGLFWRCLPNPPPEGGAAPGVKQNKDRLTVLMCANATGSHKIKPLVIGKCSGPRAFKGIQHLPAAYKAQGNVWVDKEIFSDWFHHIFVPSVKEHFRTTGLPEDSKAILLLDHSRAHPQESELVSDNIFTIFLPASVTSLIQPMDQ…
Mammalia	Carnivora	Acinonyx jubatus	JRK-acijub	XP_026919558.1	541	CENP-B_N/HTH_Tnp_Tc5	DDE_1	DD32G		>XP_026919558.1 jerky protein homolog [Acinonyx jubatus] MASRQAAGRSPGQKRKRVVLTLKEKIDICTRLEKGESRKVLMQEYNVGMSTLYDIKAHKAQLLRFFANSDSNKALEQRRTLHTPKLEHLDRVLYEWFLGKRAEGVPVSGPMLIEKAKDFYEQMRLTEPCVFSGGWLWRFKARHGIKKLDASGEKQAADHRAAEQFCGFFRSLTAEHGLSPEQVYNADETGLLWRCLPTASPEGGTAPGVKQNKDRLTVLMCANATGSHKIKPLVIGKRGGPRAFRGIQHLPVAYKAQGNAWVDKEIFSDWFHHIFVPSVREHFRAVGLPEDGKAILLLDGARARPRESQLVSDNVLTVFLPAGATSSIQPMDQGIRRDFLRN…
Mammalia	Carnivora	Ailuropoda melanoleuca	JRK-ailmel	XP_002921656.1	543	CENP-B_N/HTH_Tnp_Tc5	DDE_1	DD32D		>XP_002921656.1 PREDICTED: jerky protein homolog [Ailuropoda melanoleuca] MASKQAAGRSPGEKRKRVVLTLKEKIDICTRLEKGESRKVLMQEYNVGMSTLYDIKAHKAQLLRFFANSDSNKALEQRRTLHTPKLEHLDRVLYEWFLGKRAEGVPVSGPMLIEKAKDFYEQMQLTEPCVFSGGWLWRFKARHGIKKLDASSEKQVADHRAAEQFCGFFQSLTAEHGLSPEQVYNADETGLFWRRLPDPSLEGGPVPGIKQSKDRLTVLMCANATGSHKIKPLVIGKGGGARAFGGIQHLPVAYKAQGNAWVDKEIFSDWFHHIFVPSVKEHFRAAGLPEDGKAILLLDNARARPRESELASGNIFTIFLPASVT…
Mammalia	Carnivora	Callorhinus ursinus	JRK-calurs	XP_025726995.1	541	CENP-B_N/HTH_Tnp_Tc5	DDE_1	DD32D		>XP_025726995.1 jerky protein homolog [Callorhinus ursinus] MASKQAAGRSPGEKRKRVVLTLKEKIDICTRLEKGESRKVLMQEYNVGMSTLYDIKAHKAQLLRFFANSDSNKALEQRRTLHTPKLEHLDRVLYQWFLGKRAEGVPVSGPMLIEKAKDFYEQMQLTEPCVFSGGWLWRFKARHGIKKLDASSEKQVADHRAAEQFCGFFRSLTAEHGLSPEQVYNADETGLFWRCLPNPSLEGGTVPGIKQSKDRLTVLMCANATGSHKIKPLVIGKGGGPRAFGGIQHLPVAYKAQGNAWVDKEIFSDWFHHIFVPSVVEHFRAAGLPEDSKAILLLDNARARPRESELASGNIFTVFLPATVTSLIQPMDQGIRRDF…
Mammalia	Carnivora	Canis lupus dingo	JRK-candin	XP_025306186.1	541	CENP-B_N/HTH_Tnp_Tc5	DDE_1	DD32D		>XP_025306186.1 jerky protein homolog [Canis lupus dingo] MASKQAAGRSPGEKRKRVVLTLKEKIDICTRLEKGESRKVLMQEYNVGMSTLYDIKAHKAQLLRFFANSDSNKALEQRRTLHTPKLEHLDRVLYEWFLGKRAEGVPVSGPMLIEKAKDFYEQMQLTEPCVFSGGWLWRFKARHGIKKLDASGERQGADHRAAEQFCGFFRSLTAEHGLSPEQVYNADETGLFWRCLPNPGLEGGPAPGVRQNKDRLTVLMCANATGSHKIKPLVIGKCGAPRAFGGIQHLPVAYKAQGNAWVDKEIFSDWFHHIFVPSVKEHFRAAGLPEDGKAILLLDHARARPREAELVSGNIFTIFLPASVTSLIQPMDQGIRRDFMR…
Mammalia	Carnivora	Canis lupus familiaris	JRK-canfam	XP_013974268.1	541	CENP-B_N/HTH_Tnp_Tc5	DDE_1	DD32D		>XP_013974268.1 jerky protein homolog [Canis lupus familiaris] MASKQAAGRSPGEKRKRVVLTLKEKIDICTRLEKGESRKVLMQEYNVGMSTLYDIKAHKAQLLRFFANSDSNKALEQRRTLHTPKLEHLDRVLYEWFLGKRAEGVPVSGPMLIEKAKDFYEQMQLTEPCVFSGGWLWRFKARHGIKKLDASGERQGADHRAAEQFCGFFRSLTAEHGLSPEQVYNADETGLFWRCLPNPGLEGGPAPGVRQNKDRLTVLMCANATGSHKIKPLVIGKCGAPRAFGGIQHLPVAYKAQGNAWVDKEIFSDWFHHIFVPSVKEHFRVAGLPEDGKAILLLDHARARPREAELVSGNIFTIFLPASVTSLIQPMDQGIR…
Mammalia	Carnivora	Enhydra lutris	JRK-enhlut	XP_022358084.1	541	CENP-B_N/HTH_Tnp_Tc5	DDE_1	DD32D		>XP_022358084.1 jerky protein homolog [Enhydra lutris kenyoni] MASKQAAGRSPGEKRKRVVLTLKEKIDICARLEKGESRKVLMQEYNVGMSTLYDIRAHKARLLHFFASSASGAAAERRRTLHTPKLEHLDRALYQWFLGKRAEGVPVSGPMLIEKAKDFYEQMQLTEPCVFSGGWLWRFKARHGIKKLDTSGEKQAADRRAAEQFCGFFRSLTAEHGLSPEQVYNADETGLFWRCLPSPSLEGGAVPGVRQSKDRLTVLMCANATGSHKIKPLVVGKGGGPRAFGGIQQLPVAYKAQGNAWVDKEIFSDWFHHIFVPSVKEHFRAAGLPEDGKAVLLLDNARARPREAELASGNIFTVFLPASVTSLLQPMDQGIR…
Mammalia	Carnivora	Eumetopias jubatus	JRK-eumjub	XP_027951789.1	541	CENP-B_N/HTH_Tnp_Tc5	DDE_1	DD32D		>XP_027951789.1 jerky protein homolog [Eumetopias jubatus] MASKQAAGRSPGEKRKRVVLTLKEKIDICTRLEKGESRKVLMQEYNVGMSTLYDIKAHKAQLLRFFANSDSNKALEQRRTLHTPKLEHLDRVLYQWFLGKRAEGVPVSGPMLIEKAKDFYEQMQLTEPCVFSGGWLWRFKARHGIKKLDASSEKQVADHRAAEQFCGFFRSLTAEHGLSPEQVYNADETGLFWRCLPNPSLEGGTVPGIKQSKDRLTVLMCANATGSHKIKPLVIGKGGGPRAFGGIQHLPVAYKAQGNAWVDKEIFSDWFHHIFVPSVKEHFRAAGLPEDSKAILLLDNARARPRESELASGNIFTVFLPATVTALIQPMDQGIRRDFM…
Mammalia	Carnivora	Felis catus	JRK-felcat	XP_023104005.1	541	CENP-B_N/HTH_Tnp_Tc5	DDE_1	DD32D		>XP_023104005.1 jerky protein homolog [Felis catus] MASKQAAGRSPGEKRKRVVLTLKEKIDICTRLEKGESRKVLMQEYNVGMSTLYDIKAHKAQLLRFFANSDSNKALEQRRTLHTPKLEHLDRVLYEWFLGKRAEGVPVSGPMLIEKAKDFYEQMRLTEPCVFSGGWLWRFKARHGIKKLDASGEKQAADHRAAEQFCGFFRSLTAEHGLSPEQVYNADETGLLWRCLPTASPEGGTAPGVRQNKDRLTVLVCANATGSHKIKPLVIGKRGGPRAFRGIQHLPVAYKAQGNAWVDKEIFSDWFHHIFVPSVREHFRAVGLPEDGKAILLLDGARARPRESQLVSDNILTVFLPAGATSSIQPMDQGIRRDFLRNFINPP…
Mammalia	Carnivora	Leptonychotes weddellii	JRK-lepwed	XP_006747092.1	531	CENP-B_N/HTH_Tnp_Tc5	DDE_1	DD32D		>XP_006747092.1 PREDICTED: jerky protein [Leptonychotes weddellii] MASKQAAGRSPGEKRKRVVLTLKEKIDICTRLEKGESRKVLMQEYNVGMSTLYDIKAHKAQLLRFFANSDSNKALEQRRTLHTPKLEHLDRVLYQWFLGKRAEGVPVSGPMLIEKAKDFYEQMQLTEPCVFSGGWLWRFKARHGIKKLDASSEKQVADHRAAEQFCGFFRSLTAEHGLSPEQVYNADETGLFWRCLPSPSLEGGTVPGIKQSKDRLTVLMCANATGSHKIKPLVIGKGGGARAFGGIQHLPVAYKAQGNAWVDKEIFSDWFHHIFVPSVKEHFRAVGLPEDGKAILLLDNARARPRESELASGNIFTVFLPASVTSLIQPMD…
Mammalia	Carnivora	Mustela putorius furo	JRK-musfur	XP_004743704.1	541	CENP-B_N/HTH_Tnp_Tc5	DDE_1	DD32D		>XP_004743704.1 PREDICTED: jerky protein homolog [Mustela putorius furo] MASKQAAGRSPGEKRKRVVLTLKEKIDICARLEKGESRKVLMQEYNVGMSTLYDIKAHKAQLLRFFANSASSAAAEQRRTLHTPKLEHLDRALYQWFLGKRAEGVPVSGPMLIEKAKDFYEQMQLTEPCVFSGGWLWRFKARHGIKKLDASVEKQAADHRAAEQFCGFFRSLTAEHGLSPEQVYNADETGLFWRCLPSPSLEGGAVPGVRQSKDRLTVLMCANATGSHKIKPLVVGKGGGPRAFGGIQQLPVAYKAQGNAWVDKEIFSDWFHHIFVPSVKEHFRAAGLPEDGKAILLLDNARARPREAELASGNIFTVFLPASVTS…
Mammalia	Carnivora	Neomonachus schauinslandi	JRK-neosch	XP_021544169.1	531	CENP-B_N/HTH_Tnp_Tc5	DDE_1	DD32D		>XP_021544169.1 jerky protein homolog [Neomonachus schauinslandi] MASKQAAGRSPGEKRKRVVLTLKEKIDICTRLEKGESRKVLMQEYNVGMSTLYDIKAHKAQLLRFFANSDSNKALEQRRTLHTPKLEHLDRVLYQWFLGKRAEGVPVSGPMLIEKAKDFYEQMQLTEPCVFSGGWLWRFKARHGIKKLDASSEKQVADHRAAEQFCGFFRSLTAEHGLSPEQVYNADETGLFWRCLPSPSLEGGTVPGIKQSKDRLTVLMCANATGSHKIKPLVIGKGGGARAFGGIQHLPVAYKAQGNAWVDKEIFSDWFHHIFVPSVKEHFRAAGLPEDGKAILLLDNARARPRESELASGNIFTVFLPASVTSLIQPMDQ…
Mammalia	Carnivora	Odobenus rosmarus divergens	JRK-ododiv	XP_012419651.1	541	CENP-B_N/HTH_Tnp_Tc5	DDE_1	DD32D		>XP_012419651.1 PREDICTED: jerky protein homolog [Odobenus rosmarus divergens] MASKQAAGRSPGEKRKRVVLTLKEKIDICTRLEKGESRKVLMQEYNVGMSTLYDIKAHKAQLLRFFANSDSNKALEQRRTLHTPKLEHLDRVLYQWFLGKRAEGVPVSGPMLIEKAKDFYEQMQLTEPCVFSGGWLWRFKARHGIKKLDASSEKQVADHRAAEQFCGFFRSLTAEHGLSPEQVYNADETGLFWRCLPNPSLEGGTVPGIKQSKDRLTVLMCANATGSHKIKPLVIGKGGGPRAFGGIQHLPVAYKAQGNAWVDKEIFSDWFHHIFVPSVKEHFRAAGLPEDSKAILLLDNARARPRASELASGNIFTVFL…
Mammalia	Carnivora	Panthera pardus	JRK-panpar	XP_019315252.1	541	CENP-B_N/HTH_Tnp_Tc5	DDE_1	DD32D		>XP_019315252.1 PREDICTED: jerky protein homolog [Panthera pardus] MASKQAAGRSPGEKRKRVVLTLKEKIDICTRLEKGESRKVLMQEYNVGMSTLYDIKAHKAQLLRFFASSDSNKALEQRRTLHTPKLEHLDRVLYEWFLGKRAEGVPVSGPMLIEKAKDFYEQMRLTEPCVFSGGWLWRFKARHGIKKLDASGEKQAADHRAAEQFCGFFRSLTAEHGLSPEQVYNADETGLLWRCPPTASPEGGTAPGVKQNKDRLTVLVCANATGSHKIKPLVIGKRGGPRAFRGIQHLPVAYKAQGNAWVDKEIFSDWFHHIFVPSVREHFRAVGLPEDGKAILLLDGARARPRESQLVSDNVLTVFLPAGATASIQPMD…
Mammalia	Carnivora	Panthera tigris altaica	JRK-panalt	XP_007073917.1	341	CENP-B_N/HTH_Tnp_Tc5	DDE_1			>XP_007073917.1 PREDICTED: jerky protein homolog, partial [Panthera tigris altaica] MWDRAESPEGCPQHRRSPGEKGKRVVLTLKEKIDICTRLEKGESRKVLMQEYNVGMSTLYDIKAHKAQLLRFFASSDSNKALEQRRTLHTPKLEHLDRVLYEWFLGKRAEGVPVSGPMLIEKAKDFYEQMRLTEPCVFSGGWLWRFKARHGIKKLDASGEKQAADHRAAEQFCGFFRSLTAEHGLSPEQVYNADETGLLWRCPPPVCPPAPSPEGGTAPGVKQNKDRLTVLVCANATGSHKIKPLVIGKRGGPRAFRGIQHLPVAYKAQGNAWVDKEIFSDWFHHIFVPSVREHFRAVGLPEDGKAILLLDGARA…
Mammalia	Carnivora	Puma concolor	JRK-pumcon	XP_025778752.1	541	CENP-B_N/HTH_Tnp_Tc5	DDE_1	DD32D		>XP_025778752.1 jerky protein homolog [Puma concolor] MASRQAAGRSPGEKRKRVVLTLKEKIDICTRLEKGESRKVLMQEYNVGMSTLYDIKAHKAQLLRFFANSDSNKALEQRRTLHTPKLEHLDRILYEWFLGKRAEGVPVSGPMLIEKAKDFYEQMRLTEPCVFSGGWLWRFKARHGIKKLDASGEKQAADHRAAEQFCAFFRSLTAEHGLSPEQVYNADETGLLWRCLPTASPEGGTAPGVKQNKDRLTVLMCANATGSHKIKPLVIGKRGGPRAFRGIQHLPVAYKAQGNAWVDKEIFSDWFHHIFVPSVREHFRAVGLPEDGKAILLLDGTRARPRESQLVSDNVLTVFLPAGATSSIQPMDQGIRRDFLRNFIN…
Mammalia	Carnivora	Ursus arctos horribilis	JRK-urshor	XP_026345123.1	541	CENP-B_N/HTH_Tnp_Tc5	DDE_1	DD32D		>XP_026345123.1 jerky protein homolog [Ursus arctos horribilis] MASKQAAGRSPGEKRKRVVLTLKEKIDICTRLEKGESRKVLMQEYNVGMSTLYDIKAHKAQLLRFFANSDSNKALEQRRTLHTPKLEHLDRVLYEWFLGKRAEGVPVSGPMLIEKAKDFYEQMQLTEPCVFSGGWLWRFKARHGIKKLDASSEKQVADHRAAEQFCGFFRSLTAEHGLSPEQVYNADETGLFWRRLPDPSLEGGPVPGMKQSKDRLTVLMCANATGSHKIKPLVIGKGGGARAFGGIQHLPVAYKAQGNAWVDKEIFSDWFHHIFVPSVKEHFRAAGLPEDGKAILLLDNARARPRESELASGNIFTIFLPASVTSLIQPMDQGI…
Mammalia	Carnivora	Ursus maritimus	JRK-ursmar	XP_008697271.1	541	CENP-B_N/HTH_Tnp_Tc5	DDE_1	DD32D		>XP_008697271.1 PREDICTED: jerky protein homolog [Ursus maritimus] MASKQAAGRSPGEKRKRVVLTLKEKIDICTRLEKGESRKVLMQEYNVGMSTLYDIKAHKAQLLRFFANSDSNKALEQRRTLHTPKLEHLDRVLYEWFLGKRAEGVPVSGPMLIEKAKDFYEQMQLTEPCVFSGGWLWRFKARHGIKKLDASSEKQVADHRAAEQFCGFFRSLTAEHGLSPEQVYNADETGLFWRRLPDPSLEGGPVPGMKQSKDRLTVLMCANATGSHKIKPLVIGKGGGARAFGGIQHLPVAYKAQGNAWVDKEIFSDWFHHIFVPSVKEHFRAAGLPEDGKAILLLDNARARPQESELASGNIFTIFLPASVTSLIQPMD…
Mammalia	Carnivora	Vulpes vulpes	JRK-vulvul	XP_025840870.1	541	CENP-B_N/HTH_Tnp_Tc5	DDE_1	DD32D		>XP_025840870.1 jerky protein homolog [Vulpes vulpes] MASKQAAGRSPGEKRKRVVLTLKEKIDICTRLEKGESRKVLMQEYNVGMSTLYDIKAHKAQLLRFFANSDSNKALEQRRTLHTPKLEHLDRVLYEWFLGKRAEGVPVSGPMLIEKAKDFYEQMQLTEPCVFSGGWLWRFKARHGIKKLDASGERQGADHRAAEQFCGFFRSLTAEHGLSPEQVYNADETGLFWRSLPNPGLEGGPAPGVRQNKDRLTVLMCANATGSHKIKPLVIGKCGAPRAFGGIQHLPVAYKAQGNAWVDKEIFSDWFHHIFVPSVKEHFRAAGLPEDGKAILLLDHARARPREAELVSGNIFTIFLPASVTSLIQPMDQGIRRDFMRHFLN…
Mammalia	Carnivora	Zalophus californianus	JRK-zalcal	XP_027429060.1	541	CENP-B_N/HTH_Tnp_Tc5	DDE_1	DD32D		>XP_027429060.1 jerky protein homolog [Zalophus californianus] MASKQAAGRSPGEKRKRVVLTLKEKIDICTRLEKGESRKVLMQEYNVGMSTLYDIKAHKAQLLRFFANSDSNKALEQRRTLHTPKLEHLDRVLYQWFLGKRAEGVPVSGPMLIEKAKDFYEQMQLTEPCVFSGGWLWRFKARHGIKKLDASSEKQVADHRAAEQFCGFFRSLTAEHGLSPEQVYNADETGLFWRCLPNPSLEGGTVPGIKQSKDRLTVLMCANATGSHKIKPLVIGKGGGPRAFGGIQHLPVAYKAQGNAWVDKEIFSDWFHHIFVPSVKEHFRAAGLPEDSKAILLLDNARARPRESELASGNIFTVFLPATVTALIQPMDQGIR…

## Sheet: JRKL
JRKL identified in vertebrates
Classifiction	Order	Species	Sequence ID	Access number of protein or Genome coordinate	Protein length	DBD domain	DDE domain	DDE triad signature	Additional Domain	Protein sequence
Mammalia	Monotremata	Ornithorhynchus anatinus	JRKL-ornana	XP_028933413.1	519	CENP-B_N/HTH_Tnp_Tc5	DDE_1	DD34D	？	>XP_028933413.1 LOW QUALITY PROTEIN: jerky protein homolog-like [Ornithorhynchus anatinus]MPGKRKRVVLTIKDKLDIIEKLAVGNSSREXALIYGIGESTVRDIGKSKEKIITYASGLNSTSGLSRRKSMKPATYEELDRAMLEWFNQQRAKGTRVSGPSCLKQAQFFFYALGIEGDFNASSGWLSRFKQRHGIRGIAIPGDKLSGDEMAASRFCSSFQELLERENLRPEQVYNADEAGLFWRRLPSKALVCQGEPGGPAAEGPRDRITVMCCANATGFHKLKLCVVGRAKKPPAFAQAAASNLLVSYFSQKGAWMERAIFKQWFDESFVPQVREHLRSLGLPEKAVLLLDNAPAHPNENVLKSDDGN…
Mammalia	Metatheria	Monodelphis domestica	JRKL-mondom	XP_001367318.2	534	CENP-B_N/HTH_Tnp_Tc5	DDE_1	DD34D	？	>XP_001367318.2 PREDICTED: jerky protein homolog-like [Monodelphis domestica]MLCHSQNLKMSGKRKRVVLTIKDKLDIIKKLEEGSSSKQLSVIYGIGETTVRDIRKNKEKIITYASSSDSTSLLAKRKSMKPSMYEELDRAMLEWFNQQRAKGNPVSGPICAKRAEFFFYALGMDGDFNPSAGWLTRFKQRHSIREINIRGEKLNGDENVVDAFCSHFREFFKRENLHPEQIYNADETGLFWKCLPTRTSAAKGKFTASGRKLIEERVTVMCCANATGLHKLKLCVVGKAKKPRSFKGTDTSNLPVSYFSQKGAWMDLSIFRQWFDKIFVPQVREYLRSKGLQEKAVLLLDNSPTHPNENVLRSDDGQIFVK…
Mammalia	Metatheria	Phascolarctos cinereus	JRKL-phacin	XP_020856391.1	525	CENP-B_N/HTH_Tnp_Tc5	DDE_1	DD34D	？	>XP_020856391.1 jerky protein homolog-like [Phascolarctos cinereus]MSGKRKRVVLTIKDKLDIIKKLEEGSSSKQLSVIYGIGETTVRDIRKNKEKIITYASSSDSTSLLAKRKSMKPSMYEELDRAMLEWFNQQRAKGNPVSGPICAKRAEFFFYALGMDGDFNPSAGWLTRFKQRHSIREINIRGEKLNGDETAVDEFCSHFQEFVQRENLQPEQIYNADETGLFWKCLPTRTSAVKGKFTPSGCKLIEERVTVMCCANATGLHKLKLCVVGKAKKPRSFKGTDTSNLPVSYFSQKGAWMDLSIFRQWFDKIFVPQVREYLRSKGLQEKAVLLLDNSPTHPNENVLRSDDGQIFVKYLPPNVASLIQPMDQGVIA…
Mammalia	Metatheria	Sarcophilus harrisii	JRKL-sarhar	XP_003764343.2	531	CENP-B_N/HTH_Tnp_Tc5	DDE_1	DD34D	？	>XP_003764343.2 jerky protein homolog-like [Sarcophilus harrisii]MSQSLKMSGKRKRVVLTIKDKLDIIKKLEEGSSSKQLSVIYGIGETTVRDIRKNKEKIITYASSSDSTSLLAKRKSMKPSMYEELDRAMLEWFNQQRAKGNPVSGPICAKRAEFFFYALGMDGDFNPSAGWLTRFKQRHSIREINIRGEKLNGDETAVDEFCSNFREFVQRENLQPEQIYNADETGLFWKCLPSRTLAVKGKFTASGHKLIEERVTVMCCANATGLHKLKLCVVGKAKKPRSFKGTDTSNLPVSYFSQKGAWMDLSIFRQWFDKIFVPQVREYLKSKGLQEKAVLLLDNSPTHPNENVLRSDDGQIFVKYLPPNVASLIQPMDQ…
Mammalia	Metatheria	Vombatus ursinus	JRKL-vomurs	XP_027705170.1	534	CENP-B_N/HTH_Tnp_Tc5	DDE_1	DD34D	？	>XP_027705170.1 jerky protein homolog-like [Vombatus ursinus]MLNDSQSLKMSGKRKRVVLTIKDKLDIIKKLEEGSSSKQLSVIYGIGETTVRDIRKNKEKIITYASSSDSTSLLAKRKSMKPSMYEELDRAMLEWFNQQRAKGNPVSGPICAKRAEFFFYALGMDGDFNPSAGWLTRFKQRHSIREINIRGEKLNGDETAVDEFCSNFQEFVQRENLQPEQIYNADETGLFWKCLPTRTSAVKGKFTPSGCKLIEERVTVMCCANATGLHKLKLCVVGKAKKPRSFKGTDTSNLPVSYFSQKGAWMDLSIFRQWFDKIFVPQVREYLRSKGLQEKAVLLLDNSPTHPNENVLRSDDGQIFVKYLPPNVASLIQPMDQG…
Mammalia	Afrotheria	Chrysochloris asiatica	JRKL-chrasi	XP_006833815.1	524	CENP-B_N/HTH_Tnp_Tc5	DDE_1	DD34D	？	>XP_006833815.1 PREDICTED: jerky protein homolog-like [Chrysochloris asiatica]MSGKRKRVVLTIKDKLDIIKKLEDGGSSKQLAVIYGIGETTVRDIRKNKEKIITYASSSDSTSLLAKRKSMKPSMYEELDRAMLEWFNQQRAKGNPISGPICAKRAEFFFYALGMDGDFNPSSGWLTRFKQRHSIREINIRNERLDGEETAVEEFCNNFRDFIEQENLQPEQIYNADETGLFWKCLPSRTSVIKGKCTASGHKSIEERVTIMCCANATGLHKLKLCVVGKAKKPRSFKSTDTTNLPVSYFNQKGAWMNLSIFRQWFDKIFVPQVREYLRSKGLQEKAVLLLDNSPTHPNENVLRSDDGQIFAKYLPPNVAS…
Mammalia	Afrotheria	Echinops telfairi	JRKL-echtel	XP_004709072.1	524	CENP-B_N/HTH_Tnp_Tc5	DDE_1	DD34D	？	>XP_004709072.1 PREDICTED: jerky protein homolog-like [Echinops telfairi]MSGKRKRVVLTIKDKLDIIKKLEDGGSSKQLAVIYGIGETTVRDIRKNKEKIITYASSSDSTSLLAKRKSMKPSMYEELDRAMLEWFNQQRAKGNPISGPICAKRAEFFFYALGMDGDFNPSAGWLTRFKQRHSIREINIRNERLNGDETAVEEFCNSFRNFIEQENLQPEQIYNADETGLFWKCLPSRTSVIRGKCTAAGHRSIEERVTIMCCANATGLHKLKLCVVGKAKKPRSFKSTDTSNLPVSYFSQKGAWMNLSIFRQWFDKIFVPQVREYLRSKGLQEKAVLLLDNSPTHPNENVLRSDDGQIFAKYLPPNVASLIQPS…
Mammalia	Afrotheria	Elephantulus edwardii	JRKL-eleedw	XP_006887391.1	522	CENP-B_N/HTH_Tnp_Tc5	DDE_1	DD34D	？	>XP_006887391.1 PREDICTED: jerky protein homolog-like [Elephantulus edwardii]MSGKRKRVVLTIKDKLDIIKKLEDGGSSKQLAVIYGIGETTVRDIRKNKEKIITYASSSDSTSLLAKRKSMKPSMYEELDRAMLEWFNQQRARGNPISGPICAKRAEFFFYALGMDGDFNPSAGWLTRFKQRHSIREINIRNERLNGDETAVEEFCNNFRDFIEQENLQPEQIYNADETGLFWKCLPSRTSVIKGTTSGHKSVEERVTVMCCANATGLHKLKLCVVGKAKKPRSFKSTDTSNLPVSYFSQKGAWMNLSIFRQWFDKIFVPQVREYLRSKGLQEKAVLLLDNSPTHPNENVLRSDDGQIFAKYLPPNVASLIQ…
Mammalia	Afrotheria	Loxodonta africana	JRKL-loxafr	XP_003415706.1	524	CENP-B_N/HTH_Tnp_Tc5	DDE_1	DD34D	？	>XP_003415706.1 jerky protein homolog-like [Loxodonta africana]MSGKRKRVVLTIKDKLDIIKKLEDGGSSKQLAVIYGIGETTVRDIRKNKEKIITYASSSDSTSLLAKRKSMKPSMYEELDRAMLEWFNQQRAKGNPVSGPICAKRAEFFFYALGMDGDFNPSAGWLTRFKQRHSIREINIRNERLNGDETAVEEFCNNFRNFIEQENLQPEQIYNADETGLFWKCLPSRTSVIKGRCTASGHKSIEERVTIMCCANATGLHKLKLCVVGKAKKPRSFKSTDTSNLPVSYFSQKGAWMDLSIFRQWFDKIFVPQVREYLRSKGLQEKAVLLLDNSPTHPNENVLRSDDGQIFAKYLPPNVASLIQPSDQGVMATMKR…
Mammalia	Afrotheria	Orycteropus afer afer	JRKL-oryafe	XP_007936270.1	525	CENP-B_N/HTH_Tnp_Tc5	DDE_1	DD34D	？	>XP_007936270.1 PREDICTED: jerky protein homolog-like [Orycteropus afer afer]MSGKRKRVVLTIKDKLDIIKKLEDGGSSKQLAVIYGIGETTVRDIRKNKEKIITYASSSDSTSLLAKRKSMKPSMYEELDRAMLEWFNQQRAKGNPISGPICAKRAEFFFYALGMDGDFNPSAGWLTRFKQRHSIREINIRNERLNGDETAVEEFCNNFRDFIEQENLQPEQIYNADETGLFWKCLPSRTSVIKGKCTTTSGHKSFEERVTIMCCANATGLHKLKLCVVGKAKKPRSFKSTDTANLPVSYFSQKGAWMNLSIFRQWFDKIFVPQVREYLRSKGLQEKAVLLLDNSPTHPNENVLRSDDGQIFAKYLPPNVAS…
Mammalia	Afrotheria	Trichechus manatus latirostris	JRKL-trilat	XP_004385597.1	524	CENP-B_N/HTH_Tnp_Tc5	DDE_1	DD34D	？	>XP_004385597.1 jerky protein homolog-like [Trichechus manatus latirostris]MSGKRKRVVLTIKDKLDIIKKLEDGGSSKQLAVIYGIGETTVRDIRKNKEKIITYASSSDSTSLLAKRKSMKPSMYEELDRAMLEWFNQQRAKGNPISGPICAKRAEFFFYALGMDGDFNPSAGWLTRFKQRHSIREINIRNERLNGDETAVEEFCNNFRDFIEQENLQPEQIYNADETGLFWKCLPSRTSVIKGKCTASGHKSIEERVTVMCCANATGLHKLKLCVVGKAKKPRSFKSTDTSNLPVSYFSQKGAWMDLSIFRQWFDKIFVPQVREYLRSKGLQEKAVLLLDNSPTHPNENVLRSDDGQIFAKYLPPNVSSLIQ…
Mammalia	Xenarthra	Dasypus novemcinctus	JRKL-dasnov	XP_004485378.3	399		DDE_1	DD34D	？	>XP_004485378.3 LOW QUALITY PROTEIN: jerky protein homolog-like, partial [Dasypus novemcinctus]LTRFKQRHSIREINIRNERLNGDETAVEEFCNNFRDFIERENLQPEQIYNADETGLFWKCLPSRTVVFKGKCTASRHKSVEERVTVMCCANATGLHKLKLCVVGKAKKPRSFKSTDTSNLPVSYFSQRGAWMDLSIFRQWFDKIFVPQVREYLRSKGLQEKAVLLLDNSPTHPNENVLRSDDGQIFAKYLPPNVASLIQPSDQGVIATMKRNYRAGLLQNNLEEGNDLKSFWKKLTLLDALYEIAMAWNLVKPVTISRAWKKILPTIEEKEGLDFDEEDISIATVATILQHTKGLENVTTENVE…
Mammalia	Dermoptera	Galeopterus variegatus	JRKL-galvar	XP_008564110.1	524	CENP-B_N/HTH_Tnp_Tc5	DDE_1	DD34D	？	>XP_008564110.1 PREDICTED: jerky protein homolog-like [Galeopterus variegatus]MSGKRKRVVLTIKDKLDIIKKLEDGGSSKQLAVIYGIGETTVRDIRKNKEKIITYASSSDSTSLLAKRKSMKPSMYEELDRAMLEWFNQQRAKGNPISGPICAKRAEFFFYALGMDGDFNPSAGWLTRFKQRHSIREINIRNERLNGDETAVEDFCNNFRDFIEQENLQPEQIYNADETGLFWKCLPSRTSVIKGKCTVPGHKSIEERVTIMCCANATGLHKLKLCVVGKAKKPSSFKSTDTLNLPVSYFSQKGAWMDLSIFRQWFDKIFVPQVREYLRSKGLQEKAVLLLDNSPTHPNENVLRSDDGQIFAKYLPPNVAS…
Mammalia	Primata	Aotus nancymaae	JRKL-aotnan	XP_012310278.1	523	CENP-B_N/HTH_Tnp_Tc5	DDE_1	DD34G	？	>XP_012310278.1 jerky protein homolog-like [Aotus nancymaae]MSGKRKRVVLTIKDKLDIIKKLEDGGSSKQLAVIYGIGETTVRDIRKNKEKIITYASSSDSTSLLAKRKSMKPSMYEELDRAMLEWFNQQRAKGNPISGPICAKRAEFFFYALGMDGDFNPSAGWLTRFKQRHSIREINIRNERLNGDETAVEDFCNNFRDFIERENLQPEQIYNADETGLFWKCLPSRISVIKGKYSVPGHKSIEERVTIMCCANATGLHKLKLCVVGKAKKPRSFKSTDTLNLPVSYFSQKGAWMDLSIFRQWFDKIFVPQVREYLRSKGLQEKAVLLLDNSPTHPNENVLRSDDGQIFAKYLPPNVASLIQPSDQGVIATMKRNYR…
Mammalia	Primata	Callithrix jacchus	JRKL-caljac	XP_002754731.3	312		DDE_1	DD34D	？	>XP_002754731.3 PREDICTED: jerky protein homolog-like [Callithrix jacchus]MCCANASRLHKLKLCVVGKAKKPRSFKSTDTLNLPVSYFSQKGAWMDLSIFRQWFDKIFVPQVREYLRSKGLQEKAVLLLDNSPTHPNENVLRSDDGQIFAKYLPPNVASLIQPSDQGVIATMKRNYRAGLLQNNLEEGNDLKSFWKKLTLLDALYEIAMAWNLVKPVTISRAWKKILPMIEEKDSLDFDDEDISVATVATILQHTKGLENVTTENLEKWLEIDSTEPGYEVLTDSEIIRRAQGQTDESSENEEEEIELIPEKHINHAAALQWTENLLDYLEQQGDMILPDRLVIRKLRATIRNKQKMTKSS
Mammalia	Primata	Carlito syrichta
Mammalia	Primata	Cebus capucinus	JRKL-cebcap	XP_017360779.1	523	CENP-B_N/HTH_Tnp_Tc5	DDE_1	DD34D	？	>XP_017360779.1 PREDICTED: jerky protein homolog-like [Cebus capucinus imitator]MSGKRKRVVLTIKDKLDIIKKLEDGGSSKQLAVIYGIGETTVRDIRKNKEKIITYASSSDSTSLLAKRKSMKPSMYEELDRAMLEWFNQQRAKGNPVSGPICAKRAEFFFYALGMDGDFNPSAGWLTRFKQRHSIREINIRNERLNGDETAVEDFCNNFRDFIERENLQPEQIYNADETGLFWKCLPSRISVIKGKCIVPGHKSIEERVTIMCCANATGLHKLKLCVVGKAKKPRSFKSTDTLNLPVSYFSQKGAWMDLSIFRQWFDKIFVPQVREYLRSKGLQEKAVLLLDNSPTHPNENVLRSDDGQIFAKYLPPNV…
Mammalia	Primata	Cercocebus atys	JRKL-ceraty	XP_011927438.1	524	CENP-B_N/HTH_Tnp_Tc5	DDE_1	DD34D	？	>XP_011927438.1 PREDICTED: jerky protein homolog-like [Cercocebus atys]MSGKRKRVVLTIKDKLDIIKKLEDGGSSKQLAVIYGIGETTVRDIRKNKEKIITYASSSDSTSLLAKRKSMKPSMYEELDRAMLEWFNQQRAKGNPISGPICAKRAEFFFYALGMDGDFNPSAGWLTRFKQRHSIREINIRNERLNGDETAVEDFCNNFRDFIERENLQPEQIYNADETGLFWKCLPSRISVIKGKCTVPGHKSIEERVTIMCCANATGLHKLKLCVVGKAKKPRSFKSTDTLNLPVSYFSQKGAWMDLSIFRQWFDKIFVPQVREYLRSKGLQEKAVLLLDNSPTHPNENVLRSDDGQIFAKYLPPNVASLIQPSDQ…
Mammalia	Primata	Chlorocebus sabaeus	JRKL-chlsab	XP_008018800.1	524	CENP-B_N/HTH_Tnp_Tc5	DDE_1	DD34D	？	>XP_008018800.1 PREDICTED: jerky protein homolog-like [Chlorocebus sabaeus]MSGKRKRVVLTIKDKLDIIKKLEDGGSSKQLAVIYGIGETTVRDIRKNKEKIITYASSSDSTSLLAKRKSMKPSMYEELDRAMLEWFNQQRAKGNPISGPICAKRAEFFFYALGMDGDFNPSAGWLTRFKQRHSIREINIRNERLNGDETAVEDFCNNFRDFIERENLQPEQIYNADETGLFWKCLPSRISVIKGKCTVPGHKSIEERVTIMCCANATGLHKLKLCVVGKAKKPRSFKSTDTLNLPVSYFSQKGAWMDLSIFRQWFDKIFVPQVREYLRSKGLQEKAVLLLDNSPTHPNENVLRSDDGQIFAKYLPPNVASLIQ…
Mammalia	Primata	Colobus angolensis palliatus	JRKL-colpal	XP_011781992.1	524	CENP-B_N/HTH_Tnp_Tc5	DDE_1	DD34D	？	>XP_011781992.1 PREDICTED: jerky protein homolog-like [Colobus angolensis palliatus]MSGKRKRVVLTIKDKLDIIKKLEDGGSSKQLAVIYGIGETTVRDIRKNKEKIITYASSSDSTSLLAKRKSMKPSMYEELDRAMLEWFNQQRAKGNPISGPICAKRAEFFFYALGMDGDFNPSAGWLTRFKQRHSIREINIRNERLNGDETAVEDFCNNFRDFIERENLQPEQIYNADETGLFWKCLPSRISVIKGKCTVPGHKSIEERVTIMCCANATGLHKLKLCVVGKAKKPRSFKSTDTLNLPVSYFSQKGAWMDLSIFRQWFDKIFVPQVREYLRSKGLQEKAVLLLDNSPTHPNENVLRSDDGQIFAKYL…
Mammalia	Primata	Gorilla gorilla	JRKL-gorgor	XP_018891275.1	524	CENP-B_N/HTH_Tnp_Tc5	DDE_1	DD34D	？	>XP_018891275.1 PREDICTED: jerky protein homolog-like [Gorilla gorilla gorilla]MSGKRKRVVLTIKDKLDIIKKLEDGGSSKQLAVIYGIGETTVRDIRKNKEKIITYASSSDSTSLLAKRKSMKPSMYEELDRAMLEWFNQQRAKGNPISGPICAKRAEFFFYALGMDGDFNPSAGWLTRFKQRHSIREINIRNERLNGDETAVEDFCNNFRDFIERENLQPEQIYNADETGLFWKCLPSRISVIKGKCTVPGHKSIEERVTIMCCANATGLHKLKLCVVGKAKKPRSFKSTDTLNLPVSYFSQKGAWMDLSIFRQWFDKIFVPQVREYLRSKGLQEKAVLLLDNSPTHPNENVLRSDDGQIFAKYLPPNVA…
Mammalia	Primata	Homo sapiens	JRKL-homsap	NP_001248762.1	524	CENP-B_N/HTH_Tnp_Tc5	DDE_1	DD34D	？	>NP_001248762.1 jerky protein homolog-like [Homo sapiens]MSGKRKRVVLTIKDKLDIIKKLEDGGSSKQLAVIYGIGETTVRDIRKNKEKIITYASSSDSTSLLAKRKSMKPSMYEELDRAMLEWFNQQRAKGNPISGPICAKRAEFFFYALGMDGDFNPSAGWLTRFKQRHSIREINIRNERLNGDETAVEDFCNNFRDFIERENLQPEQIYNADETGLFWKCLPSRISVIKGKCTVPGHKSIEERVTIMCCANATGLHKLKLCVVGKAKKPRSFKSTDTLNLPVSYFSQKGAWMDLSIFRQWFDKIFVPQVREYLRSKGLQEKAVLLLDNSPTHPNENVLRSDDGQIFAKYLPPNVASLIQPSDQGVIATMKRNYRAGL…
Mammalia	Primata	Macaca fascicularis	JRKL-macfas	XP_005579483.1	524	CENP-B_N/HTH_Tnp_Tc5	DDE_1	DD34D	？	>XP_005579483.1 PREDICTED: jerky protein homolog-like [Macaca fascicularis]MSGKRKRVVLTIKDKLDIIKKLEDGGSSKQLAVIYGIGETTVRDIRKNKEKIITYASSSDSTSLLAKRKSMKPSMYEELDRAMLEWFNQQRAKGNPISGPICAKRAEFFFYALGMDGDFNPSAGWLTRFKQRHSIREINIRNERLNGDETAVEDFCNNFRDFIERENLQPEQIYNADETGLFWKCLPSRISVIKGKCTVPGHKSIEERVTIMCCANATGLHKLKLCVVGKAKKPRSFKSTDTLNLPVSYFSQKGAWMDLSIFRQWFDKIFVPQVREYLRSKGLQEKAVLLLDNSPTHPNENVLRSDDGQIFAKYLPPNVASLIQ…
Mammalia	Primata	Macaca mulatta	JRKL-macmul	XP_014970946.1	524	CENP-B_N/HTH_Tnp_Tc5	DDE_1	DD34D	？	>XP_014970946.1 jerky protein homolog-like isoform X1 [Macaca mulatta]MSGKRKRVVLTIKDKLDIIKKLEDGGSSKQLAVIYGIGETTVRDIRKNKEKIITYASSSDSTSLLAKRKSMKPSMYEELDRAMLEWFNQQRAKGNPISGPICAKRAEFFFYALGMDGDFNPSAGWLTRFKQRHSIREINIRNERLNGDETAVEDFCNNFRDFIERENLQPEQIYNADETGLFWKCLPSRISVIKGKCTVPGHKSIEERVTIMCCANATGLHKLKLCVVGKAKKPRSFKSTDTLNLPVSYFSQKGAWMDLSIFRQWFDKIFVPQVREYLRSKGLQEKAVLLLDNSPTHPNENVLRSDDGQIFAKYLPPNVASLIQPSDQG…
Mammalia	Primata	Macaca nemestrina	JRKL-macnem	XP_011744107.1	524	CENP-B_N/HTH_Tnp_Tc5	DDE_1	DD34D	？	>XP_011744107.1 jerky protein homolog-like [Macaca nemestrina]MSGKRKRVVLTIKDKLDIIKKLEDGGSSKQLAVIYGIGETTVRDIRKNKEKIITYASSSDSTSLLAKRKSMKPSMYEELDRAMLEWFNQQRAKGNPISGPICAKRAEFFFYALGMDGDFNPSAGWLTRFKQRHSIREINIRNERLNGDETAVEDFCNNFRDFIERENLQPEQIYNADETGLFWKCLPSRISVIKGKCTVPGHKSIEERVTIMCCANATGLHKLKLCVVGKAKKPRSFKSTDTLNLPVSYFSQKGAWMDLSIFRQWFDKIFVPQVREYLRSKGLQEKAVLLLDNSPTHPNENVLRSDDGQIFAKYLPPNVASLIQPSDQGVIATMKRN…
Mammalia	Primata	Mandrillus leucophaeus	JRKL-manleu	XP_011856348.1	524	CENP-B_N/HTH_Tnp_Tc5	DDE_1	DD34D	？	>XP_011856348.1 PREDICTED: jerky protein homolog-like [Mandrillus leucophaeus]MSGKRKRVVLTIKDKLDIIKKLEDGGSSKQLAVIYGIGETTVRDIRKNKEKIITYASSSDSTSLLAKRKSMKPSMYEELDRAMLEWFNQQRAKGNPISGPICAKRAEFFFYALGMDGDFNPSAGWLTRFKQRHSIREINIRNERLNGDETAVEDFCNNFRDFIERENLQPEQIYNADETGLFWKCLPSRISVIKGKCTVPGHKSIEERVTIMCCANATGLHKLKLCVVGKAKKPRSFKSTDTLNLPVSYFSQKGAWMDLSIFRQWFDKIFVPQVREYLRSKGLQEKAVLLLDNSPTHPNENVLRSDDGQIFAKYLPPNVAS…
Mammalia	Primata	Microcebus murinus	JRKL-micmur	XP_012599386.1	524	CENP-B_N/HTH_Tnp_Tc5	DDE_1	DD34D	？	>XP_012599386.1 jerky protein homolog-like [Microcebus murinus]MSGKRKRVVLTIKDKLDIIKKLEDGDSSKQLAVIYGIGETTVRDIRKNKEKIITYASSSDSTSLLAKRKSMKPSMYEELDRAMLEWFNQQRAKGNPISGPICAKRAEFFFYALGMDGDFNPSAGWLTRFKQRHSISEVNIRNERLNGDETAVEYFCNKFRDFIERENLQPEQIYNADETGLFWKCLPSRTSVIKGKCTVPGHKSIEERITIMCCANATGLHKLKLCVVGKAKKPRSFKSTDTLNLPVSYFSQKGAWMDLSIFRQWFNKIFVPQVREYLRSKGLQEKAVLLLDNSPTHPNENVLRSDDGQIFAKYLPPNVASLIQPSDQGVIAMMKR…
Mammalia	Primata	Nomascus leucogenys	JRKL-nomleu	XP_012351283.1	524	CENP-B_N/HTH_Tnp_Tc5	DDE_1	DD34D	？	>XP_012351283.1 PREDICTED: LOW QUALITY PROTEIN: jerky protein homolog-like [Nomascus leucogenys]MSGKRKRVVLTIKDKLDIIKKLEDGGSSKQLAVIYGIGETTVRDIRKNKEKIITYASSSDSTSLLAKRKSMKPSMYEELDRAMLEWFNQQRAKXNPVSDQFVCAKRAEFFYAFGMDGDFNPSAGWLTRFKQRHSIREINIRNERLNGDETAVEDFCNNFRDFIERENLQPEQIYNADETGLFWKCLPSRISIIKGKCTVPGHKSIEERVTIMCCANATGLHKLKLCVVGKAKKPRSFKSTDTLNLPVSYFSQKGAWMDLSIFRQWFDKIFVPQVREYLRSKGLQEKAVLLLDNSPTHPNENVL…
Mammalia	Primata	Otolemur garnettii	JRKL-otogar	XP_003780828.1	524	CENP-B_N/HTH_Tnp_Tc5	DDE_1	DD34D	？	>XP_003780828.1 jerky protein homolog-like [Otolemur garnettii]MSGKRKRVVLTIKDKLDIIKKLEDGGSSKQLAVIYGIGETTVRDIRKNKEKIITYASSSDSTSLLAKRKSMKPSMYEELDRAMLEWFNQQRAKGNPISGPICAKRAEFFFYALGMDGDFNPSAGWLTRFKQRHSIREINIRNERLNGDETAVEDFCKNFRDFIEQENLQPEQIYNADETGLFWKCLPSRTSLLKGKCTVPGYKLIEERVTVMCCANATGLHKLKLCVVGKAKKPRSFKSTDTLNLPVSYFSQKGAWMDLSIFRQWFDKIFVPQVREYLRSKGLQEKAVLLLDNSPTHPNENVLRSDDGQIFAKYLPPNVASLIQPSDQGVIAMMKR…
Mammalia	Primata	Pan paniscus	JRKL-panpan	XP_008952036.1	524	CENP-B_N/HTH_Tnp_Tc5	DDE_1	DD34D	？	>XP_008952036.1 jerky protein homolog-like [Pan paniscus]MSGKRKRVVLTIKDKLDIIKKLEDGGSSKQLAVIYGIGETTVRDIRKNKEKIITYASSSDSTSLLAKRKSMKPSMYEELDRAMLEWFNQQRAKGNPISGPICAKRAEFFFYALGMDGDFNPSAGWLTRFKQRHSIREINIRNERLNGDETAVEDFCNNFRDFIERENLQPEQIYNADETGLFWKCLPSRISVIKGKCTVPGHKSIEERVTIMCCANATGLHKLKLCVVGKAKKPRSFKSTDTLNLPVSYFSQKGAWMDLSIFRQWFDKIFVPQVREYLRSKGLQEKAVLLLDNSPTHPNENVLRSDDGQIFAKYLPPNVASLIQPSDQGVIATMKRNYRAGL…
Mammalia	Primata	Pan troglodytes	JRKL-pantro	XP_016777339.1	524	CENP-B_N/HTH_Tnp_Tc5	DDE_1	DD34D	？	>XP_016777339.1 jerky protein homolog-like [Pan troglodytes]MSGKRKRVVLTIKDKLDIIKKLEDGGSSKQLAVIYGIGETTVRDIRKNKEKIITYASSSDSTSLLAKRKSMKPSMYEELDRAMLEWFNQQRAKGNPISGPICAKRAEFFFYALGMDGDFNPSAGWLTRFKQRHSIREINIRNERLNGDETAVEDFCNNFRDFIERENLQPEQIYNADETGLFWKCLPSRISVIKGKCTVPGHKSIEERVTIMCCANATGLHKLKLCVVGKAKKPRSFKSTDTLNLPVSYFSQKGAWMDLSIFRQWFDKIFVPQVREYLRSKGLQEKAVLLLDNSPTHPNENVLRSDDGQIFAKYLPPNVASLIQPSDQGVIATMKRNYR…
Mammalia	Primata	Papio anubis	JRKL-papanu	XP_009185418.1	524	CENP-B_N/HTH_Tnp_Tc5	DDE_1	DD34D	？	>XP_009185418.1 jerky protein homolog-like [Papio anubis]MSGKRKRVVLTIKDKLDIIKKLEDGGSSKQLAVIYGIGETTVRDIRKNKEKIITYASSSDSTSLLAKRKSMKPSMYEELDRAMLEWFNQQRAKGNPISGPICAKRAEFFFYALGMDGDFNPSAGWLTRFKQRHSIREINIRNERLNGDETAVEDFCNNFRDFIERENLQPEQIYNADETGLFWKCLPSRISVIKGKCTVPGHKSIEERVTIMCCANATGLHKLKLCVVGKAKKPRSFKSTDTLNLPVSYFSQKGAWMDLSIFRQWFDKIFVPQVREYLRSKGLQEKAVLLLDNSPTHPNENVLRSDDGQIFAKYLPPNVASLIQPSDQGVIATMKRNYRAGL…
Mammalia	Primata	Piliocolobus tephrosceles	JRKL-piltep	XP_023081431.1	524	CENP-B_N/HTH_Tnp_Tc5	DDE_1	DD34D	？	>XP_023081431.1 jerky protein homolog-like [Piliocolobus tephrosceles]MSGKRKRVVLTIKDKLDIIKKLEDGGSSKQLAVIYGIGETTVRDIRKNKEKIITYASSSDSTSLLAKRKSMKPSMYEELDRAMLEWFNQQRAKGNPISGPICAKRAEFFFYALGMDGDFNPSAGWLTRFKQRHSIREINIRNERLNGDETAVEDFCNNFRDFIERENLQPEQIYNADETGLFWKCLPSRISVIKGKCTVPGHKSIEERVTIMCCANATGLHKLKLCVVGKAKKPRSFKSTDTLNLPVSYFSQKGAWMDLSIFRQWFDKIFVPQVREYLRSKGLQEKAVLLLDNSPTHPNENVLRSDDGQIFAKYLPPNVASLIQPSDQG…
Mammalia	Primata	Pongo abelii	JRKL-ponabe	XP_009245247.1	524	CENP-B_N/HTH_Tnp_Tc5	DDE_1	DD34D	？	>XP_009245247.1 jerky protein homolog-like [Pongo abelii]MSGKRKRVVLTIKDKLDIIKKLEDGGSSKQLAVIYGIGETTVRDIRKNKEKIITYASSSDSTSLLAKRKSMKPSMYEELDRAMLEWFNQQRAKGNPISGPICAKRAEFFFYALGMDGDFNPSAGWLTRFKQRHSIREINIRNERLNGDETAVEDFCNNFRDFIERENLQPEQIYNADETGLFWKCLPSRISVIKGKCTVPGHKSIEERVTIMCCANATGLHKLKLCVVGKAKKPRSFKSTDTLNLPVSYFSQKGAWMDLSIFRQWFDKIFVPQVREYLRSKGLQEKAVLLLDNSPTHPNENVLRSDDGQIFAKYLPPNVASLIQPSDQGVIATMKRNYRAGL…
Mammalia	Primata	Propithecus coquereli	JRKL-procoq	XP_012515502.1	524	CENP-B_N/HTH_Tnp_Tc5	DDE_1	DD34N	？	>XP_012515502.1 PREDICTED: jerky protein homolog-like [Propithecus coquereli]MSGKRKRVVLTIKDKLDIIKKLEDGDSSKQLAVIYGIGETTVRDIRKNKEKIITYASSSDSTSLLAKRKSMKPSMYEELDRAMLEWFNQQRAKGNPISGPICAKRAEFFFYALGMDGDFNPSAGWLTRFKQRHSIREINIRNERLNGDETAVEDFCNNFRDFIERENLQPEQIYNADETGLFWKCLPSRTSVIKGKCTVPGHKSVEERITIMCCANATGLHKLKLCVVGKAKKPRSFKSTDTLNLPVSYFSQKGAWMDLSIFRQWFNKIFVPQVREYLRSKGLQEKAVLLLDNSPTHPNENVLRSDDGQIFAKYLPPNVASL…
Mammalia	Primata	Rhinopithecus biet	JRKL-rhibie	XP_017737480.1	524	CENP-B_N/HTH_Tnp_Tc5	DDE_1	DD34D	？	>XP_017737480.1 PREDICTED: jerky protein homolog-like [Rhinopithecus bieti]MSGKRKRVVLTIKDKLDIIKKLEDGGSSKQLAVIYGIGETTVRDIRKNKEKIITYASSSDSTSLLAKRKSMKPSMYEELDRAMLEWFNQQRAKGNPISGPICAKRAEFFFYALGMDGDFNPSAGWLTRFKQRHSIREINIRNERLNGDETAVEDFCNNFRDFIERENLQPEQIYNADETGLFWKCLPSRISVIKGKCTVPGHKSIEERVTIMCCANATGLHKLKLCVVGKAKKPRSFKSTDTLNLPVSYFSQKGAWMDLSIFRQWFDKIFVPQVREYLRSKGLQEKAVLLLDNSPTHPNENVLRSDDGQIFAKYLPPNVASLIQ…
Mammalia	Primata	Rhinopithecus roxellana	JRKL-rhirox	XP_010373728.1	524	CENP-B_N/HTH_Tnp_Tc5	DDE_1	DD34D	？	>XP_010373728.1 PREDICTED: jerky protein homolog-like [Rhinopithecus roxellana]MSGKRKRVVLTIKDKLDIIKKLEDGGSSKQLAVIYGIGETTVRDIRKNKEKIITYASSSDSTSLLAKRKSMKPSMYEELDRAMLEWFNQQRAKGNPISGPICAKRAEFFFYALGMDGDFNPSAGWLTRFKQRHSIREINIRNERLNGDETAVEDFCNNFRDFIERENLQPEQIYNADETGLFWKCLPSRISVIKGKCTVPGHKSIEERVTIMCCANATGLHKLKLCVVGKAKKPRSFKSTDTLNLPVSYFSQKGAWMDLSIFRQWFDKIFVPQVREYLRSKGLQEKAVLLLDNSPTHPNENVLRSDDGQIFAKYLPPNVA…
Mammalia	Primata	Saimiri boliviensis boliviensis	JRKL-saibol	XP_010332931.1	523	CENP-B_N/HTH_Tnp_Tc5	DDE_1	DD34N	？	>XP_010332931.1 PREDICTED: jerky protein homolog-like [Saimiri boliviensis boliviensis]MSGKRKRVVLTIKDKLDIIKKLEDGGSSKQLAVIYGIGETTVRDIRKNKEKIITYASSSDSTSLLAKRKSMKPSMYEELDRAMLEWFNQQRAKGNPISGPICAKRAEFFFYALGMDGDFNPSAGWLTRFKQRHSIREINIRNERLNGDETAVEDFCNNFRDFIERENLQPEQIYNADETGLFWKCLPSRISVIKGKCIVPGHKSIEERVTIMCCANATGLHKLKLCVVGKAKKPRSFKSTDTLNLPVSYFSQKGAWMDLSIFRQWFDKIFVPQVREYLRSKGLQEKAVLLLDNSPTHPNENVLRSDDGQIFA…
Mammalia	Primata	Theropithecus gelada	JRKL-thegel	XP_025210997.1	524	CENP-B_N/HTH_Tnp_Tc5	DDE_1	DD34D	？	>XP_025210997.1 jerky protein homolog-like [Theropithecus gelada]MSGKRKRVVLTIKDKLDIIKKLEDGGSSKQLAVIYGIGETTVRDIRKNKEKIITYASSSDSTSLLAKRKSMKPSMYEELDRAMLEWFNQQRAKGNPISGPICAKRAEFFFYALGMDGDFNPSAGWLTRFKQRHSIREINIRNERLNGDETAVEDFCNNFRDFIERENLQPEQIYNADETGLFWKCLPSRISVIKGKCTVPGHKSIEERVTIMCCANATGLHKLKLCVVGKAKKPRSFKSTDTLNLPVSYFSQKGAWMDLSIFRQWFDKIFVPQVREYLRSKGLQEKAVLLLDNSPTHPNENVLRSDDGQIFAKYLPPNVASLIQPSDQGVIATM…
Mammalia	Scandentia	Tupaia chinensis	JRKL-tupchi	XP_006162651.1	525	CENP-B_N/HTH_Tnp_Tc5	DDE_1	DD34D	？	>XP_006162651.1 jerky protein homolog-like [Tupaia chinensis]MSGKRKRVVLTIKDKLDIIKKLEDGGSSKQLAVIYGIGETTVRDIRKNKEKIITYASSSDSTSLLAKRKSMKPSMYEELDRAMLEWFNQQRAKGNPISGPICAKRAEFFFYALGMDGDFNPSAGWLTRFKQRHSIREINIRNERLNGDETAVEDFCNNFRDFIEQENLQPEQIYNADETGLFWKCLPTRTSVIKGKCTVSGHKSVEERVTIMCCANATGLHKLKLCVVGKAKKPRSFKSTDTLNLPVSYFSQKGAWMDLSIFRQWFDKIFVPQVREYLRSKGLQEKAVLLLDNSPTHPNENVLRSDDGQIFAKYLPPNVASLIQPSDQGVIATMKRNY…
Mammalia	Rodentia	Castor canadensis	JRKL-cascan	XP_020033091.1	523	CENP-B_N/HTH_Tnp_Tc5	DDE_1	DD34D	？	>XP_020033091.1 jerky protein homolog-like [Castor canadensis]MSGKRKRVVLTIKDKLDIIKKLEDGGSSKQLAVIYGIGETTVRDIRKNKEKIITYASSSDSTSLLAKRKSMKPSMYEELDRAMLEWFNQQRAKGNPVSGPICAKRAEFFFYALGMDGDFNPSAGWLTRFKQRHSIREINIRNERLNRDETAVEDFCNNFRDFIERENLQPEQIYNADETGLFWKCLPSRTSVIKSKCTVPGHKPFEERVTVMCCTNATGLHKLKLCVVGKAKKPRSFKSTDTLNLPVSYFSQKGAWMDLSIFRQWFDRIFVPQVREYLRSKGLQEKAVLLLDNSPTHPNENVLRSDDGQIFAKYLPPNVASLIQPLDQGVIAAMKRN…
Mammalia	Rodentia	Cavia porcellus
Mammalia	Rodentia	Chinchilla lanigera	JRKL-chilan	XP_005378016.1	524	CENP-B_N/HTH_Tnp_Tc5	DDE_1	DD34D	？	>XP_005378016.1 PREDICTED: jerky protein homolog-like [Chinchilla lanigera]MSGKRKRVVLTIKDKLDIIKKLEDGGSSKQLAVIYGIGETTVRDIRKNKEKIITYASSSDSTSLLAKRKSMKPSMYEELDKAMLEWFNQQRAKGNPVSGPICAKRAEFFFYALGMDGDFNPSAGWLTRFKQRHSIREINIRNERLNGDETAVEDFCNNFRDFIEQENLEPEQIYNADETGLFWKCLPSRTSVMKGKCTIPGHKSVEERVTIMCCANATGSHKLKLCIVGKAKKPRSFKSTDTLNLPVSYFSQKGAWMDLSIFRQWFDKIFVPQVREYLRSKGLQEKAVLLLDNSPTHPNENVLRSDDGQIFAKYLPPNVASLIQ…
Mammalia	Rodentia	Cricetulus griseus	JRKL-crigri	XP_003500130.1	524	CENP-B_N/HTH_Tnp_Tc5	DDE_1	DD34D	？	>XP_003500130.1 jerky protein homolog-like [Cricetulus griseus]MSGKRKRVVLTIKDKLDIIKKLEDGGSSKQLAVIYGIGETTVRDIRKNKEKIITYASSSDSTSLLAKRKSMKPSMYEELDRAMLEWFNQQRAKGNPVSGSICAKRAEFFFYALGMDGDFNPSAGWLTRFKQRHSIREINIRNERLSGDDRAVEDFCKNFRDFIERENLQPEQIYNADETGLFWKCLPSRTSVIKGKRTVPGHNSFEERVTVMCCTNATGLHKLKLCVVGKAKKPRSFKSTDTLNLPVSYFSQKGAWMDLSIFRQWFDKIFVPQVREYLRSKGLQEKAVLLLDNSPAHPNENVLRSDDGQIFAKCLPPNIASSIQPLDQGVIATMKR…
Mammalia	Rodentia	Dipodomys ordii	JRKL-dipord	XP_012865243.1	525	CENP-B_N/HTH_Tnp_Tc5	DDE_1	DD34D	？	>XP_012865243.1 PREDICTED: jerky protein homolog-like [Dipodomys ordii]MSGKRKRVVLTIKDKLDIIRKLEDGASPKRLAAAYGIGETTVRDIRKNKEKIISYASSSDSTSLLAKRKSMKPSMYEELDRAMLEWFNQQRARGHPVSGPICAKRAEFFFYALGMDGDFNPSAGWLTRFKQRHSIREMNIRSERPRGDQAAVEDFCSSFRAFVQREDLQPEQIYNADETGLFWKCLPARTSGVRGKGSAPGRRSSEERITVMCCANATGLHKLKLCVVGGAKKPRSFKAADTVNLPVSYFSRRGAWMDLSIFRQWFDKIFVPQVREHLRSKGLQEKAVLLLGNSPTHPNENVLRSEDGQIFAKYLPPNVAPLIQPLDQ…
Mammalia	Rodentia	Fukomys damarensis	JRKL-fukdam	XP_010631936.1	524	CENP-B_N/HTH_Tnp_Tc5	DDE_1	DD34D	？	>XP_010631936.1 PREDICTED: jerky protein homolog-like [Fukomys damarensis]MSGKRKRVVLTIKDKLDIIKKLEDGGSSKQLAVIYGIGETTVRDIRKNKEKIITYASSSDSTSLLAKRKSMKPSMYEELDKAMLEWFNQQRAKGNPISGPICAKRAEFFFYALGMDGDFNPSAGWLTRFKQRHSIREINIRNERLNGDETAVEDFCNNFRDFIEQENLEPEQIYNADETGLFWKCLPSRTSVIKGKCIVPGHKPIQERVTIMCCANATGSHKLKLCVVGKAKKPRSFKSTDTLNLPVSYFSQKGAWMDLSVFRQWFDKIFVPQVREYLRSKGLQEKAVLLLDNSPTHPNENVLRSDDGQIFAKYLPPNVASLIQP…
Mammalia	Rodentia	Heterocephalus glaber	JRKL-hetgla	XP_004838141.1	524	CENP-B_N/HTH_Tnp_Tc5	DDE_1	DD34D	？	>XP_004838141.1 jerky protein homolog-like [Heterocephalus glaber]MSGKRKRVVLTIKDKLDIIKKLEDGGSSKQLAVIYGIGETTVRDIRKNKEKIITYASSSDSTSLLAKRKSMKPSMYEELDKAMLEWFNQQRAKGNPISGPICAKRAEFFFYALGMDGDFNPSAGWLTRFKQRHSIREINIRNERLNGDENAVEDFCNNFRDFIEQENLEPEQIYNADETGLFWKCLPSRTSVMKGKCTVPGHKSVEERVTIMCCANATGSHKLKLCVVGKAKKPRSFKSTDTLNLPVSYFSQKGAWMDLSIFRQWFDKIFVPQVREYLRSKGLQEKAVLLLDNSPTHPNENVLRSDDGQIFAKYLPPNVASLIQPLDQGVIAT…
Mammalia	Rodentia	Ictidomys tridecemlineatus	JRKL-icttri	XP_005338071.1	524	CENP-B_N/HTH_Tnp_Tc5	DDE_1	DD34D	？	>XP_005338071.1 jerky protein homolog-like [Ictidomys tridecemlineatus]MSGKRKRVVLTIKDKLDIIKKLEDGGSSKQLAVIYGIGETTVRDIRKNKEKIITYASSSDSTSLLAKRKSMKPSMYEELDRAMLEWFNQQRARGNPISGPICAKRAEFFFYALGMDGDFNPSAGWLTRFKQRHSIREINIRNERLNGDETAVEDFCNSFRDFIEQENLHPEQIYNADETGLFWKCLPSRTSVVKGKCTIPGHKSVEERVTIMCCANATGLHKLKLCVVGKAKKPRSFKSTDTLNLPVSYFSQKGAWMDLSIFRQWFDKIFVPQVREYLRSKGLQEKAVLLLDNSPTHPNENVLRSDDGQIFAKYLPPNVASLIQPLDQ…
Mammalia	Rodentia	Jaculus jaculus	JRKL-jacjac	XP_004661973.1	524	CENP-B_N/HTH_Tnp_Tc5	DDE_1	DD34E	？	>XP_004661973.1 PREDICTED: jerky protein homolog-like [Jaculus jaculus]MSGKRKRVVLTIKDKLDIIKKLEDGGSSKQLAVIYGIGETTVRDIRKNKEKIITYASSSDSTSLLAKRKSMKPSMYEELDRAMLEWFNQQRAKGNPVSGPICAKRAEFFFYALGMDGDFNPSAGWLTRFKQRHSIREINIRNERLNGDETAVEDFCNNFRDFIERENLQPEQIYNADETGLFWKCLPSRTSVIKGKCTVPGHKSVEERVTVMCCANATGLHKLKLCVVGKAKKPRSFKSADTLNLPVSYFSQKGAWMDLSIFRQWFDKIFVPQVREYLRSRGLQEKAVLLLDNSPTHPNENVLRSDDGQIFAKYLPPTVASLIQPLEQ…
Mammalia	Rodentia	Marmota flaviventris	JRKL-marfla	XP_027807216.1	524	CENP-B_N/HTH_Tnp_Tc5	DDE_1	DD34D	？	>XP_027807216.1 jerky protein homolog-like [Marmota flaviventris]MSGKRKRVVLTIKDKLDIIKKLEDGGSSKQLAVIYGIGETTVRDIRKNKEKIITYASSSDSTSLLAKRKSMKPSMYEELDRAMLEWFNQQRARGNPISGPICAKRAEFFFYALGMDGDFNPSAGWLTRFKQRHSIREINIRNERLNGDETAVEDFCNSFRDFIEQENLHPEQIYNADETGLFWKCLPSRTSVVKGKCTIPGHKSVEERVTIMCCANATGLHKLKLCVVGKAKKPRSFKSTDTLNLPVSYFSQKGAWMDLSIFRQWFDKIFVPQVREYLRSKGLQEKAVLLLDNSPTHPNENVLRSDDGQIFAKYLPPNVASLIQPLDQGVIAAM…
Mammalia	Rodentia	Marmota marmota marmota	JRKL-marmar	XP_015345448.1	524	CENP-B_N/HTH_Tnp_Tc5	DDE_1	DD34D	？	>XP_015345448.1 PREDICTED: jerky protein homolog-like [Marmota marmota marmota]MSGKRKRVVLTIKDKLDIIKKLEDGGSSKQLAVIYGIGETTVRDIRKNKEKIITYASSSDSTSLLAKRKSMKPSMYEELDRAMLEWFNQQRARGNPISGPICAKRAEFFFYALGMDGDFNPSAGWLTRFKQRHSIREINIRNERLNGDETAVEDFCNSFRDFIEQENLHPEQIYNADETGLFWKCLPSRTSVVKGKCTIPGHKSVEERVTIMCCANATGLHKLKLCVVGKAKKPRSFKSTDTLNLPVSYFSQKGAWMDLSIFRQWFDKIFVPQVREYLRSKGLQEKAVLLLDNSPTHPNENVLRSDDGQIFAKYLPPNVA…
Mammalia	Rodentia	Meriones unguiculatus	JRKL-merung	XP_021490781.1	524	CENP-B_N/HTH_Tnp_Tc5	DDE_1	DG34G	？	>XP_021490781.1 jerky protein homolog-like [Meriones unguiculatus]MSGKRKRVVLTIKDKLDIIKKLEDGGSSKQLAVIYGIGETTVRDIRKNKEKIITYASSSDSTSLLAKRKSMKPSMYEELDRAMLEWFNQQRAKGNPVSGPICAKRAEFFFYALGMDGDFNPSAGWLTRFKQRHSIREINIRNERLSGEETAVEDFCNNFRDFIEQENLQPEQIYNADETGLFWKCLPSRTAVIKGKCTVPGQNSVEERITVMCCTNATGLHKLKLCVVGKARKPRSFKSTDTLNLPVSYFSQKGAWMDLSIFRQWFDKIFVPQVREYLRSKGLPEKAVLLLGNSPTHPNENVLRSDDGQIFAKYLPPNVASSIQPLGQGVIAS…
Mammalia	Rodentia	Mesocricetus auratus	JRKL-mesaur	XP_005077385.1	524	CENP-B_N/HTH_Tnp_Tc5	DDE_1	DD34D	？	>XP_005077385.1 jerky protein homolog-like [Mesocricetus auratus]MSAKRKRVVLTIKDKLDIIKKLEDGGSSKQLAVVYGIGETTVRDIRRNKEKIITYASSSDSTSLLAKRKSMKPSMYEELDRAMLEWFNQQRAKGNPVSGPICAKRAEFFFYALGMDGDFNPSAGWLTRFKQRHSIREINIRNERSGGDDSAVEDFCKSFRDFIERENLQPEQIYNADETGLFWKCLPSRAALTKGKRSVPGHNSAEERVTVMCCTNATGLHKLKLCVVGKARKPRSFKSTDTLNLPVSYFSQKGAWMDLSIFRQWFDKIFVPQVREYLRSKGLQEKAVLLLDNSPTHPNENVLRSDDGQIFAKCLPPNVASSIQPLDQGVIATM…
Mammalia	Rodentia	Microtus ochrogaster	JRKL-micoch	XP_005346854.1	524	CENP-B_N/HTH_Tnp_Tc5	DDE_1	DD34N	？	>XP_005346854.1 jerky protein homolog-like [Microtus ochrogaster]MSGKRKRVVLTIKDKLDIIKKLEDGGSSKQLAVIYGIGETTVRDIRKNKEKIITYASSSDSTSLLAKRKSMKPSMYEELDRAMLEWFNQQRAKGNPVSGPICAKRAEFFFYALGMDGDFNPSAGWLTRFKQRHSIREINIRNERLNGDETAVEDFCNNFRDFIERENLQPEQIYNADETGLFWKCLPSRTAVVKGKCTVPGHSSLEERVTVLCCTNATGLHKLKLCVVGKAKKPRSFKATDTLNLPVSYFSQKGAWMDLSIFRQWFDKIFVPQVREYLRSKGLQEKAVLLLDNSPTHPNENVLRSDDGQIFAKYLPPNVASSIQPLNQGIIATM…
Mammalia	Rodentia	Mus caroli	JRKL-muscar	XP_021028496.1	523	CENP-B_N/HTH_Tnp_Tc5	DDE_1	DD34G	？	>XP_021028496.1 jerky protein homolog-like [Mus caroli]MSGKRKRVVLTIKDKLDIIKKLEDGGSSKQLAVIYGIGETTVRDIRKNKEKIITYASSSDSTSLLAKRKSMKPSMYEELDRAMLEWFNQQRAKGNPISGPICAKRAEFFFYALGMDGDFNPSAGWLTRFKQRHSIREINIRNERLNGDETAVEDFCNNFRDFIEQENLQPEQIYNADETGLFWKCLPSRTTVIKGKCTVPGHNLGEERITVMCCTNATGLHKLKLCVVGKARKPRSFKSTDTLNLPVSYFSQKGAWMDLSIFRQWFDKIFVPQVREYLRSKGLQEKAVLLLDNSPTHPNENVLRSDDGQIFAKYLPPNVASLIQPLGQGVIAAMKRNYRAGLLH…
Mammalia	Rodentia	Mus musculus	JRKL-musmus	NP_001028353.1	523	CENP-B_N/HTH_Tnp_Tc5	DDE_1	DD34G	？	>NP_001028353.1 jerky protein homolog-like [Mus musculus]MSGKRKRVVLTIKDKLDIIKKLEDGGSSKQLAVIYGIGETTVRDIRKNKEKIITYASSSDSTSLLAKRKSMKPSMYEELDKAMLEWFNQQRAKGNPISGPICAKRAEFFFYALGMDGDFNPSAGWLTRFKQRHSIREINIRNERLNGDETAVEDFCNNFRDFIEQENLQPEQIYNADETGLFWKCLPSRTTVIKGKCTVPGHNLGEERITVMCCTNATGLHKLKLCVVGKARKPRSFKSTDTLNLPVSYFSQKGAWMDLSIFRQWFDKIFVPQVREYLRSKGLQEKAVLLLDNSPTHPNENVLRSDDGQIFAKYLPPNVASLIQPLGQGVIAAMKRNYRAGL…
Mammalia	Rodentia	Mus pahari	JRKL-muspah	XP_021062680.1	523	CENP-B_N/HTH_Tnp_Tc5	DDE_1	DD34G	？	>XP_021062680.1 jerky protein homolog-like [Mus pahari]MSGKRKRVVLTIKDKLDIIKKLEEGGSSKQLAVIYGIGETTVRDIRKNKEKIITYASSSDSTSLLAKRKSMKPSMYEELDRAMLEWFNQQRAKGNPISGPICAKRAEFFFYALGMDGDFNPSAGWLTRFKQRHSIREINIRNERLSGDETAVEDFCNNFRDFIEQENLQPEQIYNADETGLFWKCLPSRTTVIKGKCTVPGHNLGEERITVMCCTNATGLHKLKLCVVGKARKPRSFKSTDTLNLPVSYFSQKGAWMDLSIFRQWFDKIFVPQVREYLRSKGLQEKAVLLLDNSPTHPNENVLRSDDGQIFAKYLPPNVASLIQPLGQGVIATMKRNYRAGLLH…
Mammalia	Rodentia	Nannospalax galili	JRKL-nangal	XP_008849047.1	522	CENP-B_N/HTH_Tnp_Tc5	DDE_1	DD34D	？	>XP_008849047.1 jerky protein homolog-like [Nannospalax galili]MSGKRKRVVLTIKDKLDIIKKLEDGGSSKQLAVIYGIGETTVRDIRKNKEKIITYASSSDSTSLLAKRKSMKPSMYEELDRAMLEWFNQQRARGNPISGPICAKRAEFFFYALGMDGDFNPSAGWLTRFKQRHSIREINIRNERLNGDENALEDFCNNFRDFIEQENLQPEQVYNADETGLFWKCLPSRTSVIKGKCTVPGHKPVEERVTVMCCANATGLHKLKLCVVGKARKPRSFKSTDTLNLPVSYFSQKGAWMDLSIFRQWFDKIFVPQVREYLRSKGLQEKAVLLLDNSPTHPNENVLRSDDGQIFAKYLPPNVASLIQPLDQGVIATMKR…
Mammalia	Rodentia	Octodon degus	JRKL-octdeg	XP_004626214.1	524	CENP-B_N/HTH_Tnp_Tc5	DDE_1	DD34D	？	>XP_004626214.1 jerky protein homolog-like [Octodon degus]MSGKRKRVVLTIKDKLDIIKKLEDGGSSKQLAVIYGIGETTVRDIRKNKEKIITYASSSDSTSLLAKRKSMKPSMYEELDKAMLEWFNQQRAKGNPVSGPICAKRAEFFFYALGMDGDFNPSAGWLTRFKQRHSIREINIRNERLNGDETAVEDFCNNFRDFIEHENLEPEQIYNADETGLFWKCLPSRTSLMKGKCTVPGQKAVEERVTIMCCANATGSHKLKLCVVGKAKKPRSFKSTDTLNLPVSYFSQKGAWMDLSIFRQWFDKIFVPQVREYLRSKGLQEKAVLLLDNSPTHPNENVLRSDDGQIFAKYLPPNVASLIQPLDQGVIATMKRNYRAG…
Mammalia	Rodentia	Peromyscus maniculatus bairdii	JRKL-perbai	XP_006992853.1	524	CENP-B_N/HTH_Tnp_Tc5	DDE_1	DD34D	？	>XP_006992853.1 PREDICTED: jerky protein homolog-like [Peromyscus maniculatus bairdii]MSGKRKRVVLTIKDKLDIIKKLEDGGSSKQLAVIYGIGETTVRDIRKNKEKIITYASSSDSTSLLAKRKSMKPSMYEELDRAMLEWFNQQRAKGNPVSGPICAKRAEFFFYALGMDGDFNPSAGWLTRFKQRHSIREINIRNERLNGDETAVEDFCNNFRDFIERENLQPEQIYNADETGLFWKCLPSRTAVIKGKCTVPGHNSFEERVTVMCCTNATGLHKLKLCVVGKAKKPRSFKSTDTLNLPVSYFSQKGAWMDLSIFRQWFDKIFVPQVREYLRSKGLQEKAVLLLDNSPTHPNENVLRSDDGQIFAK…
Mammalia	Rodentia	Rattus norvegicus	JRKL-ratnor	NP_001101592.1	524	CENP-B_N/HTH_Tnp_Tc5	DDE_1	DD34G	？	>NP_001101592.1 jerky protein homolog-like [Rattus norvegicus]MSGKRKRVVLTIKDKLDIIKKLEDGGSSKQLAVIYGIGETTVRDIRKNKEKIITYASSSDSTSLLAKRKSMKPSMYEELDRAMLEWFNQQRAKGNPISGPICAKRAEFFFYALGMDGDFNPSAGWLTRFKQRHSIREINIRNERLNGDETAVEEFCNHFRDFIEQENLQPEQIYNADETGLFWKCLPSRTAVVKGKCTVPGHNSGEERITVMCCTNATGLHKLKLCVVGKARKPRSFKSTDTFNLPVSYFSQKGAWMDLSIFRQWFDKIFVPQVREYLKSKGLQEKAVLLLDNSPTHPNENVLRSDDGQIFAKYLPPNVASLIQPLGQGVIATMKRN…
Mammalia	Rodentia	Urocitellus parryii	JRKL-uropar	XP_026258527.1	524	CENP-B_N/HTH_Tnp_Tc5	DDE_1	DD34D	？	>XP_026258527.1 jerky protein homolog-like [Urocitellus parryii]MSGKRKRVVLTIKDKLDIIKKLEDGGSSKQLAVIYGIGETTVRDIRKNKEKIITYASSSDSTSLLAKRKSMKPSMYEELDRAMLEWFNQQRARGNPISGPICAKRAEFFFYALGMDGDFNPSAGWLTRFKQRHSIREINIRNERLNGDETAVEDFCNSFRDFIEQENLHPEQIYNADETGLFWKCLPSRTSVVKGKCTIPGHKSVEERVTIMCCANATGLHKLKLCVVGKAKKPRSFKSTDTLNLPVSYFSQKGAWMDLSIFRQWFDKIFVPQVREYLRSKGLQEKAVLLLDNSPTHPNENVLRSDDGQIFAKYLPPNVASLIQPLDQGVIAAMK…
Mammalia	Lagomorpha	Ochotona princeps	JRKL-ochpri	XP_004585057.1	524	CENP-B_N/HTH_Tnp_Tc5	DDE_1	DD34D	？	>XP_004585057.1 PREDICTED: jerky protein homolog-like [Ochotona princeps]MSGKRKRVVLTIKDKLDIIKKLEDGGSSKQLAVIYGIGETTVRDIRKNKEKIITYASSSDSTSLLAKRKSMKPSMYEELDKAMLEWFNQQRAKGNPISGPICAKRAEFFFYALGMDGDFNPSAGWLTRFKQRHSIREINIRNERLNGDETAVEDFCNNFRDFIERENLQPEQIYNADETGLFWKCLPSRTSVIKGKCTLPGHKSPEERVTIMCCANATGLHKLKLCVVGKAKKPRSFKSTDTLNLPVSYFSQKGAWMDLSIFRQWFDKIFVPQVREHLRSKGLQEKAVLLLDNSPTHPNENVLRSDDGQIFAKYLPPNVASLVQPL…
Mammalia	Lagomorpha	Oryctolagus cuniculus	JRKL-orycun	XP_008260550.1	524	CENP-B_N/HTH_Tnp_Tc5	DDE_1	DD34D	？	>XP_008260550.1 PREDICTED: jerky protein homolog-like [Oryctolagus cuniculus]MSGKRKRVVLTIKDKLDIIKKLEDGGSSKQLAVIYGIGETTVRDIRKNKEKIITYASSSDSTSLLAKRKSMKPSMYEELDKAMLEWFNQQRAKGNPISGPICAKRAEFFFYALGMDGDFNPSAGWLTRFKQRHSIREINIRNERLNGDETAVEDFCNNFRDFIERENLQPEQIYNADETGLFWKCLPSRTSVIKGKGAISGQKSIEERVTIMCCANATGLHKLKLCVVGKAKKPRSFKSTDTLNLPVSYFSQKGAWMDLSIFRQWFDKIFVPQVREYLRSKGLQEKAVLLLDNSPTHPNENVLRSDDGQIFAKYLPPNVASL…
Mammalia	Insectivora	Condylura cristata	JRKL-concri	XP_012584917.1	693	CENP-B_N/HTH_Tnp_Tc5	DDE_1	DN33G	？	>XP_012584917.1 PREDICTED: jerky protein homolog-like [Condylura cristata]MSGKRKRVVLTIKDKLDIIKKLEDGGSSKQLAGMYGIGETTVRDIRKNKEKIITYASSSDSTSLLAKRKSMKPSMYEELDRAMLEWFNQQRARGNPVSGPLCAKRAEFFFYALGMDGDFNPSAGWLTRFKQRHSIREMSARGERPRGDGERVTVLCCANASGLHKLKPCVVGRARKPRSFQAADTANLPVSYFSQKGAWMDLSIFRHWFDKIFVPQVREHLRAKGLPERAVLLLDNSPTHPNENVLRSDDGQIFARCLPPHVAPSVQPSGQGVLAALKRNYRAGLLQTNLDEGDDLKSFWKELTLLDALYEVAAAWGRVQPATIS…
Mammalia	Insectivora	Erinaceus europaeus	JRKL-erieur	XP_007520800.1	515	CENP-B_N/HTH_Tnp_Tc5	DDE_1	DD34G	？	>XP_007520800.1 PREDICTED: jerky protein homolog-like [Erinaceus europaeus]MSGKRKRVVLTIKDKLDIIKKLEDGGSSKQLAVVYGIGETTVRDIRKNKEKLITYASSSDSSSLLAKRKSMKPSMYEELDRAMLEWFNQQRARGRPVSGPLCARRAEFFFYALGMDGDFNPSAGWLTRFKQRHSICDLSARGGQRPRVDSAALGAFCAHLRDFLARENLQPEQVYNADETGLFWRCPPRARAGPPGDRVTVLCCANATGLHKLRLCVVGRAHRPRAFQAADTANLPVSYFSQKGAWMDLSIFRQWFDKIFVPQVREHLRARGLQEKAVLLLDNSPAHPNENVLRSDDGQIFAKYLPPSVAALAQPSGQGVMAAV…
Mammalia	Insectivora	Sorex araneus	JRKL-sorara	XP_004604875.1	519	CENP-B_N/HTH_Tnp_Tc5	DDE_1	DN33G	？	>XP_004604875.1 PREDICTED: jerky protein homolog-like [Sorex araneus]MAGKRKRVVLTIKDKLDIIKKLEDGGSSKQLAGVYGIGETTVRDIRKNKEKLITYASSSDSSSLLAKRKSMKPSMYEELDRAMLEWFNQQRARGRPVSGPLCAKRAEFFFYALGLDGDFNPSAGWLTRFKQRHSIRELSARRPRPRGLAGDQAAVDNFCGNFGDFLRRENLQPEQVYHAGETGLFWRCLPARARGAPRPSEDRVTVLCCANATGAHKLKLCVVGKARRPRSCKAADTTNLPVSYFSQRGAWMDLSIFRQWFDKIFVPQVREYLRSKGLQEKAVLLLDNSPTHPNENVLRSDDGQIFAKYLPPNVAALVQPSGQGVIATMK…
Mammalia	Chiroptera	Desmodus rotundus	JRKL-desrot	XP_024430411.1	525	CENP-B_N/HTH_Tnp_Tc5	DDE_1	DD34G	？	>XP_024430411.1 jerky protein homolog-like [Desmodus rotundus]MSGKRKRVVLTIKDKLDIIKKLEDGGSSKQLAVIYGIGETTVRDIRKNKEKIITYASSSDSTSLLAKRKSMKPSMYEELDRAMLEWFNQQRAKGNPVSGPICAKRAEFFFYALGMDGDFNPSAGWLTRFKQRHSIREINIRNERLNGDETAVEDFCNNFRDFIERENLQPEQIYNADETGLFWKCLPSRTSVIKGKCTVSGHKSIEERVTVMCCANATGLHKLKLCVVGKARKPRSFKSTDTSNLPVSYFSQKGAWMDLSIFRQWFDKIFVPEVREHLRSKGLQEKAVLLLDNSPTHPNENVLRSDDGQIFAKYLPPNVASLIQPSGQGVIATMKRN…
Mammalia	Chiroptera	Eptesicus fuscus	JRKL-eptfus	XP_008147415.1	524	CENP-B_N/HTH_Tnp_Tc5	DDE_1	DN34D	？	>XP_008147415.1 jerky protein homolog-like [Eptesicus fuscus]MSGKRKRVVLTIKDKLDIIKKLEDGGSSKQLAVIYGIGETTVRDIRKNKEKIITYASSSDSTSLLAKRKSMKPSMYEELDRAMLEWFNQQRAKGNPVSGPICAKRAEFFFYALGMDGDFNPSAGWLTRFKQRHSIREINIRNERLNGDETAVEDFCNNFRDFIERENLQPEQIYNADETGLFWKCLPSRTSVIKGKCTVFGHKSIEERVTIMCCANATGLHKLKLCVVGKPKKPCSFKSADTSNLPVSYFSQKGAWMDLSIFRQWFDKIFVPQVREHLRSRGLQEKAVLLLNNSPTHPNENVLRSDDGQIFAKYLPPNVASLIQPSDQGVIATMKTNY…
Mammalia	Chiroptera	Hipposideros armiger	JRKL-hiparm	XP_019512663.1	523	CENP-B_N/HTH_Tnp_Tc5	DDE_1	DD34D	？	>XP_019512663.1 PREDICTED: jerky protein homolog-like [Hipposideros armiger]MSGKRKRVVLTIKDKLDIIKKLEDGGSSKQLAVIYGIGETTVRDIRKNKEKIITYASSSDSTSLLAKRKSMKPSMYEELDRAMLEWFNQQRAKGNPVSGPICAKRAEFFFYALGMDGDFNPSAGWLTRFKQRHSIREINIRNERLNGDETAVDDFCNNFQDFIERENLQPEQIYNADETGLFWKCLPSRTSVIKGKCTVSGHKSIEERVTIMCCANATGSHKLKLCVVGKAKKPRSFKSTDTSNLPVSYFSQKGAWMDLSIFRQWFDKIFVPQVREYLRSKGLQEKAVLLLDNSPTHPNENVLRSDDGQIFAKYLPPNVASLI…
Mammalia	Chiroptera	Miniopterus natalensis	JRKL-minnat	XP_016062211.1	523	CENP-B_N/HTH_Tnp_Tc5	DDE_1	DD34G	？	>XP_016062211.1 PREDICTED: jerky protein homolog-like [Miniopterus natalensis]MSGKRKRVVLTIKDKLDIIKKLEDGGSSKQLAVIYGIGETTVRDIRKNKEKIITYASSSDSTSLLAKRKSMKPSMYEELDRAMLEWFNQQRAKGNPVSGPICAKRAEFFFYALGMDGDFNPSAGWLTRFKQRHSIREINIRNERLNGDETAVEDFCNNFRDFIERENLQPEQIYNADETGLFWKCLPSRTSVIKGKCTVSGHKSIDRVTIMCCANATGLHKLKLCVVGKAKKPHSFKSTDTSSLPVSYFSQKGAWMDLSIFRQWFDKIFVPQVREHLRSKGLQEKAVLLLDNSPTHPNENVLRSDDGQIFAKYLPPNVASL…
Mammalia	Chiroptera	Myotis brandtii	JRKL-myobra	XP_005856792.1	524	CENP-B_N/HTH_Tnp_Tc5	DDE_1	DN34D	？	>XP_005856792.1 PREDICTED: jerky protein homolog-like [Myotis brandtii]MSGKRKRVVLTIKDKLDIIKKLEDGGSSKQLAVIYGIGETTVRDIRKNKEKIITYASSSDSTSLLAKRKSMKPSMYEELDRAMLEWFNQQRAKGNPVSGPICAKRAEFFFYALGMDGDFNPSAGWLTRFKQRHSIREINIRNERLNGDEAAVEDFCHNFRDFIERENLQPEQIYNADETGLFWKCLPSRTAVIKGKCTVFGHKAMEERVTIMCCANATGLHKLKLCVVGKARKPCSFKSADTSNLPVSYFSQKGAWMDLSIFRQWFDKIFVPQVREHLRSRGLQEKAVLLLNNSPTHPNENVLRSDDGQIFAKYLPPNVASLIQPSDQ…
Mammalia	Chiroptera	Myotis davidii	JRKL-myodav	XP_006766923.1	524	CENP-B_N/HTH_Tnp_Tc5	DDE_1	DN34D	？	>XP_006766923.1 PREDICTED: jerky protein homolog-like [Myotis davidii]MSGKRKRVVLTIKDKLDIIKKLEDGGSSKQLAVIYGIGETTVRDIRKNKEKIITYASSSDSTSLLAKRKSMKPSMYEELDRAMLEWFNQQRAKGNPVSGPICAKRAEFFFYALGMDGDFNPSAGWLTRFKQRHSIREINIRNERLNGDEAAVEDFCHNFRDFIERENLQPEQIYNADETGLFWKCLPSRTAVIKGKCTVFGHKAVEERVTIMCCANATGLHKLKLCVVGKARKPCSFKSADTSNLPVSYFSQKGAWMDLSIFRQWFDKIFVPQVREHLRSRGLQEKAVLLLNNSPTHPNENVLRSDDGQIFAKYLPPNVASLIQPSDQG…
Mammalia	Chiroptera	Myotis lucifugus	JRKL-myoluc	XP_006098148.1	524	CENP-B_N/HTH_Tnp_Tc5	DDE_1	DN34D	？	>XP_006098148.1 jerky protein homolog-like [Myotis lucifugus]MSGKRKRVVLTIKDKLDIIKKLEDGGSSKQLAVIYGIGETTVRDIRKNKEKIITYASSSDSTSLLAKRKSMKPSMYEELDRAMLEWFNQQRAKGNPVSGPICAKRAEFFFYALGMDGDFNPSAGWLTRFKQRHSIREINIRNERLNGDEAAVEDFCHNFRDFIERENLQPEQIYNADETGLFWKCLPSRTAVIKGKCTVFGHKAMEERVTIMCCANATGLHKLKLCVVGKARKPCSFKSADTSNLPVSYFSQKGAWMDLSIFRQWFDKIFVPQVREHLRSRGLQEKAVLLLNNSPTHPNENVLRSDDGQIFAKYLPPNVASLIQPSDQGVIATMKTNY…
Mammalia	Chiroptera	Pteropus alecto	JRKL-pteale	XP_006907561.1	524	CENP-B_N/HTH_Tnp_Tc5	DDE_1	DD34D	？	>XP_006907561.1 jerky protein homolog-like [Pteropus alecto]MSGKRKRVVLTIKDKLDIIKKLEDGGSSKQLAVIYGIGETTVRDIRKNKEKIITYASSSDSTSLLAKRKSMKPSMYEELDRAMLEWFNQQRAKGNPVSGPICAKRAEFFFYALGMDGDFNPSAGWLTRFKQRHSIREINIRNERLNGDETAVEDFCNNFRDFIERENLQPEQIYNADETGLFWKCLPSRTSVIKGKYTVSGHKSVEERVTIMCCANATGLHKLKLCVVGKAKKPRSFKSIDTSNLPVSYFSQKGAWMDLSIFRQWFDKIFVPQVREYLRSKGLQEKAVLLLDNSPTHPNENVLRSDDGQIFAKYLPPNVASLIQPSDQGVIATMKRNYR…
Mammalia	Chiroptera	Pteropus vampyrus	JRKL-ptevam	XP_011373020.1	524	CENP-B_N/HTH_Tnp_Tc5	DDE_1	DD34D	？	>XP_011373020.1 jerky protein homolog-like [Pteropus vampyrus]MSGKRKRVVLTIKDKLDIIKKLEDGGSSKQLAVIYGIGETTVRDIRKNKEKIITYASSSDSTSLLAKRKSMKPSMYEELDRAMLEWFNQQRAKGNPVSGPICAKRAEFFFYALGMDGDFNPSAGWLTRFKQRHSIREINIRNERLNGDETAVEDFCNNFRDFIERENLQPEQIYNADETGLFWKCLPSRTSVIKGKYTVSGHKSVEERVTIMCCANATGLHKLKLCVVGKAKKPRSFKSIDTSNLPVSYFSQKGAWMDLSIFRQWFDKIFVPQVREYLRSKGLQEKAVLLLDNSPTHPNENVLRSDDGQIFAKYLPPNVASLIQPSDQGVIATMKRN…
Mammalia	Chiroptera	Rousettus aegyptiacus	JRKL-rouaeg	XP_016015435.1	524	CENP-B_N/HTH_Tnp_Tc5	DDE_1	DD34D	？	>XP_016015435.1 PREDICTED: jerky protein homolog-like [Rousettus aegyptiacus]MSGKRKRVVLTIKDKLDIIKKLEDGGSSKQLAVIYGIGETTVRDIRKNKEKIITYASSSDSTSLLAKRKSMKPSMYEELDRAMLEWFNQQRAKGNPVSGPICAKRAEFFFYALGMDGDFNPSAGWLTRFKQRHSIREINIRNERLNGDETAVEDFCNNFRDFIERENLQPEQIYNADETGLFWKCLPSRTSVIKGKCTVSGYKSVEERVTIMCCANATGLHKLKLCVVGKAKKPRSFKSTDTSNLPVSYFSQKGAWMDLSIFRQWFDKIFVPQVREYLRSKGLQEKAVLLLDNSPTHPNENVLRSDDGQIFAKYLPPNVASL…
Mammalia	Cetartiodactyla	Balaenoptera acutorostrata scammoni	JRKL-balsca	XP_007191269.1	523	CENP-B_N/HTH_Tnp_Tc5	DDE_1	DD34N	？	>XP_007191269.1 jerky protein homolog-like [Balaenoptera acutorostrata scammoni]MSGKRKRVVLTIKDKLDIIKKLEDGGSSKQLAVIYGIGETTVRDIRKNKEKIITYASSSDSTSLLAKRKSMKPSMYEELDRAMLEWFNQQRAKGNPVSGPICAKRAEFFFYALGMDGDFNPSAGWLTRFKQRHSIREINIRNERLSGDETAVEDFCNNFRDFIERENLQPEQIYNADETGLFWKCLPSRTSVIKGKCTAPGHKSIEERVTIMCCANATGLHKLKLCVVGKAKKPRSFKSTDTSNLPVSYFSQKGAWMDLSIFRQWFDKIFVPQVREHLRSKGLQEKAVLLLDNSPTHPNENVLRSDDGQIFAKYLPPNV…
Mammalia	Cetartiodactyla	Bison bison bison	JRKL-bisbis	XP_010860432.1	524	CENP-B_N/HTH_Tnp_Tc5	DDE_1	DD34N	？	>XP_010860432.1 PREDICTED: jerky protein homolog-like [Bison bison bison]MSGKRKRVVLTIKDKLDIIKKLEDGGSSKQLAVIYGIGETTVRDIRKNKEKIITYASSSDSTSLLAKRKSMKPSMYEELDKAMLEWFNQQRAKGNPVSGPICAKRAEFFFYALGMDGDFNPSAGWLTRFKQRHSIREINIRNERLSGDETAVEDFCSNFRDYIERENLQPEQIYNADETGLFWKCLPSRTSVIRGKCTVPGHKSMEERVTIMCCANATGLHKLKLCVVGKAKKPRSFKSTDTSNLPVSYFSQKGAWMDLSIFRQWFDKIFVPQVREHLRSKGLQEKAVLLLDNSPTHPNENVLRSDDGQIFAKYLPPNVASLIQPL…
Mammalia	Cetartiodactyla	Bos indicus	JRKL-bosind	XP_019831152.1	524	CENP-B_N/HTH_Tnp_Tc5	DDE_1	DD34N	？	>XP_019831152.1 PREDICTED: jerky protein homolog-like [Bos indicus]MSGKRKRVVLTIKDKLDIIKKLEDGGSSKQLAVIYGIGETTVRDIRKNKEKIITYASSSDSTSLLAKRKSMKPSMYEELDKAMLEWFNQQRAKGNPVSGPICAKRAEFFFYALGMDGDFNPSAGWLTRFKQRHSIREINIRNERLSGDETAVEDFCSNFRDYIERENLQPEQIYNADETGLFWKCLPSRTSVIKGKCTVPGHKSMEERVTIMCCANATGLHKLKLCVVGKAKKPRSFKSTDTSNLPVSYFSQKGAWMDLSIFRQWFDKIFVPQVREHLRSKGLQEKAVLLLDNSPTHPNENVLRSDDGQIFAKYLPPNVASLIQPLNQGVIA…
Mammalia	Cetartiodactyla	Bos mutus	JRKL-bosmut	XP_005899566.1	524	CENP-B_N/HTH_Tnp_Tc5	DDE_1	DD34N	？	>XP_005899566.1 PREDICTED: jerky protein homolog-like [Bos mutus]MSGKRKRVVLTIKDKLDIIKKLEDGGSSKQLAVIYGIGETTVRDIRKNKEKIITYASSSDSTSLLAKRKSMKPSMYEELDKAMLEWFNQQRAKGNPVSGPICAKRAEFFFYALGMDGDFNPSAGWLTRFKQRHSIREINIRNERLSGDETAVEDFCSNFRDYIERENLQPEQIYNADETGLFWKCLPSRTSVIRGKCTVPGHKSMEERVTIMCCANATGLHKLKLCVVGKAKKPRSFKSTDTSNLPVSYFSQKGAWMDLSIFRQWFDKIFVPQVREHLRSKGLQEKAVLLLDNSPTHPNENVLRSDDGQIFAKYLPPNVASLIQPLNQGVIATM…
Mammalia	Cetartiodactyla	Bos taurus	JRKL-bostau	XP_005215826.1	524	CENP-B_N/HTH_Tnp_Tc5	DDE_1	DD34N	？	>XP_005215826.1 jerky protein homolog-like [Bos taurus]MSGKRKRVVLTIKDKLDIIKKLEDGGSSKQLAVIYGIGETTVRDIRKNKEKIITYASSSDSTSLLAKRKSMKPSMYEELDKAMLEWFNQQRAKGNPVSGPICAKRAEFFFYALGMDGDFNPSAGWLTRFKQRHSIREINIRNERLSGDETAVEDFCSNFRDYIERENLQPEQIYNADETGLFWKCLPSRTSVIKGKCTVPGHKSMEERVTIMCCANATGLHKLKLCVVGKAKKPRSFKSTDTSNLPVSYFSQKGAWMDLSIFRQWFDKIFVPQVREHLRSKGLQEKAVLLLDNSPTHPNENVLRSDDGQIFAKYLPPNVASLIQPLNQGVIATMKRNYRARLLQ…
Mammalia	Cetartiodactyla	Bubalus bubalis	JRKL-bubbub	XP_006050638.1	524	CENP-B_N/HTH_Tnp_Tc5	DDE_1	DD34N	？	>XP_006050638.1 jerky protein homolog-like [Bubalus bubalis]MSGKRKRVVLTIKDKLDIIKKLEDGGSSKQLAVIYGIGETTVRDIRKNKEKIITYASSSDSTSLLAKRKSMKPSMYEELDKAMLEWFNQQRAKGNPVSGPICAKRAEFFFYALGMDGDFNPSAGWLTRFKQRHSIREINIRNERLSGDETAVEDFCSNFRDYIERENLQPEQIYNADETGLFWKCLPSRTSVIKGKCTVPGHKSMEERVTIMCCANATGLHKLKLCVVGKAKKPRSFKSTDTSNLPVSYFSQKGAWMDLSIFRQWFDKIFVPQVREHLRSKGLQEKAVLLLDNSPTHPNENVLRSDDGQIFAKYLPPNVASLIQPLNQGVIATMKRNYR…
Mammalia	Cetartiodactyla	Camelus bactrianus	JRKL-cambac	XP_010971631.1	524	CENP-B_N/HTH_Tnp_Tc5	DDE_1	DD34D	？	>XP_010971631.1 PREDICTED: jerky protein homolog-like [Camelus bactrianus]MSGKRKRVVLTIKDKLDIIKKLEDGGSSKQLAVIYGIGETTVRDIRKNKEKIITYASSSDSTSLLAKRKSMKPSMYEELDRAMLEWFNQQRAKGNPVSGPICAKRAEFFFYALGMDGDFNPSAGWLTRFKQRHSIREINIRNERIHGDETAVEDFCNNFRDFIERENLQPEQIYNADETGLFWKCLPSRTSVIKGKCTVSGHKSIEERVTVMCCANATGLHKLKLCVVGKARKPRSFKSTDTSNLPVSYFSQKGAWMDLSIFRQWFDKIFVPQVREHLRSKGLQEKAVLLLDNSPTHPNENVLRSDDGQIFAKYLPPNVASLIQP…
Mammalia	Cetartiodactyla	Camelus dromedarius	JRKL-camdro	XP_010976106.1	524	CENP-B_N/HTH_Tnp_Tc5	DDE_1	DD34D	？	>XP_010976106.1 PREDICTED: jerky protein homolog-like [Camelus dromedarius]MSGKRKRVVLTIKDKLDIIKKLEDGGSSKQLAVIYGIGETTVRDIRKNKEKIITYASSSDSTSLLAKRKSMKPSMYEELDRAMLEWFNQQRAKGNPVSGPICAKRAEFFFYALGMDGDFNPSAGWLTRFKQRHSIREINIRNERIHGDETAVEDFCNNFRDFIERENLQPEQIYNADETGLFWKCLPSRTSVIKGKCTVSGHKSIEERVTVMCCANATGLHKLKLCVVGKARKPRSFKSTDTSNLPVSYFSQKGAWMDLSIFRQWFDKIFVPQVREHLRSKGLQEKAVLLLDNSPTHPNENVLRSDDGQIFAKYLPPNVASLIQ…
Mammalia	Cetartiodactyla	Camelus ferus	JRKL-camfer	XP_006186576.1	524	CENP-B_N/HTH_Tnp_Tc5	DDE_1	DD34D	？	>XP_006186576.1 PREDICTED: jerky protein homolog-like [Camelus ferus]MSGKRKRVVLTIKDKLDIIKKLEDGGSSKQLAVIYGIGETTVRDIRKNKEKIITYASSSDSTSLLAKRKSMKPSMYEELDRAMLEWFNQQRAKGNPVSGPICAKRAEFFFYALGMDGDFNPSAGWLTRFKQRHSIREINIRNERIHGDETAVEDFCNNFRDFIERENLQPEQIYNADETGLFWKCLPSRTSVIKGKCTVSGHKSIEERVTVMCCANATGLHKLKLCVVGKARKPRSFKSTDTSNLPVSYFSQKGAWMDLSIFRQWFDKIFVPQVREHLRSKGLQEKAVLLLDNSPTHPNENVLRSDDGQIFAKYLPPNVASLIQPSDQGV…
Mammalia	Cetartiodactyla	Capra hircus	JRKL-caphir	XP_005689439.1	524	CENP-B_N/HTH_Tnp_Tc5	DDE_1	DD34N	？	>XP_005689439.1 PREDICTED: jerky protein homolog-like [Capra hircus]MSGKRKRVVLTIKDKLDIIKKLEDGGSSKQLAVIYGIGETTVRDIRKNKEKIITYASSSDSTSLLAKRKSMKPSMYEELDKAMLEWFNQQRAKGNPVSGPICAKRAEFFFYALGMDGDFNPSAGWLTRFKQRHSIREINIRNERLSGDETAVEDFCSNFRDYIERENLQPEQIYNADETGLFWKCLPSRTSVIKGKCTVPGHKSMEERVTIMCCANATGLHKLKLCIVGKAKKPRSFKSTDTSNLPVSYFSQKGAWMDLSIFRQWFDKIFVPQVREHLRSKGLQEKAVLLLDNSPTHPNENVLRSDDGQIFAKYLPPNVASLIQPLNQGVI…
Mammalia	Cetartiodactyla	Delphinapterus leucas	JRKL-delleu	XP_022417802.1	523	CENP-B_N/HTH_Tnp_Tc5	DDE_1	DD34N	？	>XP_022417802.1 jerky protein homolog-like [Delphinapterus leucas]MSGKRKRVVLTIKDKLDIIKKLEDGGSSKQLAVIYGIGETTVRDIRKNKEKIITYASSSDSTSLLAKRKSMKPSMYEELDRAMLEWFNQQRAKGNPVSGPICAKRAEFFFYALGMDGDFNPSAGWLTRFKQRHSIREINIRNERLSGDETAVEDFCNNFRDFIERENLQPEQIYNADETGLFWKCLPSRTSVIKGKCTAPGHKSIEERVTIMCCANATGLHKLKLCVVGKAKKPRSFKSTDTSNLPVSYFSQKGAWMDLSIFRQWFDKIFVPQVREHLRSKGLQEKAVLLLDNSPTHPNENVLRSDDGQIFAKYLPPNVASLIQPSNQGVIAT…
Mammalia	Cetartiodactyla	Lagenorhynchus obliquidens	JRKL-lagobl	XP_026943604.1	523	CENP-B_N/HTH_Tnp_Tc5	DDE_1	DD34N	？	>XP_026943604.1 jerky protein homolog-like [Lagenorhynchus obliquidens]MSGKRKRVVLTIKDKLDIIKKLEDGGSSKQLAVIYGIGETTVRDIRKNKEKIITYASSSDSTSLLAKRKSMKPSMYEELDRAMLEWFNQQRAKGNPVSGPICAKRAEFFFYALGMDGDFNPSAGWLTRFKQRHSIREINIRNERLSGDETAVEDFCNNFRDFIERENLQPEQIYNADETGLFWKCLPSRTSVIKGKCTAPGHKSIEERVTIMCCANATGLHKLKLCVVGKAKKPRSFKSTDTSNLPVSYFSQKGAWMDLSIFRQWFDKIFVPQVREHLRSKGLQEKAVLLLDNSPTHPNENVLRSDDGQIFAKYLPPNVASLIQPSNQ…
Mammalia	Cetartiodactyla	Lipotes vexillifer	JRKL-lipvex	XP_007451312.1	523	CENP-B_N/HTH_Tnp_Tc5	DDE_1	DD34N	？	>XP_007451312.1 PREDICTED: jerky protein homolog-like [Lipotes vexillifer]MSGKRKRVVLTIKDKLDIIKKLEDGGSSKQLAVIYGIGETTVRDIRKNKEKIITYASSSDSTSLLAKRKSMKPSMYEELDRAMLEWFNQQRAKGNPVSGPICAKRAEFFFYALGMDGDFNPSAGWLTRFKQRHSIREINIRNERLSGDETAVEDFCNNFRDFIERENLQPEQIYNADETGLFWKCLPSRTSVIKGKCTAPGHKSIEERVTIMCCANATGLHKLKLCVVGKAKKPRSFKSTDTSNLPVSYFSQKGAWMDLSIFRQWFDKIFVPQVREHLRSKGLQEKAVLLLDNSPTHPNENVLRSDDGQIFAKYLPPNVASLIQP…
Mammalia	Cetartiodactyla	Neophocaena asiaeorientalis asiaeorientalis	JRKL-neoasi	XP_024587092.1	523	CENP-B_N/HTH_Tnp_Tc5	DDE_1	DD34N	？	>XP_024587092.1 jerky protein homolog-like [Neophocaena asiaeorientalis asiaeorientalis]MSGKRKRVVLTIKDKLDIIKKLEDGGSSKQLAVIYGIGETTVRDIRKNKEKIITYASSSDSTSLLAKRKSMKPSMYEELDRAMLEWFNQQRAKGNPVSGPICAKRAEFFFYALGMDGDFNPSAGWLTRFKQRHSIREINIRNERLSGDETAVEDFCNNFRDFIERENLQPEQIYNADETGLFWKCLPSRTSVIKGKCTAPGHKSIEERVTIMCCANATGLHKLKLCVVGKAKKPRSFKSTDTSNLPVSYFSQKGAWMDLSIFRQWFDKIFVPQVREHLRSKGMQEKAVLLLDNSPTHPNENVLRSDDGQIF…
Mammalia	Cetartiodactyla	Odocoileus virginianus texanus	JRKL-odotex	XP_020747563.1	524	CENP-B_N/HTH_Tnp_Tc5	DDE_1	DD34N	？	>XP_020747563.1 jerky protein homolog-like [Odocoileus virginianus texanus]MSGKRKRVVLTIKDKLDIIKKLEDGGSSKQLAVIYGIGETTVRDIRKNKEKIITYASSSDSTSLLAKRKSMKPSMYEELDKAMLEWFNQQRAKGNPVSGPICAKRAEFFFYALGMDGDFNPSAGWLTRFKQRHSIREINIRNERLSGDETAVEDFCSNFRDYIERENLQPEQIYNADETGLFWKCLPSRTSVIKGKCTVPGHKSMEERVTIMCCANATGLHKLKLCVVGKAKKPRSFKSTDTSNLPVSYFSQKGAWMDLSIFRQWFDKIFVPQVREHLRSKGLQEKAVLLLDNSPTHPNENVLRSDDGQIFAKYLPPNVASLIQ…
Mammalia	Cetartiodactyla	Orcinus orca	JRKL-orcorc	XP_004265499.1	523	CENP-B_N/HTH_Tnp_Tc5	DDE_1	DD34N	？	>XP_004265499.1 PREDICTED: jerky protein homolog-like [Orcinus orca]MSGKRKRVVLTIKDKLDIIKKLEDGGSSKQLAVIYGIGETTVRDIRKNKEKIITYASSSDSTSLLAKRKSMKPSMYEELDRAMLEWFNQQRAKGNPVSGPICAKRAEFFFYALGMDGDFNPSAGWLTRFKQRHSIREINIRNERLSGDEAAVEDFCNNFRDFIERENLQPEQIYNADETGLFWKCLPSRTSVIKGKCTAPGHKSIEERVTIMCCANATGLHKLKLCVVGKAKKPRSFKSTDTSNLPVSYFSQKGAWMDLSIFRQWFDKIFVPQVREHLRSKGLQEKAVLLLDNSPTHPNENVLRSDDGQIFAKYLPPNVASLIQPSNQGVI…
Mammalia	Cetartiodactyla	Ovis aries	JRKL-oviari	XP_004016030.2	524	CENP-B_N/HTH_Tnp_Tc5	DDE_1	DD34N	？	>XP_004016030.2 jerky protein homolog-like [Ovis aries]MSGKRKRVVLTIKDKLDIIKKLEDGGSSKQLAVIYGIGETTVRDIRKNKEKIITYASSSDSTSLLAKRKSMKPSMYEELDKAMLEWFNQQRAKGNPVSGPICAKRAEFFFYALGMDGDFNPSAGWLTRFKQRHSIREINIRNERLSGDETAVEDFCSNFRDYIERENLQPEQIYNADETGLFWKCLPSRTSVIKGKCTIPGHKSMEERVTIMCCANATGLHKLKLCIVGKAKKPRSFKSTDTSNLPVSYFSQKGAWMDLSIFRQWFDKIFVPQVREHLRSKGLQEKAVLLLDNSPTHPNENVLRSDDGQIFAKYLPPNVASLIQPLNQGVIATMKRNYRARLLQ…
Mammalia	Cetartiodactyla	Pantholops hodgsonii	JRKL-panhod	XP_005967247.1	524	CENP-B_N/HTH_Tnp_Tc5	DDE_1	DD34N	？	>XP_005967247.1 PREDICTED: jerky protein homolog-like [Pantholops hodgsonii]MSGKRKRVVLTIKDKLDIIKKLEDGGSSKQLAVIYGIGETTVRDIRKNKEKIITYASSSDSTSLLAKRKSMKPSMYEELDKAMLEWFNQQRAKGNPVSGPICAKRAEFFFYALGMDGDFNPSAGWLTRFKQRHSIREINIRNERLSGDETAVEDFCSNFRDYIERENLQPEQIYNADETGLFWKCLPSRTSVIKGKCTVPGHKSMEERVTIMCCANATGLHKLKLCIVGKAKKPRSFKSTDTSNLPVSYFSQKGAWMDLSIFRQWFDKIFVPQVREHLRSKGLQEKAVLLLDNSPTHPNENVLRSDDGQIFAKYLPPNVASLI…
Mammalia	Cetartiodactyla	Physeter catodon	JRKL-phycat	XP_007106171.1	523	CENP-B_N/HTH_Tnp_Tc5	DDE_1	DD34N	？	>XP_007106171.1 jerky protein homolog-like [Physeter catodon]MSGKRKRVVLTIKDKLDIIKKLEDGGSSKQLAVIYGIGETTVRDIRKNKEKIITYASSSDSTSLLAKRKSMKPSMYEELDRAMLEWFNQQRAKGNPVSGPICAKRAEFFFYALGMDGDFNPSAGWLTRFKQRHSIREINIRNERLSGDETAVEDFCNNFRDFIERENLQPEQIYNADETGLFWKCLPSRTSVIKGKCTAPGHKSIEERVTIMCCANATGLHKLKLCVVGKAKKPRSFKSTDTSNLPVSYFSQKGAWMDLSIFRQWFDKIFVPQVREHLRSKGLQEKAVLLLDNSPTHPNENVLRSDDGQIFAKYLPPNVASLIQPSNQGVIATMKRNY…
Mammalia	Cetartiodactyla	Sus scrofa	JRKL-susscr	JAG69444.1	524	CENP-B_N/HTH_Tnp_Tc5	DDE_1	DD34D	？	>JAG69444.1 JRK-like [Sus scrofa domesticus]MSGKRKRVVLTIKDKLDIIKKLEDGGSSKQLAVIYGIGETTVRDIRKNKEKIITYASSSDSTSLLAKRKSMKPSMYEELDRAMLEWFNQQRAKGNPVSGPICAKRAEFFFYALGMDGDFNPSAGWLTRFKQRHSIREINIRNERLSGDETAVEDFCNNFRDFIEQENLQPEQIYNADETGLFWKCLPSRTSVIKGKCTVPGHKSVEERVTVMCCANATGLHKLKLCVVGKAKKPRSFKSTDTSNLPVSYFSQKGAWMDLSIFRQWFDKIFVPQVREHLRSKGLQEKAVLLLDNSPTHPNENVLRSDDGQIFAKYLPPNVASLIQPSDQGVIATLKRNYRAGLLQNNLEEGNDLKS…
Mammalia	Cetartiodactyla	Tursiops truncatus	JRKL-turtru	XP_004314597.1	523	CENP-B_N/HTH_Tnp_Tc5	DDE_1	DD34N	？	>XP_004314597.1 PREDICTED: jerky protein homolog-like [Tursiops truncatus]MSGKRKRVVLTIKDKLDIIKKLEDGGSSKQLAVIYGIGETTVRDIRKNKEKIITYASSSDSTSLLAKRKSMKPSMYEELDRAMLEWFNQQRAKGNPVSGPICAKRAEFFFYALGMDGDFNPSAGWLTRFKQRHSIREINIRNERLSGDETAVEDFCNNFRDFIERENLQPEQIYNADETGLFWKCLPSRTSVIKGKCTAPGHKSIEERVTIMCCANATGLHKLKLCVVGKAKKPRSFKSTDTSNLPVSYFSQKGAWMDLSIFRQWFDKIFVPQVREHLRSKGLQEKAVLLLDNSPTHPNENVLRSDDGQIFAKYLPPNVASLIQP…
Mammalia	Cetartiodactyla	Vicugna pacos	JRKL-vicpac	XP_006206770.1	524	CENP-B_N/HTH_Tnp_Tc5	DDE_1	DD34D	？	>XP_006206770.1 PREDICTED: jerky protein homolog-like [Vicugna pacos]MSGKRKRVVLTIKDKLDIIKKLEDGGSSKQLAVIYGIGETTVRDIRKNKEKIITYASSSDSTSLLAKRKSMKPSMYEELDRAMLEWFNQQRAKGNPVSGPICAKRAEFFFYALGMDGDFNPSAGWLTRFKQRHSIREINIRNERVHGDETAVEDFCNNFRDFIERENLQPEQIYNADETGLFWKCLPSRTSVIKGKCTVSGHKSIEERVTVMCCANATGLHKLKLCVVGKARKPRSFKSTDTSNLPVSYFSQKGAWMDLSIFRQWFDKIFVPQVREHLRSKGLQEKAVLLLDNSPTHPNENVLRSDDGQIFAKYLPPNVASLIQPSDQGV…
Mammalia	Perissodactyla	Ceratotherium simum simum	JRKL-cersim	XP_004427475.1	524	CENP-B_N/HTH_Tnp_Tc5	DDE_1	DD34D	？	>XP_004427475.1 PREDICTED: jerky protein homolog-like [Ceratotherium simum simum]MSGKRKRVVLTIKDKLDIIKKLEDGGSSKQLAVIYGIGETTVRDIRKNKEKIITYASSSDSTSLLAKRKSMKPSMYEELDRAMLEWFNQQRAKGNPVSGPICAKRAEFFFYALGMDGDFNPSAGWLTRFKQRHSIREINIRNERLNGDETAVEDFCNNFRDFIERENLQPEQIYNADETGLFWKCLPSRTSVIKGKCAVSGHKSVEERVTIMCCANATGLHKLRLCVVGKAKKPRSFKSTDTSNLPVSYFSQKGAWMDLSIFRQWFDKIFVPQVREYLRSKGLQEKAVLLLDNSPTHPNENVLRSDDGQIFAKYLPPN…
Mammalia	Perissodactyla	Equus asinus	JRKL-equasi	XP_014690874.1	524	CENP-B_N/HTH_Tnp_Tc5	DDE_1	DD34D	？	>XP_014690874.1 PREDICTED: jerky protein homolog-like [Equus asinus]MSGKRKRVVLTIKDKLDIIKKLEDGGSSKQLAVIYGIGETTVRDIRKNKEKIITYASSSDSTSLLAKRKSMKPSMYEELDRAMLEWFNQQRAKGNPVSGPICAKRAEFFFYALGMDGDFNPSAGWLTRFKQRHSIREINIRNERLNGDESAVEDFCNNFRDFVERENLQPEQIYNADETGLFWKCLPSRTSVIKGKCTVSGHKSVEERVTVMCCANATGLHKLKLCVVGKAKKPRSFKSTDTSNLPVSYFSQKGAWMDLSIFRQWFDKIFVPQVREYLRSKGLQEKAVLLLDNSPTHPNENVLRSDDGQIFAKYLPPNVASLIQPSDQGVI…
Mammalia	Perissodactyla	Equus caballus	JRKL-equcab	XP_023502218.1	524	CENP-B_N/HTH_Tnp_Tc5	DDE_1	DD34D	？	>XP_023502218.1 jerky protein homolog-like [Equus caballus]MSGKRKRVVLTIKDKLDIIKKLEDGGSSKQLAVIYGIGETTVRDIRKNKEKIITYASSSDSTSLLAKRKSMKPSMYEELDRAMLEWFNQQRAKGNPVSGPICAKRAEFFFYALGMDGDFNPSAGWLTRFKQRHSIREINIRNERLNGDESAVEDFCNNFRDFVERENLQPEQIYNADETGLFWKCLPSRTSVIKGKCTVSGHKSVEERVTVMCCANATGLHKLKLCVVGKAKKPRSFKSTDTSNLPVSYFSQKGAWMDLSIFRQWFDKIFVPQVREYLRSKGLQEKAVLLLDNSPTHPNENVLRSDDGQIFAKYLPPNVASLIQPSDQGVIATMKRNYRA…
Mammalia	Perissodactyla	Equus przewalskii	JRKL-equprz	XP_008526833.1	524	CENP-B_N/HTH_Tnp_Tc5	DDE_1	DD34D	？	>XP_008526833.1 PREDICTED: jerky protein homolog-like [Equus przewalskii]MSGKRKRVVLTIKDKLDIIKKLEDGGSSKQLAVIYGIGETTVRDIRKNKEKIITYASSSDSTSLLAKRKSMKPSMYEELDRAMLEWFNQQRAKGNPVSGPICAKRAEFFFYALGMDGDFNPSAGWLTRFKQRHSIREINIRNERLNGDESAVEDFCNNFRDFVERENLQPEQIYNADETGLFWKCLPSRTSVIKGKCTVSGHKSVEERVTVMCCANATGLHKLKLCVVGKAKKPRSFKSTDTSNLPVSYFSQKGAWMDLSIFRQWFDKIFVPQVREYLRSKGLQEKAVLLLDNSPTHPNENVLRSDDGQIFAKYLPPNVASLIQPS…
Mammalia	Pholidota	Manis javanica	JRKL-manjav	XP_017534150.1	522	CENP-B_N/HTH_Tnp_Tc5	DDE_1	DD34D	？	>XP_017534150.1 PREDICTED: jerky protein homolog-like [Manis javanica]MSGKRKRVVLTIKDKLDIIKKLEDGGSSKQLAVIYGIGETTVRDIRKNKEKIITYASSSDSTSLLAKRKSMKPSMYEELDRAMLEWFNQQRAKGNPISGPICAKRAEFFFYALGMDGDFNPSAGWLTRFKQRHSIREINIRNERLNGDETAVVDFCNNFRDFIEQENLQPEQIYNADETGLFWKCLPSRTSVNKGKCTVPGHKSVERVTIMCCANATGLHKLKLCVVGKAKKPRSFKSTDTSNLPVSYFSQKGAWMDLSIFRQWFDKIFVPQVREYLRSKGLQEKAVLLLDNSPTHPNENVLRSDDGQIFAKYLPPNVASLIQPSDQGV…
Mammalia	Carnivora	Acinonyx jubatus	JRKL-acijub	NW_020834775.1:23535105-23546682	524	CENP-B_N/HTH_Tnp_Tc5	DDE_1	DD34D	？	>NW_020834775.1:23535105-23546682 Acinonyx jubatus isolate Rico unplaced genomic scaffold, Aci_jub_2 Primary Assembly Aci_jub_2_ph1_scaffold65, whole genome shotgun sequence: 5019 to 6590: Frame 3 524 aaMSGKRKRVVLTIKDKLDIIKKLEDGGSSKQLAVIYGIGETTVRDIRKNKEKIITYASSSDSTSLLAKRKSMKPSMYEELDRAMLEWFNQQRAKGNPISGPICAKRAEFFFYALGMDGDFNPSAGWLTRFKQRHSIREINIRNERLNGDETAVEDFCNNFRDFIERENLQPEQIYNADETGLFWKCLPSRTSVIKGK…
Mammalia	Carnivora	Ailuropoda melanoleuca	JRKL-ailmel	XP_002925754.1	524	CENP-B_N/HTH_Tnp_Tc5	DDE_1	DD34D	？	>XP_002925754.1 PREDICTED: jerky protein homolog-like [Ailuropoda melanoleuca]MSGKRKRVVLTIKDKLDIIKKLEDGGSSKQLAVIYGIGETTVRDIRKNKEKIITYASSSDSTSLLAKRKSMKPSMYEELDKAMLEWFNQQRAKGNPISGPICAKRAEFFFYALGMDGDFNPSAGWLTRFKQRHSIREINIRNERLNGDETAVEDFCNNFRDFIERENLQPEQIYNADETGLFWKCLPSRTSVIKGKCTVSGHKSIEERVTIMCCANATGLHKLKLCVVGKAKKPRSFKSTDTSNLPVSYFSQKGAWMDLSIFRQWFDKIFVPQVREYLRSKGLQEKAVLLLDNSPTHPNENVLRSDDGQIFAKYLPPNVAS…
Mammalia	Carnivora	Callorhinus ursinus	JRKL-calurs	XP_025749329.1	524	CENP-B_N/HTH_Tnp_Tc5	DDE_1	DD34D	？	>XP_025749329.1 jerky protein homolog-like [Callorhinus ursinus]MSGKRKRVVLTIKDKLDIIKKLEDGGSSKQLAVIYGIGETTVRDIRKNKEKIITYASSSDSTSLLAKRKSMKPSMYEELDKAMLEWFNQQRAKGNPISGPICAKRAEFFFYALGMDGDFNPSAGWLTRFKQRHSIREINIRNERLNGDETAVEDFCNNFRDFIERENLQPEQIYNADETGLFWKCLPSRTSVIKGKCTVSGHKSIEERVTIMCCANATGLHKLKLCVVGKAKKPRSFKSTDTSNLPVSYFSQKGAWMDLSIFRQWFDKIFVPQVREYLRSKGLQEKAVLLLDNSPTHPNENVLRSDDGQIFAKYLPPNVASLIQPSDQGVIATMK…
Mammalia	Carnivora	Canis lupus dingo	JRKL-candin	XP_025274971.1	524	CENP-B_N/HTH_Tnp_Tc5	DDE_1	DD34D	？	>XP_025274971.1 jerky protein homolog-like [Canis lupus dingo]MSGKRKRVVLTIKDKLDIIKKLEDGGSSKQLAVIYGIGETTVRDIRKNKEKIITYASSSDSTSLLAKRKSMKPSMYEELDKAMLEWFNQQRAKGNPVSGPICAKRAEFFFYALGMDGDFNPSAGWLTRFKQRHSIREINIRNERLNGDETAVEDFCNNFRDFIERENLQPEQIYNADETGLFWKCLPSRTSAIKGKYSVSGHKAVEERVTIMCCANATGLHKLKLCVVGKAKKPRSFKSTDTSNLPVSYFSQKGAWMDLSIFRQWFDKIFVPQVREYLRSKGLQEKAVLLLDNSPTHPNENVLRSDDGQIFAKYLPPNVASLIQPSDQGVVATMKRN…
Mammalia	Carnivora	Canis lupus familiaris	JRKL-canfam	XP_005633371.1	524	CENP-B_N/HTH_Tnp_Tc5	DDE_1	DD34D	？	>XP_005633371.1 jerky protein homolog-like [Canis lupus familiaris]MSGKRKRVVLTIKDKLDIIKKLEDGGSSKQLAVIYGIGETTVRDIRKNKEKIITYASSSDSTSLLAKRKSMKPSMYEELDKAMLEWFNQQRAKGNPVSGPICAKRAEFFFYALGMDGDFNPSAGWLTRFKQRHSIREINIRNERLNGDETAVEDFCNNFRDFIERENLQPEQIYNADETGLFWKCLPSRTSAIKGKYSVSGHKAVEERVTIMCCANATGLHKLKLCVVGKAKKPRSFKSTDTSNLPVSYFSQKGAWMDLSIFRQWFDKIFVPQVREYLRSKGLQEKAVLLLDNSPTHPNENVLRSDDGQIFAKYLPPNVASLIQPSDQGVVA…
Mammalia	Carnivora	Enhydra lutris	JRKL-enhlut	XP_022369750.1	524	CENP-B_N/HTH_Tnp_Tc5	DDE_1	DD34D	？	>XP_022369750.1 jerky protein homolog-like [Enhydra lutris kenyoni]MSGKRKRVVLTIKDKLDIIKKLEDGGSSKQLAVIYGIGETTVRDIRKNKEKIITYASSSDSTSLLAKRKSMKPSMYEELDKAMLEWFNQQRAKGNPISGPICAKRAEFFFYALGMDGDFNPSAGWLTRFKQRHSIREINIRNERLNGDETAVEDFCNNFRDFIERENLQPEQIYNADETGLFWKCLPSRTSVIKGKCTVSGHKSIEERVTIMCCANATGLHKLKLCVVGKAKKPRSFKSTDTSNLPVSYFSQKGAWMDLSIFRQWFDKIFVPQVREYLRSKGLQEKAVLLLDNSPTHPNENVLRSDDGQIFAKYLPPNVASLIQPSDQGVIA…
Mammalia	Carnivora	Eumetopias jubatus	JRKL-eumjub	XP_027975407.1	524	CENP-B_N/HTH_Tnp_Tc5	DDE_1	DD34D	？	>XP_027975407.1 jerky protein homolog-like [Eumetopias jubatus]MSGKRKRVVLTIKDKLDIIKKLEDGGSSKQLAVIYGIGETTVRDIRKNKEKIITYASSSDSTSLLAKRKSMKPSMYEELDKAMLEWFNQQRAKGNPISGPICAKRAEFFFYALGMDGDFNPSAGWLTRFKQRHSIREINIRNERLNGDETAVEDFCNNFRDFIERENLQPEQIYNADETGLFWKCLPSRTSVIKGKCTVSGHKSIEERVTIMCCANATGLHKLKLCVVGKAKKPRSFKSTDTSNLPVSYFSQKGAWMDLSIFRQWFDKIFVPQVREYLRSKGLQEKAVLLLDNSPTHPNENVLRSDDGQIFAKYLPPNVASLIQPSDQGVIATMKR…
Mammalia	Carnivora	Felis catus	JRKL-felcat	NC_018732.3:39445372-39456949	524	CENP-B_N/HTH_Tnp_Tc5	DDE_1	DD34D	？	>NC_018732.3:39445372-39456949 Felis catus isolate Cinnamon breed Abyssinian chromosome D1, Felis_catus_9.0, whole genome shotgun sequence: 6560 to 4989: Frame -3 524 aa MSGKRKRVVLTIKDKLDIIKKLEDGGSSKQLAVIYGIGETTVRDIRKNKEKIITYASSSDSTSLLAKRKSMKPSMYEELDRAMLEWFNQQRAKGNPISGPICAKRAEFFFYALGMDGDFNPSAGWLTRFKQRHSIREINIRNERLNGDETAVEDFCNNFRDFIERENLQPEQIYNADETGLFWKCLPSRTSVIKGKCTVSGHKSIEERVTIMCCANATGLHKLKLCVVG…
Mammalia	Carnivora	Leptonychotes weddellii	JRKL-lepwed	XP_006727092.1	524	CENP-B_N/HTH_Tnp_Tc5	DDE_1	DD34D	？	>XP_006727092.1 PREDICTED: jerky protein homolog-like [Leptonychotes weddellii]MSGKRKRVVLTIKDKLDIIKKLEDGGSSKQLAVIYGIGETTVRDIRKNKEKIITYASSSDSTSLLAKRKSMKPSMYEELDKAMLEWFNQQRAKGNPISGPICAKRAEFFFYALGMDGDFNPSAGWLTRFKQRHSIREINIRNERLNGDETAVEDFCNNFRDFIERENLQPEQIYNADETGLFWKCLPSRTSVIKGKCTVSGHKSIEERVTIMCCANATGLHKLKLCVVGKAKKPRSFKSTDTSNLPVSYFSQKGAWMDLSIFRQWFDKIFVPQVREYLRSKGLQEKAVLLLDNSPTHPNENVLRSDDGQIFAKYLPPNVA…
Mammalia	Carnivora	Mustela putorius furo	JRKL-musfur	XP_004754606.1	524	CENP-B_N/HTH_Tnp_Tc5	DDE_1	DD34D	？	>XP_004754606.1 PREDICTED: jerky protein homolog-like [Mustela putorius furo]MSGKRKRVVLTIKDKLDIIKKLEDGGSSKQLAVIYGIGETTVRDIRKNKEKIITYASSSDSTSLLAKRKSMKPSMYEELDKAMLEWFNQQRAKGNPISGPICAKRAEFFFYALGMDGDFNPSAGWLTRFKQRHSIREINIRNERLNGDESAVEDFCNNFRDFIERENLQPEQIYNADETGLFWKCLPSRTSGIKGKCTVSGHKSIEERVTIMCCANATGLHKLKLCVVGKAKKPRSFKSTDTSNLPVSYFSQKGAWMDLSIFRQWFDKIFVPQVREYLRSKGLQEKAVLLLDNSPTHPNENVLRSDDGQIFAKYLPPNVASL…
Mammalia	Carnivora	Neomonachus schauinslandi	JRKL-neosch	XP_021534740.1	524	CENP-B_N/HTH_Tnp_Tc5	DDE_1	DD34D	？	>XP_021534740.1 jerky protein homolog-like [Neomonachus schauinslandi]MSGKRKRVVLTIKDKLDIIKKLEDGGSSKQLAVIYGIGETTVRDIRKNKEKIITYASSSDSTSLLAKRKSMKPSMYEELDKAMLEWFNQQRAKGNPISGPICAKRAEFFFYALGMDGDFNPSAGWLTRFKQRHSIREINIRNERLNGDETAVEDFCNNFRDFIERENLQPEQIYNADETGLFWKCLPSRTSVIKGKCTVSGHKSIEERVTIMCCANATGLHKLKLCVVGKAKKPRSFKSTDTSNLPVSYFSQKGAWMDLSIFRQWFDKIFVPQVREYLRSKGLQEKAVLLLDNSPTHPNENVLRSDDGQIFAKYLPPNVASLIQPSDQG…
Mammalia	Carnivora	Odobenus rosmarus divergens	JRKL-ododiv	XP_004398144.1	524	CENP-B_N/HTH_Tnp_Tc5	DDE_1	DD34D	？	>XP_004398144.1 PREDICTED: jerky protein homolog-like [Odobenus rosmarus divergens]MSGKRKRVVLTIKDKLDIIKKLEDGGSSKQLAVIYGIGETTVRDIRKNKEKIITYASSSDSTSLLAKRKSMKPSMYEELDKAMLEWFNQQRAKGNPISGPICAKRAEFFFYALGMDGDFNPSAGWLTRFKQRHSIREINIRNERLNGDETAVEDFCNNFRDFIERENLQPEQIYNADETGLFWKCLPSRTSVIKGKCTVSGHKSIEERVTIMCCANATGLHKLKLCVVGKAKKPRSFKSTDTSNLPVSYFSQKGAWMDLSIFRQWFDKIFVPQVREYLRSKGLQEKAVLLLDNSPTHPNENVLRSDDGQIFAKYLP…
Mammalia	Carnivora	Panthera pardus	JRKL-panpar	NW_017619862.1:25055441-25067018	524	CENP-B_N/HTH_Tnp_Tc5	DDE_1	DD34D	？	>NW_017619862.1:25055441-25067018 Panthera pardus isolate Maewha unplaced genomic scaffold, PanPar1.0 scaffold18, whole genome shotgun sequence: 5019 to 6590: Frame 3 524 aaMSGKRKRVVLTIKDKLDIIKKLEDGGSSKQLAVIYGIGETTVRDIRKNKEKIITYASSSDSTSLLAKRKSMKPSMYEELDRAMLEWFNQQRAKGNPISGPICAKRAEFFFYALGMDGDFNPSAGWLTRFKQRHSIREINIRNERLNGDETAVEDFCNNFRDFIERENLQPEQIYNADETGLFWKCLPSRTSVIKGKCTVSGHKSIEERVTIMCCANATGLHKLKLC…
Mammalia	Carnivora	Panthera tigris altaica	JRKL-panalt	NW_006711808.1:18464462-18476039	524	CENP-B_N/HTH_Tnp_Tc5	DDE_1	DD34D	？	>NW_006711808.1:18464462-18476039 Panthera tigris altaica isolate TaeGuk unplaced genomic scaffold, PanTig1.0 scaffold1503, whole genome shotgun sequence: 5019 to 6590: Frame 3 524 aaMSGKRKRVVLTIKDKLDIIKKLEDGGSSKQLAVIYGIGETTVRDIRKNKEKIITYASSSDSTSLLAKRKSMKPSMYEELDRAMLEWFNQQRAKGNPISGPICAKRAEFFFYALGMDGDFNPSAGWLTRFKQRHSIREINIRNERLNGDETAVEDFCNNFRDFIERENLQPEQIYNADETGLFWKCLPSRTSVIKGKCTVSGHKSIEERVTIMCCAN…
Mammalia	Carnivora	Puma concolor	JRKL-pumcon	XP_025785006.1	524	CENP-B_N/HTH_Tnp_Tc5	DDE_1	DD34D	？	>XP_025785006.1 jerky protein homolog-like [Puma concolor]MSGKRKRVVLTIKDKLDIIKKLEDGGSSKQLAVIYGIGETTVRDIRKNKEKIITYASSSDSTSLLAKRKSMKPSMYEELDRAMLEWFNQQRAKGNPISGPICAKRAEFFFYALGMDGDFNPSAGWLTRFKQRHSIREINIRNERLNGDETAVEDFCNNFRDFIERENLQPEQIYNADETGLFWKCLPSRTSVIKGKCTVSGHKSIEERVTIMCCANATGLHKLKLCVVGKAKKPRSFKSTDTSNLPVSYFSQKGAWMDLSIFRQWFDKIFVPQVREYLRSKGLQEKAVLLLDNSPTHPNENVLRSDDGQIFAKYLPPNVASLIQPSDQGVIATMKRNYRAG…
Mammalia	Carnivora	Ursus arctos horribilis	JRKL-urshor	XP_026361079.1	524	CENP-B_N/HTH_Tnp_Tc5	DDE_1	DD34D	？	>XP_026361079.1 jerky protein homolog-like [Ursus arctos horribilis]MSGKRKRVVLTIKDKLDIIKKLEDGGSSKQLAVIYGIGETTVRDIRKNKEKIITYASSSDSTSLLAKRKSMKPSMYEELDKAMLEWFNQQRAKGNPISGPICAKRAEFFFYALGMDGDFNPSAGWLTRFKQRHSIREINIRNERLNGDETAVEDFCNNFRDFIERENLQPEQIYNADETGLFWKCLPSRTSVIKGKCTVSGHKSIEERVTIMCCANATGLHKLKLCVVGKAKKPRSFKSTDTSNLPVSYFSQKGAWMDLSIFRQWFDKIFVPQVREYLRSKGLQEKAVLLLDNSPTHPNENVLRSDDGQIFAKYLPPNVASLIQPSDQGVI…
Mammalia	Carnivora	Ursus maritimus	JRKL-ursmar	XP_008686611.1	525	CENP-B_N/HTH_Tnp_Tc5	DDE_1	DD34D	？	>XP_008686611.1 PREDICTED: jerky protein homolog-like [Ursus maritimus]MSGKRKRVVLTIKDKLDIIKKLEDGGSSKQLAVIYGIGETTVRDIRKNKEKIITYASSSDSTSLLAKRKSMKPSMYEELDKAMLEWFNQQRAKGNPISGPICAKRAEFFFYALGMDGDFNPSAGWLTRFKQRHSIREINIRNERLNGDETAVEDFCNNFRDFIERENLQPEQIYNADETGLFWKCLPSRTSVIKGKCTVSGHKSIEERVTIMCCANATGLHKLKLCVVGKAKKPRSFKSTDTSNLPVSYFSQKGAWMDLSIFRQWFDKIFVPQVREYLRSKGLQEKAVLLLDNSPTHPNENVLRSDDGQIFAKYLPPNVASLIQPSDQ…
Mammalia	Carnivora	Vulpes vulpes	JRKL-vulvul	XP_025849066.1	524	CENP-B_N/HTH_Tnp_Tc5	DDE_1	DD34D	？	>XP_025849066.1 jerky protein homolog-like [Vulpes vulpes]MSGKRKRVVLTIKDKLDIIKKLEDGGSSKQLAVIYGIGETTVRDIRKNKEKIITYASSSDSTSLLAKRKSMKPSMYEELDKAMLEWFNQQRAKGNPVSGPICAKRAEFFFYALGMDGDFNPSAGWLTRFKQRHSIREINIRNERLNGDETAVEDFCNNFRDFIERENLQPEQIYNADETGLFWKCLPSRTSAIKGKYSVSGHKAVEERVTIMCCANATGLHKLKLCVVGKAKKPRSFKSTDTSNLPVSYFSQKGAWMDLSIFRQWFDKIFVPQVREYLRSKGLQEKAVLLLDNSPTHPNENVLRSDDGQIFAKYLPPNVASLIQPSDQGVVATMKRNYRAG…
Mammalia	Carnivora	Zalophus californianus	JRKL-zalcal	XP_027434303.1	524	CENP-B_N/HTH_Tnp_Tc5	DDE_1	DD34D	？	>XP_027434303.1 jerky protein homolog-like [Zalophus californianus]MSGKRKRVVLTIKDKLDIIKKLEDGGSSKQLAVIYGIGETTVRDIRKNKEKIITYASSSDSTSLLAKRKSMKPSMYEELDKAMLEWFNQQRAKGNPISGPICAKRAEFFFYALGMDGDFNPSAGWLTRFKQRHSIREINIRNERLNGDETAVEDFCNNFRDFIERENLQPEQIYNADETGLFWKCLPSRTSVIKGKCTVSGHKSIEERVTIMCCANATGLHKLKLCVVGKAKKPRSFKSTDTSNLPVSYFSQKGAWMDLSIFRQWFDKIFVPQVREYLRSKGLQEKAVLLLDNSPTHPNENVLRSDDGQIFAKYLPPNVASLIQPSDQGVIA…

## Sheet: POGK
POGK identified in vertebrates
Classifiction	Order	Species	Sequence ID	Access number of protein or Genome coordinate	Protein length	DBD domain	DDE domain	DDE triad signature	Additional Domain	Protein sequence
Mammalia	Monotremata	Ornithorhynchus anatinus	POGK-ornana	XP_028936449.1	613	BrkDBD/HTH_Tnp_Tc5	DDE_1	DN35D	KRAB	>XP_028936449.1 pogo transposable element with KRAB domain isoform X1 [Ornithorhynchus anatinus]MASPAFPLALTLKEEEEEEEIGVPELEDGQDDLQRVRICAGGYWVPALFDEVAVSFSDEEWDLLTEEQKTLYREVMKMNYETVVSLEFPFPRPDVISQLEEGEGLWAAPFPADSEEWLFPRGAFPGYDEAGPKLPAAMGPLGPGGPFPALPHPLALGFPSDPRGLGAGGPWGPGGEEDYPPLCPGGAGALLLQQQQQRGVRRSYDAGFKLAVVDYAEVTNNCQAAKQFGVMEKNVRDWRKVKPQLQSAHAMRRAFRGPKNGRFALVDQRVAEYVRQQQAAGTPITREAMQLKALAIAQEMRIP…
Mammalia	Metatheria	Monodelphis domestica	POGK-mondom	XP_007480755.1	613	BrkDBD/HTH_Tnp_Tc5	DDE_1	DN35D	KRAB	>XP_007480755.1 PREDICTED: pogo transposable element with KRAB domain isoform X2 [Monodelphis domestica]MESTAFPLPFPLKEEEEEEEIQTKEIEDGPMDMQRVRICAEGGWVPALFDEVAIYFSDEEWEVLTEQQKALYREVMRMNYETVLSLEFPFPKPDVISQLEAEEGPWVPYPQNSEEWKLQGGSFTGNEESDLKHPEWTSPLSIAPHFPQPQHLENFAFHLPQDIPEMPEWTEGYPFFMAMGFPGYDLGIDDIASKYQLSRGIRRSYDAGFKLMVVDYAESTNNCQAAKQFGVLEKNVRDWRKVKMQLQNAHAMRRAFRGPKNGRFALVDQRVAEYVRQRQAKGDPITREAMQLKAL…
Mammalia	Metatheria	Phascolarctos cinereus	POGK-phacin	XP_020830293.1	613	BrkDBD/HTH_Tnp_Tc5	DDE_1	DN35D	KRAB	>XP_020830293.1 pogo transposable element with KRAB domain isoform X2 [Phascolarctos cinereus]MESTAFPLPFPLKEEEEEEEIQTKEIEDGPMDMQRVRICAEGGWVPALFDEVAIYFSDEEWEVLTEQQKALYREVMRMNYETVLSLEFPFPKPDVISQLEVEESPWVPYPQNSEDWKLQGGSFTGNEESDLKHPEWTPPLSITPHFPQPQHLENFAFHLPQDIPEMSEWTEGYPFFMAMGFPGYDLGIDDIASKFQLSRGIRRSYDAGFKLMVVDYAESTNNCQAAKQFGVLEKNVRDWRKVKMQLQNAHAMRRAFRGPKNGRFALVDQRVAEYVRQRQAKGDPITREAMQLKALEIAQEMNIPE…
Mammalia	Metatheria	Sarcophilus harrisii	POGK-sarhar	XP_003767442.2	647	BrkDBD/HTH_Tnp_Tc5	DDE_1	DN35D	KRAB	>XP_003767442.2 pogo transposable element with KRAB domain [Sarcophilus harrisii]MGEPCPGPRPEEWGGREQDGWRAPSGQPLWPRRDMESTTFPLPFPLKEEEEEEEIQTKEVEDGPMDMQRVRICAEGGWVPALFDEVAIYFSDEEWEVLTEQQKALYREVMRMNYETVLSLEFPFPKPDMISQLEAEESPWVPYPQNSEEWKLQGGSFTGNEESDLKHPEWTPPLSIAPHFPQPQHLENFAFHLPQDMPEMSEWPEGYPFFMAMGFPGYDLGIDDIASKFQLSRGIRRSYDAGFKLMVVDYAESTNNCQAAKQFGVLEKNVRDWRKVKMQLQNAHAMRRAFRGPKNGRFALVDQRVAEYVRQRQAKGDP…
Mammalia	Metatheria	Vombatus ursinus	POGK-vomurs	XP_027724190.1	613	BrkDBD/HTH_Tnp_Tc5	DDE_1	DN35D	KRAB	>XP_027724190.1 pogo transposable element with KRAB domain [Vombatus ursinus]MEPTAFPLPFPLKEEEEEEEIQTKEIEDGPMDMQRVRICAEGGWVPALFDEVAIYFSDEEWEVLTEQQKALYREVMRMNYETVLSLEFPFPKPDVISQLEVEESPWAPYPQNSEDWKLQGGTFTGNEESDLKHPEWTPPLSIAPHFPQPQHLENFAFHLPQDIPEMSEWTEGYPFFMAMGFPGYDLGIDDIASKFQLSRGIRRSYDAGFKLMVVDYAESTNNCQAAKQFGVLEKNVRDWRKVKMQLQNAHAMRRAFRGPKNGRFALVDQRVAEYVRQRQAKGDPITREAMQLKALEIAQEMNIPEKGFKASLGWCRRMMRRY…
Mammalia	Afrotheria	Chrysochloris asiatica	POGK-chrasi	XP_006876052.1	611	BrkDBD/HTH_Tnp_Tc5	DDE_1	DN35D	KRAB	>XP_006876052.1 PREDICTED: pogo transposable element with KRAB domain [Chrysochloris asiatica]MESTAYPLKLTLKEEEEEEEIQSRELEDGHSDMQKVRICSEGGWVPALFDEVAIYFSDEEWDVLTEQQKALYREVMRMNYETVLSLEFPFPKPDMITRLEGEEESQKSKEWQLHGGTFAENEDSDVKPPDWAGPVNATSPFPRTSPSHLDNFGLRLPRDLTELPEWSEGYPFYMAMGFPGYDLSADDIAAKFQFSRGMRRSYDAGFKLMVVEYAESTNNCQAAKQFGVLEKNVRDWRKVKPQLQNAHAMRRAFRGPKNGRFALVDQRVAEYVRYMQAKGDPITREAMQMKALEIAQEMNIPEKGF…
Mammalia	Afrotheria	Echinops telfairi	POGK-echtel	XP_004706815.1	606	BrkDBD/HTH_Tnp_Tc5	DDE_1	DN35D	KRAB	>XP_004706815.1 PREDICTED: pogo transposable element with KRAB domain [Echinops telfairi]MESTAYPLNLTLKEEEEEEEIQSRKLEDGHVDMQKVRICSEGGWVPALFDEVAIYFSDEEWEVLTEQQKALYREVMRMNYETVLSLEFPFPKPDMITRLEGEEESQKRKEWPLQRGAFAENEDSDMKSPDWVGSASATSQFPRTSPSHLRLPGDLAELPEWSEGYPFYMAMGFPGYDLSADDLAGKFQFSRGMRRSYDAGFKLMVVEYAESTNNCQAAKQFGVLEKNVRDWRKVKPQLQNAHAMRRAFRGPKNGRFALVDQRVAEYVRYMQAKGDPITREAMQLKALEIAQEMNIPEKGFKASLGWCRRM…
Mammalia	Afrotheria	Elephantulus edwardii	POGK-eleedw	XP_006887447.1	608	BrkDBD/HTH_Tnp_Tc5	DDE_1	DN35D	KRAB	>XP_006887447.1 PREDICTED: pogo transposable element with KRAB domain [Elephantulus edwardii]MESTAYPLNVTLKEEEEEEEIQSRKLEDGHSDMQKVRICSEGGWVPALFDEVAIYFSDEEWEVLTEQQKALYREVMRMNYETVLSLEFPFPKPDMITRLEGEEEAQKSKEWQFQGGPLAENEESDNMKPPDWAGPVNTTARLPRASPAHLDSLGLRLPRDLTDLPEWGEGYPFYMAMGFSGYDLSADDIAAKFQFSRGMRRSYDAGFKLMVVEYAESTNNCQAAKHFGVLEKNVRDWRKVKPQLQNAHAMRRAFRGPKNGRFALVDQRVAEYVRYMQAKGDPITREAMQMKALEIAQEMNIPEKGF…
Mammalia	Afrotheria	Loxodonta africana	POGK-loxafr	XP_023409995.1	609	BrkDBD/HTH_Tnp_Tc5	DDE_1	DN35D	KRAB	>XP_023409995.1 pogo transposable element with KRAB domain [Loxodonta africana]MESTAYPLNMTLKEEEEEEEIQSRDLEDGHSDMQKVRICSEGGWVPALFDEVAIYFSDEEWEVLTEQQKALYREVMRMNYETVLSLEFPFPKPDMITRLEGEEESQKSNEWQLQGGPFPENEDSDVKPPDWAGPVSAASQFPPPSHFDSFGLRLPRDLTELPEWSEGYPFYMAMGFPGYDLSADDIAGKFQFSRGMRRSYDAGFKLMVVEYAESTNNCQAAKQFGVLEKNVRDWRKVKPQLQNAHAMRRAFRGPKNGRFALVDQRVAEYVRYMQAKGDPITREAMQLKALEIAQEMNIPEKGFKASLGWCRRMMRRYDLS…
Mammalia	Afrotheria	Orycteropus afer afer	POGK-oryafe	XP_007935982.1	444	BrkDBD/HTH_Tnp_Tc5	DDE_1		KRAB	>XP_007935982.1 PREDICTED: LOW QUALITY PROTEIN: pogo transposable element with KRAB domain [Orycteropus afer afer]MESTAYPLNLTLKEEVEEEEIQSQELEDGHSDMQKVRICSEGGWVPALFDEVAIYFSDEEWEVLTEQQKALYREVMRMNYETVLSLEFPFPKPDMITRLEGEEESQKSKAWQLQGGTFAENEDMDMKPPDWAGPVNAASQFPRTSPSHLDNFGLRLPRDLTELPEWSEGYPFYMAMGFPGYDLSADDIAGKFQFSRGMRRSYDAGFKLMVVEYAESTNNCQAAKQFGVLEKNVRDWRKVKPQLQNAHAMRRAFRGPKNGRFALVDQRVAEYVRYMQAKGDPITRE…
Mammalia	Afrotheria	Trichechus manatus latirostris	POGK-trilat	XP_023595806.1	609	BrkDBD/HTH_Tnp_Tc5	DDE_1	DN35D	KRAB	>XP_023595806.1 pogo transposable element with KRAB domain [Trichechus manatus latirostris]MESTAYPLTMTLKEEEEEEEIQGRELEDGCSDMQKVRICSEGGWVPALFDEVAIYFSDEEWEVLTEQQKALYREVMRMNYETVLSLEFPFPKPDMITRLEGEEESQKSKEWQLQGGTFTENEDSDVKPPDWAGPVNATSQFPQPSHLDGFGLRLARDLTELPEWSEGYPFYMAMGFPGYDLSADDITGKFQFSRGMRRSYDAGFKLMVVEYAESTNNCQAAKQFGVLEKNVRDWRKVKPQLQNAHAMRRAFRGPKNGRFALVDQRVAEYVRYMQAKGDPITREAMQLKALEIAQEMNIPEKGFKASLG…
Mammalia	Xenarthra	Dasypus novemcinctus	POGK-dasnov	XP_004464786.1	609	BrkDBD/HTH_Tnp_Tc5	DDE_1	DN35D	KRAB	>XP_004464786.1 pogo transposable element with KRAB domain [Dasypus novemcinctus]MESTTFPLNLTLKEEEEEEEIQSRELEDGHTDMQKVRICSEGGWVPALFDEVAIYFSDEEWEVLTEHQKALYREVMRMNYETVLSLEFPFPKPDMITRLEGEEESQNSDEWQLQGGAFTENEESDVKPPDWAGPMNTTSQFPQPQHLDSFGLRLPRDITELPEWSEGYPFYVAMGFPGYDLSADDIAGKFHFSRGVRRSYDAGFKLMVVEYAESTNNCQAAKQFGVLEKNVRDWRKVKPQLQNAHAMRRAFRGPKNGRFALVDQRVAEYVRYMQAKGDPITREAMQLKALEIAQEMNIPEKGFKASLGWCRRMMRRYD…
Mammalia	Dermoptera	Galeopterus variegatus
Mammalia	Primata	Aotus nancymaae	POGK-aotnan	XP_021523757.1	609	BrkDBD/HTH_Tnp_Tc5	DDE_1	DN35D	KRAB	>XP_021523757.1 pogo transposable element with KRAB domain isoform X1 [Aotus nancymaae]MESAAFPLNLTLKEEEEEEEIQSRELEDGPVVMQKVRICSEGGWVPALFDEVAIYFSDEEWEVLTEQQKALYREVMRMNYETVLSLEFPFPKPDMITRLEGEEESQNSDEWQLQGGTSAENEESDVKPPDWPSPMNATSHFPQPQHFDSFGLRLPRDITELPEWSEGYPFYMAMGFPGYDLSADDIAGKFQFSRGMRRSYDAGFKLMVVEYAESTNNCQAAKQFGVLEKNVRDWRKVKPQLQNAHAMRRAFRGPKNGRFALVDQRVAEYVRYMQAKGDPITREAMQLKALEIAQEMNIPEKGFKASLGWCRR…
Mammalia	Primata	Callithrix jacchus	POGK-caljac	XP_017821601.1	496	BrkDBD/HTH_Tnp_Tc5	DDE_1	DN35D	KRAB	>XP_017821601.1 PREDICTED: pogo transposable element with KRAB domain [Callithrix jacchus]MTPCSFLADSVPLPPSSGHSAWGKREMESAAYPLNLTLKEEEEEEEIQSRELEDGPVVMQKVRICSEGGWVPALFDEVAIYFSDEEWEVLTEQQKALYREVMRMNYETVLSLEFPFPKPDMITRLEGEEESQNSDEWQLQGGTSAENEESDVKPPDWPSPVNATSHFPQPQHFDSFGLRLPRDITELPEWSEGYPFYMAMGFPGYDLSADDIAGKFQFSRGMRRSYDAGFKLMVVEYAESTNNCQAAKQFGVLEKNVRDWRKVKPQLQNAHAMRRAFRGPKNGRFALVDQRVAEYVRYMQAKGDPITRE…
Mammalia	Primata	Carlito syrichta	POGK-carsyr	XP_021565001.1	609	BrkDBD/HTH_Tnp_Tc5	DDE_1	DN35D	KRAB	>XP_021565001.1 pogo transposable element with KRAB domain isoform X1 [Carlito syrichta]MESTTYPLNLNLKVEEEEEEIQSRELEDGPADMQKVRICSEGGWVPALFDEVAIYFSDEEWEVLTEQQKALYREVMRMNYETVLSLEFPFPKPDMITRLEGEEESQNSDEWQLHGGTFADTAKSDVKPSEWASPVNPTSQFPQPQHLDSLGLRLPRDIAELPEWSEGYPFYMAMGFPGYDLSADDIAGKFQFSRGMRRSYDAGFKLMVVEYAESTNNCQAAKQFGVLEKNVRDWRKVKPQLQNAHAMRRAFRGPKNGRFALVDQRVAEYVRYMQAKGDPITREAMQLKALEIAQEMNIPEKGFKASLGWCR…
Mammalia	Primata	Cebus capucinus	POGK-cebcap	XP_017389552.1	609	BrkDBD/HTH_Tnp_Tc5	DDE_1	DN35D	KRAB	>XP_017389552.1 PREDICTED: pogo transposable element with KRAB domain isoform X1 [Cebus capucinus imitator]MESAAYPLNLTLKEEEEEEEIQSRELEDGPVVMQKVRICSEGGWVPALFDEVAIYFSDEEWEVLTEQQKALYREVMRMNYETVLSLEFPFPKPDMITRLEGEEESQNSDEWQLQGGTSAENEESDIKPPDWPSPMNATSHFPQPQHFDSFGLRLPRDITELPEWSEGYPFYMAMGFPGYDLSADDIAGKFQFSRGMRRSYDAGFKLMVVEYAESTNNCQAAKQFGVLEKNVRDWRKVKPQLQNAHAMRRAFRGPKNGRFALVDQRVAEYVRYMQAKGDPITREAMQLKALEI…
Mammalia	Primata	Cercocebus atys	POGK-ceraty	XP_011942787.1	609	BrkDBD/HTH_Tnp_Tc5	DDE_1	DN35D	KRAB	>XP_011942787.1 PREDICTED: pogo transposable element with KRAB domain isoform X1 [Cercocebus atys]MESTAYPLNLTLKEEEEEEEIRSRELEDGPADMQKVRICSEGGWVPALFDEVAIYFSDEEWEVLTEQQKALYREVMRMNYETVLSLEFPFPKPDMITRLEGEEESQNSDEWQLHGGTSAENEESDVKPPDWPHPMNATSQFPQPQHFDSFGLRLPRDITELPEWSEGYPFYMAMGFPGYDLSADDLAGKFQFSRGMRRSYDAGFKLMVVEYAESTNNCQAAKQFGVLEKNVRDWRKVKPQLQNAHAMRRAFRGPKNGRFALVDQRVAEYVRYMQAKGDPITREAMQLKALEIAQEMNIPEK…
Mammalia	Primata	Chlorocebus sabaeus	POGK-chlsab	XP_007987878.1	609	BrkDBD/HTH_Tnp_Tc5	DDE_1	DN35D	KRAB	>XP_007987878.1 PREDICTED: pogo transposable element with KRAB domain isoform X1 [Chlorocebus sabaeus]MESTAYPLNLTLKEEEEEEDIRSRELEEGPADMQKVRICSEGGWVPALFDEVAIYFSDEEWEVLTEQQKALYREVMRMNYETVLSLEFPFPKPDMITRLEGEEESQNSDEWQLHGGTSAENEESDVKPPDWPHPMNATSQFPQPQHFDSFGLRLPRDITELPEWSEGYPFYMAMGFPGYDLSADDLAGKFQFSRGMRRSYDAGFKLMVVEYAESTNNCQAAKQFGVLEKNVRDWRKVKPQLQNAHAMRRAFRGPKNGRFALVDQRVAEYVRYMQAKGDPITREAMQLKALEIAQEMN…
Mammalia	Primata	Colobus angolensis palliatus	POGK-colpal	XP_011788764.1	609	BrkDBD/HTH_Tnp_Tc5	DDE_1	DN35D	KRAB	>XP_011788764.1 PREDICTED: pogo transposable element with KRAB domain isoform X1 [Colobus angolensis palliatus]MESTAYPLNLTLKEEEEEEEIQSRELEDGPADMQKVRICSEGGWVPALFDEVAIYFSDEEWEVLTEQQKALYREVMRMNYETVLSLEFPFPKPDMITRLEGEEESQNSDDWQLQGGTSAENEESDVKPPDWPHPMNATSQFPQPQHFDSFGLRLPRDITELPEWSEGYPFYMAMGFPGYDLSADDLAGKFQFSRGMRRSYDAGFKLMVVEYAESTNNCQAAKQFGVLEKNVRDWRKVKPQLQNAHAMRRAFRGPKNGRFALVDQRVAEYVRYMQAKGDPITREAMQLK…
Mammalia	Primata	Gorilla gorilla	POGK-gorgor	XP_018881698.1	609	BrkDBD/HTH_Tnp_Tc5	DDE_1	DN35D	KRAB	>XP_018881698.1 PREDICTED: pogo transposable element with KRAB domain [Gorilla gorilla gorilla]MESTAYPLNLSLKEEEEEEEIQSRELEDGPANMQKVRICSEGGWVPALFDEVAIYFSDEEWEVLTEQQKALYREVMRMNYETVLSLEFPFPKPDMITRLEGEEESQNSDEWQLQGGTSAENEESDVKPPDWPNPMNATSQFPQPQHFDSFGLRLPRDITELPEWSEGYPFYMAMGFPGYDLSADDIAGKFQFSRGMRRSYDAGFKLMVVEYAESTNNCQAAKQFGVLEKNVRDWRKVKPQLQNAHAMRRAFRGPKNGRFALVDQRVAEYVRYMQAKGDPITREAMQLKALEIAQEMNIPEKGFK…
Mammalia	Primata	Homo sapiens	POGK-homsap	XP_011508116.1	609	BrkDBD/HTH_Tnp_Tc5	DDE_1	DN35D	KRAB	>XP_011508116.1 pogo transposable element with KRAB domain isoform X1 [Homo sapiens]MESTAYPLNLSLKEEEEEEEIQSRELEDGPADMQKVRICSEGGWVPALFDEVAIYFSDEEWEVLTEQQKALYREVMRMNYETVLSLEFPFPKPDMITRLEGEEESQNSDEWQLQGGTSAENEESDVKPPDWPNPMNATSQFPQPQHFDSFGLRLPRDITELPEWSEGYPFYMAMGFPGYDLSADDIAGKFQFSRGMRRSYDAGFKLMVVEYAESTNNCQAAKQFGVLEKNVRDWRKVKPQLQNAHAMRRAFRGPKNGRFALVDQRVAEYVRYMQAKGDPITREAMQLKALEIAQEMNIPEKGFKASLGWCRRMMR…
Mammalia	Primata	Macaca fascicularis	POGK-macfas	XP_005539911.1	634	BrkDBD/HTH_Tnp_Tc5	DDE_1	DN35D	KRAB	>XP_005539911.1 PREDICTED: pogo transposable element with KRAB domain isoform X1 [Macaca fascicularis]MGHFPVEVGHSRFLHLFGYPGIPLEMESTAYPLNLTLKEEEEEEEIRSRELEDGPADMQKVRICSEGGWVPALFDEVAIYFSDEEWEVLTEQQKALYREVMRMNYETVLSLEFPFPKPDMITRLEGEEESQNSDEWQLHGGTSAENEESDVKPPDWPHPMNATSQFPQPQHFDSFGLRLPRDITELPEWSEGYPFYMAMGFPGYDLSADDLAGKFQFSRGMRRSYDAGFKLMVVEYAESTNNCQAAKQFGVLEKNVRDWRKVKPQLQNAHAMRRAFRGPKNGRFALVDQRVAEYVRY…
Mammalia	Primata	Macaca mulatta	POGK-macmul	XP_014980063.1	609	BrkDBD/HTH_Tnp_Tc5	DDE_1	DN35D	KRAB	>XP_014980063.1 pogo transposable element with KRAB domain isoform X2 [Macaca mulatta]MESTAYPLNLTLKEEEEEEEIRSRELEDGPADMQKVRICSEGGWVPALFDEVAIYFSDEEWEVLTEQQKALYREVMRMNYETVLSLEFPFPKPDMITRLEGEEESQNSDEWQLHGGTSAENEESDVKPPDWPHPMNATSQFPQPQHFDSFGLRLPRDITELPEWSEGYPFYMAMGFPGYDLSADDLAGKFQFSRGMRRSYDAGFKLMVVEYAESTNNCQAAKQFGVLEKNVRDWRKVKPQLQNAHAMRRAFRGPKNGRFALVDQRVAEYVRYMQAKGDPITREAMQLKALEIAQEMNIPEKGFKASLGWCRRM…
Mammalia	Primata	Macaca nemestrina	POGK-macnem	XP_011758670.1	609	BrkDBD/HTH_Tnp_Tc5	DDE_1	DN35D	KRAB	>XP_011758670.1 pogo transposable element with KRAB domain isoform X3 [Macaca nemestrina]MESTAYPLNLTLKEEEEEEEIRSRELEDGPADMQKVRICSEGGWVPALFDEVAIYFSDEEWEVLTEQQKALYREVMRMNYETVLSLEFPFPKPDMITRLEGEEESQNSDEWQLHGGTSAENEESDVKPPDWPHPMNATSQFPQPQHFDSFGLRLPRDITELPEWSEGYPFYMAMGFPGYDLSADDLAGKFQFSRGMRRSYDAGFKLMVVEYAESTNNCQAAKQFGVLEKNVRDWRKVKPQLQNAHAMRRAFRGPKNGRFALVDQRVAEYVRYMQAKGDPITREAMQLKALEIAQEMNIPEKGFKASLGWC…
Mammalia	Primata	Mandrillus leucophaeus	POGK-manleu	XP_011835283.1	609	BrkDBD/HTH_Tnp_Tc5	DDE_1	DN35D	KRAB	>XP_011835283.1 PREDICTED: pogo transposable element with KRAB domain [Mandrillus leucophaeus]MESTAYPLNLTLKEEEEEEEIRSRELEDGPADMQKVRICSEGGWVPALFDEVAIYFSDEEWEVLTEQQKALYREVMRMNYETVLSLEFPFPKPDMITRLEGEEESQNSDEWQLHGGTSAENEESDVKPPDWPHPMNATSQFPQPQHFDSFGLRLPRDITELPEWSEGYPFYMAMGFPGYDLSADDLAGKFQFSRGMRRSYDAGFKLMVVEYAESTNNCQAAKQFGVLEKNVRDWRKVKPQLQNAHAMRRAFRGPKNGRFALVDQRVAEYVRYMQAKGDPITREAMQLKALEIAQEMNIPEKGFKA…
Mammalia	Primata	Microcebus murinus	POGK-micmur	XP_012600757.1	610	BrkDBD/HTH_Tnp_Tc5	DDE_1	DN35D	KRAB	>XP_012600757.1 pogo transposable element with KRAB domain isoform X2 [Microcebus murinus]MASTAYPLNLTLKEEEEEEEIQSRELEDGPADMQKVRICSEGGWVPALFDEVAIYFSDEEWEVLTEQQKALYREVMRMNYETVLSLEFPFPKPDMITRLEGEEESQNSDEWQLQGGGTFAENEESDVKPPGWASPVNAAAHFPQPQHLDSFGLRLPRDITELPEWGEGYPFYMTMGFPGYDLSADDIAGKFQFSRGMRRSYDAGFKLMVVEYAESTNNCQAAKQFGVLEKNVRDWRKVKPQLQNAHAMRRAFRGPKNGRFALVDQRVAEYVRYMQAKGDPITREAMQLKALEIAQEMNIPEKGFKASLG…
Mammalia	Primata	Nomascus leucogenys	POGK-nomleu	XP_003258855.1	609	BrkDBD/HTH_Tnp_Tc5	DDE_1	DN35D	KRAB	>XP_003258855.1 PREDICTED: pogo transposable element with KRAB domain [Nomascus leucogenys]MESTAYPLNLTLKEEEEEEEIQSRELEDSPADMQKVRICSEGGWVPALFDEVAIYFSDEEWEVLTEQQKALYREVMRMNYETVLSLEFPFPKPDMITRLEGEEESQNSDEWQLQGGTSAENEESDVKPPDWPNPMNATSQFPQPQHFDSFGLRLPRDITELPEWTEGYPFYMAMGFPGYDLSADDIAGKFQFSRGMRRSYDAGFKLMVVEYAESTNNCQAAKQFGVLEKNVRDWRKVKPQLQNAHAMRRAFRGPKNGRFALVDQRVAEYVRYMQAKGDPITREAMQLKALEIAQEMNIPEKGFKASLG…
Mammalia	Primata	Otolemur garnettii	POGK-otogar	XP_023366545.1	636	BrkDBD/HTH_Tnp_Tc5	DDE_1	DN35D	KRAB	>XP_023366545.1 pogo transposable element with KRAB domain isoform X1 [Otolemur garnettii]MSPSHFLADSIPFLLSSRTMLGRKREMEATAYPLNLTLKEEKEEEEIQRGELEDGPADMQKVRICSESGWVPALFDEVAIYFSDEEWEVLTEQQKALYREVMRMNYETVLSLEFPFPKPDMITRLEGEEESQNSDEWQLQGGGTFAENEESDVKPPDWASPVNAASQFAQPQHLDSFSLRLPRDITELPEWNEGYPFYMAMGFPGYDLSADDIAGKFQFSRGMRRSYDAGFKLMVVEYAESTNNCQAAKQFGVLEKNVRDWRKVKPQLQNAHAMRRAFRGPKNGRFALVDQRVAEYVRYMQAKGDPITR…
Mammalia	Primata	Pan paniscus	POGK-panpan	XP_003824637.1	609	BrkDBD/HTH_Tnp_Tc5	DDE_1	DN35D	KRAB	>XP_003824637.1 pogo transposable element with KRAB domain isoform X1 [Pan paniscus]MESTAYPLNLSLKEEEEEEEIQSRELEDGPADMQKVRICSEGAWVPALFDEVAIYFSDEEWEVLTEQQKALYREVMRMNYETVLSLEFPFPKPDMITRLEGEEESQNSDEWQLQGGTSAENEESDVKPPDWPNPMNATSQFPQPQHFDSFGLRLPRDITELPEWSEGYPFYMAMGFPGYDLSADDIAGKFQFSRGMRRSYDAGFKLMVVEYAESTNNCQAAKQFGVLEKNVRDWRKVKPQLQNAHAMRRAFRGPKNGRFALVDQRVAEYVRYMQAKGDPITREAMQLKALEIAQEMNIPEKGFKASLGWCRRMMR…
Mammalia	Primata	Pan troglodytes	POGK-pantro	XP_016787061.1	609	BrkDBD/HTH_Tnp_Tc5	DDE_1	DN35D	KRAB	>XP_016787061.1 pogo transposable element with KRAB domain isoform X1 [Pan troglodytes]MESTAYPLNLSLKEEEEEEEIQSRELEDGPADMQKVRICSEGGWVPALFDEVAIYFSDEEWEVLTEQQKALYREVMRMNYETVLSLEFPFPKPDMITRLEGEEESQNSDEWQLQGGTSAENEESDVKPPDWPNPMNATSQFPQPQHFDSFGLRLPRDITELPEWSEGYPFYMAMGFPGYDLSADDIAGKFQFSRGMRRSYDAGFKLMVVEYAESTNNCQAAKQFGVLEKNVRDWRKVKPQLQNAHAMRRAFRGPKNGRFALVDQRVAEYVRYMQAKGDPITREAMQLKALEIAQEMNIPEKGFKASLGWCRR…
Mammalia	Primata	Papio anubis	POGK-papanu	XP_009191228.1	609	BrkDBD/HTH_Tnp_Tc5	DDE_1	DN35D	KRAB	>XP_009191228.1 pogo transposable element with KRAB domain isoform X1 [Papio anubis]MESTAYPLNLTLKEEEEEEEIRSRELEDGPADMQKVRICSEGGWVPALFDEVAIYFSDEEWEVLTEQQKALYREVMRMNYETVLSLEFPFPKPDMITRLEGEEESQNSDEWQLHGGTSAENEESDVKPPDWPHPMNATSQFPQPQHFDSFGLRLPRDITELPEWSEGYPFYMAMGFPGYDLSADDLAGKFQFSRGMRRSYDAGFKLMVVEYAESTNNCQAAKQFGVLEKNVRDWRKVKPQLQNAHAMRRAFRGPKNGRFALVDQRVAEYVRYMQAKGDPITREAMQLKALEIAQEMNIPEKGFKASLGWCRRMMR…
Mammalia	Primata	Piliocolobus tephrosceles	POGK-piltep	XP_023062832.1	609	BrkDBD/HTH_Tnp_Tc5	DDE_1	DN35D	KRAB	>XP_023062832.1 pogo transposable element with KRAB domain isoform X1 [Piliocolobus tephrosceles]MESTAYPLNLTLKEEEEEEEIQSRELEDGPADMQKVRICSEGGWVPALFDEVAIYFSDEEWEVLTEQQKALYREVMRMNYETVLSLEFPFPKPDMITRLEGEEESQNSDDWQLQGGTSAENEESDVKPPDWPHPMNATSQFPQPQHFDSFGLRLPRDITELPEWSEGYPFYMAMGFPGYDLSADDLAGKFQFSRGMRRSYDAGFKLMVVEYAESTNNCQAAKQFGVLEKNVRDWRKVKPQLQNAHAMRRAFRGPKNGRFALVDQRVAEYVRYMQAKGDPITREAMQLKALEIAQEMNIPEKG…
Mammalia	Primata	Pongo abelii	POGK-ponabe	NP_001127596.1	591	BrkDBD/HTH_Tnp_Tc5	DDE_1	DN35D	KRAB	>NP_001127596.1 pogo transposable element with KRAB domain [Pongo abelii]MESTAYPLNLSLKEEEEEEEIQSRELEDSPADMQKVRICSEGGWVPALFDEVAIYFSDEEWEVLTEQQKALYREVMRMNYETVLSLEFPFPKPDMITRLEGEEESQNSDEWQLQGGTSAENEESDVKPPDWPNPMNATSQFPQPQHFDSFGLRLPRDITELPEWSEGYPFYMAMGFPGYDLSADDIAGKFQFSRGMRRSYDAGFKLMVVEYAESTNNCQAAKQFGVLEKNVRDWRKVKPQLQNAHAMRRAFRGPKNGRFALVDQRVAEYVRYMQAKGDPITREAMQLKALEIAQEMNIPEKGFKASLGWCRRMMRRYDLSLRHKVP…
Mammalia	Primata	Propithecus coquereli	POGK-procoq	XP_012513238.1	622	BrkDBD/HTH_Tnp_Tc5	DDE_1	DN35D	KRAB	>XP_012513238.1 PREDICTED: pogo transposable element with KRAB domain isoform X1 [Propithecus coquereli]MLNCLLVPTQLKMASTAYPLNLTLKEEEEEEEIQSRELEDGPADMQKVRICSEGGWVPALFDEVAIYFSDEEWEVLTEQQKALYREVMRMNYETVLSLEFPFPKPDMITRLEGEEESQNSDEWQLQGGGTFAENGESDVKPPDWASPLNAAAHFAQPQHLDSFGLRLPRDITELPEWSEGYPFYMTMGFPGYDLSADDIAGKFQFSRGMRRSYDAGFKLMVVEYAESTNNCQAAKQFGVLEKNVRDWRKVKPQLQNAHAMRRAFRGPKNGRFALVDQRVAEYVRYMQAKGDPITR…
Mammalia	Primata	Rhinopithecus biet	POGK-rhibie	XP_017723114.1	609	BrkDBD/HTH_Tnp_Tc5	DDE_1	DN35D	KRAB	>XP_017723114.1 PREDICTED: pogo transposable element with KRAB domain isoform X1 [Rhinopithecus bieti]MESTAYPLNLTLKEEEEEEEIQSRELEDGPADMQKVRICSEGGWVPALFDEVAIYFSDEEWEVLTEQQKALYREVMRMNYETVLSLEFPFPKPDMITRLEGEEESQNSDDWQLQGGTSAENEESDVKPPDWPHPMNATSQFPQPQHFDSFGLRLPRDITELPEWSEGYPFYMAMGFPGYDLSADDLAGKFQFSRGMRRSYDAGFKLMVVEYAESTNNCQAAKQFGVLEKNVRDWRKVKPQLQNAHAMRRAFRGPKNGRFALVDQRVAEYVRYMQAKGDPITREAMQLKALEIAQEMN…
Mammalia	Primata	Rhinopithecus roxellana	POGK-rhirox	XP_010371677.1	609	BrkDBD/HTH_Tnp_Tc5	DDE_1	DN35D	KRAB	>XP_010371677.1 PREDICTED: pogo transposable element with KRAB domain [Rhinopithecus roxellana]MESTAYPLNLTLKEEEEEEEIQSRELEDGPADMQKVRICSEGGWVPALFDEVAIYFSDEEWEVLTEQQKALYREVMRMNYETVLSLEFPFPKPDMITRLEGEEESQNSDDWQLQGGTSAENEESDVKPPDWPHPMNATSQFPQPQHFDSFGLRLPRDITELPEWSEGYPFYMAMGFPGYDLSADDLAGKFQFSRGMRRSYDAGFKLMVVEYAESTNNCQAAKQFGVLEKNVRDWRKVKPQLQNAHAMRRAFRGPKNGRFALVDQRVAEYVRYMQAKGDPITREAMQLKALEIAQEMNIPEKGFK…
Mammalia	Primata	Saimiri boliviensis boliviensis	POGK-saibol	XP_003928126.2	659	BrkDBD/HTH_Tnp_Tc5	DDE_1	DN35D	KRAB	>XP_003928126.2 PREDICTED: LOW QUALITY PROTEIN: pogo transposable element with KRAB domain [Saimiri boliviensis boliviensis]MRKHPDFPCTGQRNTVXEAEGKQRSSVFGIVMGCSGHHTDPHLLLQFSSEMESAAYPLNLTLKEEEEEEEIQSRELEDGPVVMQKVRICSEGGWVPALFDEVAIYFSDEEWEVLTEQQKALYREVMRMNYETVLSLEFPFPKPDMITRLEGEEESQNCDEWQLQGGTSAENEESDVKPPDWPSPMNATSHFPQPQHFDSFGLRLPRDITELPEWSEGYPFYMAMGFPGYDLSADDIAGKFQFSRGMRRSYDAGFKLMVVEYAESTNNCQAAKQFG…
Mammalia	Primata	Theropithecus gelada	POGK-thegel	XP_025211427.1	609	BrkDBD/HTH_Tnp_Tc5	DDE_1	DN35D	KRAB	>XP_025211427.1 pogo transposable element with KRAB domain isoform X1 [Theropithecus gelada]MESTAYPLNLTLKEEEEEEEIRSRELEDGPADMQKVRICSEGGWVPALFDEVAIYFSDEEWEVLTEQQKALYREVMRMNYETVLSLEFPFPKPDMITRLEGEEESQNSDEWQLHGGTSAENEESDVKPPDWPHPMNATSQFPQPQHFDSFGLRLPRDITELPEWSEGYPFYMAMGFPGYDLSADDLAGKFQFSRGMRRSYDAGFKLMVVEYAESTNNCQAAKQFGVLEKNVRDWRKVKPQLQNAHAMRRAFRGPKNGRFALVDQRVAEYVRYMQAKGDPITREAMQLKALEIAQEMNIPEKGFKASL…
Mammalia	Scandentia	Tupaia chinensis	POGK-tupchi	XP_006163116.1	609	BrkDBD/HTH_Tnp_Tc5	DDE_1	DN35D	KRAB	>XP_006163116.1 pogo transposable element with KRAB domain [Tupaia chinensis]MESTAYSLNLTLKEEEEEEEIQSRELEDGPADMQKVRICSEGGWVPALFDEVAIYFSDEEWEVLTEQQKALYREVMRMNYETVLSLEFPFPKPDMISRLEGEEESPNSDEWQLQGGTFAEHEDADVKPRDWADSVNAASHLPQPQPLDGFGLRLPRDLSELPEWSEGYPFYMAMGFAGYDLSADDIAGKFQFSRGMRRSYDAGFKLMVVEYAESTNNCQAAKQFGVLEKNVRDWRKVKPQLQNAHAMRRAFRGPKNGRFALVDQRVAEYVRYMQAKGDPITREAMQLKALEIAQEMNIPEKGFKASLGWCRRMMRRYDLSLR…
Mammalia	Rodentia	Castor canadensis	POGK-cascan	XP_020041178.1	607	BrkDBD/HTH_Tnp_Tc5	DDE_1	DN35D	KRAB	>XP_020041178.1 pogo transposable element with KRAB domain isoform X1 [Castor canadensis]MEPTAYPLNLTLKEEQEEEQIQSQELEDGPRDMQKVRICSEGTWVPALFDEVAIYFSDEEWEVLTEQQKALYREVMRMNYETVLSLEFPFPKPDMITRLEGEEESHNSDEWQLRGTVTENEDSDIKSPDWASPMITSSQIPQPQQLDNFGLHLPRDITLLPEWSEGYPFYMAMGFPAYDLSADDIAGKFQFSRGMRRSYDAGFKLMVVEYAESTNNCQAAKQFGVLEKNVRDWRKVKPQLQNAHAMRRAFRGPKNGRFALVDQRVAEYVRYMQAKGDPITREAMQLKALEIAQEMNIPEKGFKASLGWCR…
Mammalia	Rodentia	Cavia porcellus	POGK-cavpor	XP_005003247.1	610	BrkDBD/HTH_Tnp_Tc5	DDE_1	DN35D	KRAB	>XP_005003247.1 LOW QUALITY PROTEIN: pogo transposable element with KRAB domain [Cavia porcellus]MESTAYPLNLTLKEEQEEEEIQSRELEDGPADMQKVRICSEGGWVPALFDEVAIYFSDEEWEVLTEQQKALYREVMRMNYETVLSLEFPFPKPDMISRLEQEEESPNSDKWQLQRGTSAENEESXXRTWTNPLHTASQFPSPQQLDXVSLRLPRCITELPEWSEGYPFYMAMGFPGYDFSADDIAAKFQFSRGMRRSYDAGFKLMVVEYAESTNNCQAAKQFGVLEKNVRDWRKVKPQLQNAHAMRRAFRGPKNGRFALVDQRVAEYVRYMQAKGDPITREAMQLKALEIAQEMNIPEKGFK…
Mammalia	Rodentia	Chinchilla lanigera	POGK-chilan	XP_005398295.1	612	BrkDBD/HTH_Tnp_Tc5	DDE_1	DN35D	KRAB	>XP_005398295.1 PREDICTED: pogo transposable element with KRAB domain [Chinchilla lanigera]MESTAYPLNLTLKEEQEEEEIQSQELEDGPTDMQKVRICSEGGWVPALFDEVAIYFSDEEWEVLTEQQKALYREVMRMNYETVLSLEFPFPKPDMISRLEEEEESHNSDKWQLQRGTLAENEESDLKPPDWASPMHTASQFPPPQHLDRFSLRLPRCITELPEWSEGYPFYMAMGFPGYDFSADDIAGKFQFSRGMRRSYDAGFKLMVVEYAESTNNCQAAKQFGVLEKNVRDWRKVKPQLQNAHAMRRAFRGPKNGRFALVDQRVAEYVRYMQAKGDPITREAMQLKALEIAQEMNIPEKGFKASLG…
Mammalia	Rodentia	Cricetulus griseus	POGK-crigri	XP_027272909.1	605	BrkDBD/HTH_Tnp_Tc5	DDE_1	DN35D	KRAB	>XP_027272909.1 pogo transposable element with KRAB domain isoform X1 [Cricetulus griseus]MEFPAYPPNLSLKEEQENEIQIQELEDAPIDMQKVQICSEGAWVPALFDEVAIYFSDEEWEVLTEQQKALYREVMRMNYETVLSLEFPFPKPDMISRLEREEEYPNSDEWRLQGVTFAENEESDFKTPHWASPMTTSSPFPQPQHFNSFWHLPQDITELPEWSEGYPFYMALGFPGYDLSADDLASKFQFSRGMRRSYDAGFKLMVVEYAESTNNCQAAKQFGVLEKNVRDWRKVKPQLQNAHAMRRAFRGPKNGRFALVDQRVAEYVRYMQAKGDPITREAMQLKALEIAQEMNIPEKGFKASLGWCR…
Mammalia	Rodentia	Dipodomys ordii	POGK-dipord	XP_012877199.1	543	BrkDBD/HTH_Tnp_Tc5	DDE_1	DN35D		>XP_012877199.1 PREDICTED: pogo transposable element with KRAB domain [Dipodomys ordii]MIHLDCPGCSQTYQHAYCICEFPFPKPDMITRLEREEESHNSEEWQLQGGPVTENEESDVKSPDWATPMNTTSHFPQPQHLDSFGLRLPRDITELPEWSEGYPFCMAMGFPGYDLSADDIAGKFQFSRGMRRSYDAGFKLMVVEYAESTNNCQAAKQFGVFEKNVRDWRKVKPQLQNAHAMRRAFRGPKNGRFALVDQRVAEYVRYMQAKGDPITREAMQLKALEIAQEMNIPEKGFKASLGWCRRMMRRYDLSLRHKVPVPQHLPEDLTEKLITYQRTVLSLRRAHDYEVTQMGNADETPICLEVPSRVTV…
Mammalia	Rodentia	Fukomys damarensis	POGK-fukdam	NW_011045259.1:1854249-1865727	478	BrkDBD/HTH_Tnp_Tc5	DDE_1	DN35D		>NW_011045259.1:1854249-1865727 Fukomys damarensis unplaced genomic scaffold, DMR_v1.0 scaffold295, whole genome shotgun sequence: 5046 to 6479: Frame 3 478 aaMHTASQFPPPQHLDRFSLRLPRCITELPEWSEGYPFYMAMGFPGYDFSADDLAGKFQFNRGMRRSYDAGFKLMVVEYAESTNNCQAAKQFGVLEKNVRDWRKVKPQLQNAHAMRRAFRGPKNGRFALVDQRVAEYVRYMQAKGDPITREAMQLKALEIAQEMNIPEKGFKASLGWCRRMMRRYDLSLRHKVPVPQHLPEDLTEKLITYQRSVLALRRAHDYVVAQMGNADETPICLEVPS…
Mammalia	Rodentia	Heterocephalus glaber	POGK-hetgla	XP_004865249.1	612	BrkDBD/HTH_Tnp_Tc5	DDE_1	DN35D	KRAB	>XP_004865249.1 pogo transposable element with KRAB domain isoform X1 [Heterocephalus glaber]MEPTAYPLNVTLKEEQEEEEIRSRELEDGPTDMQKVRICSEGGWVPALFDEVAIYFSDEEWEVLTEQQKALYREVMRMNYETVLSLEFPFPKPDMISRLEREEESHNSDEWQLQKGTFAENEDSDLKPPDWASPMHTASQFPPPQHLDRFSLRLPRCITELPEWSEGYPFYMAMGFPGYDFSADDIAGKFQFSRGMRRSYDAGFKLMVVEYAESTNNCQAAKQFGVLEKNVRDWRKVKPQLQNAHAMRRAFRGPKNGRFALVDQRVAEYVRYMQAKGDPITREAMQLKALEIAQEMNIPEKGFKAS…
Mammalia	Rodentia	Ictidomys tridecemlineatus	POGK-icttri	XP_021578369.1	662	BrkDBD/HTH_Tnp_Tc5	DDE_1	DN35D	KRAB	>XP_021578369.1 pogo transposable element with KRAB domain isoform X1 [Ictidomys tridecemlineatus]MPPASFLVFSLKSFLPRPDPVPCLPSSLSSAWAEEEGGAEPPLVGLGEYTLTPDGLNCILLLDMESTTYPLNLTLKEEQEEEEIRSRELEDVPTDMQRVRICSEGGWVPALFDEVAIYFSDEEWEVLTEQQKALYREVMRMNYETVLSLEFPFPKPDMITRLEGEEECGNSDEWQLQRGTSTENEESDVKPPYWAGPANPHAQFPQPQHLDSLGLAELPEWSEGYPFYMAMGFPGCDLSAEDLAGRFQFSRGMRRSYDAGFKLMVVEYAEGTNNCQAAKQFGVLEKNVRDWRKVKPQLQNA…
Mammalia	Rodentia	Jaculus jaculus	POGK-jacjac	XP_004652004.1	608	BrkDBD/HTH_Tnp_Tc5	DDE_1	DN35D	KRAB	>XP_004652004.1 PREDICTED: pogo transposable element with KRAB domain [Jaculus jaculus]MESTACPLNLTLKEEQEEEEIQSRDLEDGPTNMQKVRICSEGGWVPALFDEVAIYFSDEEWEVLTEPQKALYREVMRMNYETVLSLEFPFPKPDMITRLEGDEESYNSHEWKLRGGTLAENEESDMKSPDWVNPMHTASHFPQPQHLDSFGLRLPRDITDLPEWSEGYPFYMAMGFPGYDLSADDIASKFQFSRGMRRSYDAGFKLMVVEYAESTNNCQAAKQFGVLEKNVRDWRKVKPQLQNAHAMRRAFRGPKNGRFALVDQRVAEYVRYMQAKGDPITREAMQLKALEIAQEMNIPEKGFKASLGWCRR…
Mammalia	Rodentia	Marmota flaviventris	POGK-marfla	XP_027778664.1	599	BrkDBD/HTH_Tnp_Tc5	DDE_1	DN35D	KRAB	>XP_027778664.1 pogo transposable element with KRAB domain [Marmota flaviventris]MESTTYPLNVTLKEEQEEEEIQSRELEDVPTDMQRVRICSEGAWVPALFDEVAIYFSDEEWEVLTEQQKALYREVMRMNYETVLSLEFPFPKPDMITRLEGEEESHNSDEWQLQRGTSTENEESDVKPPYWAGPANPHAQFPQPQHLDGLGLAELPEWSEGYPFYMAMGFPGCDLSAEDLAGRFQFSRGMRRSYDAGFKLMVVEYAEGTNNCQAAKQFGVLEKNVRDWRKVKPQLQNAHAMRRAFRGPKNGRFALVDQRVAEYVRYMQAKGDPITREAMQLKALEIAQEMNIPEKGFKASLGWCRRMMRRYDLSLRHK…
Mammalia	Rodentia	Marmota marmota marmota	POGK-marmar	XP_015347380.1	662	BrkDBD/HTH_Tnp_Tc5	DDE_1	DN35D	KRAB	>XP_015347380.1 PREDICTED: pogo transposable element with KRAB domain [Marmota marmota marmota]MPPASFLVFSLKSFLPRPDPAPCLPSSLSSAWAEEEGGAEPPLVGLGECTLTPDGLNCILPLDMESTTYPLNVTLKEEQEEEEIQSRELEDVPTDMQRVRICSEGAWVPALFDEVAIYFSDEEWEVLTEQQKALYREVMRMNYETVLSLEFPFPKPDMITRLEGEEESHNSDEWQLQRGTSTENEESDVKPPYWAGPANPHAQFPQPQHLDGLGLAELPEWSEGYPFYMAMGFPGCDLSAEDLAGRFQFSRGMRRSYDAGFKLMVVEYAEGTNNCQAAKQFGVLEKNVRDWRKVKPQLQNAHAM…
Mammalia	Rodentia	Meriones unguiculatus	POGK-merung	XP_021511951.1	613	BrkDBD/HTH_Tnp_Tc5	DDE_1	DN35D	KRAB	>XP_021511951.1 pogo transposable element with KRAB domain [Meriones unguiculatus]MNLENSEMESPAYPLNLTLKEEQKEEIQIRELEDDPIHMQKVQISSEGAWVPALFNEVAIYFSDEEWEVLTEQQKALYREVMRMNYETVLSLEFPFPKPDMISRLEREEEFPKSDEWRLQGVTIAENEEPDFRTPDWASAVNATSHFPQPQHLNSFYLHLPRDITELPEWSEGYPFYMAMGFPGYDLSADDLASKFQFSRGMRRSYDAGFKLMVVEYAESTNNCQAAKQFGVLEKNVRDWRKVKPQLQNAHAMRRAFRGPKNGRFALVDQRVAEYVRYMQAKGDPITREAMQLKALEIAQEMNIPEKGFKASLGWCR…
Mammalia	Rodentia	Mesocricetus auratus	POGK-mesaur	XP_012969827.1	605	BrkDBD/HTH_Tnp_Tc5	DDE_1	DN35D	KRAB	>XP_012969827.1 pogo transposable element with KRAB domain isoform X1 [Mesocricetus auratus]MEFPAYPLNLSLKEEQEKEIQIQELEDGPTDMQKVQICSEGAWVPALFDEVAIYFSDEEWEVLTEQQKALYREVMRMNYETVLSLEFPFPKPDMISRLEREEEYPNSDEWRLQGVTFAENQESDFKTPHWASPMTATSPFPQPQHFNSFWHLPQDITELPEWSEGYPFYMALGFPGYDLSADDLASKFQFSRGMRRSYDAGFKLMVVEYAESTNNCQAAKQFGVLEKNVRDWRKVKPQLQNAHAMRRAFRGPKNGRFALVDQRVAEYVRYMQAKGDPITREAMQLKALEIAQEMNIPEKGFKASLGW…
Mammalia	Rodentia	Microtus ochrogaster	POGK-micoch	XP_026633324.1	572	BrkDBD/HTH_Tnp_Tc5	DDE_1	DN35D	KRAB	>XP_026633324.1 pogo transposable element with KRAB domain [Microtus ochrogaster]MESPAYPQDRTLKEEQEEAVRIQGLEDGPPIDMQKVLIGSRGSWVPVLFDEVAVYFSDEEWEVLTEQQKALYREVMRMNYEIVLSLENEESDFNTPHWASPVTATSPFPQPQQFNSFWHLPRDIAELPEWSEGYPFYMALGFPGCDLSADDLASRFQFSRGMRRSYDAGFKLMVVEYAESTNNCQAAKQFGVLEKNVRDWRKVKPQLQNAHAMRRAFRGPKNGRFALVDQRVAEYVRYMQAKGDPITREAMQLKALEIAQEMNIPEKGFKASLGWCRRMMRRYDLSLRHKVPVPQHLAEDLTEKLITYQQSVLALRRT…
Mammalia	Rodentia	Mus caroli	POGK-muscar	XP_029333610.1	626	BrkDBD/HTH_Tnp_Tc5	DDE_1	DN35D	KRAB	>XP_029333610.1 pogo transposable element with KRAB domain isoform X1 [Mus caroli]MPGHSPRRPLRRRRPLGREMESRAYPLNLTLKEEQKEEEVEIQELEDGPIDMQKVQICSESAWVPALFDEVAIYFSDEEWEVLTEQQKALYREVMRMNYETVLSLEFPFPKPDMINRLESDEECPNSDEWRLQGVTFAENEESDFRTPDWASPMNATSHFSQPQHFNSFGLRLPQDITELPEWTEGYPFYMAMGFPGYDLSADDLASKFQFSRGMRRSYDAGFKLMVVEYAESTNNCQAAKQFGVLEKNVRDWRKVKPQLQNAHAMRRAFRGPKNGRFALVDQRVAEYVRYMQAKGDPITREAMQLKALEIAQEMNI…
Mammalia	Rodentia	Mus musculus	POGK-musmus	XP_017167846.1	593	BrkDBD/HTH_Tnp_Tc5	DDE_1	DN35D	KRAB	>XP_017167846.1 PREDICTED: pogo transposable element with KRAB domain isoform X1 [Mus musculus]MPGHSLRRPLRRRRPLGREMESRAYPLNLTLKEEQKEEEVEIQELEDGPIDMQKVQICSEGAWVPALFDEVAIYFSDEEWEVLTEQQKALYREVMRMNYETVLSLENEESDFRTPDWASPTNATSHFPQPQPFNSFGLRLPQDITELPEWTEGYPFYMAMGFPGYDLSADDLASKFQFSRGMRRSYDAGFKLMVVEYAESTNNCQAAKQFGVLEKNVRDWRKVKPQLQNAHAMRRAFRGPKNGRFALVDQRVAEYVRYMQAKGDPITREAMQLKALEIAQEMNIPEKGFKASLGWCRRMMRRYD…
Mammalia	Rodentia	Mus pahari	POGK-muspah	XP_021053945.1	624	BrkDBD/HTH_Tnp_Tc5	DDE_1	DN35D	KRAB	>XP_021053945.1 LOW QUALITY PROTEIN: pogo transposable element with KRAB domain [Mus pahari]MSGHSPRRPLRRRRPLGREMESRASPLNLTLKEEQKEEEIEIQELEDGSIHMQKVQICSEGAWVPALFDEVAIYFSDEEWEVLXQKALYREVMRMNYETVLSLEFPFPKPDMISRLEREEECPNSDEWRLQGVTFAENEESDFRTPDWASPXSATSYFPQPQHFNSFGLRLPQDLTELPEWSEGYPFYMAMGFPGYDLSADDLASKFQFSRGMRRSYDAGFKLMVVEYAESTNNCQAAKQFGVLEKNVRDWRKVKPQLQNAHAMRRAFRGPKNGRFALVDQRXAXYVRYMQAKGDPITREAMQLKAL…
Mammalia	Rodentia	Nannospalax galili	POGK-nangal	XP_008846462.1	604	BrkDBD/HTH_Tnp_Tc5	DDE_1	DN35D	KRAB	>XP_008846462.1 pogo transposable element with KRAB domain isoform X1 [Nannospalax galili]MESTTYPLNLTLKEEQEEEEIRNLEDGPTDMQKVRICSEGAWVPALFDEVAIYFSDEEWEVLTEQQKALYREVMRMNYETVLSLEFPFPKPDMITDMEREEESHNSDEWQLQGGTFAENEDSDLKLPDWGDPMNATSHFPQPRHLDGFGLRLPQDITELPEWSEGYPFYMAMGFPGYDLSADDLASKFQFSRGMRRSYDAGFKLMVVEFAESTNNCQAAKHFGVLEKNVRDWRKVKPQLQNAHAMRRAFRGPKNGRFALVDQRVAEYVRYMQAKGDPITREAMQLKALEIAQEMNIPEKGFKASLGWCR…
Mammalia	Rodentia	Octodon degus	POGK-octdeg	XP_023562063.1	612	BrkDBD/HTH_Tnp_Tc5	DDE_1	DN35D	KRAB	>XP_023562063.1 pogo transposable element with KRAB domain isoform X1 [Octodon degus]MESTAYTVNLTLKEEQEEEEIQSRELEDGPMDMQKVRICSEGGWVPALFDEVAIYFSDEEWEVLTEQQKALYREVMRMNYETVLSLEFPFPKPDMISRLEQEEESHNSDKWQLQRGTFAENEESELKSPDWANPVHTASQYPPPQHLDRFSLRLPRCITELPEWSEGYPFYMAMGFPGYDFSADDIAGKFQFSRGMRRSYDAGFKLMVVEYAESTNNCQAAKQFGVLEKNVRDWRKVKPQLQNAHAMRRAFRGPKNGRFALVDQRVAEYVRYMQAKGDPITREAMQLKALEIAQEMNIPEKGFKASLGWCRRMM…
Mammalia	Rodentia	Peromyscus maniculatus bairdii	POGK-perbai	NW_006501228.1:1929063-1940526	507	BrkDBD/HTH_Tnp_Tc5	DDE_1	DN35D		>NW_006501228.1:1929063-1940526 Peromyscus maniculatus bairdii unplaced genomic scaffold, Pman_1.0 Scaffold192, whole genome shotgun sequence: 4944 to 6464: Frame 3 507 aaMNKPFYILVLFLSLLICLLENEESDFTTPQWASPVNTTTYFPQPQHFTSFWHLTRDITELSEWSEGYPFYMALGFPGYDLSADDLASRFQFSRGMRRSYDAGFKLMVVEYAESTNNCQAAKQFGVLEKNVRDWRKVKPQLQNAHAMRRAFRGPKNGRFALVDQRVAEYVRYMQAKGDPITREAMQLKALEIAQEMNIPEKGFKASLGWCRRMMRRYDLSLRHKVPVPQ…
Mammalia	Rodentia	Rattus norvegicus	POGK-ratnor	XP_017454316.1	610	BrkDBD/HTH_Tnp_Tc5	DDE_1	DN35D	KRAB	>XP_017454316.1 PREDICTED: pogo transposable element with KRAB domain isoform X1 [Rattus norvegicus]MNLENPEMESRAYPLNLTLKEEQKEDEVEIQELEDGPVEMQKVQICSEGTWVPALFDEVAIYFSDEEWEVLTEQQKALYREVMRMNYETVLSLEFPFPKPDMINRLEREEECPESDEWRLQGVTFAENEESDFRTPDWANPMNATSHFPQPQHFNSFGLRLPQDITELPEWSEGYPFYMAMGFPGYDLSADDLASKFQFSRGMRRSYDAGFKLMVVEHAESTNNCQAAKQFGVLEKNVRDWRKVKPQLQNAHAMRRAFRGPKNGRFALVDQRVAEYVRYMQAKGDPITREAMQLKALEI…
Mammalia	Rodentia	Urocitellus parryii	POGK-uropar	XP_026237597.1	599	BrkDBD/HTH_Tnp_Tc5	DDE_1	DN35D	KRAB	>XP_026237597.1 pogo transposable element with KRAB domain isoform X1 [Urocitellus parryii]MESTTYPLNLTLKEEQEEEEIRSRELEDVPTDMQRVRICSEGGWVPALFDEVAIYFSDEEWEVLTEQQKALYREVMRMNYETVLSLEFPFPKPDMITRLEGEEESHNSDEWQLQRGTSTENEESDVKPPYWAGPANPHAQFPQPQHLDGLGLAELPEWSEGYPFYMAMGFPGCDLSAEDLAGRFQFSRGMRRSYDAGFKLMVVEYAEGTNNCQAAKQFGVLEKNVRDWRKVKPQLQNAHAMRRAFRGPKNGRFALVDQRVAEYVRYMQAKGDPITREAMQLKALEIAQEMNIPEKGFKASLGWCRRMM…
Mammalia	Lagomorpha	Ochotona princeps	POGK-ochpri	XP_004589356.1	603	BrkDBD/HTH_Tnp_Tc5	DDE_1	DN35D	KRAB	>XP_004589356.1 PREDICTED: pogo transposable element with KRAB domain [Ochotona princeps]MESAAYPFSITLKEEQDEEEIESRKLEDHPTDMQKVRICSEGGWVPALFDEVAIYFSDEEWDVLTEPQKALYREVMRMNYETVLSLEFPFPKPDMITRLEREEEARHADEWPLHGGTFTENEDADVKPPDWAPASQHPHPQPLDSFGLRLPRDLAELPEWSEGYPFYMAMGFPGYDLSADDFAGKFSRGMRRSYDAGFKLMVVEYAESTNNCQAAKQFGVLEKNVRDWRKVKPQLQNAHAMRRAFRGPKNGRFALVDQRVAEYVRYMQAKGDPITREAMQLKALEIAQEMNIPEKGFKASLGWCRRMMRR…
Mammalia	Lagomorpha	Oryctolagus cuniculus	POGK-orycun	XP_008262365.1	608	BrkDBD/HTH_Tnp_Tc5	DDE_1	DN35D	KRAB	>XP_008262365.1 PREDICTED: pogo transposable element with KRAB domain [Oryctolagus cuniculus]MESTAFPFHVTLKEEQEEEEIESRQLEDHPTDMQKVRICSEGGWVPALFDEVAIYFSDEEWDVLTEPQKALYREVMRMNYETVLSLEFPFPKPDMIARLEREEESQTSDEWPLQGGTFAENEDSDVKPPDWAGPTNSTPQLPQPQPLDGLGLRLPRDLAELPEWSEGYPFYVAMGFPGYDLSADDIAGKFGRGVRRSYDAGFKLMVVEYAESTNNCQAAKQFGVLEKNVRDWRKVKPQLQNAHAMRRAFRGPKNGRFALVDQRVAEYVRYMQAKGDPITREAMQLKALEIAQEMNIPEKGFKASLG…
Mammalia	Insectivora	Condylura cristata	POGK-concri	XP_004688496.1	608	BrkDBD/HTH_Tnp_Tc5	DDE_1	DN35D	KRAB	>XP_004688496.1 PREDICTED: pogo transposable element with KRAB domain [Condylura cristata]MEPTAYPLNLTLKEEEEEEEIQSRELEDGPTDMQKVRICSEGGWVPALFDEVAIYFSDEEWEVLTEQQKALYREVMRMNYETVLSLEFPFPKPNMITRLEGEESQNSDEWQLQGGSLADNEDTDVKPPDWAGPMSNPSQLPQPQHFDGFGFRLPRDITELPEWGEGYPFYVAMGFPGYDLSAEDLAGKFQFSRGMRRSYDAGFKLMVVEYAESTNNCQAAKQFGVLEKNVRDWRKVKPQLQNAHAMRRAFRGPKNGRFALVDQRVAEYVRYMQAKGDPITREAMQLKALEIAQEMNIPEKGFKASLGWC…
Mammalia	Insectivora	Erinaceus europaeus	POGK-erieur	NW_006804321.1:816215-826760	318					>NW_006804321.1:816215-826760 Erinaceus europaeus isolate Erinaceus europaeus_13Jul2011 unplaced genomic scaffold, EriEur2.0 scaffold00398, whole genome shotgun sequence: 4750 to 5703: Frame 1 318 aaMFCSLLPIHFNCKKEEKKKKKSLFPGCRVNTLSKLRTSQVLRGKKSCSPTEDMKTESNGLSKTVDTQKYHELLFPINYLISLQWLSGSHSLCSSTPPGNSFSISHKTSSSSSKLLEMWHFLKPWIMDSLEMLFHATMTHSRKRPRGGFLAFPVGLSARFPDRSQLEYWARTLSFSGLYTTTSRTWSCDVRPPGIMTMSVF…
Mammalia	Insectivora	Sorex araneus	POGK-sorara	XP_004613882.1	600	BrkDBD/HTH_Tnp_Tc5	DDE_1	DN35D	KRAB	>XP_004613882.1 PREDICTED: pogo transposable element with KRAB domain [Sorex araneus]MEPAAHPFQLALKEEEESTVENLELQDAPADTQKVRICSQGGWVPALFDEVAIYFSDEEWAVLTEPQRALYREVMRMNYETVLSLEFPFPKPDIITQLEEKTCQSSDEWYPQREALAENEEPAVKPPDWAASPHLPLPPPLDGFGLRLPQDLPELREWGAGYPFYMAMGFPGYELAAEELAGKFRSIRRSYDAGFKLMVVEYAEGANNCQAAKQFGVLEKNVRDWRKVKPQLQKAHAMRRAFRGPKNGRFALVDQRVAEYVRAMQAKGDPITREAMQLKALEIAQEMNIPEKGFKASLGWCRRMMRRYDLSLRH…
Mammalia	Chiroptera	Desmodus rotundus	POGK-desrot	XP_024409625.1	605	BrkDBD/HTH_Tnp_Tc5	DDE_1	DN35D	KRAB	>XP_024409625.1 pogo transposable element with KRAB domain [Desmodus rotundus]MESTAFPLNLTLKVEEGEEEIQSPELEDGPTDTQKVRICSESAWVPALFDEVAIYFSDEEWEVLTEPQKALYREVMRMNYETVLSLEFPFPKPDMISRLDGEEESQSSDPWQLQGGSFAEHEEADVKPPDWASPMHTASPFPPPQPLDGFGLRLPRDITDLPEWGEGYPFYMAVGFPGYDLSADDLAAKFQFSRGMRRSYDAGFKLMVVEFAESTNNCQAAKQFGVLEKNVRDWRKVKPQLQSAHAMRRAFRGPKNGRFALVDQRVAEYVRYMQAKGDPITREAMQLKALEIAQEMNIPEKGFKASLGWCRRMMRRYDLSL…
Mammalia	Chiroptera	Eptesicus fuscus	POGK-eptfus	XP_008151389.2	679	BrkDBD/HTH_Tnp_Tc5	DDE_1	DN35D	KRAB	>XP_008151389.2 pogo transposable element with KRAB domain [Eptesicus fuscus]MFEGSHVCSLLAAPPSSLLVPPSSPGLTVPFLPVQQNLGLRGCVGGAAPPHTHTLSGHESSHWPGFSERVLLADMESTAIPLNLTLKVEESEEQIQSRELEDGCTDMQKVRICSEGAWVPALFDEVAIYFSDEEWEVLTESQKALYREVMRMNYETVLSLEFPFPKPDMISRLDGEEESQNSDRWPLPGGSFAENEEADIKPPDWAGPMHTVSPFPPPQPLDSFGLRLPRDFTELPEWSEGYPFYMAMGFPGYDLSADDLAAKFQFSRGMRRSYDAGFKLMVVEFAESTNNCQAAKQFGVLEKNVRDWRKVKPQLQNAHAMR…
Mammalia	Chiroptera	Hipposideros armiger	POGK-hiparm	XP_019502840.1	604	BrkDBD/HTH_Tnp_Tc5	DDE_1	DN35D	KRAB	>XP_019502840.1 PREDICTED: pogo transposable element with KRAB domain isoform X1 [Hipposideros armiger]MESTACPLNLTLKVEEEEEEIRCRELEDGPTDMQKVRISEGGWVPALFDEVAIYFSDEEWEVLTEQQKALYREVMRMNYETVLSLEFPFPKPDMISQLEGEEEPQNSDGWQLPGGTFAENEEPDVKPPDWAGPMHSATPCPQPQPLDGFGLRLPQDIAELPEWSEGYPFYMAMGFPGYKLAADVLAAKFQFSRGMRRSYDAGFKLMVVEYAESTNNCQAAKQFGVLEKNVRDWRKVKPQLQNAHAMRRAFRGPKNGRFALVDQRVAEYVRYMQAKGDPITREAMQLKALEIAQEMN…
Mammalia	Chiroptera	Miniopterus natalensis	POGK-minnat	XP_016076164.1	635	BrkDBD/HTH_Tnp_Tc5	DDE_1	DN35D	KRAB	>XP_016076164.1 PREDICTED: pogo transposable element with KRAB domain isoform X1 [Miniopterus natalensis]MPDRPVGTTQSNMESTAFPLNLTLKVEEREEEIQSPELEDGSTDMQKVRICSEGSWVPALFDEVAIYFSDEEWEVLTEPQKALYQEVMRMNYETVLSLEFPFPKPDMISRLDGEEESQNSDRWPLPGGSFAGTAVKLTQHPSSGSFTKQENEEADVKPPDWAGPMHSASPFPPPQPLDGFGLRLPRDIAELPEWSEGYPFYMAMGFPGYDISADELAAKFQFSRGMRRSYDAGFKLMVVEFAESTNNCQAAKQFGVLEKNVRDWRKVKPQLQNAHAMRRAFRGPKNGRFALVDQ…
Mammalia	Chiroptera	Myotis brandtii	POGK-myobra	XP_005880560.1	624	BrkDBD/HTH_Tnp_Tc5	DDE_1	DN35D	KRAB	>XP_005880560.1 PREDICTED: pogo transposable element with KRAB domain isoform X1 [Myotis brandtii]MEEADSELGSDVFPGHPEDMESTAIPLNLTLKVEESEEQIQSPELEDGSTDMQKVRICSEGAWVPALFDEVAIYFSDEEWEVLTESQKALYREVMRMNYETVLSLEFPFPKPDMISRLDGEEESQNADRWPLPGGSVAENEEADVKPPDWAGPMHTVSPFPSPQPLDGFGLRLPRDFPELPEWSEGYPFYMAMGFPGYDLSADDLAAKFQFSRGMRRSYDAGFKLMVVEFAESTNNCQAAKQFGVLEKNVRDWRKVKPQLQNAHAMRRAFRGPKNGRFALVDQRVAEYVRYMQAKGDPITR…
Mammalia	Chiroptera	Myotis davidii	POGK-myodav	XP_006764257.2	689	BrkDBD/HTH_Tnp_Tc5	DDE_1	DN35D	KRAB	>XP_006764257.2 PREDICTED: pogo transposable element with KRAB domain [Myotis davidii]MGRCSKQLSYPARAPRAFYMFEGSRLCSLLAAPPSSLLLPPFLPRPAELGAKRLCRRSCPPPPPPFRPWRVHTTWFSERVSLADMEPTAIPLNLTLKVEESEEQIQSPELEDGSADMQKVRICSEGAWVPALFDEVAIYFSDEEWEVLTEPQKALYREVMRMNYETVLSLEFPFPKPDMISRLDGEEEPQNSDRWLLPGGSVAEHEDADIKPPDWAGPMHTVSPFPPPQPLDGLGLRLPRDFPELPEWSEGYPFYMAMGFPGYDLSADDLAAKFQFSRGMRRSYDAGFKLMVVEFAESTNNCQAAKQFGVLEK…
Mammalia	Chiroptera	Myotis lucifugus	POGK-myoluc	XP_023603137.1	624	BrkDBD/HTH_Tnp_Tc5	DDE_1	DN35D	KRAB	>XP_023603137.1 pogo transposable element with KRAB domain isoform X1 [Myotis lucifugus]MEEADSELGSDVFPGHPEDMESTAIPLNLTLKVEESEEQIQSPELEDGSTDMQKVRICSEGAWVPALFDEVAIYFSDEEWEVLTESQKALYREVMRMNYETVLSLEFPFPKPDMISRLDGEEEPQNADRWPLPGGSVAENEEADVKPPDWAGPMHTVSPFPPPQPLDGFGLRLPRDFPELPEWSEGYPFYMAMGFPGYDLSADDLAAKFQFSRGMRRSYDAGFKLMVVEFAESTNNCQAAKQFGVLEKNVRDWRKVKPQLQNAHAMRRAFRGPKNGRFALVDQRVAEYVRYMQAKGDPITREAMQLKALEI…
Mammalia	Chiroptera	Pteropus alecto	POGK-pteale	XP_015441642.2	752	BrkDBD/HTH_Tnp_Tc5	DDE_1	DN35D	KRAB	>XP_015441642.2 pogo transposable element with KRAB domain [Pteropus alecto]MRLPRCTYRTPGHRLPPRAGARPFVLASEHGTGALAPSGSVAGPRAGRHQLLHLRGYPGATPMCHQLQNDYLSNRLRDRTFEYGNPGDGGFSAPQAPEAHLACGNNPAEQVPCLCPAPLRPRPPPRSVGAALAVRGLPFLHSSGMFTPPPSDLGCPQNQSALSSTDMESTGCPLNLTLKVEEQEEEIQSRALESGPTDTQKVRICAEGGWVPALFDEVAIYFSDEEWDVLTEPQRALYREVMRMNYDTVLSLEFPFPKPDVISRLEGEGEAQDCDGWQLPGGTFPENEDADVKRLRLPRDIAELPEWSEGYPFYMAMGFPGYD…
Mammalia	Chiroptera	Pteropus vampyrus	POGK-ptevam	XP_023375697.1	669	BrkDBD/HTH_Tnp_Tc5	DDE_1	DN35D	KRAB	>XP_023375697.1 pogo transposable element with KRAB domain isoform X1 [Pteropus vampyrus]MRLPRCTYRTPGHRLPPRAGARPFVLASEHGTGALAPSGSVAGPRAGRHQLLHLHMESTGCPLNLTLKVEEQEEEIQSRALESGPTDTQKVRICAEGGWVPALFDEVAIYFSDEEWDVLTEPQRALYREVMRMNYDTVLSLEFPFPKPDVISRLEGEGEAQDCDGWQLPGGTFPENEDADVKRADWAGPTRAASPRPASPRPAPQPLGGFGLRLPRDIAELPEWSEGYPFYMAMGFPGYDLAADDLAAKFQFSRGMRRSYDAGFKLMVVEFAESTNNCQAAKQFGVLEKNVRDWRKVKPQLQNAHAMRRA…
Mammalia	Chiroptera	Rousettus aegyptiacus	POGK-rouaeg	XP_016004036.1	668	BrkDBD/HTH_Tnp_Tc5	DDE_1	DN35D	KRAB	>XP_016004036.1 PREDICTED: pogo transposable element with KRAB domain isoform X1 [Rousettus aegyptiacus]MHPIQLPGAFPEAPPPNPRPASAPPLLSSQLCLGPRRAVEAPDSLLKSLHKRLLFLNRISLADMESTGCPLNLSLKVEEQEEEIQSRALESGPTDTQKVRICSEGGWVPALFDEVAIYFSDEEWDVLTEPQRALYREVMRMNYDTVLSLEFPFPKPDVISRLEGEGEAQDCDAWQFPGGTFAENEDTDVKRADWAGPPRPASPRPAPPPLGSFGLRLPRDFAELPEWSEGYPFYMAMGFPGYDLAADELAAKFPFSRGMRRSYDAGFKLMVVEFAESTNNCQAAKQFGVLEKNVR…
Mammalia	Cetartiodactyla	Balaenoptera acutorostrata scammoni	POGK-balsca	XP_007172514.1	609	BrkDBD/HTH_Tnp_Tc5	DDE_1	DN35D	KRAB	>XP_007172514.1 pogo transposable element with KRAB domain isoform X1 [Balaenoptera acutorostrata scammoni]MESTAYPLNMTLKEEEEEEEIQSRELEDGPTDMQKVRICSEGGWVPALFDEVAIYFSDEEWEVLTEQQKALYREVMRMNYETVLSLEFPFPKPDMITRLEREEESQNSDEWQFQGGTFAENEESDVKPPDWVGPVNTASQFPQPQHLDSYGLRLPRDITELPEWGEGYPFYMAMGFPGYDLSADDLAGKFQFSRGMRRSYDAGFKLMVVEYAESTNNCQAAKQFGVLEKNVRDWRKVKPQLQNAHAMRRAFRGPKNGRFALVDQRVAEYVRYMQAKGDPITREAMQLKALEI…
Mammalia	Cetartiodactyla	Bison bison bison	POGK-bisbis	XP_010844289.1	609	BrkDBD/HTH_Tnp_Tc5	DDE_1	DN35D	KRAB	>XP_010844289.1 PREDICTED: pogo transposable element with KRAB domain isoform X2 [Bison bison bison]MASTACPLNLTLKEEEEEEEIQSRELEDGPTDMQKVRICSEGGWVPALFDEVAIYFSDEEWEVLTEQQKALYREVMRMNYETVLSLEFPFPKPDMITRLEREEESQNSEEWQLQGGTFAEKEESDMKPPDWAGPMNVASQFPQAQHLDGFGLRLPRDITELPEWGEGYPFYMAMGFPGYDLSADDLAGKFQFSRGMRRSYDAGFKLMVVEYAESTNNCQAAKQFGVLEKNVRDWRKVKPQLQNAHAMRRAFRGPKNGRFALVDQRVAEYVRYMQAKGDPITREAMQLKALEIAQEMNIP…
Mammalia	Cetartiodactyla	Bos indicus	POGK-bosind	XP_019842154.1	609	BrkDBD/HTH_Tnp_Tc5	DDE_1	DN35D	KRAB	>XP_019842154.1 PREDICTED: pogo transposable element with KRAB domain isoform X2 [Bos indicus]MASTACPLNLTLKEEEEEEEIQSRELEDGPTDMQKVRICSEGGWVPALFDEVAIYFSDEEWEVLTEQQKALYREVMRMNYETVLSLEFPFPKPDMITRLEREEESQNSDEWQLQGGTFAEKEESDMKPPDWAGPMNVASQFPQAQHLDGFGLRLPRDITELPEWGEGYPFYMAMGFPGYDLSADDLAGKFQFSRGMRRSYDAGFKLMVVEYAESTNNCQAAKQFGVLEKNVRDWRKVKPQLQNAHAMRRAFRGPKNGRFALVDQRVAEYVRYMQAKGDPITREAMQLKALEIAQEMNIPEKGFKA…
Mammalia	Cetartiodactyla	Bos mutus	POGK-bosmut	XP_005909877.1	609	BrkDBD/HTH_Tnp_Tc5	DDE_1	DN35D	KRAB	>XP_005909877.1 PREDICTED: pogo transposable element with KRAB domain [Bos mutus]MASTACPLNLTLKEEEEEEEIQSRELEDGPTDMQKVRICSEGGWVPALFDEVAIYFSDEEWEVLTEQQKALYREVMRMNYETVLSLEFPFPKPDMITRLEREEESQNSDEWQLQGGTFAEKEESDMKPPDWAGPMNVASQFPQAQHLDGFGLRLPRDITELPEWGEGYPFYMAMGFPGYDLSADDLAGKFQFSRGMRRSYDAGFKLMVVEYAESTNNCQAAKQFGVLEKNVRDWRKVKPQLQNAHAMRRAFRGPKNGRFALVDQRVAEYVRYMQAKGDPITREAMQLKALEIAQEMNIPEKGFKASLGWCRRMMRRYD…
Mammalia	Cetartiodactyla	Bos taurus	POGK-bostau	XP_024845391.1	620	BrkDBD/HTH_Tnp_Tc5	DDE_1	DN35D	KRAB	>XP_024845391.1 pogo transposable element with KRAB domain isoform X2 [Bos taurus]MASTACPLNLTLKEEEEEEEIQSRELEDGPTDMQKVRICSEGGWVPALFDEVAIYFSDEEWEVLTEQQKALYREVMRMNYETVLSLEFPFPKPDMITRLEREEESQNSDEWQLQGGTFAGYKSQHATSYAEKEESDMKPPDWAGPMNVASQFPQAQHLDGFGLRLPRDITELPEWGEGYPFYMAMGFPGYDLSADDLAGKFQFSRGMRRSYDAGFKLMVVEYAESTNNCQAAKQFGVLEKNVRDWRKVKPQLQNAHAMRRAFRGPKNGRFALVDQRVAEYVRYMQAKGDPITREAMQLKALEIAQEMNIPEKGFKAS…
Mammalia	Cetartiodactyla	Bubalus bubalis	POGK-bubbub	XP_006057355.2	609	BrkDBD/HTH_Tnp_Tc5	DDE_1	DN35D	KRAB	>XP_006057355.2 pogo transposable element with KRAB domain [Bubalus bubalis]MASTACPLNLTLKEEEEEEEIQSRELEDGPTDMQKVRICSEGGWVPALFDEVAIYFSDEEWEVLTEQQKALYREVMRMNYETVLSLEFPFPKPDMITRLEKEEESQNSDEWQLQGGTFAEKEESDMKPPDWAGPMNAASQLPQAQHLDGFGLRLPRDITELPEWGEGYPFYMAMGFPGYDLSADDLAGKFQFSRGMRRSYDAGFKLMVVEYAESTNNCQAAKQFGVLEKNVRDWRKVKPQLQNAHAMRRAFRGPKNGRFALVDQRVAEYVRYMQAKGDPITREAMQLKALEIAQEMNIPEKGFKASLGWCRRMMRRYDLSLRH…
Mammalia	Cetartiodactyla	Camelus bactrianus	POGK-cambac	XP_010952103.1	749	BrkDBD/HTH_Tnp_Tc5	DDE_1	DN35D	KRAB	>XP_010952103.1 PREDICTED: pogo transposable element with KRAB domain [Camelus bactrianus]MPLNLVCLVGSSTEQANGWGLAFHWGPRGPISMEYVSAILAIMGTSPRMKASTPERTKQEQRLRLERRRRLNSPWYGRRTGNQRARGLGSGRGNPLAVGARLIAQVGQRDGRGWRCDSRAGALGVSTRGPGPRPGARPGEMESTAYPLNLTLKEEEEEEEIQSRELEDGPTDMQKVRICSEGGWVPALFDEVAIYFSDEEWEVLTEQQKALYREVMRMNYETVLSLEFPFPKPDMITRLEGEEESHHSDDWQLQGGTFAENEDSDVKPPDWAGPMNAASQFPQPQHLDGFGLRMPRDITELPEWGEGYP…
Mammalia	Cetartiodactyla	Camelus dromedarius	POGK-camdro	XP_010982744.1	609	BrkDBD/HTH_Tnp_Tc5	DDE_1	DN35D	KRAB	>XP_010982744.1 PREDICTED: pogo transposable element with KRAB domain [Camelus dromedarius]MESTAYPLNLTLKEEEEEEEIQSRELEDGPTDMQKVRICSEGGWVPALFDEVAIYFSDEEWEVLTEQQKALYREVMRMNYETVLSLEFPFPKPDMITRLEGEEESHHSDDWQLQGGTFAENEDSDVKPPDWAGPMNAASQFPQPQHLDGFGLRMPRDITELPEWGEGYPFYMAMGFPGYDLSADDLAGKFQFSRGMRRSYDAGFKLMVVEYAESTNNCQAAKQFGVLEKNVRDWRKVKPQLQNAHAMRRAFRGPKNGRFALVDQRVAEYVRYMQAKGDPITREAMQLKALEIAQEMNIPEKGFKASLG…
Mammalia	Cetartiodactyla	Camelus ferus	POGK-camfer	XP_006194023.1	609	BrkDBD/HTH_Tnp_Tc5	DDE_1	DN35D	KRAB	>XP_006194023.1 PREDICTED: pogo transposable element with KRAB domain [Camelus ferus]MESTAYPLNLTLKEEEEEEEIQSRELEDGPTDMQKVRICSEGGWVPALFDEVAIYFSDEEWEVLTEQQKALYREVMRMNYETVLSLEFPFPKPDMITRLEGEEESHHSDDWQLQGGTFAENEDSDVKPPDWAGPMNAASQFPQPQHLDGFGLRMPRDITELPEWGEGYPFYMAMGFPGYDLSADDLAGKFQFSRGMRRSYDAGFKLMVVEYAESTNNCQAAKQFGVLEKNVRDWRKVKPQLQNAHAMRRAFRGPKNGRFALVDQRVAEYVRYMQAKGDPITREAMQLKALEIAQEMNIPEKGFKASLGWCRRMM…
Mammalia	Cetartiodactyla	Capra hircus	POGK-caphir	XP_017901927.1	609	BrkDBD/HTH_Tnp_Tc5	DDE_1	DN35D	KRAB	>XP_017901927.1 PREDICTED: LOW QUALITY PROTEIN: pogo transposable element with KRAB domain [Capra hircus]MASTACPLNLTLKEEEEEEEIQSRELEDGPTDMQKVRICSEGGWVPALFDEVAIYFSDEEWEVLTEQQKALYREVMRMNYETVLSLEFPFPKPDMITRLEREEESQNSDEWQLQGGTFAEKEESDMKPPDWAGPMNAASQFPQPQHLDGFGLRLPRDITELPEWGEGYPFYMAMGFPGYDLSADDLAXKFQFSRGMRRSYDAGFKLMVVEYAESTNNCQAAKQFGVLEKNVRDWRKVKPQLQNAHAMRRAFRGPKNGRFALVDQRVAEYVRYMQAKGDPITREAMQLKALEIAQ…
Mammalia	Cetartiodactyla	Delphinapterus leucas	POGK-delleu	XP_022415763.1	609	BrkDBD/HTH_Tnp_Tc5	DDE_1	DN35D	KRAB	>XP_022415763.1 pogo transposable element with KRAB domain [Delphinapterus leucas]MESTAYPLNLTLKEEEEEEEIQSRDLEDGPTDMQKVRICSEGGWVPALFDEVAIYFSDEEWDVLTEQQKALYREVMRMNYETVLSLEFPFPKPDMITRLEREEESQNSDEWQFQGGTFAENEESDVKPPDWVGPMNTASQFPQPQHLDSYGLRLPRDITELPEWGEGYPFYMAVGFPGYDLSADDLAGKFQFSRGMRRSYDAGFKLMVVEYAESTNNCQAAKQFGVLEKNVRDWRKVKPQLQNAHAMRRAFRGPKNGRFALVDQRVAEYVRYMQAKGDPITREAMQLKALEIAQEMNIPEKGFKASLGWCRRMMRRY…
Mammalia	Cetartiodactyla	Lagenorhynchus obliquidens	POGK-lagobl	XP_026942241.1	609	BrkDBD/HTH_Tnp_Tc5	DDE_1	DN35D	KRAB	>XP_026942241.1 pogo transposable element with KRAB domain isoform X1 [Lagenorhynchus obliquidens]MESTAYPLNLTLKEEEEEEEIQSRDLEDGPTDMQKVRICSEGGWVPALFDEVAIYFSDEEWDVLTEQQKALYREVMRMNYETVLSLEFPFPKPDMITRLEREEESQNSDEWQFQGGTFAENEESDVKPPDWVGPMNTASQFPQPQHLDGYGLRLPRDITELPEWGEGYPFYMAVGFPGYDLSADDLAGKFQFSRGMRRSYDAGFKLMVVEYAESTNNCQAAKQFGVLEKNVRDWRKVKPQLQNAHAMRRAFRGPKNGRFALVDQRVAEYVRYMQAKGDPITREAMQLKALEIAQEMNIPEK…
Mammalia	Cetartiodactyla	Lipotes vexillifer	POGK-lipvex	XP_007458149.1	609	BrkDBD/HTH_Tnp_Tc5	DDE_1	DN35D	KRAB	>XP_007458149.1 PREDICTED: pogo transposable element with KRAB domain [Lipotes vexillifer]MESTAYPLNLTLKEEEEEKEIQSRELEDGPTDMQKVRICSEGGWVPALFDEVAIYFSDEEWDVLTEQQKALYREVMRMNYETVLSLEFPFPKPHMITRLEREEESQNSDEWQFQGGTFAENEESDVKPPDWVGPMNTASQFPQPQHLDSYGLRLPRDITELPEWGEGYPFYMAVGFPGYDLSADDLAGKFQFSRGMRRSYDAGFKLMVVEYAESTNNCQAAKQFGVLEKNVRDWRKVKPQLQNAHAMRRAFRGPKNGRFALVDQRVAEYVRYMQAKGDPITREAMQLKALEIAQEMNIPEKGFKASLGW…
Mammalia	Cetartiodactyla	Neophocaena asiaeorientalis asiaeorientalis	POGK-neoasi	XP_024619409.1	609	BrkDBD/HTH_Tnp_Tc5	DDE_1	DN35D	KRAB	>XP_024619409.1 pogo transposable element with KRAB domain isoform X1 [Neophocaena asiaeorientalis asiaeorientalis]MESTAYPLNLTLKEEEEEEEIQSRDLEDGPTDMQKVRICSEGGWVPALFDEVAIYFSDEEWDVLTEQQKALYREVMRMNYETVLSLEFPFPKPDMITRLEREEESQNSDEWQFQGGTFAENEESDVKPPDWVGPMNTASQFPQPQHLDSYSLRLPRDITELPEWGEGYPFYMAVGFPGYDLSADDLAGKFQFSRGMRRSYDAGFKLMVVEYAESTNNCQAAKQFGVLEKNVRDWRKVKPQLQNAHAMRRAFRGPKNGRFALVDQRVAEYVRYMQAKGDPITREA…
Mammalia	Cetartiodactyla	Odocoileus virginianus texanus	POGK-odotex	XP_020736525.1	609	BrkDBD/HTH_Tnp_Tc5	DDE_1	DN35D	KRAB	>XP_020736525.1 pogo transposable element with KRAB domain [Odocoileus virginianus texanus]MASTACPLNLTLKEEEEEEEIQSRELEDGPTDMQKVRICSEGGWVPALFDEVAIYFSDEEWEVLTEQQKALYREVMRMNYETVLSLEFPFPKPDMITRLEREEESQNSDEWQLQGGTFAEKEESDLKPPDWAAPMNAAAQFPQPQHLDGFGLRLPRDITELPEWGEGYPFYMAMGFPGYDLSADDLAGKLQFSRGMRRSYDAGFKLMVVEYAESTNNCQAAKQFGVLEKNVRDWRKVKPQLQNAHAMRRAFRGPKNGRFALVDQRVAEYVRYMQAKGDPITREAMQLKALEIAQEMNIPEKGFKASLG…
Mammalia	Cetartiodactyla	Orcinus orca	POGK-orcorc	XP_004269750.1	609	BrkDBD/HTH_Tnp_Tc5	DDE_1	DN35D	KRAB	>XP_004269750.1 PREDICTED: pogo transposable element with KRAB domain [Orcinus orca]MESTAYPLNLTLKEEEEEEEIQSRDLEDGPTDMQKVRICSEGGWVPALFDEVAIYFSDEEWDVLTEQQKALYREVMRMNYETVLSLEFPFPKPDMITRLEREEESQNSDEWQFQGGTFAENEESDVKPPDWVGPMNTASQFPQPQHLDGYGLRLPRDITELPEWGEGYPFYMAVGFPGYDLSADDLAGKFQFSRGMRRSYDAGFKLMVVEYAESTNNCQAAKQFGVLEKNVRDWRKVKPQLQNAHAMRRAFRGPKNGRFALVDQRVAEYVRYMQAKGDPITREAMQLKALEIAQEMNIPEKGFKASLGWCRRMMR…
Mammalia	Cetartiodactyla	Ovis aries	POGK-oviari	XP_012040927.1	609	BrkDBD/HTH_Tnp_Tc5	DDE_1	DN35D	KRAB	>XP_012040927.1 pogo transposable element with KRAB domain [Ovis aries]MASTACPLNLTLKEEEEEEEIQSRELEDGPTDMQKVRICSEGGWVPALFDEVAIYFSDEEWEVLTEQQKALYREVMRMNYETVLSLEFPFPKPDMITRLEREEESQNSDEWQLQGGTFAEKEESDMKPPDWAGPMNAASQFPQPQHLDGFGLRLPRDITELPEWGEGYPFYMAMGFPGYDLSADDLAGKFQFSRGMRRSYDAGFKLMVVEYAESTNNCQAAKQFGVLEKNVRDWRKVKPQLQNAHAMRRAFRGPKNGRFALVDQRVAEYVRYMQAKGDPITREAMQLKALEIAQEMNIPEKGFKASLGWCRRMMRRYDLSLRHKVPVP…
Mammalia	Cetartiodactyla	Pantholops hodgsonii	POGK-panhod	XP_005968491.1	609	BrkDBD/HTH_Tnp_Tc5	DDE_1	DN35D	KRAB	>XP_005968491.1 PREDICTED: pogo transposable element with KRAB domain [Pantholops hodgsonii]MASTACPLNLTLKEEEEEEEIQSRELEDGPTDMQKVRICSEGGWVPALFDEVAIYFSDEEWEVLTEQQKALYREVMRMNYETVLSLEFPFPKPDMITRLEREEESQNSDEWQLQGGTFAEKEESDMKPPDWAGPMNAASQFPQPQHLDGFGLRLPRDITELPEWGEGYPFYMAMGFPGYDLSADDLAGKFQFSRGMRRSYDAGFKLMVVEYAESTNNCQAAKQFGVLEKNVRDWRKVKPQLQNAHAMRRAFRGPKNGRFALVDQRVAEYVRYMQAKGDPITREAMQLKALEIAQEMNIPEKGFKASL…
Mammalia	Cetartiodactyla	Physeter catodon	POGK-phycat	XP_023972450.1	609	BrkDBD/HTH_Tnp_Tc5	DDE_1	DN35D	KRAB	>XP_023972450.1 pogo transposable element with KRAB domain isoform X1 [Physeter catodon]MESTAYPLNLTLKEEEEEEEIQSRELEDGPTDMQKVRICSEGGWVPALFDEVAIYFSDEEWEVLTEQQKALYREVMRMNYETVLSLEFPFPKPDMITRLEREEESQNSDEWQFQGGTFAENEESDVKPPDWVGPMNTASQFPQPQHLDGYGLRLPRDITELPEWGEGYPFYMAMGFPGYDLSADDLAGKFQFSRGMRRSYDAGFKLMVVEYAESTNNCQAAKQFGVLEKNVRDWRKVKPQLQNAHAMRRAFRGPKNGRFALVDQRVAEYVRYMQAKGDPITREAMQLKALEIAQEMNIPEKGFKASLGWCR…
Mammalia	Cetartiodactyla	Sus scrofa	POGK-susscr	XP_020944225.1	609	BrkDBD/HTH_Tnp_Tc5	DDE_1	DN35D	KRAB	>XP_020944225.1 pogo transposable element with KRAB domain isoform X1 [Sus scrofa]MESTAYPLNFVLKEEEQEEEIRSRELEDGPTDMQKVRICSEGGWVPALFDEVAIYFSDEEWEVLTEQQKALYREVMRMNYETVLSLEFPFPKPDMITRLEGEEESQNSDEWQLQGGTFAENEESDLKPPDWASPMHTASQFPQPQHLDGFGLRLPRDITELPEWGEGYPFYMAMGFPGYDLSADDLAGKFQFSRGMRRSYDAGFKLMVVEYAESTNNCQAAKQFGVLEKNVRDWRKVKPQLQNAHAMRRAFRGPKNGRFALVDQRVAEYVRYMQAKGDPITREAMQLKALEIAQEMNIPEKGFKASLGWCRRMMRRY…
Mammalia	Cetartiodactyla	Tursiops truncatus	POGK-turtru	XP_019791033.1	609	BrkDBD/HTH_Tnp_Tc5	DDE_1	DN35D	KRAB	>XP_019791033.1 PREDICTED: pogo transposable element with KRAB domain isoform X1 [Tursiops truncatus]MESTAYPLNLTLKEEEEEEEIQSRELEDGPTDMQKVRICSEGGWVPALFDEVAIYFSDEEWDVLTEQQKALYREVMRMNYETVLSLEFPFPKPDMITRLEREEESQNSDEWQFQGGTFAENEESDVKPPDWVGPMNTASQFPQPQHLDGYGLRLPRDITELPEWGEGYPFYMAVGFPGYDLSADDLAGKFQFSRGMRRSYDAGFKLMVVEYAESTNNCQAAKQFGVLEKNVRDWRKVKPQLQNAHAMRRAFRGPKNGRFALVDQRVAEYVRYMQAKGDPITREAMQLKALEIAQEMNI…
Mammalia	Cetartiodactyla	Vicugna pacos	POGK-vicpac	XP_006209083.1	609	BrkDBD/HTH_Tnp_Tc5	DDE_1	DN35D	KRAB	>XP_006209083.1 PREDICTED: pogo transposable element with KRAB domain [Vicugna pacos]MESTAYPLNLTLKEEEEEEEIQSRELEDGPTDMQKVRICSEGGWVPALFDEVAIYFSDEEWEVLTEQQKALYREVMRMNYETVLSLEFPFPKPDMITRLEGEEESHHSDDWQLQGGTFAENEDSDVKPPDWAGPMNAASQFPPPQHLDGFGLRMPRDITELPEWGEGYPFYMAMGFPGYDLSADDLAGKFQFSRGMRRSYDAGFKLMVVEYAESTNNCQAAKQFGVLEKNVRDWRKVKPQLQNAHAMRRAFRGPKNGRFALVDQRVAEYVRYMQAKGDPITREAMQLKALEIAQEMNIPEKGFKASLGWCRRMM…
Mammalia	Perissodactyla	Ceratotherium simum simum	POGK-cersim	NW_004454170.1:30876089-30886567	438	BrkDBD/HTH_Tnp_Tc5	DDE_1	DN35D		>NW_004454170.1:30876089-30886567 Ceratotherium simum simum isolate SDZICR_KB13650 unplaced genomic scaffold, CerSimSim1.0 scaffold00015, whole genome shotgun sequence: 5314 to 4001: Frame -3 438 aaMAMGFPGYDLSADDIAGKFQFSRGMRRSYDAGFKLMVVEYAESTNNCQAAKQFGVLEKNVRDWRKVKPQLQNAHAMRRAFRGPKNGRFALVDQRVAEYVRYMQAKGDPITREAMQLKALEIAQEMNIPEKGFKASLGWCRRMMRRYDLSLRHKVPVPQQLPEDLTEKLVTYQRSVLALRRAHDYEVAQMGNADETPICLEV…
Mammalia	Perissodactyla	Equus asinus	POGK-equasi	XP_014684162.1	608	BrkDBD/HTH_Tnp_Tc5	DDE_1	DN35D	KRAB	>XP_014684162.1 PREDICTED: pogo transposable element with KRAB domain [Equus asinus]MESTAYPLNLTLKVEEEEEEIQSRKLEDGPTDMQKVRICSEGGWVPALFDEVAIYFSDEEWEVLTEQQKALYREVMRMNYETVLSLEFPFPKPDMITRLEGEESQNPDEWQLQGGSFAENEDSDVKPPDWAGPLSTTSPFAQPQHLDGFGLRLPRDIAELPEWSEGYPFYMAMGFPGYDLSADDIAGKFQFSRGMRRSYDAGFKLMVVEYAESTNNCQAAKQFGVLEKNVRDWRKVKPQLQNAHAMRRAFRGPKNGRFALVDQRVAEYVRYMQAKGDPITREAMQLKALEIAQEMNIPEKGFKASLGWCRRMMRR…
Mammalia	Perissodactyla	Equus caballus	POGK-equcab	XP_023496237.1	608	BrkDBD/HTH_Tnp_Tc5	DDE_1	DN35D	KRAB	>XP_023496237.1 pogo transposable element with KRAB domain [Equus caballus]MESTAYPLNLTLKVEEEEEEIQSRKLEDGPTDMQKVRICSEGGWVPALFDEVAIYFSDEEWEVLTEQQKALYREVMRMNYETVLSLEFPFPKPDMITRLEGEESQNPDEWQLQGGSFAENEDSDVKPPDWAGPLSTTSPFAQPQHLDGFGLRLPRDITELPEWSEGYPFYMAMGFPGYDLSADDIAGKFQFSRGMRRSYDAGFKLMVVEYAESTNNCQAAKQFGVLEKNVRDWRKVKPQLQNAHAMRRAFRGPKNGRFALVDQRVAEYVRYMQAKGDPITREAMQLKALEIAQEMNIPEKGFKASLGWCRRMMRRYDLSLRHKV…
Mammalia	Perissodactyla	Equus przewalskii	POGK-equprz	NW_007674767.1:161594-218069	438	BrkDBD/HTH_Tnp_Tc5	DDE_1	DN35D		>NW_007674767.1:161594-218069 Equus przewalskii isolate Burgud unplaced genomic scaffold, Burgud scaffold1754, whole genome shotgun sequence: 51314 to 50001: Frame -3 438 aaMAMGFPGYDLSADDIAGKFQFSRGMRRSYDAGFKLMVVEYAESTNNCQAAKQFGVLEKNVRDWRKVKPQLQNAHAMRRAFRGPKNGRFALVDQRVAEYVRYMQAKGDPITREAMQLKALEIAQEMNIPEKGFKASLGWCRRMMRRYDLSLRHKVPVPQQLPEDLTEKLVTYQRSVLALRRAHDYEVAQMGNADETPICLEVPSRVTVDNQGEKPVLVKTPGREKLK…
Mammalia	Pholidota	Manis javanica	POGK-manjav	XP_017508420.1	610	BrkDBD/HTH_Tnp_Tc5	DDE_1	DN35D	KRAB	>XP_017508420.1 PREDICTED: pogo transposable element with KRAB domain [Manis javanica]MESAAYPLSLTLKEEEEEEEIRSREPEDGPTDMQKVRICSEGGWVPALFDEVAIYFSDEEWDILTEQQKALYREVMRMNYETVLSLEFPFPKPDVISRLEGEEDCPNSDEWQLQGGPFPENEDSSDVKPPDWAGPPNATSHLVQPRPLDGLGLRLPQDMAELPEWGEGYPFYMAMGFPGYDLSADDLAGKFQFSRGIRRSYDAGFKLMVVEFAESTNNCQAAKQFGVLEKNVRDWRKVKPQLQNAHAMRRAFRGPKNGRFALVDQRVAEYVRSMQAKGDPITREAMQLKALEIAQEMKIPEKGFKASLGWCRR…
Mammalia	Carnivora	Acinonyx jubatus	POGK-acijub	XP_026902140.1	636	BrkDBD/HTH_Tnp_Tc5	DDE_1	DN35D	KRAB	>XP_026902140.1 pogo transposable element with KRAB domain isoform X1 [Acinonyx jubatus]MAPQICRKSGSAQKVVGLWIRPWGIALKAVTLKPRPSDFLPPNMMNFRVGFFMTERNDMAKRRAESSKQEEVPALFDEVAIYFSDEEWEVLTEQQKALYREVMRMNYETVLSLEFPFPKPDMITRLEGDEESQNSDEWQLQGGTLAENEETDVKPPDWAGPMNATPHFPQPQHLDGFGLRLPRDLTELPEWSEGYPFYMAMGFPGYDLSADDIAGKFQFSRGMRRSYDAGFKLMVVEYAESTNNCQAAKQFGVLEKNVRDWRKVKPQLQNAHAMRRAFRGPKNGRFALVDQRVAEYVRYMQAKGDPITREA…
Mammalia	Carnivora	Ailuropoda melanoleuca	POGK-ailmel	XP_019654452.1	605	BrkDBD/HTH_Tnp_Tc5	DDE_1	DN35D	KRAB	>XP_019654452.1 PREDICTED: pogo transposable element with KRAB domain [Ailuropoda melanoleuca]MESTAYALSLTLKEEDEEEEIQSRELEDGPTDMQKVRICSEGGWVPALFDEVAIYFSDEEWEVLTEQQKALYREVMRMNYETVLSLEFPFPKPDVISRLEGDEESQNSDEWQLQGGTFAEQEECDAKPPDWAGPLGAAPPFPPPQPLDGFGLRLPRELAELPEWGEGYPFYMAVGFPGYEMSADDLAGKFQFSRGMRRSYDAGFKLMVVSTNNCQAAKQFGVLEKNVRDWRKVKPQLQNAHAMRRAFRGPKNGRFALVDQRVAEYVRYMQAKGDPITREAMQLKALEIAQEMNIPEKGFKASLGW…
Mammalia	Carnivora	Callorhinus ursinus	POGK-calurs	XP_025733777.1	609	BrkDBD/HTH_Tnp_Tc5	DDE_1	DN35D	KRAB	>XP_025733777.1 pogo transposable element with KRAB domain isoform X1 [Callorhinus ursinus]MESAAYTLNLTLKEEEEEEEIQSRELEDGPTDMQRVRICSEGGWVPALFDEVAIYFSDEEWEVLTEQQKALYREVMRMNYETVLSLEFPFPKPDMITRLEGDEEFQNSDEWQLQGGTFAENEESDVKPPDWAGPMNATPQFAQPQHLDGFGLRLPRDLTELPEWSEGYPFYMAMGFPGYDLSADEIAGKFPFSRGMRRSYDAGFKLMVVEYAESTNNCQAAKQFGVLEKNVRDWRKVKPQLQNAHAMRRAFRGPKNGRFALVDQRVAEYVRYMQAKGDPITREAMQLKALEIAQEMNIPEKGFKASLG…
Mammalia	Carnivora	Canis lupus dingo	POGK-candin	XP_025286281.1	609	BrkDBD/HTH_Tnp_Tc5	DDE_1	DN35D	KRAB	>XP_025286281.1 pogo transposable element with KRAB domain [Canis lupus dingo]MESTAYTLNLTLKEEEEEEEIQSRELEDGPTDMQKVRICSEGGWVPALFDEVAIYFSDEEWEVLTEQQKALYREVMRMNYETVLSLEFPFPKPDMITRLEGDEESQNSDEWQLHGGTFAENEESDVKPPDWAGQMHATPQFAQPQHLDGFGLRLPRDLTDLPEWSEGYPFYMAMGFPGYDLSADEIAGKLQFSRGMRRSYDAGFKLMVVEYAESTNNCQAAKQFGVLEKNVRDWRKVKPQLQNAHAMRRAFRGPKNGRFALVDQRVAEYVRYMQAKGDPITREAMQLKALEIAQEMNIPEKGFKASLGWCRRMMRRYDLSL…
Mammalia	Carnivora	Canis lupus familiaris	POGK-canfam	XP_022276826.1	609	BrkDBD/HTH_Tnp_Tc5	DDE_1	DN35D	KRAB	>XP_022276826.1 pogo transposable element with KRAB domain [Canis lupus familiaris]MESTAYTLNLTLKEEEEEEEIQSRELEDGPTDMQKVRICSEGGWVPALFDEVAIYFSDEEWEVLTEQQKALYREVMRMNYETVLSLEFPFPKPDMITRLEGDEESQNSDEWQLHGGTFAENEESDVKPPDWAGQMHATPQFAQPQHLDGFGLRLPRDLTDLPEWSEGYPFYMAMGFPGYDLSADEIAGKLQFSRGMRRSYDAGFKLMVVEYAESTNNCQAAKQFGVLEKNVRDWRKVKPQLQNAHAMRRAFRGPKNGRFALVDQRVAEYVRYMQAKGDPITREAMQLKALEIAQEMNIPEKGFKASLGWCRRMMRR…
Mammalia	Carnivora	Enhydra lutris	POGK-enhlut	XP_022364067.1	631	BrkDBD/HTH_Tnp_Tc5	DDE_1	DN35D	KRAB	>XP_022364067.1 pogo transposable element with KRAB domain [Enhydra lutris kenyoni]MFTHRPVLPLGLYRTSLVSSTEMESTAYTLNLTLKEEEEEEEIQSRELEDGPTDMQKVRICSEGGWVPALFDEVAIYFSDEEWEVLTEQQKALYREVMRMNYETVLSLEFPFPKPDMITRLEGDKESQNSDEWQLQGGPLAETEESDVKAADWAGPMGAAAQFPQPQPLDGLGLRLPRDLTELPEWSEGYPFYMAMGFPGCELSADDLAGKFQFSRGMRRSYDAGFKLMVVEFAEGTNNCQAAKQFGVLEKNVRDWRKVKPQLQNAHAMRRAFRGPKNGRFALVDQRVAEYVRYMQAKGDPITREAMQLKALEIAQ…
Mammalia	Carnivora	Eumetopias jubatus	POGK-eumjub	XP_027967719.1	609	BrkDBD/HTH_Tnp_Tc5	DDE_1	DN35D	KRAB	>XP_027967719.1 pogo transposable element with KRAB domain [Eumetopias jubatus]MESTAYTLNLTLKEEEEEEEIQSRELEDGPTDMQRVRICSEGGWVPALFDEVAIYFSDEEWEVLTEQQKALYREVMRMNYETVLSLEFPFPKPDMITRLEGDEEFQNSDEWQLQGGTFAENEESDVKPPDWAGPMNATPQFAQPQHLDGFGLRLPRDLTELPEWSEGYPFYMAMGFPGYDLSADEIAGKFPFSRGMRRSYDAGFKLMVVEYAESTNNCQAAKQFGVLEKNVRDWRKVKPQLQNAHAMRRAFRGPKNGRFALVDQRVAEYVRYMQAKGDPITREAMQLKALEIAQEMNIPEKGFKASLGWCRRMMRRYDLS…
Mammalia	Carnivora	Felis catus	POGK-felcat	XP_023103037.1	631	BrkDBD/HTH_Tnp_Tc5	DDE_1	DN35D	KRAB	>XP_023103037.1 pogo transposable element with KRAB domain isoform X4 [Felis catus]MFTHEPVPPLGLYRTSLVSSTEMDSTAYTLNLTLKEEEEEEEIQSRELEDGPTDMQKVRICSEGGWVPALFDEVAIYFSDEEWEVLTEQQKALYREVMRMNYETVLSLEFPFPKPDMITRLEGDEESQNSDEWQLQGGTLAENEETDVKPPDWAGPMNATPHFPQPQHLDGFGLRLPRDLTELPEWSEGYPFYMAMGFPGYDLSADDIAGKFQFSRGMRRSYDAGFKLMVVEYAESTNNCQAAKQFGVLEKNVRDWRKVKPQLQNAHAMRRAFRGPKNGRFALVDQRVAEYVRYMQAKGDPITREAMQLKALEIAQ…
Mammalia	Carnivora	Leptonychotes weddellii	POGK-lepwed	XP_006741179.1	609	BrkDBD/HTH_Tnp_Tc5	DDE_1	DN35D	KRAB	>XP_006741179.1 PREDICTED: pogo transposable element with KRAB domain [Leptonychotes weddellii]MESTAYTLNLTLKEEEEEEEIQSRELEDGPTDMQRVRICSEGGWVPALFDEVAIYFSDEEWEVLTEQQKALYREVMRMNYETVLSLEFPFPKPDMITRLEGDEESQNSDEWQLQGGTFAENEESDVKPPDWVGPMNATPQFAQPQHLDGFGLRLPRDLTELPEWSEGYPFYMAMGFPGYDLSADEIAGKFPFSRGMRRSYDAGFKLMVVEYAESTNNCQAAKQFGVLEKNVRDWRKVKPQLQNAHAMRRAFRGPKNGRFALVDQRVAEYVRYMQAKGDPITREAMQLKALEIAQEMNIPEKGFK…
Mammalia	Carnivora	Mustela putorius furo	POGK-musfur	XP_004756802.1	631	BrkDBD/HTH_Tnp_Tc5	DDE_1	DN35D	KRAB	>XP_004756802.1 PREDICTED: pogo transposable element with KRAB domain [Mustela putorius furo]MFTHRPVLPLGLYRTSLVSSTDMESTAYTLNLTLKEEEEEEEIQSRDLEDGPTDMQKVRICSEGGWVPALFDEVAIYFSDEEWEVLTEQQKALYREVMRMNYETVLSLEFPFPKPDMITRLEGDEESQNSDEWQLQGGPLAEPEESEVKAADWAGPVSAASQFPQPQPLDGLGLRLPRDLTELPEWSEGYPFYMAMGFPGCELSADDLAGKFQFSRGMRRSYDAGFKLMVVEFAESTNNCQAAKQFGVLEKNVRDWRKVKPQLQNAHAMRRAFRGPKNGRFALVDQRVAEYVRYMQAKGDPITREA…
Mammalia	Carnivora	Neomonachus schauinslandi	POGK-neosch	XP_021538351.1	609	BrkDBD/HTH_Tnp_Tc5	DDE_1	DN35D	KRAB	>XP_021538351.1 pogo transposable element with KRAB domain [Neomonachus schauinslandi]MESTAYTLNLTLKEEEEEEEIQSRELEDGPTDMQRVRICSEGGWVPALFDEVAIYFSDEEWEVLTEQQKALYREVMRMNYETVLSLEFPFPKPDMITRLEGDEESQNSDEWQLQGGTFAENEESDVKPPDWVGPMNATPQFAQPQHLDGFGLRLPRDLTELPEWSEGYPFYMAMGFPGYDLSADEIAGKFPFSRGMRRSYDAGFKLMVVEYAESTNNCQAAKQFGVLEKNVRDWRKVKPQLQNAHAMRRAFRGPKNGRFALVDQRVAEYVRYMQAKGDPITREAMQLKALEIAQEMNIPEKGFKASLGWCRRM…
Mammalia	Carnivora	Odobenus rosmarus divergens	POGK-ododiv	XP_004417211.1	609	BrkDBD/HTH_Tnp_Tc5	DDE_1	DN35D	KRAB	>XP_004417211.1 PREDICTED: pogo transposable element with KRAB domain [Odobenus rosmarus divergens]MESTAYTLNLTLKEEEEEEEIQSRELEDGPTDMQRVRICSEGGWVPALFDEVAIYFSDEEWEVLTEQQKALYREVMRMNYETVLSLEFPFPKPDMITRLEGDEEFQNSDEWQLQGGTFAENEESDVKPPDWAGPMNATPQFAQPQHLDGFGLRLPRDLTELPEWSEGYPFYMAMGFPGYDLSADEIAGKFPFSRGMRRSYDAGFKLMVVEYAESTNNCQAAKQFGVLEKNVRDWRKVKPQLQNAHAMRRAFRGPKNGRFALVDQRVAEYVRYMQAKGDPITREAMQLKALEIAQEMNIPE…
Mammalia	Carnivora	Panthera pardus	POGK-panpar	XP_019278863.1	609	BrkDBD/HTH_Tnp_Tc5	DDE_1	DN35D	KRAB	>XP_019278863.1 PREDICTED: pogo transposable element with KRAB domain isoform X1 [Panthera pardus]MDSTAYTLNLTLKEEEEEEEIQSRELEDGPTDMQKVRICSEGGWVPALFDEVAIYFSDEEWEVLTEQQKALYREVMRMNYETVLSLEFPFPKPDMITRLEGDEESQNSDEWQLQGGTLAENEETDVKPPDWAGPMSATPHFPQPQHLDGFGLRLPRDLTELPEWSEGYPFYMAMGFPGYDLSADDIAGKFQFSRGMRRSYDAGFKLMVVEYAESTNNCQAAKQFGVLEKNVRDWRKVKPQLQNAHAMRRAFRGPKNGRFALVDQRVAEYVRYMQAKGDPITREAMQLKALEIAQEMNIPEK…
Mammalia	Carnivora	Panthera tigris altaica	POGK-panalt	XP_015390714.1	631	BrkDBD/HTH_Tnp_Tc5	DDE_1	DN35D	KRAB	>XP_015390714.1 PREDICTED: pogo transposable element with KRAB domain [Panthera tigris altaica]MFTHQPVLPLGLYRTSLVSSTEMDSTAYTLNLTLKEEEEEEEIQSRELEDGPTDMQKVRICSEGGWVPALFDEVAIYFSDEEWEVLTEQQKALYREVMRMNYETVLSLEFPFPKPDMITRLEGDEESQNSDEWQLQGGTLAENEETDVKPPDWAGPMSATPHFPQPQHLDGFGLRLPRDLTELPEWSEGYPFYMAMGFPGYDLSADDIAGKFQLSRGMRRSYDAGFKLMVVEYAESTNNCQAAKQFGVLEKNVRDWRKVKPQLQNAHAMRRAFRGPKNGRFALVDQRVAEYVRYMQAKGDPITR…
Mammalia	Carnivora	Puma concolor	POGK-pumcon	XP_025782121.1	609	BrkDBD/HTH_Tnp_Tc5	DDE_1	DN35D	KRAB	>XP_025782121.1 pogo transposable element with KRAB domain [Puma concolor]MDSTAYTLNLTLKEEEEEEEIQSRELEDGPTDMQKVRICSEGGWVPALFDEVAIYFSDEEWEVLTEQQKALYREVMRMNYETVLSLEFPFPKPDMITRLEGDEESQNSDEWQLQGGTLAENEETDVKPPDWAGPMNATPHFPQPQHLDGFGLRLPRDLTELPEWSEGYPFYMAMGFPGYDLSADDIAGKFQFSRGMRRSYDAGFKLMVVEYAESTNNCQAAKQFGVLEKNVRDWRKVKPQLQNAHAMRRAFRGPKNGRFALVDQRVAEYVRYMQAKGDPITREAMQLKALEIAQEMNIPEKGFKASLGWCRRMMRRYDLSLRHKV…
Mammalia	Carnivora	Ursus arctos horribilis	POGK-urshor	NW_020656221.1:2446692-2450170	438	BrkDBD/HTH_Tnp_Tc5	DDE_1	DN35D		>NW_020656221.1:2446692-2450170 Ursus arctos horribilis isolate GAN/ISIS:MIG12-29695490/34125 unplaced genomic scaffold, ASM358476v1 scaffold101, whole genome shotgun sequence: 1166 to 2479: Frame 2 438 aaMAVGFPGYELSADDLAGKFQFSRGMRRSYDAGFKLMVVEYAESTNNCQAAKQFGVLEKNVRDWRKVKPQLQNAHAMRRAFRGPKNGRFALVDQRVAEYVRYMQAKGDPITREAMQLKALEIAQEMNIPEKGFKASLGWCRRMMRRYDLSLRHKVPVPQQLPEDLTEKLVTYQRSVLALRRAHDYQVAQMGNADE…
Mammalia	Carnivora	Ursus maritimus	POGK-ursmar	XP_008695430.1	550	BrkDBD/HTH_Tnp_Tc5	DDE_1	DN35D	KRAB	>XP_008695430.1 PREDICTED: pogo transposable element with KRAB domain [Ursus maritimus]MQTAGECPRAPGSARPEMESTAYALNLTLKEEEEEEEIQSRELEDGPTDMQKVRICAEGGWVPALFDEVAIYFSDEEWEVLTEQQKALYREVMRMNYETVLSLEFPFPKPDVISRLEGDEESQNSDEWQLRGGTFAEQEECDVKPPDCAGFKLMVVEYAQRTNNCQAAKQFGVLEKNVRDWRKVKPQLQNAHAMRRAFRGPKNGRFALVDQRVAEYVRYMQAKGDPITREAMQLKALEIAQEMNIPEKGFKASLGWCRRMMRRYDLSLRHKVPVPQQLPEDLTEKLVTYQRSVLALRRAHDYQVAQMGNADE…
Mammalia	Carnivora	Vulpes vulpes	POGK-vulvul	XP_025859157.1	609	BrkDBD/HTH_Tnp_Tc5	DDE_1	DN35D	KRAB	>XP_025859157.1 pogo transposable element with KRAB domain isoform X1 [Vulpes vulpes]MESTAYTLNLTLKEEEEEEEIQSRELEDGPTDMQKVRICSEGGWVPALFDEVAIYFSDEEWEVLTEQQKALYREVMRMNYETVLSLEFPFPKPDMITRLEGDEESQNSDEWQLHGGTFAENEESDVKPPDWAGQMHATPQFAQPQHLDGFGLRLPRDLTDLPEWSEGYPFYMAMGFPGYDLSADEIAGKLQFSRGMRRSYDAGFKLMVVEYAESTNNCQAAKQFGVLEKNVRDWRKVKPQLQNAHAMRRAFRGPKNGRFALVDQRVAEYVRYMQAKGDPITREAMQLKALEIAQEMNIPEKGFKASLGWCRRMM…
Mammalia	Carnivora	Zalophus californianus	POGK-zalcal	XP_027469139.1	609	BrkDBD/HTH_Tnp_Tc5	DDE_1	DN35D	KRAB	>XP_027469139.1 pogo transposable element with KRAB domain [Zalophus californianus]MESTAYTLNLTLKEEEEEEEIQSRELEDGPTDMQRVRICSEGGWVPALFDEVAIYFSDEEWEVLTEQQKALYREVMRMNYETVLSLEFPFPKPDMITRLEGDEEFQNSDEWQLQGGTFAENEESDVKPPDWAGPMNATPQFAQPQHLDGFGLRLPRDLTELPEWSEGYPFYMAMGFPGYDLSADEIAGKFPFSRGMRRSYDAGFKLMVVEYAESTNNCQAAKQFGVLEKNVRDWRKVKPQLQNAHAMRRAFRGPKNGRFALVDQRVAEYVRYMQAKGDPITREAMQLKALEIAQEMNIPEKGFKASLGWCRRMMRR…

## Sheet: POGZ
POGZ identified in vertebrates (The access numbers labeled with yellow are putative pseudogenes)
Classifiction	Order	Species	Sequence ID	Access number of protein or Genome coordinate	Protein length	DBD domain	DDE domain	DDE triad signature	Additional Domain	Protein sequence
Agnatha		Eptatretus burgeri
Agnatha		Lethenteron camtschaticum
Agnatha		Petromyzon marinus
Chondrichthyes		Callorhinchus milii
Chondrichthyes		Rhincodon typus	POGZ-rhityp	XP_020380213.1	1511		DDE_1	DD35D	ZNF fingers (8)	>XP_020380213.1 LOW QUALITY PROTEIN: pogo transposable element with ZNF domain [Rhincodon typus]MNSSGQPLIVAQNPPGLSSQMAVPPMYSPTAMQVLQDTKTGATSNVPGQPIFITTQGFTMKDLRSVQNPVGIVLNVQGGQGAVPYQTKPLTLVPAATQFVKSAVGVPQLWSPVTSIRPATSTFPGSVTTVIPATVTIRSTVPPVAQKTPAQTSPTQSHLQPKCLTQPMASLAPSQPPHSHLQPQPPALPRPQAHSHSQPSMLHHPHSLQLPNHDHKLGGSVTGRARIEEDRQKSQKGAGDVNLQSGWAEWPQPPASRFVNFLQNTNLIRLKATESASPEIRPKPEEVVKSSVLPPVQITTITT…
Actinopterygii		Acanthochromis polyacanthus
Actinopterygii		Amphiprion ocellaris
Actinopterygii		Astatotilapia calliptera
Actinopterygii		Astyanax mexicanus
Actinopterygii		Austrofundulus limnaeus
Actinopterygii		Boleophthalmus pectinirostris
Actinopterygii		Carassius auratus
Actinopterygii		Clupea harengus	POGZ-cluhar	XP_012688777.1	358					>XP_012688777.1 PREDICTED: pogo transposable element with ZNF domain [Clupea harengus]MATQGNPVALLQKIIHGTGLPETMSESSELLMQCDEEDLDPWQQVDDDARSERNKLNASKTTKSPSTVSPAASSAAQVPTEGKNAALPIVSATAVPIGQTLVPQILQPLQVASNITSGVGTPGQPIYITSSTLPVSNSIGTTMGQTIGFILNGQTYLTAGTSHQLIAPKPPAQTPMQVPVTLTITGPSGIQTVSALATAGVHQLNLTDSDVTPTSSAVMPTSMATVSVAPLGVSSQQYTAPAPVLSPSLHTFPVALANGSTTVSARSTAPPGPLAPPSPAAPSTSTFQLRVPSSHSKAAQSCARCRSPYKMVA…
Actinopterygii		Cynoglossus semilaevis
Actinopterygii		Cyprinodon variegatus
Actinopterygii		Cyprinus carpio
Actinopterygii		Danio rerio
Actinopterygii		Electrophorus electricus
Actinopterygii		Esox lucius	POGZ-esoluc	XP_012991033.2	1402		DDE_1	DD35E	ZNF fingers (8)	>XP_012991033.2 pogo transposable element with ZNF domain isoform X1 [Esox lucius]MIEMVTPPVFKIVSNHSVYIKSGSEVVNFLRFPKRAEKGKTVAVTIVQIIDFDFVFRVVNMVDSDVNMDDIEINASDSELHMECVEEDLTPWQHQSDNEMEETSSVKGPPNHTLVTRPSDVSGVVTKPLRALAPCPPQSLVLTQAMTNVLQPLQHPIPEVLQMPAAMLPSTSSVNGQNIIFTTQNIQGATQTISAKKVGYIVNGQPITVLPGVQGTQLQLMPQQVLSQPLNGPAPSGFTTVRIPVTLTIRTNNGVSTISTVASGGVNLTPTPVAVPTTPSITSITSAGSMAVAGSHVVRVAPLTISPRAPQCLTARQ…
Actinopterygii		Fundulus heteroclitus	POGZ-funhet	XP_021180542.1	1265		DDE_1	DD35E	ZNF fingers (7)	>XP_021180542.1 pogo transposable element with ZNF domain [Fundulus heteroclitus]MEVRTAAGVAADRLMECEEQGEKLSATPVKPNEKDERMDQETCTSVSMKNHKGETSPEPVRIVPIPAQPMTTASASSKTVKLAGSPLGFTVNGQPIQLLPGGGGAELRLHSHPEGSASGFTKIQIPVTLTLHSPLGTRYITTTASLTASSSLAPPPPVVVPPGPEPIPIITGVVSGEAAKKVLNDHSVNLNSSFQKCDKTPPSPGATSPKPKKGRTRPCPSRIAAPDKLLRKGEIGVATPPDCQICKSQYKLITELRGFMCMCCPVIADSLVNLRKQKIKRRRRARLLRKAFNLSREHPIFNKPPRIQPAVSHVKVIT…
Actinopterygii		Haplochromis burtoni
Actinopterygii		Hippocampus comes	POGZ-hipcom	XP_019745889.1	1151		DDE_1	DD35D	ZNF fingers (6)	>XP_019745889.1 PREDICTED: pogo transposable element with ZNF domain [Hippocampus comes]MAASADVEMELEEEESMHDEDDKEDPPVNTTYIPVLPVDTWDTQESSGTCLGFSVNSRRVYLPPGGGATKLKLHFCPGGSSSGFVTVRVANRTAVVPSPPLSDCAPIITSVVSGQAAHKVFKEHQKSAVTQKPELHSSPPKAPARPAVDTKKYIPKGPARPFKCAACSSQYKLISELRGFICLCSPVVAESVNKLKVIRKKKNDKKRQRIRARKACKESGAGKELADNPPAPAGVRAVSSPRPSTAAIVSPSETSPGPARGPASHQVLQPELGKLVIMVDDFYYGCDPGRSAVGERVVSSRCHAGPYHCQH…
Actinopterygii		Ictalurus punctatus	POGZ-ictpun	AHH42543.1	1384	HTH_Tnp_Tc5	DDE_1	DD35E	ZNF fingers (9)	>AHH42543.1 Pogo transposable element with ZNF domain [Ictalurus punctatus] MEEADLFMECEEEELEPWQQMNQDEAHDSPGTAERTVTPSVSKPVVVSSISPVSTNVTTVPLLTNPLPTALPACISKATPGQQLFLTQSSGGLTPVALSQVILPVTSPGAGAGSSQPIYLTTQGIQGIQGIPVQNIQSGQSPLSIVLNVQQGQTVRPITLVQAPGTPGLFKPAVGTTQIITPQAQMRPTTPIVNRGQAPGSFTAMQIPATLTIRNTAPASQLRVTSVPSSQPSPQPKPLPINTQTKIVTVKPRGSNLDMQNLMNIVNSVNIPTGSQPQTFAVMSNLKANGSGSEDVRTAPPVAQSNIVQATSMSPFSYPCPRC…
Actinopterygii		Kryptolebias marmoratus	POGZ-krymar	XP_017285086.1	1297		DDE_1	DD35E	ZNF fingers (7)	>XP_017285086.1 pogo transposable element with ZNF domain [Kryptolebias marmoratus]MMEVDAVAAGGAADLLMECDEEKLDVFPPQPEQKIKQEKLIKGIWGSVNQIKEEAEEEVEVSSSPVGIIPIPVKPVTSCDPLTPSWTVKPTGSPLGFKVNGQPIPFQPAGGRTVLKLSTYPRGSASGFTTIQMPIALTIRSPTCTRFVNTIASQTSSITSTPALGPPAGPEPIPIITGVVSGEAAQKVLNDHNVDFISGPLESLETPPSASKPKKQQSKSRSGNKLTAPDKLLRKGEVGPVTPPNCLVCSSQYKLIKELRGFMCMCCPAIGLSLQNQRKQRIKQLRRKRVRNKLLRTSRDPQPSNKVLKYQQGLPA…
Actinopterygii		Labrus bergylta
Actinopterygii		Larimichthys crocea
Actinopterygii		Lates calcarifer
Actinopterygii		Lepisosteus oculatus	POGZ-lepocu	XP_015192112.1	2128	HTH_Tnp_Tc5	DDE_Tnp_1_7/DDE_1	DD35E	ZNF fingers (8)	>XP_015192112.1 PREDICTED: pogo transposable element with ZNF domain [Lepisosteus oculatus]MVHGLEKKGIFIPELRWLRHWTCLTLRLPSFVRVAVSPSVQHLARGLPAPGPLSQAPLGPPAGAPAASPLTAPAPGPPAVISTAPPAAYSSDAAKKTLVTLFANTSSPVSSGVPAPPPPPPPPPPPTAAAPPSLVPPAVQQAVASPGQSLILTQGPGNLSAVAMSQMLQPVQVIPTATPGASTTASQPIFIATQGFPVRNVRPVQNSVNPLGIVLNVQQGQTVRPITIVQAPGGQFFKPAVGVPQVLSQVTQVRPGTAVPGRPPTSTYTTMIPATLAIRTTTAAAASQPGAKTITTVTAASATQLVHS…
Actinopterygii		Mastacembelus armatus
Actinopterygii		Maylandia zebra
Actinopterygii		Monopterus albus
Actinopterygii		Neolamprologus brichardi
Actinopterygii		Nothobranchius furzeri	POGZ-notfur	XP_015828895.1	1219		DDE_1	DD35E	ZNF fingers (8)	>XP_015828895.1 PREDICTED: pogo transposable element with ZNF domain [Nothobranchius furzeri]MECVEQEQEVPASPERHEAIMEKPNIVFWNIFDLKEEDTGPSKLPEARIIPIPNQEMTNGMPPTSTKTAFDYFAVPTLGFKVNGRLASLKPGGDVAQFKLRCNPGGSASGFTTIQIPATVTLHSSEGVSTKAFQSDGATSFIKTPKFVPKPSPEPIPVITGVVSGEAATKVLNDHYVNFKSGFVSPAEESKSKEAQPKPETNSISEKKLMAPEKLLRKGEIEPIAPPNCSVCSSPYKLITQLRGFMCRCCSGVALGLANLKKQRIKEQRKKRMKIKLKKMEVPDLSHTVPSPKPQPVAVKFTSPPR…
Actinopterygii		Notothenia coriiceps
Actinopterygii		Oncorhynchus kisutch
Actinopterygii		Oncorhynchus mykiss
Actinopterygii		Oncorhynchus tshawytscha
Actinopterygii		Oreochromis niloticus
Actinopterygii		Oryzias latipes	POGZ-orylat	XP_011479009.1	1271		DDE_1	DD35D	ZNF fingers (6)	>XP_011479009.1 pogo transposable element with ZNF domain isoform X1 [Oryzias latipes]MMDCDEQKFDALDDTPETVVAKQKPQLHEVVRTFVNLMEIKKESDSSQVEITPVPIPPLSNCKLMKVSSTEKPAGSSLGFTVNGRPVNTPSGGAELRLCSHPGGSTSGFTSIQIPVTLTVHSPAGTHFFNATGSLNSSVTSSRLSPPPSPGEHDPSPKSDPIPIITGVVSGEAAQKVLNDHNVNFTSDSPSQCAPFPSGGTSPPKSSLPQCTPPAVPKQKGLNSKPAANKLLRKGEIEPATPPKCKACGAQYKLVTELRGFMCLCSPSIALSLRNMKRRSINQKRRNRSKNQTQKNNKDPQSSNKGFSIWAGP…
Actinopterygii		Oryzias melastigma	POGZ-orymel	XP_024154294.1	1285		DDE_1	DD35D	ZNF fingers (6)	>XP_024154294.1 pogo transposable element with ZNF domain isoform X1 [Oryzias melastigma]MKSLYEVKMMDCDDQKFDGLRDSPETNVKKEKPKLLEVVKTFVNLMEIKKESDTSAVEIIAVPIPLSNCKPVKHNTEKQEFSQSSGSSLGFTVNGRAVSMPSGGAELKLCSHPGGSASGFTSIQMPVTLTVHSPAGTHVFNTTASLTSSAPSSSNSAPAEPSPKPDAIPIITGVVSGEAAQKVLNDHNVNFTSSVSSPPQSVPPTFEKKKGLSSKPAANKQLRKGEVGPVAPPKCNTCGTQYKLVTELRGFMCLCSPSIALSLKNMRRSINQKRRNKNKNRTPKNNRDPQSSNKSFSIWSEPPAVKDTTP…
Actinopterygii		Pangasianodon hypophthalmus	POGZ-panhyp	XP_026785867.1	1386		DDE_1	DD35E	ZNF fingers (8)	>XP_026785867.1 pogo transposable element with ZNF domain [Pangasianodon hypophthalmus]MAHVRASSGSQNVRTPQSIVFACDGKARELTNCPGKSDVLYRFASSIKSVRGFLWTMSESEFYMQCEEEELAPCQSNTDETNHTENINHVHNGHVAASPEPSASPAPTIQAPAIKTALLPIVSGSVVPRPLLAGVLQPIQIAAGATKGQPIYIAPKPSAGTQQNIATPVGYILPAGQAVTFLTPTQAGSLISPQLASSSSTPQPAAVQIPVTIIHSPSAVQTITTVTSSGMPAVGTSPTTSLPHTSPAVSELPSTSSSGPPPPPAAADQAQNLLMQPANNVLAVGYTKTPSQVPTQVSSIKARARRSAFSAT…
Actinopterygii		Paralichthys olivaceus
Actinopterygii		Paramormyrops kingsleyae	POGZ-parkin	XP_023657177.1	2024	HTH_Tnp_Tc5	DDE_Tnp_1_7/DDE_1	DD35E	ZNF fingers (7)	>XP_023657177.1 pogo transposable element with ZNF domain isoform X1 [Paramormyrops kingsleyae]MADADLFMECEEEELEPWQKMNDDVEDEEVSTVESKATSVPDSVTAGPTSLASVPSSASPRTLSVSMATQMMASNATPSPTVQIHSNSTCSLSSVLPPAVGQPTVPSLVTQGLPKPAPGQQLILTQSPGGLGAVAMSHVLQPMQVMQGPAPGTSAATNQPIYFTTQGFPVQNVRPVQNPVNPLGIVLNVQPGQTVRPITLVSGTQFFKPAVGVPQVVSQPGPIRPGAPIAGRPASTTYTTVQIPATLTIRSNTPLSHPGAMGLATVVTSAATQPVHSSALPQNSQSKTVTPCGVVAVRHGDGTE…
Actinopterygii		Poecilia formosa	POGZ-poefor	XP_016534377.1	1301		DDE_1	DD35E	ZNF fingers (7)	>XP_016534377.1 PREDICTED: pogo transposable element with ZNF domain isoform X1 [Poecilia formosa]MMEVETADKAACASSTAANHEWEKSPEPVRIIQIPAQPVTTTSTPIKTVKPAGSTLGFTVNGRPIHLPPGGGAAELKLCSHPGGSASGFTSIQIPVTLTLSSPLGTHCISTSASLTASSSSSSSSSAPPAAAASSLSALLEPIPIITGIVSGEAAQKVLNDHSVTLNSSSQKTKKAPPAAGAPKTKKPRPSRIAAPDKLLRKGEIGAATPPDCQICKSQYKLLTELRGFMCMCSPAIAEALINLRRQRIKRRRRERERRKALRLSKAPPVFHRDSPVQPVLSPIKAITPPRRIPKQSGDVQ…
Actinopterygii		Poecilia latipinna	POGZ-poelat	XP_014896518.1	1292		DDE_1	DD35E	ZNF fingers (6)	>XP_014896518.1 PREDICTED: pogo transposable element with ZNF domain isoform X1 [Poecilia latipinna]MMEVETADKAFAATSSTAANHEWEKSPEPVRIIQIPAQPVTTTSTPIKTVKPAGSTLGFTVNGRPIHLPPGGGAAELKLCSHPGGSASGFTSIQIPVTLTLSSPLGTHCISTSASLTASSSSSSSSSAPPAAAASSLSALLEPIPIITGIVSGEAAQKVLNDHSVTLNSSSQKTKKAPPAAGAPKTKKPRPSRIAAPDKLLRKGEIGAATPPDCQICKSQYKLLTELRGFMCMCSPAIAEALINLRRQRIKRRRRERERRKALKLSKAPPVFHRDSPVQPVLSPIKAITPPRRIPKHSG…
Actinopterygii		Poecilia mexicana
Actinopterygii		Poecilia reticulata
Actinopterygii		Pundamilia nyererei
Actinopterygii		Pygocentrus nattereri	POGZ-pygnat	XP_017562358.1	1961		DDE_Tnp_1_7/DDE_1	DD35E	ZNF fingers (8)	>XP_017562358.1 PREDICTED: pogo transposable element with ZNF domain isoform X1 [Pygocentrus nattereri]MEDADLFMECEEEELEPWQQLNQNQLDESSGTAGSKTSTGAVAVENPALSKPVVISSLPPASNNMSTVPLLTNTLPTTAPAGISKSAPGQQLILAQGAGGLTPVALSQVILPGSSAATSQPIYLTTQGIPVQNIQSGQSPMSIVLNVQQGQAVRPITLVQAPGTPGIFKPAVRTAQIITQQAPMRPATPVVNRAQAPGSFTAVQIPATLTIRTTTPASQPRAKTVPPTLGPQPSTSPRAIPINTQTKIVTVKAGEGNLDVQNLMSFMNSVSLPAMGQPQTFVVMSNQKTNGAGSAA…
Actinopterygii		Salmo salar
Actinopterygii		Salvelinus alpinus
Actinopterygii		Scleropages formosus
Actinopterygii		Seriola dumerili
Actinopterygii		Seriola lalandi dorsalis
Actinopterygii		Sinocyclocheilus anshuiensis
Actinopterygii		Sinocyclocheilus graham
Actinopterygii		Sinocyclocheilus rhinocerous
Actinopterygii		Stegastes partitus	POGZ-stepar	XP_008296568.1	1769		DDE_Tnp_1_7/DDE_1	DD35E	ZNF fingers (7)	>XP_008296568.1 PREDICTED: pogo transposable element with ZNF domain, partial [Stegastes partitus] MDTELFMECEEEELEPWQQVDDSVEEDDMDFMDNYGEPVEDSPSPLPASESPPPRTPPPITRAPTASPPVQIISSSVAPRPPSIITPSAPRLPAASSPAVSAPPLMAQAPPLFLTQTAGGTFLLPAAPGTANAQPFLLTTQGFPMQTMMNPGTPLLLNLQGQTVQPLTLIQSPSLGQLVRPSVGVSPVLPQGQTIQTRPTAMQLPTTLTIRTSTPGPVNLQVTQLGGANTLKLAGSPALPSGSANGVTRFTTFSSAPGSTPSVIMTPTMTLTSTSDSPRVVMSVEEFYYGTFEGDLSLRK…
Actinopterygii		Tachysurus fulvidraco
Actinopterygii		Takifugu rubripes
Actinopterygii		Xiphophorus couchianus	POGZ-xipcou	XP_027891502.1	1296		DDE_1	DD35E	ZNF fingers (7)	>XP_027891502.1 pogo transposable element with ZNF domain isoform X1 [Xiphophorus couchianus]MMEVETAAGSDDDHLMESEDQLENFSPVKLKEKKEQMVKAVCASSTAANHEWEKSPEPVRIIHIPAQPVTTTSAPIKTVKPARSTLGFTVNGRPIHLPPGGGGAELKLHSHPGGSASGFTSIQIPVTLTLSSPLGTRYISTSASLTASSSSTSSSSSAPPAAAASSLSALEPIPIITGIVSGEAAQKVLNDHSVRLNSSSKKTKKAPPAAGAPKPKKPRPSRIAAPDKLLRKGEIGAATPPDCQICKSQYKLITELRGFMCMCNRAIAEALINLRRQRIKRRRRERERRKAWKLSKAPPVFHRDSP…
Actinopterygii		Xiphophorus maculatus	POGZ-xipmac	XP_023200535.1	1296		DDE_1	DD35E	ZNF fingers (7)	>XP_023200535.1 pogo transposable element with ZNF domain isoform X1 [Xiphophorus maculatus]MMEVETAAGSDDDHLMESEDQLENFSPVKLKEKKEQMVKAVCASSTAANHEWEKSPEPVRIIHIPAQPVTTTSAPIKTVKPARSTLGFTVNGRPIHLPPGGGGAELKLHSHPGGSASGFTSIQIPVTLTLSSPLGTRCISTSASLTASSSSTSSSSSAPPAAAASSLSALEPIPIITGIVSGEAAQKVLNDHSVRLNSSSKKTKKAPPATGAPRPKKPRPSRIAAPDKLLRKGEIGAATPPDCQICKSQYKLITELRGFMCMCNRAIAEALINLRRQRIKRRRRERERRKAWKLSKAPPAFHRDSPV…
Sarcopterygii		Latimeria chalumnae	POGZ-latcha	XP_014354262.1	1433	HTH_Tnp_Tc5	DDE_1	DD35D	ZNF fingers (9)	>XP_014354262.1 PREDICTED: pogo transposable element with ZNF domain isoform X1 [Latimeria chalumnae]MADTDLFMECEEEELEPWQKIDDDVIEEAVEEVNANDNRFATVSVSLQSVSSPSAVSAPPPMPVTSPISSAGIQNNDPKKTVVTFIANNNASGPLVQQGRHSLFLTQSPSGPPGVGTVMTPQMLRPMHMMQNANHGTNAPVPTQPIFITAQGFPVRNVRPVQNAVNQVGIVLNVQQGQTVRPITLVPAPGTQFVKPTMGVPQVFSPMTQVRSSTTMPVRPNANTYTTVIPATLTIRSTAPPVQMLQQQGKSSPSALNSATTLVTATTSSVPSATTQTTMVQSAVPPPPASSKLVSYAN…
Anura		Nanorana parkeri	POGZ-nanpar	XP_018424839.1	1345	HTH_Tnp_Tc5	DDE_1	DD35D	ZNF fingers (8)	>XP_018424839.1 PREDICTED: pogo transposable element with ZNF domain [Nanorana parkeri]MDTDLFMECEEEELEPWQKISDVIEDSVVEDYGYLDKTSTVSLNIQPVTAALPVVAQTLGTQYTTAATVTNTITQNTDNTKKTLLTLFANNSGSTPIVQSNSQPLILTQNTTPGIGTMMTQPMLRPMQVMQNANHATNNSVTAQPIFITAQGFPVRNVRPVQNTVNTMNQVGTMNQVGIVLNVQQGQTVRPITIVPAPGTQFMKQGMGVPQVFSQMTQVRPASTVQRPATNTYTTVIPATLTIRSPVSQSQTQVSKTISSTSTTLAPSQPIRQITMQQPMQTLTIPQNQNNPITNPKLVSIASFVAVKSTGE…
Anura		Xenopus laevis	POGZ-xenlae	NC_030738.1:118510770-118532083	1368	HTH_Tnp_Tc5	DDE_1	DD35D	ZNF fingers (9)	>NC_030738.1:118510770-118532083 Xenopus laevis strain J chromosome 8L, Xenopus_laevis_v2, whole genome shotgun sequence: 9803 to 11323: Frame 2 507 aa XIMDTDLFMECEEEELEPWQKLSDVIEDSAVEDYSYLDKTSTVSVNLQPMVPLPVVSPHTLNSHFSTTTTTIANTTPNSDNAKKTLVTLFANNSGQSPIMSSGQPLILTQNTSTGLGTVVSQPMLRPMQVMQNANHSSNSSMATQPIFITTQGFPVRNVRPGQNAMNTMNQVGIVLNVQQGQTVRPITIVPAPGTQFMKPGMGVPQVFSQVTQVRPAPTVPVRPTTNTFTTVIPATLTIRSTMPQSN…
Anura		Xenopus tropicalis	POGZ-xentro	NW_016683558.1:83935-105251	967	HTH_Tnp_Tc5	DDE_1	DD35D	ZNF fingers (6)	>NW_016683558.1:83935-105251 Xenopus tropicalis strain Nigerian unplaced genomic scaffold, Xenopus_tropicalis_v9.1 scaffold_273, whole genome shotgun sequence: 2589 to 3899: Frame 3 437 aa XQYRGKLRVYNGKPWWEGFGGSAEALTCAYNSLSTYTTSILQYCCPDLLDFSNKSKESELPSQTTQAICTDKIISAATPSSTTPSTTAPPAGKGQESSQEEGMQGKLIMLVDDFYYGRDVGNTYQMQSYPKVATTFRCPHCTKRLKNNIRFMNHMKHHVELDQQNGEVDGHTTCQHCYRQFSTPFQLQCHLENVHSSYESTTKCKICEWA…
Caudata		Ambystoma mexicanum	POGZ-ambmex	PGSH01012627.1:909885-931321	613	HTH_Tnp_Tc5	DDE_1	DD35D	ZNF fingers (0)	>PGSH01012627.1:909885-931321 Ambystoma mexicanum strain DD151 AMEXG_0030004612, whole genome shotgun sequence MQKRIGPTLETLSKDSLKGHKQQLGSGIRGGCPGHLYVPSNTLERLFRLRKTSKELLPVDVLPVSKEVTAVESSPGDTDPDESPDESIPTLQDGLVSNLEDETIDVDEQEDDDEQDEEFENKQSDPPFKKEQLSLKKLRVVLFALCCSIQQASEHFHNPPRRIKRWLRRFQTFQEENLESLSDGKYLGAEAEEKLAEWVLTQREQQQPVNEETLFQKATKIGRSLEGGFKISYEWAVRFMLRHSLSTHSKVAVAHPLPKDTEENAQSFIEFVQRQIHNQDLPLSMIAA…
Caudata		Plethodon serratus
Testudines		Chelonia mydas	POGZ-chemyd	XP_027686078.1	1405	HTH_Tnp_Tc5	DDE_1	DD35D	ZNF fingers (8)	>XP_027686078.1 pogo transposable element with ZNF domain isoform X1 [Chelonia mydas]MADTDLFMECEEEELEPWQKISDVIEDSVVEDYNSVDKTATVSVSLQPVSAPLPIVAHASIGGNLSTATSVSSSGAQNSDSAKKTLVTLFANNNGPLPQSVHRNNAADRMAANPLVQQGGQPLILTQNPTSGLGTMVTQPVLRPVQVMQNANHVTNSPVSSQPIFITTQGFPVRNVRPVQNTMNQVGIVLNVQQGQTVRPITLVPAPGTQFVKPTVGVPQVFSQMAQVRPGTTMPVRPTTNTFTTVIPATLTIRSTVPQSQSQQQSKSTPSTSTTPTSTQPTTLGQLTVQQPGQSSQATNPKLVSIASFVTVKR…
Testudines		Chrysemys picta	POGZ-chrpic	XP_023962788.1	1405	HTH_Tnp_Tc5	DDE_1	DD35D	ZNF fingers (8)	>XP_023962788.1 pogo transposable element with ZNF domain isoform X1 [Chrysemys picta bellii]MADTDLFMECEEEELEPWQKISDVIEDSVVEDYNSVDKTATVSVSLQPVSAPLPIVAHASIGGNLSTATSVSSSGAQNSDSAKKTLVTLFANNNGPLPQSVHRNNAADRMAGNPLVQQGGQPLILTQNPTSGLGTMVTQPVLRPVQVMQNANHVTNSPVSSQPIFITTQGFPVRNVRPVQNTMNQVGIVLNVQQGQTVRPITLVPAPGTQFVKPTVGVPQVFSQMAQVRPGTTMPVRPTTNTFTTVIPATLTIRSTVPQSQAQQQSKSTPSTSTTPTSTQPTTLGQLTVQQPGQSSQATNPKLVSI…
Testudines		Pelodiscus sinensis	POGZ-pelsin	XP_006114009.1	1229	HTH_Tnp_Tc5	DDE_1	DD35D	ZNF fingers (8)	>XP_006114009.1 pogo transposable element with ZNF domain isoform X1 [Pelodiscus sinensis] MVTQPVLRPVQVMQNANHVTNSPVSSQPIFITTQGFPVRNVRPVQNTMNQVGIVLNVQQGQTVRPITLVPAPGTQFVKPTVGVPQVFSQMAQVRPGTTMPVRPTTNTFTTVIPATLTIRSTVPQSQAQQQMSIASFVTVKRPGVTGENSNEVAKLVNTLNTTPSLGQSPSPLISNSSPALGSQRSSVSESSSSSSLKVSSSPVPTFDLQDGGRKVCPRCNAQFRVTEALRGHMCYCCPEMVEFLKKGKSLEPEPNIQPTKPPSPEKTAAVASPPSSTPIPALSPPAKAPEQSENAGDSAQSKLIMLVD…
Testudines		Terrapene mexicana triunguis	POGZ-tertri	NW_020664578.1:5342469-5364040	868	HTH_Tnp_Tc5	DDE_1	DD35D	ZNF fingers (2)	>NW_020664578.1:5342469-5364040 Terrapene carolina triunguis isolate 2854851 unplaced genomic scaffold, T_m_triunguis-2.0 Scaffold227, whole genome shotgun sequence: 11542 to 10001: Frame -2 514 aa VYTYLVVRRQENRTSGFDLFLSGRDKSNPEVLAVDCGTPARREEYAKSTGEPACRVWTENAQPPEGIRSHSTRAMSTYVAFLHNVPVPDICKAATWTSERTFTKRYAIMQDTTADTIVCQYRSSLYSEVDSHFRMIHEDTRHLLCPYCLKVFKNGNAFQQHFMRHQKKSVYHCNKCRLQFLFAKDKIEHKLQHHKTFRKPK…
Squamata		Anolis carolinensis	POGZ-anocar	XP_016853179.1	1350	HTH_Tnp_Tc5	DDE_1	DD35D	ZNF fingers (8)	>XP_016853179.1 PREDICTED: pogo transposable element with ZNF domain [Anolis carolinensis]MADTDLFMECEEEELEPWQKISDVIEDSVVEDYNLVDKTATVSVSVQPVANPMPIVAHTSLGSNLQTPTSVSSSMPPNSDSAKKTLVTLFANNSAGTPLVQQGGQPLILTQSPASGLSTVVTQPVLRPVQVMQNANHVTNSPVTSQPIFITTQGFPVRNVRPVQNTMNQVGIVLNVQQGQTVRPITLVPAPGTQFVKPAVGVPQVFSQMAQVRPGPTLPVRPSSNTFTTVIPATLTIRSTVPQPQAPPQMSIASFVTVKRPGVTGENNNEVAKLVNTLTTVPSLGQGPGPIVVSNNSPAHGSQRGGIIS…
Squamata		Gekko japonicus	POGZ-gekjap	XP_015271524.1	1351	HTH_Tnp_Tc5	DDE_1	DD35D	ZNF fingers (8)	>XP_015271524.1 PREDICTED: pogo transposable element with ZNF domain [Gekko japonicus]MADTDLFMECEEEELEPWQKISDVIEDSVVEDYNLIDKTATVSVSVQPVATPMPIVAHASIGGNLSTPTPVSTSGPINSDGTKKTLVTLFANNSAGTPLVQQGGQPLILTQSPASGLSTVVTQPVLRPVQVMQNANHVTNAPVTSQPIFITTQGFPVRNVRPVQNTMNQVGIVLNVQQGQTVRPITLVPAPGTQFVKPTTVGVPQVFSQVAQVRPGPTMPVRPPSNTFTTVIPATLTIRSTVPQSQAQPQMSIASFVTVKRPGVTGENNNEVAKLVNTLNTVPSLGQSSGPIVVSNNSPAHGSQKVGVSESSS…
Squamata		Notechis scutatus	POGZ-notscu	XP_026543750.1	1405	HTH_Tnp_Tc5	DDE_1	DD35D	ZNF fingers (8)	>XP_026543750.1 pogo transposable element with ZNF domain isoform X1 [Notechis scutatus]MADTDLFMECEEEELEPWQKISDVIEDSMVEDYNSVDKTATVSVSVQPVAAPVPPAAHASIGSGLPTTPVSSSGTSNSDSTKKTLVTLFANNSTGAPLVQQGGQPLILTQNPTPGLSTVVTQPVLRPVQVMQNANHVTNSPVTSQPIFITTQGFPVRNVRPVQNTMNQVGIVLNVQQGQTVRPITLVPAPGTQFVKPTVGVPQVFSQMAQVRPAPTMPVRPASNTFTTVIPATLTIRNTVPQSQAQPQSKSSFGIPSSSSSSSPPSLALGQLGPPIIPSPPLTPPSSASKRKRSASLHLFPPVSIASFVAV…
Squamata		Pogona vitticeps	POGZ-pogvit	XP_020653933.1	1378	HTH_Tnp_Tc5	DDE_1	DD35D	ZNF fingers (8)	>XP_020653933.1 pogo transposable element with ZNF domain isoform X1 [Pogona vitticeps]MADTDLFMECEEEELEPWQKISDVIEDSVVEDYNSVDKTATVSVSVQPVATPMPIVAHASIGGGLPTPTSVSGSMPPNSDSAKKTLVTLFANNSAGTPLVQQGGQPLILTQNPASGLSTVVTQPVLRPVQVMQNANHVTNSPVTSQPIFITTQGFPVRNVRPVQNTMNQVGIVLNVQQGQTVRPITLVPAPGTQFVKPTVGVPQVFSQMAQVRPSPAMPVRPSSNTFTTVIPATLTIRSTVPQTQAQPQSKSSPSTSTTPTATQPSALGPLTVQQPGQSTQAPNPKLVSIASFVTVKRPGVTGENNNEVAKL…
Squamata		Protobothrops mucrosquamatus	POGZ-promuc	XP_029141087.1	1390	HTH_Tnp_Tc5	DDE_1	DD35D	ZNF fingers (8)	>XP_029141087.1 LOW QUALITY PROTEIN: pogo transposable element with ZNF domain [Protobothrops mucrosquamatus]MADTDLFMECEEEELEPWQKISDVIEDSVVEDYNSVDKTATVSVGVQPVASPVPIAAHASIGSGLPTTPVSSSGTSGSDSTKKTLVTLFANNSTGTPLVQQGGQPLLLAQNPTSGLSTVVTQPVLRPVQVMQNANHVTNPPVTSQPIFITTQGFPVRNVRPVQNTMNQVGIVLNVQQGQTVRPITLVPAPGTQFVKPTVGVPQVFSQMAQVRPAPSMPVRPASNTFTTVIPATLTIRNTVPQSQAQPQSKSSXPSASPPPLLFLNENDRLLSLSFPAVSIASFVTMKKPG…
Squamata		Pseudonaja textilis	POGZ-psetex	XP_026576022.1	1405	HTH_Tnp_Tc5	DDE_1	DD35D	ZNF fingers (8)	>XP_026576022.1 LOW QUALITY PROTEIN: pogo transposable element with ZNF domain [Pseudonaja textilis]MADTDLFMECEEEELEPWQKISDVIEDSMVEDYNSVDKTATVSVSVQPVAAPVPPAAHTSMGSGLPTTPVSSSGTSNSDSTKKTLVTLFANNSTGTPLVQQGGQPLILTQNPTPGLSTVVTQPVLRPVQVMQNANHVTNSPVTSQPIFITTQGFPVRNVRPVQNTMNQVGIVLNVQQGQTVRPITLVPAPGTQFVKPTVGVPQVFSQMAQVRPAPTMPVRPASNTFTTVIPATLTIRNTVPQSQAQPQSKPSVGLPSSSSSSSPPHPXALGPPVIPSPPSTPPSSASKRKRSDSLHCFP…
Squamata		Python bivittatus	POGZ-pytbiv	XP_025022238.1	1342	HTH_Tnp_Tc5	DDE_1	DD35D	ZNF fingers (6)	>XP_025022238.1 LOW QUALITY PROTEIN: pogo transposable element with ZNF domain [Python bivittatus]MADTDLFMECEEEELEPWQKISDVIEDSVVEDYNSVDKTATVSVSVQPVATPVPIVAHASIGSGLPTPVSSSGAPNSDSTKKTLVTLFANNSTGTPLVQQGGQPLILAQNPASGLSTVVTQPVLRPVQVMQNANHVTNSPVTSQPIFITTQGFPVRNVRPVQNTMNQVGIVLNVQQGQTVRPITLVPAPGTQFVKPTVGVPQVFSQMAQVRPAPTMPVRPASNTFTTVIPATLTIRSTVPQSQAQSQMSIASFVTVKKPGVTGENSNEVAKLVNTLNTVPSLAQSSGPLVVPNNSQAHGSQ…
Squamata		Thamnophis sirtalis	POGZ-thasir	XP_013916942.1	1353	HTH_Tnp_Tc5	DDE_1	DD35D	ZNF fingers (8)	>XP_013916942.1 PREDICTED: pogo transposable element with ZNF domain [Thamnophis sirtalis]MADTDLFMECEEEELEPWQKISDVIEDSVVEDYNSVDKTATVSVSVQPVAAPVPTVAHASIGSGLPTTPVSSSGTSNSDSTKKTLVTLFANNSTGTPLVQQGGQPLILAQNPTSGLSTVVTQPVLRPVQVMQNANHVTNSPVTSQPIFITTQGFPVRNVRPVQNTMNQVGIVLNVQQGQTVRPITLVPAPGTQFVKPTVGVPQVFSQMAQMRPAPAMPVRPASNTFTTVIPATLTIRNTVPQSQAQQPQMSIASFVAVKKPGMAGDNSNEVVKLVNTLNTVPSLAQSSGPLVVPNNSQAHGSQRTGLSE…
Crocodilia		Alligator mississippiensis	POGZ-allmis	XP_019334482.1	1389	HTH_Tnp_Tc5	DDE_1	DD35D	ZNF fingers (8)	>XP_019334482.1 PREDICTED: pogo transposable element with ZNF domain isoform X1 [Alligator mississippiensis]MADTDLFMECEEEELEPWQKISDVIEDSVVEDYNSVDKTATVSVSLQPVSAPLPIVAHASIGGNLSTATSVSSSGAQNSDSAKKTLVTLFADDNGPLPQSVHRINAADRMAGNPLVQQSGQPLILTQNPTSGLGTMVTQPVLRPVQVMQNANHVTNSPVTSQPIFITTQGFPVRNVRPVQNTMNQVGIVLNVQQGQTVRPITLVPAPGTQFVKPAVGVPQVFSQMAQVRPGTTMPVRPTTNTFTTVIPATLTIRSTVPQSQAQQQSKSTPSTSTTPTSTQPTTLGQLTVQQ…
Crocodilia		Alligator sinensis	POGZ-allsin	XP_025048276.1	1388	HTH_Tnp_Tc5	DDE_1	DD35D	ZNF fingers (8)	>XP_025048276.1 pogo transposable element with ZNF domain isoform X1 [Alligator sinensis]MADTDLFMECEEEELEPWQKISDVIEDSVVEDYNSVDKTATVSVSLQPVSAPLPIVAHASIGGNLSTATSVSSSGAQNSDSAKKTLVTLFADDNGPLPQSVHRINAADRMAGNPLVQQSGQPLILTQNPTSGLGTMVTQPVLRPVQVMQNANHVTNSPVTSQPIFITTQGFPVRNVRPVQNTMNQVGIVLNVQQGQTVRPITLVPAPGTQFVKPAVGVPQVFSQMAQVRPGTTMPVRPTTNTFTTVIPATLTIRSTVPQSQAQQQSKSTPSTSTTPTSTQPTTLGQLTVQQPGQSSQATNPKLVSIASFV…
Crocodilia		Crocodylus porosus	POGZ-cropor	XP_019412487.1	1389	HTH_Tnp_Tc5	DDE_1	DD35D	ZNF fingers (8)	>XP_019412487.1 PREDICTED: pogo transposable element with ZNF domain isoform X1 [Crocodylus porosus]MADTDLFMECEEEELEPWQKISDVIEDSVVEDYNSVDKTATVSVSLQPVSAPLPIVAHASIGGNLSTATSVSSSGAQNSDSAKKTLVTLFADDNGPLPQSVHRINAADRMAGNPLVQQSGQPLILTQNPTSGLGTMVTQPVLRPVQVMQNANHVTNSPVTSQPIFITTQGFPVRNVRPVQNTMNQVGIVLNVQQGQTVRPITLVPAPGTQFVKPAVGVPQVFSQMAQVRPGTTMPVRPTTNTFTTVIPATLTIRSTVPQSQAQQQSKSTPSTSTTPTSTQPTTLGQLTVQQPGQSSQAT…
Crocodilia		Gavialis gangeticus	POGZ-gavgan	XP_019383834.1	1389	HTH_Tnp_Tc5	DDE_1	DD35D	ZNF fingers (8)	>XP_019383834.1 PREDICTED: pogo transposable element with ZNF domain isoform X1 [Gavialis gangeticus]MADTDLFMECEEEELEPWQKISDVIEDSVVEDYNSVDKTATVSVSLQPVSAPLPIVAHASIGGNLSTATSVSSSGAQNSDSAKKTLVTLFADDNGPLPQSVHRINAADRMAGNPLVQQSGQPLILTQNPTSGLGTMVTQPVLRPVQVMQNANHVTNSPVTSQPIFITTQGFPVRNVRPVQNTMNQVGIVLNVQQGQTVRPITLVPAPGTQFVKPAVGVPQVFSQMAQVRPGTTMPVRPTTNTFTTVIPATLTIRSTVPQSQAQQQSKSTPSTSTTPTSTQPTTLGQLTVQQPGQSSQA…
Aves		Acanthisitta chloris	POGZ-acachl	XP_009077178.1	1336	HTH_Tnp_Tc5	DDE_1	DD35D	ZNF fingers (9)	>XP_009077178.1 PREDICTED: pogo transposable element with ZNF domain [Acanthisitta chloris] MADTDLFMECEEEELEPWQKISDVIEDSVVEDYNSVDKTATAGNPLVQQGGQSLILTQNPPSGLGTVVTQPVLRPVQIMQNANHVTSSPVTNQPIFITTQGFPVRNVRPVQNTMNQVGIVLNVQQGQTVRPITLVPAPGTQFVKPAVGVPQVFSQVAQVRPGATMPVRPTTNTFTTVIPATLTIRSTVPQSQAPQQSKSSPSTSTTPTAAQPTPVGHFPVGQAQPGQSSQAPNPKLVSIASFVTVKRPGVTGENSNEVAKLVNTLNTVPSLGQTPGPLGVSNSSPVHASQRSSVSESSSSSSSLKVS…
Aves		Anas platyrhynchos	POGZ-anapla	XP_027300465.1	1326	HTH_Tnp_Tc5	DDE_1	DD35D	ZNF fingers (9)	>XP_027300465.1 pogo transposable element with ZNF domain isoform X1 [Anas platyrhynchos]MADTDLFMECEEEELEPWQKISDVIEDSVVEDYNSVDKTATAGNPLVQQGGQPLILTQNPASGLGTMVTQPVLRPVQIMQNANHVTNSPVTSQPIFITTQGFPVRNVRPVQNTMNQVGIVLNVQQGQTVRPITLVPAPGTQFVKPTVGVPQVFSQMAQVRPGTTMPVRPTTNTFTTVIPATLTIRSTVPQSQAQQQSKSTPSTSTTPTSTQPTTLGQLTVQQPGQSSQATNPKLVSIASFVTVKRPGVTGENSNEVAKLVNTLNTIPSLGQSPGPLVVSNSSPVHGSQRSSVSESSSSSSSLKVSSSPIP…
Aves		Anser cygnoides	POGZ-anscyg	XP_013057711.1	1327	HTH_Tnp_Tc5	DDE_1	DD35D	ZNF fingers (9)	>XP_013057711.1 PREDICTED: pogo transposable element with ZNF domain isoform X1 [Anser cygnoides domesticus]MADTDLFMECEEEELEPWQKISDVIEDSVVEDYNSVDKTATAGNPLVQQGGQPLILTQNPASGLGTMVTQPVLRPVQIMQNANHVTNSPVTSQPIFITTQGFPVRNVRPVQNTMNQVGIVLNVQQGQTVRPITLVPAPGTQFVKPTVGVPQVFSQMAQVRPGTTMPVRPTTNTFTTVIPATLTIRSTVPQSQAQQQSKSTPSTSTTPTSTQPTTLGQLTVQQPGQSSQATNPKLVSIASFVTVKRPGVTGENSNEVAKLVNTLNTIPSLGQSPGPLVVSNSSPVHGSQRSS…
Aves		Apaloderma vittatum	POGZ-apavit	XP_009874014.1	801				ZNF fingers (8)	>XP_009874014.1 PREDICTED: pogo transposable element with ZNF domain, partial [Apaloderma vittatum]MADTDLFMECEEEELEPWQKISDVIEDSVVEDYNSVDKTTTGNSLFQARGSPLILTQNPTSGLGTMVTQPVLRPVQIMQNANHVTNSPVASQPIFITTQGFPVRNVRPVQKTMDQLHSVVTAQRMDFGYLMRLVCSFVSEAPGTQFVKPAVGVPQVFSQMAQVRPGTTMPVRPTTNTFTTVIPATLTIRSTVPQSQAQQQSKSTPSTSTTPTAPQPAALGQLTVQQPGQSSQATNPKLVSIASLVTVKRPGVTGENSNEVAKLVNALNTIPSLGQSPGPLVVSNSSPVHGSQRSSVSESS…
Aves		Aptenodytes forsteri	POGZ-aptfor	XP_009279496.1	1325	HTH_Tnp_Tc5	DDE_1	DD35D	ZNF fingers (9)	>XP_009279496.1 PREDICTED: pogo transposable element with ZNF domain isoform X1 [Aptenodytes forsteri] MADTDLFMECEEEELEPWQKISDVIEDSVVEDYNSVDKTATAGNPLVQQSGQPLILTQNPTSGLGTMVTQPVLRPVQIMQNANHVTNSPVTSQPIFITTQGFPVRNVRPVQNTMNQVGIVLNVQQGQTVRPITLVPAPGTQFVKPTVGVPQVFSQMAQVRPGTTMPVRPTTNTFTTVIPATLTIRSTVPQSQAQQQSKSTPSTSTTPTATQPTTLGQLTVQQPGQSSQATNPKLVSIASFVTVKRPGVTGENSNEVAKLVNTLNTIPSLGQSPGPLVVSNSSPVHGSQRSSVSESS…
Aves		Apteryx rowi	POGZ-aptrow	XP_025939444.1	1344	HTH_Tnp_Tc5	DDE_1	DD35D	ZNF fingers (9)	>XP_025939444.1 pogo transposable element with ZNF domain isoform X1 [Apteryx rowi]MADTDLFMECEEEELEPWQKISDVIEDSVVEDYNSVDKTATAGNPLVQQGGQPLILTQNPTSGLGTMVTQPVLRPVQVMQNANHVTNSPVTSQPIFITTQGFPVRNVRPVQNTMNQVGIVLNVQQGQTVRPITLVPAPGTQFVKPTVGVPQVFSQMAQVRPGTTMPVRPTTNTFTTVIPATLTIRSTVPQSQAQQQSKSTPSTSTTPTSTQPTTLGQLTVQQPGQSSQATNPKLVSIASFVTVKRPGVTGENSNEVAKLVNTLNTIPSLGQSPGPLVVSNSSPVHGSQRSSVSESSSSSSSLKVSSSPIPTFDLQD…
Aves		Aquila chrysaetos	POGZ-aquchr	XP_011597757.1	1400	HTH_Tnp_Tc5	DDE_1	DD35D	ZNF fingers (8)	>XP_011597757.1 PREDICTED: pogo transposable element with ZNF domain isoform X1 [Aquila chrysaetos canadensis]MADTDLFMECEEEELEPWQKISDVIEDSVVEDYNSVDKTATAVSVSLQPVSAPLPAVAHASIGANLSAATSVSSSEAQNSDSAKKTLVAIFVNNNAGNPLVQQSGQPLILTQNPTSGLGTMVTQPVLRPVQIMQNANHVTNSPVTSQPIFITTQGFPVRNVRPVQNTMNQVGIVLNVQQGQTVRPITLVPAPGTQFVKPAVGVPQVFSQMAQVRPGTTMPVRPTTNTFTTVIPATLTIRSTVPQSQAQQQSKSTPSTSTTPTATQPTALGQLTVQQPGQSSQATNPKLV…
Aves		Athene cunicularia	POGZ-athcun	XP_026719737.1	1167	HTH_Tnp_Tc5	DDE_1	DD35D	ZNF fingers (8)	>XP_026719737.1 pogo transposable element with ZNF domain [Athene cunicularia]MNQVGIVLNVQQGQTVRPITLVPAPGTQFVKPAVGVPQVFSQMAQVRPGTTMPVRPTTNTFTTVIPATLTIRSTVPQSQAQQQMSIASFVTVKRPGVTGENSNEVAKLVNTLNTIPSLGQSPGNEVAKLVNTLNTIPSLGQSPGPLVVSNSSPVHGSQRSSVSESSSSSSSLKVSSSPIPTFDLQDGGRKVCPRCDAQFRVTEALRGHMCYCCPEMVKFLKKRKSPESEPNIQSAKPPSPEKTTAVASPPSSTPIPALSPPAKAPEPSENVVDSSQSKLIMLVDDFYYGRDGGKVSQLLNFPKVPTSFRCPHCTKRLKNNI…
Aves		Balearica regulorum gibbericeps	POGZ-balgib	XP_010298131.1	1365	HTH_Tnp_Tc5	DDE_1	DD35D	ZNF fingers (8)	>XP_010298131.1 PREDICTED: pogo transposable element with ZNF domain [Balearica regulorum gibbericeps]MADTDLFMECEEEELEPWQKISDVIEDSVVEDYNSVDKTATVSVSLQPVSAPLPAVAHASIGANLSAATSVSSSGAQNSDSAKMTLVTIFVNNNAGNPLVQQSGQPLILTQNPTSGLGTMVTQPVLRPVQIMQNANHVTNSPVTSQPIFITTQGFPVRNVRPVQNTMNQVGIVLNVQQGQTVRPITLVPAPGTQFVKPTVGVPQVFSQMAQVRPGTPMPVRPTTNTFTTVIPATLTIRSTVPQSQAQQQSKSTPSTSTTPTATQPPTLGQLTVQQPGQSSQATNPKLVSIASFVTVK…
Aves		Buceros rhinoceros silvestris
Aves		Calidris pugnax	POGZ-calpug	XP_014816330.1	1324	HTH_Tnp_Tc5	DDE_1	DD35D	ZNF fingers (9)	>XP_014816330.1 PREDICTED: pogo transposable element with ZNF domain isoform X1 [Calidris pugnax]MADTDLFMECEEEELEPWQKISDVIEDSVVEDYNSVDKTATAGNPLVQQSGQPLILTQNPASGLGTMVTQPVLRPVQIMQNANHVTNSPVTSQPIFITTQGFPVRNVRPVQNTMNQVGIVLNVQQGQTVRPITLVPAPGTQFVKPAVGVPQVFSQMAQVRPGTTMPVRPTTNTFTTVIPATLTIRSTVPQSQAQQQSKSTPSTSTTPTATQPTPLGQLTVPQPGQSSPATNPKLVSIASFVTVKRPGVTGENSSEVAKLVNTLNTIPSVGQSPGPLVVSNSSPVHGSQRSSVSESSSSSSSL…
Aves		Calypte anna	POGZ-calann	XP_008502797.1	1327	HTH_Tnp_Tc5	DDE_1	DD35D	ZNF fingers (8)	>XP_008502797.1 PREDICTED: pogo transposable element with ZNF domain isoform X1 [Calypte anna] MADTDLFMECEEEELEPWQKISDVIEDSVVEDYNSVDKTATAGNPLVQQGGQPLILAQNPTSGLGAMVTQPVLRPVQIMQNANHVTNSPVTSQPIFITTQGFPVRNVRPVQNTMNQVGIVLNVQQGQTVRPITLVPAPGTQFVKPAVGVPQVFSQMAQVRPGTTMPVRPTTNTFTTVIPATLTIRSTVPQTQAQQQSKSTTPAATQPTTLGQLTVQQPGQPSQAANPKLAPLWCLPSAVSIASFVTVKRPGVTGENSNEVAKLVNTLNTIPSLGQSPGPLVVSNSSPVHGSQRSSVSESSSSSS…
Aves		Caprimulgus carolinensis
Aves		Cariama cristata	POGZ-carcri	XP_009699035.1	1325	HTH_Tnp_Tc5	DDE_1	DD35D	ZNF fingers (9)	>XP_009699035.1 PREDICTED: pogo transposable element with ZNF domain [Cariama cristata] MADTDLFMECEEEELEPWQKISDVIEDSVVEDYNSVDKTATAGNPLVQQSGQPLILTQNPTSGLGTMVTQPVLRPVQIMQNANHVTNSPVASQPIFITTQGFPVRNVRPVQNTMNQVGIVLNVQQGQTVRPITLVPAPGTQFVKPAVGVPQVFSQMAQVRPGTTMPVRPTTNTFTTVIPATLTIRSTVPQSQAQQQSKSTPSTSTTPTATQPTPLGQLTVQQPGQSSQATNPKLVSIASFVTVKRPGVTGENSNEVAKLVNTLNTIPSLGQSPGPLVVSNSSPVHGSQRSSVSESSSSSSLKVSSSPIPTF…
Aves		Chaetura pelagica	POGZ-chapel	XP_010002096.1	1257	HTH_Tnp_Tc5	DDE_1	DD35D	ZNF fingers (8)	>XP_010002096.1 PREDICTED: pogo transposable element with ZNF domain [Chaetura pelagica]MADTDLFMECEEEELEPWQKISDVIEDSVVEDYNSVDKTATAGNPLVQQSGQPLILTQNPTSGLGTMVTQPVLRPVQIMQNANHVTSSPVTSQPIFITTQGFPVRNVRPVQNTMNQVGIVLNVQQGQTVRPITLVPAPGTQFVKPTVGVPQVFSQVAQVRPGTTMPVRPTTNTFTTVIPATLTIRSTVPQSQAQQQSKSTPSTSTTPTATQPTPLGQLTVQQPGQSSPATNPKLVSIASFVTVKRPGVTGENSNEVAKLVNTLSTVPSLGQSPGPLVVSNSSPVHGSQRSSVSESSSSSSSLKVSSSPVPT…
Aves		Charadrius vociferus	POGZ-chavoc	XP_009889983.1	1333	HTH_Tnp_Tc5	DDE_1	DD35D	ZNF fingers (9)	>XP_009889983.1 PREDICTED: pogo transposable element with ZNF domain [Charadrius vociferus]MADTDLFMECEEEELEPWQKISDVIEDSVVEDYNSVDKTATAGNPLVQQSGQPLILTQNPTSGLGTMVTQPVLRPVQIMQNANHVTNSPVTSQPIFITTQGFPVRNVRPVQNTMNQVGIVLNVQQGQTVRPITLVPAPGTQFVKPAVGVPQVFSQMAQVRPGTTMPVRPTTNTFTTVIPATLTIRSTVPQSQAQQQSKSTPSTSTTPTATQPTALGQLTVQQPGQSSQATNPKLVSIASFVTVKRPGVTGENSSEVAKLVNTLNTIPSLGQSPGPLVVSNSSPVHGSQRSSVSESSSSSSSSPIPTFD…
Aves		Chlamydotis macqueenii	POGZ-chlmac	XP_010128729.1	1313		DDE_1	DD35D	ZNF fingers (9)	>XP_010128729.1 PREDICTED: LOW QUALITY PROTEIN: pogo transposable element with ZNF domain [Chlamydotis macqueenii]MWGFLGVVGDGGQPVGDCAGESVTKERRFVLNSLAAGNPLVQQTGQPLILTQNPTSGLGTMVTQPVLRPVQIMQNANHVTNSPVTSQPIFITTQGFPVRNVRPVQNTMNQVGIVLNVQQGQTVRPITLVPAPGTQFVKPTVGVPQVFSQMAQVRPGATMPVRPAANTFTTVIPATLTIRSTVPQSQAQQQSKSAPSTSTPRTAVQPTTXGQLTVQQPGQSSRAANPKLVSIASFVTVKRPGVTGENSSEVAKLVNTLNTVPSLGQSPGPLVVSNSSPVHGSQRSS…
Aves		Colius striatus	POGZ-colstr	XP_010208418.1	1327	HTH_Tnp_Tc5	DDE_1	DD35D	ZNF fingers (9)	>XP_010208418.1 PREDICTED: pogo transposable element with ZNF domain isoform X1 [Colius striatus]MADTDLFMECEEEELEPWQKISDVIEDSVVEDYNSVDKTATAGNPLVQQSGQPLILTQNPTSGLGTMVTQPVLRPVQIMQNANHVTNSPVSSQPIFITTQGFPVRNVRPVQNTMNQVGIVLNVQQGQTVRPITLVPAPGTQFVKPAVGVPQVFSQMAQVRPGTTMPVRPTTNTFTTVIPATLTIRSTVPQSQAQQQSKSTPSTSTTPTATQPTPLGQLTVQQPGQSSQATNPKLGKTCPIPLAVSIASFVTVKRPGVTGENSNEVAKLVNTLNTIPSLGQSPGPLVVSNSSPVHGSQRSSVS…
Aves		Corapipo altera
Aves		Corvus brachyrhynchos
Aves		Corvus cornix cornix
Aves		Coturnix japonica	POGZ-cotjap	XP_015740170.1	1321	HTH_Tnp_Tc5	DDE_1	DD35D	ZNF fingers (8)	>XP_015740170.1 PREDICTED: pogo transposable element with ZNF domain isoform X1 [Coturnix japonica]MADTDLFMECEEEELEPWQKISDVIEDSVVEDYNSVDKTTTAGNPLVQQGGQPLILTQNPTSGLGTMVTQPVLRPVQIMQNANHVTNSPVTSQPIFITTQGFPVRNVRPVQNTMNQVGIVLNVQQGQTVRPITLVPAPGTQFVKPAVGVPQVFSQVAQVRPGTTMPVRPTTNTFTTVIPATLTIRSTVPQSQSQQQSKSTPSTSTTPTATQPTPLGQLTVQQPGQSSQATNPKLVSIASFVTVKRPGVTGENSNEVAKLVNTLNTVPSLGQSPGPMVVSNSSPVHGSQRSSTSESSSSSK…
Aves		Cuculus canorus	POGZ-cuccan	XP_009558784.1	1317	HTH_Tnp_Tc5	DDE_1	DD35D	ZNF fingers (9)	>XP_009558784.1 PREDICTED: pogo transposable element with ZNF domain [Cuculus canorus] MADTDLFMECEEEELEPWQKISDVIEDSVVEDYNSVDKTATAGNPLVQQSGQPLILAQNPTSGLGTMVTQPVLRPVQIMQNANHVTNSPVPSQPIFITTQGFPVRNVRPVQNTMNQVGIVLNVQQGQTVRPITLVPAPGTQFVKPAVGVPQVFSQMAQVRPGTTMPVRPTTNTFTTVIPATLTIRSTVPQSQAQQQSKSTPSTSTTPTATQPAALGQLTVPQPGQASQATNPKLVSIASFVTVKRPGVSGENSNEVAKLVNTLNTVPSLGQSPGPLVVSNSSPVHGSQRSSVSESSSSSSSPIPTFDLQDSG…
Aves		Cyanistes caeruleus
Aves		Dromaius novaehollandiae	POGZ-dronov	XP_025970717.1	1323	HTH_Tnp_Tc5	DDE_1	DD35D	ZNF fingers (9)	>XP_025970717.1 pogo transposable element with ZNF domain isoform X1 [Dromaius novaehollandiae]MADTDLFMECEEEELEPWQKISDVIEDSVVEDYNSVDKTATAGNPLVQQGGQPLILTQNPTSGLGTMVTQPVLRPVQVMQNANHVTNSPVTSQPIFITTQGFPVRNVRPVQNTMNQVGIVLNVQQGQTVRPITLVPAPGTQFVKPTVGVPQVFSQMAQVRPGTTMPVRPTTNTFTTVIPATLTIRSTVPQSQAQQQSKSTPSTSTTPTSTQPTTLGQLTVQQPGQSSQATNPKLVSIASFVTVKRPGVTGENSNEVAKLVNTLNTVPSLGQSPGPLVVSNSSPVHGSQRSSVSESSSSSSLKVS…
Aves		Egretta garzetta	POGZ-egrgar	XP_009641907.1	1373	HTH_Tnp_Tc5	DDE_1	DD35D	ZNF fingers (9)	>XP_009641907.1 PREDICTED: pogo transposable element with ZNF domain [Egretta garzetta] MADTDLFMECEEEELEPWQKISDVIEDSVVEDYNSVDKTATASGNLQPAPALLPAGAHASVGANLSAATSVSSSGAQDSDSAMKTLVTIFVSSDAGNPLVQQSGQPLILTQNPASGLGTMVTQPVLRPVQIMQNANHVTNSPVTSQPIFITTQGFPVRNVRPVQNTMNQVGIVLNVQQGQTVRPITLVPAPGTQFVKPTVGVPQVFSQMAQVRPGTTMPVRPTTNTFTTVIPATLTIRSTVPQSQAQQQSKSTPSTSTTPTATQPTPLGQLTVQQPGQSSQATNPKLVSIASFVTVKRPGVTGENSNEVAK…
Aves		Empidonax traillii	POGZ-emptra	XP_027764709.1	1252	HTH_Tnp_Tc5	DDE_1	DD35D	ZNF fingers (9)	>XP_027764709.1 pogo transposable element with ZNF domain, partial [Empidonax traillii]MADTDLFMECEEEELEPWQKISDVIEDSVVEDYNSVDKTATGGNAAVPPGGQSLLLTQSPTPALGAVVTQPLLRPVQIMQNANHVPTPPVTSQPIFITTQGFPVRNVRPVQNTMNQVGIVLNVQQGQTVRPITLVPAPGTQFVKPAVGVPQVFSQVAQVRAGTPLPVRPAPNTFTTVIPATLTLRSTVPQAQAPQQMSIASFVTVKRPGVTGENSNEVAKLVNTLNTVPSLGQSPGPLVVSNSSPGSQRSSVSESSSSSSSLKVSSSPIPTFDLQDGGRKVCPRCDAQFRVTEALRGHMCYCCPEMVEFLKK…
Aves		Eurypyga helias
Aves		Falco cherrug	POGZ-falche	XP_027666079.1	1446	HTH_Tnp_Tc5	DDE_1	DD35D	ZNF fingers (9)	>XP_027666079.1 pogo transposable element with ZNF domain isoform X1 [Falco cherrug]MFSSRVAQCCRKMEPQMPPGKPFNPPCLPYSIYTFSYRSVCSQGHPELEMSSVPWTACCNASSLFLEAFLVSGLEYSVLQFEPFTCFHHRCGEQTASFHFATDFYMSEGYCAFGSPLYGLNNSRMADTDLFMECEEEELEPWQKISDVIEDSVVEDYNSVDKTATAGNPLVQQSGQPLILTQNPTSGLGTMVTQPVLRPVQIMQNANHVTNSPVTSQPIFITTQGFPVRNVRPVQNTMNQVGIVLNVQQGQTVRPITLVPAPGTQFVKPAVGVPQVFSQMAQVRPGTTMPVRPTTNTFTTVIPATLTIRSTVPQS…
Aves		Falco peregrinus	POGZ-falper	XP_027652320.1	1341	HTH_Tnp_Tc5	DDE_1	DD35D	ZNF fingers (9)	>XP_027652320.1 pogo transposable element with ZNF domain isoform X1 [Falco peregrinus]MSEGYCAFGSPLYGLNNSRMADTDLFMECEEEELEPWQKISDVIEDSVVEDYNSVDKTATAGNPLVQQSGQPLILTQNPTSGLGTMVTQPVLRPVQIMQNANHVTNSPVTSQPIFITTQGFPVRNVRPVQNTMNQVGIVLNVQQGQTVRPITLVPAPGTQFVKPAVGVPQVFSQMAQVRPGTTMPVRPTTNTFTTVIPATLTIRSTVPQSQAQQQSKSTPSTSTTPTASQPTTLGQLTVQQPGQSSQATNPKLVSIASFVTVKRPGVTGENSNEVAKLVNTLNTIPSLGQSPGPLVVSNSSPVHGSQRSSVS…
Aves		Ficedula albicollis	POGZ-ficalb	XP_016161052.1	1013	HTH_Tnp_Tc5	DDE_1	DD35D	ZNF fingers (4)	>XP_016161052.1 PREDICTED: pogo transposable element with ZNF domain [Ficedula albicollis]MADTDLFMECEEEELEPWQKISDVIEDSVVEDYNSMEKNSTGSHPAAQPGAQSLLLAQSPAPGLGAVVSQPLLRPVQLMQNANHGTTPPAGTQPIFITTQGFPVRNVRPVQSPMNQVGIVLNVQQGQTVRPITLVPAPGAQFVKPAVGVPQVFSPVAQVRPGSANAFATVIPATLTLRSTVPQAQAPQQMSIASFVTVKRPGVPGEASAGGPEVAKLVNTLGTVPSLAHGPSSLAHGPSSLAHGPSSLAHGPSSLAHGPSSLAHGPSSLAHGPSSLAHGPSSLAHGPSSLAHGPSSLAHGPSSLAHGPS…
Aves		Fulmarus glacialis	POGZ-fulgla	XP_009583706.1	820	HTH_Tnp_Tc5	DDE_1	DD35D	ZNF fingers (6)	>XP_009583706.1 PREDICTED: pogo transposable element with ZNF domain, partial [Fulmarus glacialis] KCKICEWAFESEPMFLQHMKDTHKPGEMPYVCQVCQYRSSLYSEVDSHFRMIHEDTRHLLCPYCLKVFKNGNAFQQHFMRHQKKSVYHCNKCRLQFLFAKDKIEHKLQHHKTFRKPKQLEGLKPGTKVTIRASRGQPRTVPISSNDMPQGTGQETTPLSSSTDPQPIFLYPPVQRNVQKRAVKKMSVLGRQTCLECSFEIPDFPNHFPTYVHCSLCRYSTCCSRAYANHMINNHVPRKSPKYLALFKNYTACGVKLSCSSCLFVTSEGDAMAKHLVFNPSHEFSNIFRGPTWISHSRHIQ…
Aves		Gallus gallus	POGZ-galgal	XP_024999412.1	1362	HTH_Tnp_Tc5	DDE_1	DD35D	ZNF fingers (8)	>XP_024999412.1 pogo transposable element with ZNF domain isoform X1 [Gallus gallus]MCAAFWDREGLILLALLGPGQTASSDRVVALTELKAPTSRMADTDLFMECEEEELEPWQKISDVIEDSVVEDYNSVDKTTTAGNPLVQQGGQPLILTQNPTSGLGTMVTQPVLRPVQIMQNANHVTNSPVTSQPIFITTQGFPVRNVRPVQNTMNQVGIVLNVQQGQTVRPITLVPAPGTQFVKPAVGVPQVFSQVAQVRPGTTMPVRPTTNTFTTVIPATLTIRSTVPQSQSQQQSKSTPSTSTTPTATQPTPLGQLTVQQPGQSSQATNPKLVSIASFVTVKRPGVTGENSNEVAKLVNTLNTVPSLGQSPGP…
Aves		Gavia stellata	POGZ-gavste	XP_009808423.1	1371	HTH_Tnp_Tc5	DDE_1	DD35D	ZNF fingers (9)	>XP_009808423.1 PREDICTED: pogo transposable element with ZNF domain [Gavia stellata] MADTDLFMECEEEELEPWQKISDVIEDSVVEDYNSVDKTATVSVSPQPVSAPLPAVAHASIGANFSAATSVGSSGAQNSDSAKKTLVTIFVNSNTGNPLVQQSGQPLILTQNPTSGLGTMVTQPVLRPVQIMQNANHVTNSPVTSQPIFITTQGFPVRNVRPVQNTMNQVGIVLNVQQGQTVRPITLVPAPGTQFVKPTVGVPQVFSQMAQVRPGTTMPVRPTTNTFTTVIPATLTIRSTVPQSQAQQQSKSTPSTSTTPTATQPTTLGQLTVQQPGQSSQATNPKLVSIASFVTVKRPGVTGENSNEVAKLV…
Aves		Geospiza fortis	POGZ-geofor	XP_014166870.1	748				ZNF fingers (9)	>XP_014166870.1 PREDICTED: pogo transposable element with ZNF domain [Geospiza fortis]MADTDLFMECEEEELEPWQKISDVIEDSVVEDYNSMEKNPTGHFPLFPLHFPQFSPFSNFVFSLFPLMFPIFLRPVQLMQNANHGTNPPPGTQPIFITTQGFPVQNVRPVQSPMNQVGIVLNVQQGQTVRPITLVPAPGTQFVKPAVGVPQVFSPVAQVRPGSAGPGRPATNAFATVIPATLTLRSTVPQGHAPPRGPEEVAEFPAPFPSGIPRSALPSAVSIASFVTVKRPGVPGDGGSGGPEVAKLVNTLGTVPSSPGSAQRGPAGEASASAAPRKGSSSPIPSLDFQDGGRKVCPKCDSQFRVTEALRGH…
Aves		Haliaeetus albicilla	POGZ-halalb	XP_009910304.1	1379	HTH_Tnp_Tc5	DDE_1	DD35D	ZNF fingers (8)	>XP_009910304.1 PREDICTED: pogo transposable element with ZNF domain isoform X1 [Haliaeetus albicilla]MADTDLFMECEEEELEPWQKISDVIEDSVVEDYNSVDKTATAVSVSLQPVSAPLPAVAHASIGANLSAATSVSSSEAQNSDSAKKTLVAIFVNNNAGNPLVQQSGQPLILTQNPTSGLGTMVTQPVLRPVQIMQNANHVTNSPVTSQPIFITTQGFPVRNVRPVQNTMNQVGIVLNVQQGQTVRPITLVPAPGTQFVKPAVGVPQVFSQMAQVRPGTTMPVRPTTNTFTTVIPATLTIRSTVPQSQAQQQSKSTPSTSTTPTATQPTALGQLTVQQPGQSSQATNPKLVSIASFVTV…
Aves		Haliaeetus leucocephalus	POGZ-halleu	XP_010565128.1	1400	HTH_Tnp_Tc5	DDE_1	DD35D	ZNF fingers (8)	>XP_010565128.1 PREDICTED: pogo transposable element with ZNF domain isoform X1 [Haliaeetus leucocephalus]MADTDLFMECEEEELEPWQKISDVIEDSVVEDYNSVDKTATAVSVSLQPVSAPLPAVAHASIGANLSAATSVSSSEAQNSDSAKKTLVAIFVNNNAGNPLVQQSGQPLILTQNPTSGLGTMVTQPVLRPVQIMQNANHVTNSPVTSQPIFITTQGFPVRNVRPVQNTMNQVGIVLNVQQGQTVRPITLVPAPGTQFVKPAVGVPQVFSQMAQVRPGTTMPVRPTTNTFTTVIPATLTIRSTVPQSQAQQQSKSTPSTSTTPTATQPTALGQLTVQQPGQSSQATNPKLVSIAS…
Aves		Lepidothrix coronata	POGZ-lepcor	XP_017694994.1	791		DDE_Tnp_1_7/DDE_1	DD35D	ZNF fingers (4)	>XP_017694994.1 PREDICTED: pogo transposable element with ZNF domain, partial [Lepidothrix coronata]QGFPVRNVRPVQNTMNQVGIVLNVQQGQTVRPITLVPGKGSFLGLNPPKMTFPTHVSQGEVQLCGGNFYCCPEMVEFLKKRKSLDSEPPLQSPKPPSPEKPPAGAPPAPCPAVPALSPCAKGPEGGEGGPDSAQSKLIMLVDDFYYGRDGGKGAQLLPFPKVPTSFRCPHCTKRLKNNIRFMNHMKHHVELDQQNGEVDVHTICQHCYRQFSTPFQLQCHLENVHSPYESTTKCKICEWAFESEPMFLQHMKDTHKPGEMPYVCQAALEGMRHQKKSVYHCNKCRLQFLFAKDKIEHKL…
Aves		Leptosomus discolor	POGZ-lepdis	XP_009957796.1	793				ZNF fingers (8)	>XP_009957796.1 PREDICTED: pogo transposable element with ZNF domain, partial [Leptosomus discolor]MADTDLFMECEEEELEPWQKISDVIEDSVVEDYNSVDKTATAGNPLVQQSGQPLILAQNPASGLGTMVTQPVLRPVQIMQNANHVTNSPVASQPIFITTQGFPVRNVRPVQNTMNQVGIVLNVQQGQTVRPITLVPAPGTQFVKPAVGVPQVFSQMAQVRPGTTMPVRPTTNTFTTVIPATLTIRSTVPQSQAQPQSKSTPSTSTTPTATQPTALGQLTVQQPGQSSQATNPKLVSIASFVTVKRPGVTGENSNEVAKLVNTLNTIPSLGQSPGPLVVSNSSPVHGSQRSSVSESSSSSS…
Aves		Lonchura striata domestica	POGZ-londom	XP_021407760.1	1321	HTH_Tnp_Tc5	DDE_1	DD35D	ZNF fingers (8)	>XP_021407760.1 LOW QUALITY PROTEIN: pogo transposable element with ZNF domain [Lonchura striata domestica]MADTDLFMECEEEELEPWQKISDVIEDSVVEDYNSMEKTPTGHFPLXXXGGQSLLLAQSPAPSLGAVVTQPLLRPVQLMQNANHGTNPPAGTQPIFITTQGFPVQNVRPVQSPMNQVGIVLNVQQGQTVRPITLVPAPGTQFVKPAVGVPQVFSPVAQVRPGSAGPGRPATNAFATVIPATLTLRSTVPQAQAPQQSEXPSADPSPNSCRNSHGKINPREPGEFHGIPSPPAVSIASFVTVKRPGVPGDGGGSAGGPEVAKLVNTLGTVPSLAHGPAALAVANSSPGTAQRG…
Aves		Manacus vitellinus	POGZ-manvit	XP_029813894.1	784	HTH_Tnp_Tc5			ZNF fingers (7)	>XP_029813894.1 pogo transposable element with ZNF domain [Manacus vitellinus]MADTDLFMECEEEELEPWQKISDVIEDSVVEDYNSVDKTAPGGNAVVPPGGQSLLLTQSPTPALGAVVTQPLLRPVQIMQNANHVPTPPVTSQPIFITTQGFPVRNVRPVQNTMNQVGIVLNVQQGQTVRPITLVPGAPLPVRPAANTFTTVIPATLTLRSTVPQAQAPQQMSIASFVTVKRPGVTGENSNEVAKLVNTLNTVPSLGQSPGPLVVSNSSPGSQRSSVSESSSSSSSLKGNGRKEAPNGGQEGLRPRVLGSEVQKIWICVPPSCRFMNHMKHHVELDQQNGEVDVHTICQHCYRQFSTPFQLQCHLENVHSP…
Aves		Meleagris gallopavo	POGZ-melgal	XP_010722311.1	1302	HTH_Tnp_Tc5	DDE_1	DD35D	ZNF fingers (8)	>XP_010722311.1 PREDICTED: pogo transposable element with ZNF domain isoform X1 [Meleagris gallopavo]MGSLTQTAGSSESCGMLFGSGNPLVQQGGQPLILTQNPTSGLGTMVTQPVLRPVQIMQNANHVTNSPVTSQPIFITTQGFPVRNVRPVQNTMNQVGIVLNVQQGQTVRPITLVPAPGTQFVKPAVGVPQVFSQVAQVRPGTTMPVRPTTNTFTTVIPATLTIRSTVPQSQSQQQSKSTPSTSTTPTATQPTPLGQLTVQQPGQSSQATNPKLVSIASFVTVKRPGVTGENSNEVAKLVNTLNTVPSLGQSPGPMVVSNSSPVHGSQRSSVSESSSSSSSLKVSSSPIPTFDLQDGGRK…
Aves		Melopsittacus undulatus	POGZ-melund	NW_004847921.1:56951-74006	1136	HTH_Tnp_Tc5	DDE_1	DD35D	ZNF fingers (7)	>NW_004847921.1:56951-74006 Melopsittacus undulatus unplaced genomic scaffold, Melopsittacus_undulatus_6.3 budgerigar_v6.3_scf900160276709, whole genome shotgun sequence: 10031 to 11551: Frame 2 507 aa GFPVRNVRPVQNTMNQVGIVLNVQQGQTVRPITLVPAPGTQFVKPAVGVPQVFSQMAQVRPGTTMPVRPTTNTFTTVIPATLTIRSTAPQSQAQQQMSIASFVTVKRPGVTGENSNEVAKLVNTLNTIPSLGQSPGPLVVSNSSPVHGSQRSSVSESSSSSSLKVSSSPIPTFDLQDGGRKVCPRCDAQFRVTEALR…
Aves		Merops nubicus	POGZ-mernub	XP_008942048.1	794				ZNF fingers (9)	>XP_008942048.1 PREDICTED: pogo transposable element with ZNF domain, partial [Merops nubicus] LGAVVAQPVLRPVQIMQNANHVTSSPVASQPIFITTQGFPVRNVRPVQNTMNQVGIVLNVQQGQTVRPITLVPAPGTQFVKPAVGVPQVFSQTAQVRPGAPLPVRPAANTFTTVIPATLTIRSTVPQSQAPQQSKSTPSTSTTPTATQPTALGQLAVQQPGQSTQATNPKLVSMASFVTVKRPGVTGENSNEVAKLVNTLNTIPSLGQSPGPLVVSNSSPVHGSQRSSVSESSSSSLKVSSSPIPTFDLQDGGRKVCPRCDAQFRVTEALRGHMCYCCPEMVKSLRKRKSPESEPNIQSAKPPS…
Aves		Mesitornis unicolor	POGZ-mesuni	XP_010183803.1	1292	HTH_Tnp_Tc5	DDE_1	DD35D	ZNF fingers (9)	>XP_010183803.1 PREDICTED: pogo transposable element with ZNF domain, partial [Mesitornis unicolor]GNPLVQQSGQPLILTQNPASGLGTMVTQPVLRPVQIMQNANHVTNSPVTSQPIFITTQGFPVRNVRPVQNTMNQVGIVLNVQQGQTVRPITLVPAPGTQFVKPTVGVPQVFSQMAQVRPGTTMPVRPAANTFTTVIPATLTIRSTVPQSQAQQQSKSTPSTSTTPTAARPTPLGHLTVQQPGQPCHATNPKLVSIASFVTVKRPGVTGENSNEVAKLVNTLNTVPSLGQSPGPLVVSNSSPVHGSQRSSASESSSSSSKVSSSPIPTFDLQDGGRKVCPRCDAQFRVTEALRGHMCYCCP…
Aves		Neopelma chrysocephalum	POGZ-neochr	XP_027564737.1	1305	HTH_Tnp_Tc5	DDE_1	DD35D	ZNF fingers (9)	>XP_027564737.1 pogo transposable element with ZNF domain [Neopelma chrysocephalum]MADTDLFMECEEEELEPWQKISDVIEDSVVEDYNSMEKTAPGGNAVVPPGAQSLLLTQSPTPALGAVVTQPLLRPVQIMQNANHVPTPPVTSQPIFITTQGFPVRNVRPVQNTMNQVGIVLNVQQGQTVRPITLVPAPGTQFVKPTVGVPQVFSPVAQVRAGAPLPVRPAANTFTTVIPATLTLRSTVPQAQAPQQMSIASFVTVKRPGVTGENSNEVAKLVNTLNTVPSLGQSPGPLVVSNSSPGSQRSSVSESSSSSSSLKVSSSPIPTFDLQDGGRKVCPRCDAQFRVTEALRGHMCYCCPEMVEFLKKRKSL…
Aves		Nestor notabilis	POGZ-nesnot	XP_010010997.1	1318	HTH_Tnp_Tc5	DDE_1	DD35D	ZNF fingers (9)	>XP_010010997.1 PREDICTED: pogo transposable element with ZNF domain [Nestor notabilis]MADTDLFMECEEEELEPWQKISDVIEDSVVEDYNSVDKTTAAGNPLVQQSGQPLILTQNPTSGLGTMVTQPVLRPVQIMQNANHVTNSPVTSQPIFITTQGFPVRNVRPVQNTMNQVGIVLNVQQGQTVRPITLVPAPGTQFVKPAVGVPQVFSQMAQVRPGTTMPVRPTTNTFTTVIPATLTIRSTVPQSQAQQQSKSTPSTSTTPTATQPTPLGQLTVQQPGQSSQATNPKLVSIASFVTVKRPGVTGENSNEVAKLVNTLNTIPSLGQSPGPLVVSNSSPVHGSQRSSVSESSSSSSLKVSSSPIPTFD…
Aves		Nipponia nippon	POGZ-nipnip	XP_009465376.1	1372	HTH_Tnp_Tc5	DDE_1	DD35D	ZNF fingers (9)	>XP_009465376.1 PREDICTED: pogo transposable element with ZNF domain [Nipponia nippon] MADTDLFMECEEEELEPWQKISDVIEDSVVEDYNSVDKTATGSVSLQPASAPLPAVAHASVGANLSAATSVSSSGAQNSDSAKKTLVTIFVNGNAGNPLVQQSGQPLILTQNPTSGLGTMVTQPVLRPVQIMQNANHVTNSPVTSQPIFITTQGFPVRNVRPVQNTMNQVGIVLNVQQGQTVRPITLVPAPGTQFVKPTVGVPQVFSQMAQVRPGTTMPVRPTTNTFTTVIPATLTIRSTVPQSQAQQQSKSTPSTSTTPTATQPTTLGQLTVQQPGQSSQATNPKLVSIASFVTVKRPGVTGENSNEVAKL…
Aves		Nothoprocta perdicaria	POGZ-notper	XP_025903921.1	1311	HTH_Tnp_Tc5	DDE_1	DD35D	ZNF fingers (9)	>XP_025903921.1 pogo transposable element with ZNF domain [Nothoprocta perdicaria]MEAMGGLRAGCSQKPVLAACRMADTDLFMECEEEELEPWQKISDVIEDSVVEDYNSVDKTATAGNPLVQQGGQPLILAQNPSSGLGTMVTQPVLRPVQVMQNANHVTNSPVTSQPIFITTQGFPVRNVRPVQNTMNQVGIVLNVQQGQTVRPITLVPAPGTQFVKPTVGVPQVFSQMAQVRPGTTMPVRPTTNTFTTVIPATLTIRSTVPQSQAQQQMSIASFVTVKRPGVTGENSNEVAKLVNTLNTIPSLGQSPGPLVVSNSSPVHGSQRLSVAESSSSSSLKVSSSPITTFDLQDGGRKVCPRCNAQFRVTEAL…
Aves		Numida meleagris	POGZ-nummel	XP_021232197.1	1323	HTH_Tnp_Tc5	DDE_1	DD35D	ZNF fingers (8)	>XP_021232197.1 pogo transposable element with ZNF domain isoform X1 [Numida meleagris]MADTDLFMECEEEELEPWQKISDVIEDSVVEDYNSVDKTTTAGNPLVQQGGQPLILTQNPTSGLGTMVTQPVLRPVQIMQNANHVTNSPVTSQPIFITTQGFPVRNVRPVQNTMNQVGIVLNVQQGQTVRPITLVPAPGTQFVKPAVGVPQVFSQVAQVRPGTTMPVRPTTNTFTTVIPATLTIRSTVPQSQSQQQSKSTPSTSTTPTATQPTPLGQLTVQQPGQSSQATNPKLVSIASFVTVKRPGVTGENSNEVAKLVNTLSTVPSLGQSPGPLVVSNSSPVHSSQRSSVSESSSSSSSLKVSSSPIPTF…
Aves		Opisthocomus hoazin	POGZ-opihoa	XP_009933662.1	1324	HTH_Tnp_Tc5	DDE_1	DD35D	ZNF fingers (8)	>XP_009933662.1 PREDICTED: pogo transposable element with ZNF domain [Opisthocomus hoazin]MADTDLFMECEEEELEPWQKISDVIEDSVVEDYNSIDKTATAGNPLVQQSGQPLILTQNPTSGLGTMVTQPVLRPVQIMQNANHVTNSPVTSQPIFITTQGFPVRNVRPVQNTMNQVGIVLNVQQGQTVRPITLVPAPGTQFVKPTVGVPQVFSQMAQVRPGTTMPVRPTTNTFTTVIPATLTIRSTVPQSQAQQQSKSTPSTSTTPTPTQPTALGQLTVQQPGQSSQATNPKLVSIASFVTVKRPGVTGENSNEVAKLVNTVNTVPSLGQSPGPLVVSNSSPVHGSQRSSVSESSSSSSLKVSSSPIP…
Aves		Parus major
Aves		Pelecanus crispus	POGZ-pelcri	XP_009492094.1	1331	HTH_Tnp_Tc5	DDE_1	DD35D	ZNF fingers (9)	>XP_009492094.1 PREDICTED: LOW QUALITY PROTEIN: pogo transposable element with ZNF domain [Pelecanus crispus] MADTDLFMECEEEELEPWQKISDVIEDSVVEDYNSVDKTATAGNPLVQQSGQPLILTQNPASGLGTMVTQPVLRPVQIMQNANHVTNSPVTSQPIFITTQGFPVRNVRPVQNTMNQVGIVLNVQQGQTVRPITLVPAPGTQFVKPTVGVPQVFSQMAQVRPGTTMPVRPTTNTFTTVIPATLTIRSTVPQSQAQQQSKSTPSTSTTPTATQPTTLGQLTVQQPGQSSQATNPKLVSIASFVTVKRPGVTGENSNEVAKLVNTLNTVPSLGQSPGPLVVSNSSPVHGSQR…
Aves		Phaethon lepturus	POGZ-phalep	XP_010283911.1	1373	HTH_Tnp_Tc5	DDE_1	DD35D	ZNF fingers (9)	>XP_010283911.1 PREDICTED: pogo transposable element with ZNF domain [Phaethon lepturus]MADTDLFMECEEEELEPWQKISDVIEDSVVEDYNSVDKTATVSVSPQPVSAPLPAVAHASIGANLSAVTSVSSSGAQNSDSAKRMLVTIFVNSNAGNPLVQQSGQPLILTQNPTSGLGTMVTQPVLRPVQIMQNANHVTNSPVTSQPIFITTQGFPVRNVRPVQNTMNQVGIVLNVQQGQTVRPITLVPAPGTQFVKPTVGVPQVFSQMAQVRPGTTMPVRPATNTFTTVIPATLTIRSTVPQSQAQQQSKSTPSTSTTPTATQPTTLGQLTVQQPGQSSQATNPKLVSIASFVTVKRPGVTGENSNEVAK…
Aves		Phalacrocorax carbo	POGZ-phacar	XP_009499118.1	1279		DDE_1	DD35D	ZNF fingers (8)	>XP_009499118.1 PREDICTED: LOW QUALITY PROTEIN: pogo transposable element with ZNF domain, partial [Phalacrocorax carbo] GNPLVQQSGQPLILTQNPTAGLGTMVTQPVLRPVQIMQNANHVTNSPVTSQPIFITTQGFPVRNVRPVQNTMNQVGIVLNVQQGQTVRPITLVPAPGTQFVKPTVGVPQVFSQMAQVRPGTTMPVRPTTNTFTTVIPATLTIRSTVPQSQAQQQSKSTPSTSTTPTATQPTTLGQLTVQQPGQSSQATNPKLVSIASFVTVKRPGVAGENSNEVAKLVNTLNTIPSLGQSPGPLVVSNSSPVHGSQRSSVSESSSSSSLKVSSSPIPTFDLQDGGRKV…
Aves		Picoides pubescens	POGZ-picpub	XP_009894938.1	1320	HTH_Tnp_Tc5	DDE_1	DD35D	ZNF fingers (9)	>XP_009894938.1 PREDICTED: pogo transposable element with ZNF domain [Picoides pubescens]MADTDLFMECEEEELEPWQKISDVIEDSVVEDYNSVDKTAPGNSLRGGXPLLLAQSPSSGLGTMVTQPVLRPVQIMQNANHVTSSPVASQPIFITTQGFPVRNVRPVQNTMNQVGIVLNVQQGQTVRPITLVPAPGTQFVKPAVGVPQVFSPMAQVRAGSAVPVRPATNTFTTVIPATLTIRSTVPQSQAPQQSKSTPSTSTTPTATQPPALGHLTGQQPGQSTQATNPKLEPGKEVSRLVNALNTFPSLGQSPGPLVVSNNSPVHGAQRSSVSESSSLKVSSSPIPTFDLQDGGRKVCPRCDAQFRVTE…
Aves		Pipra filicauda	POGZ-pipfil	XP_027575060.1	1281	HTH_Tnp_Tc5	DDE_1	DD35D	ZNF fingers (9)	>XP_027575060.1 pogo transposable element with ZNF domain isoform X1 [Pipra filicauda]MADTDLFMECEEEELEPWQKISDVIEDSVVEDYNSVDKTAPGGNAVVPPGGQSLLLTQSPTPALGAVVTQPLLRPVQIMQNANHVPTPPVTSQPIFITTQGFPVRNVRPVQNTMNQVGIVLNVQQGQTVRPITLVPAPGTQFVKPAVGVPQVFSPVAQVRAGAPLPVRPAANTFTTVIPATLTLRSTVPQAQAPQQMSIASFVTVKRPGVTGENSNEVAKLVNTLNTVPSLGQSPGPLVVSNSSPGSQRSSVSESSSSSSSLKVSSSPIPTFDLQDGGRKVCPRCDAQFRVTEALRGHMCYCCPEMVEFLKKR…
Aves		Pseudopodoces humilis	POGZ-psehum	XP_014118283.1	1273	HTH_Tnp_Tc5	DDE_1	DD35D	ZNF fingers (9)	>XP_014118283.1 PREDICTED: pogo transposable element with ZNF domain [Pseudopodoces humilis]MADTDLFMECEEEELEPWQKISDVIEDSVVEDYNSMEKNSTGGNAAVQPGGQSLLLAQSGNAAVQPGGQSLLLAQSPAPGLGAVVTQPLLRPVQLMQNANHGTNPPAGTQPIFITTQGFPVRNVRPVQSPMNQVGIVLNVQQGQTVRPITLVPAPGTQFVKPAVGVPQVFSPVAQVRAGSAGPGRPATNAFATVIPATLTLRSTVPQAQVPQQMSIASFVTVKRPGVPGDGSGGPEVAKLVNTVGTVPSLAPGPAALAAPNCGPGAGQQRGNAEAAASSAPRKGSASPVAGLELQDGGRKVCPRCES…
Aves		Pterocles gutturalis	POGZ-ptegut	XP_010083149.1	1189	HTH_Tnp_Tc5	DDE_1	DD35D	ZNF fingers (8)	>XP_010083149.1 PREDICTED: pogo transposable element with ZNF domain, partial [Pterocles gutturalis]PGTQFVKPTVGVPQVFSQMAQVRPGTTMPVRPATNTFTTVIPATLTIRSTVPQSQAQQQSKSPPSTSTPPAAGQPAPLGRLTVPQPGQPGQLSVPSAVSLASFVTVKRPGMTGENSNEVAKLVNTLNTVPSLGQSPGPLVVSNSSPVHGSQRSSVSESSSSSSSLKVSSSPIPTFDLQDGGRKVCPRCDAQFRVTEALRGHMCYCCPEMVEFLKKRKSLESEPNIQSAKPPSPEKTPAVASPPSSTPIPALSPPAKAPEPSENVVDSSQSKLIMLVDDFYYGRDDGRVNQLLNFPKYPA…
Aves		Pygoscelis adeliae	POGZ-pygade	XP_009323037.1	1325	HTH_Tnp_Tc5	DDE_1	DD35D	ZNF fingers (9)	>XP_009323037.1 PREDICTED: pogo transposable element with ZNF domain isoform X1 [Pygoscelis adeliae] MADTDLFMECEEEELEPWQKISDVIEDSVVEDYNSVDKTATAGNPLVQQSGQPLILTQNPTSGLGTMVTQPVLRPVQIMQNANHVTNSPVTSQPIFITTQGFPVRNVRPVQNTMNQVGIVLNVQQGQTVRPITLVPAPGTQFVKPTVGVPQVFSQMAQVRPGTTMPVRPTTNTFTTVIPATLTIRSTVPQSQAQQQSKSTPSTSTTPTATQPTTLGQLTVQQPGQSSQATNPKLVSIASFVTVKRPGVTGENSNEVAKLVNTLNTIPSLGQSPGPLVVSNSSPVHGSQRSSVSESSSS…
Aves		Serinus canaria	POGZ-sercan	XP_018780770.1	1202	HTH_Tnp_Tc5	DDE_1	DD35?	ZNF fingers (9)	>XP_018780770.1 PREDICTED: pogo transposable element with ZNF domain [Serinus canaria]MADTDLFMECEEEELEPWQKISDVIEDSVVEDYNSMEKNPTGGNAAVQPGGQSLLLAQSPAPGLGAVVTQPLLRPVQLMQNANHGTNPPAGTQPIFITTQGFPVQNVRPVQSPMNQVGIVLNVQQGQTVRPITLVPAPGTQFVKPAVGVPQVFSPVAQVRPGSAGPGRPATNAFATVIPATLTLRSTVPQAQAPQQMSIASFVTVKRPGVPGDGGGSAGGPEVAKLVNTLGTVPSLAHGPAALAVANSSPGTAQRGTASEASASAAPRKGSSSPIPNLDFQDGGRKVCPKCDSQFRVTEALRGHMCYCCPELV…
Aves		Struthio camelus australis	POGZ-straus	XP_009665830.1	1324	HTH_Tnp_Tc5	DDE_1	DD35D	ZNF fingers (9)	>XP_009665830.1 PREDICTED: pogo transposable element with ZNF domain isoform X1 [Struthio camelus australis] MADTDLFMECEEEELEPWQKISDVIEDSVVEDYNSVDKTATAGNPLVQQSGQPLILTQNPTSGLGTMVTQPVLRPVQVMQNANHVTNSPVTSQPIFITTQGFPVRNVRPVQNTMNQVGIVLNVQQGQTVRPITLVPAPGTQFVKPTVGVPQVFSQMAQVRPGTTMPVRPTTNTFTTVIPATLTIRSTVPQSQAQQQSKSTPSTSTTPTSTQPTTLGQLTVQQPGQSSQATNPKLVSIASFVTVKRPGVTGENSNEVAKLVNTLNTIPSLGQSPGPLVVSNNSPVHGSQRS…
Aves		Sturnus vulgaris	POGZ-stuvul	XP_014748825.1	971		DDE_1	?D35D	ZNF fingers (9)	>XP_014748825.1 PREDICTED: pogo transposable element with ZNF domain [Sturnus vulgaris]MADTDLFMECEEEELEPWQKISDVIEDSVVEDYNSMEKNPTGPQAAVQPGPQSVLLAQSPAPGLGAVVTQPLLRPVQLMQNANHGTTPPAGTQPIFITTQGFPVRNVRPVQSPMNQVGIVLNVQQGQTVRPITLVPAPGAQFVKPAVGVPQVFSPVAQVRPGSANAFATVIPATLTLRSTVPQAQPPQQSESLQSRIPAVPKFCWPKFLGDFEWKNPWGGGWHSSPSPLSAVSIASFVPLKRPGVPGEASAGGPEVAKLVNTLGTVPSLAHGPSSVAHGPPSLAHGPSSVAHGPSSSSPVPSLDLQDGGRKV…
Aves		Taeniopygia guttata	POGZ-taegut	XP_012426355.1	1242	HTH_Tnp_Tc5	DDE_1	DD35D	ZNF fingers (9)	>XP_012426355.1 PREDICTED: pogo transposable element with ZNF domain [Taeniopygia guttata]MADTDLFMECEEEELEPWQKISDVIEDSVVEDYNSMEKTPTGGNAAVQPGGQSLLLAQSPAPSLGAVVTQPLLRPVQLMQNANHGTNPPAGTQPIFITTQGFPVQNVRPVQSPMNQLGIVLNVQQGQTVRPITLVPAPGTQFVKPAVGVPQVFSPVAQVRPGSAGPGRPATNTFTTVIPATLTLRSTVPQAQAPQQMSIASFVTVKRPGVPGDGGGSAGGPEVAKLVNTLGTVPSLAHGPAALAVANSSPGPAQRGTASEASASAAPRKGSSSPIPSLDFQDGGRKVCPKCDSQFRVTEALRGHMCYCC…
Aves		Tauraco erythrolophus	POGZ-tauery	XP_009990201.1	1298	HTH_Tnp_Tc5	DDE_1	DD35D	ZNF fingers (9)	>XP_009990201.1 PREDICTED: LOW QUALITY PROTEIN: pogo transposable element with ZNF domain [Tauraco erythrolophus]MADTDLFMECEEEELEPWQKISDVIEDSVVEDYNSVDKTATAGNPLVQQSGQPLILTQNPASGLGTMVTQPVLRPVQIMQNANHVTNSPVTSQPIFITTQGFPVRNVRPVQNTMNQVGIVLNVQQGQTVRPITLVPAPGTQFVKPTVGVPQVFSQMAQVRPGTTMPVRPATNTFTTVIPATLTIRSTVPQSQAQQQSKSTPSTSTTPTATQPTPLGQLTVQQPGQSSPATNPKLVSIASFVAVKRPGVTGENSNEVAKLVNTLNTIPSLGQSPGPLVVSNSSPVHG…
Aves		Tinamus guttatus	POGZ-tingut	XP_010217793.1	703		DDE_1	DD35D	ZNF fingers (4)	>XP_010217793.1 PREDICTED: pogo transposable element with ZNF domain, partial [Tinamus guttatus]VCQYRSSLYSEVDSHFRMIHEDTRHLLCPYCLKVFKNGNAFQQHFMRHQKKSVYHCNKCRLQFLFAKDKIEHKLQHHKTFRKPKQLEGLKPGTKVTIRASRGQPRSVPLSNDMAQGTGQEAAPLASSTDPQPIFLYPPVQRNVQKRAVKKMSVLGRQTCLECSFEIPDFPNHFPTYVHCSLCRYSTCCSRAYANHMINNHVPRKSPKYLALFKNYTACGVKLSCSSCLFVTSEGDAMAKHLVFNPSHEFSNIIFRGPTWISHSRHAQPQDKSTRNPCPTFSPSKAATAKTKSTLAAKDDPEPE…
Aves		Tyto alba	POGZ-tytalb	XP_009964014.1	684				ZNF fingers (7)	>XP_009964014.1 PREDICTED: pogo transposable element with ZNF domain, partial [Tyto alba]MADTDLFMECEEEELEPWQKISDVIEDSVVEDYNSVDKTATVSVSLQPVSAPLPAVAWASIGAHLSAATAVSSSGAQNSDSAKKMLVTVFVSSNAGNPLVQQSGQPLILAQNPASGLGTMVTQPVLRPVQIMQNANHVTNSPVASQPIFITTQGFPVRNVRPVQNTMNQVGIVLNVQQGQTVRPITLVPAPGTQFVKPAVGVPQVFSQMAQVRPGTTMPVRPTTNTFTTVIPATLTIRSTVPQSQAQQQSKSTPSTSTTPTATQPTTLGQLTVQQPGQSSQATNPKLVSIASFVTVKRPGVTGENSNEVA…
Aves		Zonotrichia albicollis	POGZ-zonalb	XP_014130567.1	752				ZNF fingers (9)	>XP_014130567.1 pogo transposable element with ZNF domain [Zonotrichia albicollis]MADTDLFMECEEEELEPWQKISDVIEDSVVEDYNSMEKNPTGGNAAVQPGGQSLLLAQSPAPGLGAVVTQPLLRPVQLMQNANHGTNPPAGTQPIFITTQGFPVQNVRPVQSPMNQVGIVLNVQQGQTVRPITLVPAPGTQFVKPAVGVPQVFSPVAQVRPGSAGPGRPATNAFATVIPATLTLRSTVPQAQAPQQMSIASFVTVKRPGVPGDGGSGGPEVAKLVNTLGTVPSLAHGPAALAVPNSSPGSAQRGPASEASASAAPRKGSSSPIPNLDFQDGGRKVCPKCDSQFRVTEALRGHMCYCCPELVEFLKKR…
Mammalia	Monotremata	Ornithorhynchus anatinus	POGZ-ornana	XP_028911440.1	1362	HTH_Tnp_Tc5	DDE_1	DD35D	ZNF fingers (9)	>XP_028911440.1 LOW QUALITY PROTEIN: pogo transposable element with ZNF domain [Ornithorhynchus anatinus]MADTDLFMECEEEELEPWQKISDVIEDSVVEDYNSVDKTATVSVSLHPVPAPXPVVAHAPVGALLSATAPGHGAKTLVTLVANNSAGNPLVQPGGQPLILAQNPASGLGAMVTQPVLRPVQVMQNANHVTNSPVTSQPIFITTQGFPVRNVRPVQNTMNQVGIVLNVQQGQTVRPITLVPAPGTQFVKPTVGVPQVFSQVAQVRPGGSLPVRPATNTFTTVIPATLTIRSTVPQTQAQQTKSTPSTSAAGPPLAPPPPPPPPPAPPANPKLVSVASFVTVQRASVASENSHEVA…
Mammalia	Metatheria	Monodelphis domestica	POGZ-mondom	XP_016284652.1	1408	HTH_Tnp_Tc5	DDE_1	DD35D	ZNF fingers (8)	>XP_016284652.1 PREDICTED: pogo transposable element with ZNF domain isoform X1 [Monodelphis domestica]MADTDLFMECEEEELEPWQKISDVIEDSVVEDYNSVDKTATVSVSLQPISAPVPIVAHASVGGHLSTSTTVSSSGAQNSDSAKKTLVTLIANNNAGNPLVQQGGQPLILTQNPASGLSTMVTQPVLRPVQVMQNANHVTSSPVTSQPIFITTQGFPVRNVRPVQNAMNQVGIVLNVQQGQTVRPITLVPAPGTQFVKPTVGVPQVFSQMTQVRPGSTMPVRPTTNTFTTVIPATLTIRSTVPQSQSQQTKSTPSTSTTPTATQPTSLGQLAVQPPGQSSQAPNPKLAPSFPSPPAV…
Mammalia	Metatheria	Phascolarctos cinereus	POGZ-phacin	XP_020860757.1	1414	HTH_Tnp_Tc5	DDE_1	DD35D	ZNF fingers (8)	>XP_020860757.1 pogo transposable element with ZNF domain isoform X1 [Phascolarctos cinereus]MADTDLFMECEEEELEPWQKISDVIEDSVVEDYNSVDKTATVSVSLQPVSAPVPIVAHASVGGHLSTSTTVSSSGVQNSDSAKKTLVTLIANNNAGNPLVQQGGQPLILTQNPASGLSTMVTQPVLRPVQVMQNANHVTNSPVTSQPIFITTQGFPVRNVRPVQNAMNQVGIVLNVQQGQTVRPITLVPAPGTQFVKPTVGVPQVFSQMTQVRPGSTMPVRPTTNTFTTVIPATLTIRSTVPQSQSQQTKSTPSTSTTPTATQPTSLGQLAVQPPGQSSQAPNPKLAPSFPSPPAVSIASFVTVKR…
Mammalia	Metatheria	Sarcophilus harrisii	POGZ-sarhar	XP_023359352.1	1454	HTH_Tnp_Tc5	DDE_1	DD35D	ZNF fingers (8)	>XP_023359352.1 pogo transposable element with ZNF domain isoform X1 [Sarcophilus harrisii]MPIFSFLYFSYSMADTDLFMECEEEELEPWQKISDVIEDSVVEDYNSVDKTATVSVSLQPVSAPVPIVAHASVGGHLSTSTTVSSSGVQNSDSAKKTLVTLIANNNGPTLYHNTSLRDLHVKPPLLPPSNPVIRNHWYSYPTAGNPLVQQGGQPLILTQNPASGLSTMVTQPVLRPVQVMQNANHVTNSPVTSQPIFITTQGFPVRNVRPVQNTMNQVGIVLNVQQGQTVRPITLVPAPGTQFVKPTVGVPQVFSQMTQVRPGSTMPVRPTTNTFTTVIPATLTIRSTVPQSQSQQTKSTPSTSTTPT…
Mammalia	Metatheria	Vombatus ursinus	POGZ-vomurs	NW_020954546.1:5001146-5022795	629	HTH_Tnp_Tc5	DDE_1	DD35D	ZNF fingers (0)	>NW_020954546.1:5001146-5022795 Vombatus ursinus unplaced genomic scaffold, bare-nosed wombat genome assembly UNPS02014768.1, whole genome shotgun sequence: 9767 to 11653: Frame 2 629 aa MVEVKTSAVTDLRVEESSVSHCTVSFAFSFCRTDLAVPLQVTKFLPRCLCFSVEYFGPFLPISSVIQKRTFFLLLFSCRHGQAHDRGMKNTYPSAFPHNKVATVKPVGTPSECGEPPVPQAQLLSATSPLLSSPSASSCPQTPAAAPLHVEGAECLSLDEQEEGALAMSEPEPTAAGGLGGAGKKEQLSVKKLRVVLFALCCNTEQAAEHFR…
Mammalia	Afrotheria	Chrysochloris asiatica	POGZ-chrasi	XP_006861479.1	1413	HTH_Tnp_Tc5	DDE_1	DD35D	ZNF fingers (9)	>XP_006861479.1 PREDICTED: pogo transposable element with ZNF domain isoform X1 [Chrysochloris asiatica] MADTDLFMECEEEELEPWQKISDVIEDSVVEDYNSMDKTTTVSVSQQPVSAPLPIAAHASVAGHLSTSTTVSSSGAQNSDSAKKTLVTLIANNSAGNPLVQQSGQPLILTQNPAPGLGTMVTQPVLRPVQVMQNANHVTSSSVASQPIFITTQGFPVRNVRPVQNAMNQVGIVLNVQQGQTVRPITLVPAPGTQFVKPTVGVPQVFSQMTPVRPGSTMPVRPTTNTFTTVIPATLTIRSTVPQSQSQQTKSTPSTSTTPTATQPTSLGQLAVQPPGQSNQTPNPKPAPSFPSPP…
Mammalia	Afrotheria	Echinops telfairi	POGZ-echtel	XP_004716682.1	1406	HTH_Tnp_Tc5	DDE_1	DD35D	ZNF fingers (9)	>XP_004716682.1 PREDICTED: pogo transposable element with ZNF domain isoform X1 [Echinops telfairi] MADTDLFMECEEEELEPWQKISDVIEDSVVEDYNSVDKTTTVSVSQQPVSAPVPIAAHASVAGHLSTSTTVSSSGAQNSDSAKKTLVTLIANNNAGNPLVQQGGQPLILTQNPAPGLGTMVTQPVLRPVQVMQNANHVTSSSVASQPIFITTQGFPVRNVRPVQNAMNQVGIVLNVQQGQTVRPITLVPAPGTQFVKPTVGVPQVFSQMTPVRPGSTMPVRPTTNTFTTVIPATLTIRSTVPQSQSQQTKSTPSTSTTPTATQPTSLGQLAVQPPGQSNQTPNPKLVSIASFVTVKRPG…
Mammalia	Afrotheria	Elephantulus edwardii	POGZ-eleedw	XP_006900156.1	1413	HTH_Tnp_Tc5	DDE_1	DD35D	ZNF fingers (9)	>XP_006900156.1 PREDICTED: pogo transposable element with ZNF domain-like isoform X1 [Elephantulus edwardii] MADTDLFMECEEEELEPWQKISDVIEDSVVEDYNSVEKTTTVSVSQQPVSAPVPIAAHASVAGHLSTSTTVSSSGSQNSDSAKKTLVTLIANNNAGNPLVQQGGQPLILTQNPTPGLSTMVTQPVLRPVQVMQNANHVTSSSVASQPIFITTQGFPVRNVRPVQNAMNQVGIVLNVQQGQTVRPITLVPAPGTQFVKPTVGVPQVFSQMTPVRPGSTMPVRPTTNTFTTVIPATLTIRSTVPQSQSQQTKSTPSTSTTPTATQPTSLGQLAVQPPGQSNQTPNPKLAPSF…
Mammalia	Afrotheria	Loxodonta africana	POGZ-loxafr	XP_003409511.1	1412	HTH_Tnp_Tc5	DDE_1	DD35D	ZNF fingers (9)	>XP_003409511.1 pogo transposable element with ZNF domain isoform X1 [Loxodonta africana] MADTDLFMECEEEELEPWQKISDVIEDSVVEDYNSVDKTTVSVSQQPASAPVPIAAHASVAGHLSTSTTVSSSGAQNSDSAKKTLVTLIANNNAGNPLVQQGGQPLILTQNPAPGLGTMVTQPVLRPVQVMQNANHVTSSSVASQPIFITTQGFPVRNVRPVQNAMNQVGIVLNVQQGQTVRPITLVPAPGTQFVKPTVGVPQVFSQMTPVRPGSTMPVRPTTNTFTTVIPATLTIRSTVPQSQSQQTKSTPSTSTTPTATQPTSLGQLAVQPPGQSNQTPNPKLAPSFPSPPAVSIASFVTVKRPGVT…
Mammalia	Afrotheria	Orycteropus afer afer	POGZ-oryafe	XP_007949073.1	1413	HTH_Tnp_Tc5	DDE_1	DD35D	ZNF fingers (9)	>XP_007949073.1 PREDICTED: pogo transposable element with ZNF domain isoform X1 [Orycteropus afer afer] MADTDLFMECEEEELEPWQKISDVIEDSVVEDYNSVDKTTTVSVSQQPVSAPVPIAAHASVAGHLSTSTTVSSSGAQNSDSAKKTLVTLIANNNAGNPLVQQGGQPLILTQNPAPGLGTMVTQPVLRPVQVMQNANHVTSSSVASQPIFITTQGFPVRNVRPVQNAMNQVGIVLNVQQGQTVRPITLVPAPGTQFVKPTVGVPQVFSQMTPVRPGSTMPVRPTTNTFTTVIPATLTIRSTVPQSQSQQTKSTPSTSTTPTATQPTSLGQLAVQPPGQSNQTSNPKLAPSFPSPPA…
Mammalia	Afrotheria	Trichechus manatus latirostris	POGZ-trilat	NW_004444186.1:1213683-1215353	982	HTH_Tnp_Tc5	DDE_1	DD35D	ZNF fingers (7)	>NW_004444186.1:1213683-1215353 Trichechus manatus latirostris isolate Lorelei unplaced genomic scaffold, TriManLat1.0 scaffold00250, whole genome shotgun sequence: 49 to 1671: Frame 1 541 aa XTSPIPTFDLQDGGRKVCPRCNSQFRVTEALRGHMCYCCPDLVDFLKKGKPLDSEPSIPSATKPPSPEKTAPMPSTPSSTPAPTLSPPAKAPEPMENSSDVTQSKLIMLVDDFYYGRDSGKVSQLLNFPKVPTSFRCPHCTKRLKNNIRFMNHMKHHVELDQQNGEVDVHTICQHCYRQFSTPFQLQCHLENVHSPYESTTKCKICE…
Mammalia	Xenarthra	Dasypus novemcinctus	POGZ-dasnov	XP_023442682.1	1413	HTH_Tnp_Tc5	DDE_1	DD35D	ZNF fingers (9)	>XP_023442682.1 LOW QUALITY PROTEIN: pogo transposable element with ZNF domain [Dasypus novemcinctus]MADTDLFMECEEEELEPWQKISDIIEDSVVEDYNSVDKITTVSVSQQPVSASVPIAAHASVAGHLSTSTTVSSSGAQNSDSAKKTLVTLIANNNAGNPLVQQGGQPLILTQNPTPGLGTMVTQPVLRPVQVMQNANHVTSSPVASQPIFITTQGFPVRNVRPVQNAMNQVGIVLNVQQGQTVRPITLVPAPGTQFVKPTVGVPQVFSQMTPVRPGSTMPVRPTTNTFTTVIPATLTIRSTVPQSQSQQTKSTPSTSTTPTTTQPTSLGQLTVQPPGQSNQTPNPKLAPSFPSPPAVSI…
Mammalia	Dermoptera	Galeopterus variegatus	POGZ-galvar	XP_008573383.1	1413	HTH_Tnp_Tc5	DDE_1	DD35D	ZNF fingers (9)	>XP_008573383.1 PREDICTED: pogo transposable element with ZNF domain isoform X1 [Galeopterus variegatus] MADTDLFMECEEEELEPWQKISDVIEDSVVEDYNSVDKTTTVSVSQQPVSAPVPIAAHASVAGHLSTSTTVSSSGAQNSDSTKKTLVTLIANNNAGNPLVQQGGQPLILTQNPAPGLGTMVTQPVLRPVQVMQNANHVTSSPVASQPIFITTQGFPVRNVRPVQNAMNQVGIVLNVQQGQTVRPITLVPAPGTQFVKPTVGVPQVFSQMTPVRPGSTMPVRPTTNTFTTVIPATLTIRSTVPQSQSQQTKSTPSTSTTPTATQPTSLGQLAVRPPGQSNQTTNPKLAPSFPSPP…
Mammalia	Primata	Aotus nancymaae	POGZ-aotnan	XP_021529974.1	1410	HTH_Tnp_Tc5	DDE_1	DD35D	ZNF fingers (9)	>XP_021529974.1 pogo transposable element with ZNF domain isoform X1 [Aotus nancymaae]MADTDLFMECEEEELEPWQKISDVIEDSVVEDYNSVDKTTTVSVSQQPVSAPVPIAAHASVAGHLSTSTTVSSSGAQNSDSTKKTLVTLIANNNAGNPLVQQGGQPLILTQNPAPGLGTMVTQPVLRPVQVMQNANHVTSSPVASQPIFITTQGFPVRNVRPVQNAMNQVGIVLNVQQGQTVRPITLVPAPGTQFVKPTVGVPQVFSQMTPVRPGSTMPVRPTTNTFTTVIPATLTIRSTVPQSQSQQTKSTPSTSTTPTATQPTSLGQLAVQSPGQSNQTTNPKLAPSFPSPPAVSIASFVTVKRPGVTGEN…
Mammalia	Primata	Callithrix jacchus	POGZ-caljac	XP_008982613.1	1410	HTH_Tnp_Tc5	DDE_1	DD35D	ZNF fingers (9)	>XP_008982613.1 PREDICTED: pogo transposable element with ZNF domain [Callithrix jacchus] MADTDLFMECEEEELEPWQKISDVIEDSVVEDYNSVDKTTTVSVSQQPVSAPVPIAAHASVAGHLSTSTTVSSSGAQNSDSTKKTLVTLIANNNAGNPLVQQGGQPLILTQNPAPGLGTMVTQPVLRPVQVMQNANHVTSSPVASQPIFITTQGFPVRNVRPVQNAMNQVGIVLNVQQGQTVRPITLVPAPGTQFVKPTVGVPQVFSQMTPVRPGSTLPVRPTTNTFTTVIPATLTIRSTVPQSQSQQTKSTPSTSTTPTATQPTSLGQLAVQSPGQSNQTTNPKLAPSFPSPPAVSIASFVTVKRPGV…
Mammalia	Primata	Carlito syrichta	POGZ-carsyr	XP_008069992.1	1413	HTH_Tnp_Tc5	DDE_1	DD35D	ZNF fingers (9)	>XP_008069992.1 pogo transposable element with ZNF domain isoform X1 [Carlito syrichta] MADTDLFMECEEEELEPWQKISDVIEDSVVEDYNSVDKTTTVSVSQQPVSAPVPIAAHASVAGHLSTSTSVSSSGAQNSDSSKKTLVTLIANNNAGNPLVQQGGQPLILTQNPAPGLGTMVTQPVLRPVQVMQNANHVTSSPVASQPIFITTQGFPVRNVRPVQNAMNQVGIVLNVQQGQTVRPITLVPAPGTQFVKPTVGVPQVFSQMTPVRPGSTMPVRPTTNTFTTVIPATLTIRSTVPQSQSQQTKSTPSTSTTPTATQPTSLGQLAVQPPGQSNQTTNPKLAPSFPSPPAVSIASFVTVKRPGVTG…
Mammalia	Primata	Cebus capucinus	POGZ-cebcap	XP_017401750.1	1410	HTH_Tnp_Tc5	DDE_1	DD35D	ZNF fingers (9)	>XP_017401750.1 PREDICTED: pogo transposable element with ZNF domain isoform X1 [Cebus capucinus imitator]MADTDLFMECEEEELEPWQKISDVIEDSVVEDYNSVDKTTTVSVSQQPVSAPVPIAAHASVAGHLSTSTTVSSSGAQNSDSTKKTLVTLIANNNAGNPLVQQGGQPLILTQNPAPSLGTMVTQPVLRPVQVMQNANHVTSSPVASQPIFITTQGFPVRNVRPVQNAMNQVGIVLNVQQGQTVRPITLVPAPGTQFVKPTVGVPQVFSQMTPVRPGSTMPVRPTTNTFTTVIPATLTIRSTVPQSQSQQTKSTPSTSTTPTATQPTSLGQLAVQSPGQSNQTTNPKLAPSFPSP…
Mammalia	Primata	Cercocebus atys	POGZ-ceraty	XP_011924993.1	1409	HTH_Tnp_Tc5	DDE_1	DD35D	ZNF fingers (9)	>XP_011924993.1 PREDICTED: pogo transposable element with ZNF domain isoform X1 [Cercocebus atys]MADTDLFMECEEEELEPWQKISDVIEDSVVEDYNSVDKTTTVSVSQQPVSAPVPIAAHASVAGHLSTSTTVSSSGAQNSDSTKKTLVTLIANNNAGNPLVQQGGQPLILTQNPAPGLGTMVTQPVLRPVQVMQNANHVTSSPVASQPIFITTQGFPVRNVRPVQNAMNQVGIVLNVQQGQTVRPITLVPAPGTQFVKPTVGVPQVFSQMTPVRPGSTMPVRPTTNTFTTVIPATLTIRSTVPQSQSQQTKSTPSTSTTPTATQPTSLGQLAVQSPGQSNQTTNPKLAPSFPSPPAVSIASFV…
Mammalia	Primata	Chlorocebus sabaeus	POGZ-chlsab	XP_007975387.1	1409	HTH_Tnp_Tc5	DDE_1	DD35D	ZNF fingers (9)	>XP_007975387.1 PREDICTED: pogo transposable element with ZNF domain isoform X1 [Chlorocebus sabaeus] MADTDLFMECEEEELEPWQKISDVIEDSVVEDYNSVDKTTTVSVSQQPVSAPVPIAAHASVAGHLSTSTTVSSSGAQNSDSTKKTLVTLIANNNAGNPLVQQGGQPLILTQNPAPGLGTMVTQPVLRPVQVMQNANHVTSSPVASQPIFITTQGFPVRNVRPVQNAMNQVGIVLNVQQGQTVRPITLVPAPGTQFVKPTVGVPQVFSQMTPVRPGSTMPVRPTTNTFTTVIPATLTIRSTVPQSQSQQTKSTPSTSTTPTATQPTSLGQLAVQSPGQSNQTTNPKLAPSFPSPPAVS…
Mammalia	Primata	Colobus angolensis palliatus	POGZ-colpal	XP_011793351.1	1266	HTH_Tnp_Tc5	DDE_1	DD35D	ZNF fingers (4)	>XP_011793351.1 PREDICTED: pogo transposable element with ZNF domain [Colobus angolensis palliatus]MADTDLFMECEEEELEPWQKISDVIEDSVVEDYNSVDKTTTVSVSQQPVSAPVPIAAHASVAGHLSTSTTVSSSGAQNSDSTKKTLVTLIANNNAGNPLVQQGGQPLILTQNPAPGLGTMVTQPVLRPVQVMQNANHVTSSPVASQPIFITTQGFPVRNVRPVQNAMNQVGIVLNVQQGQTVRPITLVPAPGTQFVKPTVGVPQVFSQMTPVRPGSTMPVRPTTNTFTTVIPATLTIRSTVPQSQSQQTKSTPSTSTTPTATQPTSLGQLAVQSPGQSNQTTNPKLVSIASFVTVKRPGV…
Mammalia	Primata	Gorilla gorilla	POGZ-gorgor	XP_018878030.1	1410	HTH_Tnp_Tc5	DDE_1	DD35D	ZNF fingers (9)	>XP_018878030.1 PREDICTED: pogo transposable element with ZNF domain isoform X1 [Gorilla gorilla gorilla]MADTDLFMECEEEELEPWQKISDVIEDSVVEDYNSVDKTTTVSVSQQPVSAPVPIAAHASVAGHLSTSTTVSSSGAQNSDSTKKTLVTLIANNNAGNPLVQQGGQPLILTQNPAPGLGTMVTQPVLRPVQVMQNANHVTSSPVASQPIFITTQGFPVRNVRPVQNAMNQVGIVLNVQQGQTVRPITLVPAPGTQFVKPTVGVPQVFSQMTPVRPGSTMPVRPTTNTFTTVIPATLTIRSTVPQSQSQQTKSTPSTSTTPTATQPTSLGQLAVQSPGQSNQTTNPKLAPSFPSPP…
Mammalia	Primata	Homo sapiens	POGZ-homsap	XP_016856233.1	1417	HTH_Tnp_Tc5	DDE_1	DD35D	ZNF fingers (9)	>XP_016856233.1 pogo transposable element with ZNF domain isoform X1 [Homo sapiens]MRGGWGRMADTDLFMECEEEELEPWQKISDVIEDSVVEDYNSVDKTTTVSVSQQPVSAPVPIAAHASVAGHLSTSTTVSSSGAQNSDSTKKTLVTLIANNNAGNPLVQQGGQPLILTQNPAPGLGTMVTQPVLRPVQVMQNANHVTSSPVASQPIFITTQGFPVRNVRPVQNAMNQVGIVLNVQQGQTVRPITLVPAPGTQFVKPTVGVPQVFSQMTPVRPGSTMPVRPTTNTFTTVIPATLTIRSTVPQSQSQQTKSTPSTSTTPTATQPTSLGQLAVQSPGQSNQTTNPKLAPSFPSPPAVSIASFVTVKRPGV…
Mammalia	Primata	Macaca fascicularis	POGZ-macfas	XP_015312820.1	1409	HTH_Tnp_Tc5	DDE_1	DD35D	ZNF fingers (9)	>XP_015312820.1 PREDICTED: pogo transposable element with ZNF domain isoform X1 [Macaca fascicularis]MADTDLFMECEEEELEPWQKISDVIEDSVVEDYNSVDKTTTVSVSQQPVSAPVPIAAHASVAGHLSTSTTVSSSGAQNSDSTKKTLVTLIANNNAGNPLVQQGGQPLILTQNPAPGLGTMVTQPVLRPVQVMQNANHVTSSPVASQPIFITTQGFPVRNVRPVQNAMNQVGIVLNVQQGQTVRPITLVPAPGTQFVKPTVGVPQVFSQMTPVRPGSTMPVRPTTNTFTTVIPATLTIRSTVPQSQSQQTKSTPSTSTTPTATQPTSLGQLAVQSPGQSNQTTNPKLAPSFPSPPAVSI…
Mammalia	Primata	Macaca mulatta	POGZ-macmul	XP_015006451.2	1409	HTH_Tnp_Tc5	DDE_1	DD35D	ZNF fingers (9)	>XP_015006451.2 pogo transposable element with ZNF domain isoform X1 [Macaca mulatta]MADTDLFMECEEEELEPWQKISDVIEDSVVEDYNSVDKTTTVSVSQQPVSAPVPIAAHASVAGHLSTSTTVSSSGAQNSDSTKKTLVTLIANNNAGNPLVQQGGQPLILTQNPAPGLGAMVTQPVLRPVQVMQNANHVTSSPVASQPIFITTQGFPVRNVRPVQNAMNQVGIVLNVQQGQTVRPITLVPAPGTQFVKPTVGVPQVFSQMTPVRPGSTMPVRPTTNTFTTVIPATLTIRSTVPQSQSQQTKSTPSTSTTPTATQPTSLGQLAVQSPGQSNQTTNPKLAPSFPSPPAVSIASFVTVKRPGVTGENS…
Mammalia	Primata	Macaca nemestrina	POGZ-macnem	XP_011767638.1	1409	HTH_Tnp_Tc5	DDE_1	DD35D	ZNF fingers (9)	>XP_011767638.1 pogo transposable element with ZNF domain isoform X1 [Macaca nemestrina]MADTDLFMECEEEELEPWQKISDVIEDSVVEDYNSVDKTTTVSVSQQPVSAPVPIAAHASVAGHLSTSTTVSSSGAQNSDSTKKTLVTLIANNNAGNPLVQQGGQPLILTQNPAPGLGTMVTQPVLRPVQVMQNANHVTSSPVASQPIFITTQGFPVRNVRPVQNAMNQVGIVLNVQQGQTVRPITLVPAPGTQFVKPTVGVPQVFSQMTPVRPGSTMPVRPTTNTFTTVIPATLTIRSTVPQSQSQQTKSTPSTSTTPTVTQPTSLGQLAVQSPGQSNQTTNPKLAPSFPSPPAVSIASFVTVKRPGVTG…
Mammalia	Primata	Mandrillus leucophaeus	POGZ-manleu	XP_011828926.1	1400	HTH_Tnp_Tc5	DDE_1	DD35D	ZNF fingers (9)	>XP_011828926.1 PREDICTED: pogo transposable element with ZNF domain [Mandrillus leucophaeus]MADTDLFMECEEEELEPWQKISDVIEDSVVEDYNSVDKTTTVSVSQQPVSAPVPIAAHASVAGHLSTSTTVSSSGAQNSDSTKKTLVTLIANNNAGNPLVQQGGQPLILTQNPAPGLGTMVTQPVLRPVQVMQNANHVTSSPVASQPIFITTQGFPVRNVRPVQNAMNQVGIVLNVQQGQTVRPITLVPAPGTQFVKPTVGVPQVFSQMTPVRPGSTMPVRPTTNTFTTVIPATLTIRSTVPQSQSQQTKSTPSTSTTPTATQPTSLGQLAVQSPGQSNQTTNPKLVSIASFVTVKRPGVTGENSN…
Mammalia	Primata	Microcebus murinus	POGZ-micmur	XP_012623042.1	1412	HTH_Tnp_Tc5	DDE_1	DD35D	ZNF fingers (9)	>XP_012623042.1 pogo transposable element with ZNF domain isoform X1 [Microcebus murinus]MADTDLFMECEEEELEPWQKISDVIEDSVVEDYNSVDKTTTVSVSQQPVSAPVPIAAHASVAGHLSTSTTVSSSGSQNSDSTKKTLVTLIANNNAGNPLVQQGGQPLILTQNPAPGLGTMVTQPVLRPVQVMQNANHVTSSPVASQPIFITTQGFPVRNVRPVQNAMNQVGIVLNVQQGQTVRPITLVPAPGTQFVKPTVGVPQVFSQMTPVRPGSTMPVRPTTNTFTTVIPATLTIRSTVPQSQSQQTKSTPSTSTTPTATQPTSLGQLAVQPPGQSNQTTNPKLAPSFSSPPAVSIASFVTVKRPGVT…
Mammalia	Primata	Nomascus leucogenys	POGZ-nomleu	XP_003259281.1	1401	HTH_Tnp_Tc5	DDE_1	DD35D	ZNF fingers (9)	>XP_003259281.1 PREDICTED: pogo transposable element with ZNF domain isoform X1 [Nomascus leucogenys] MADTDLFMECEEEELEPWQKISDVIEDSVVEDYNSVDKTTTVSVSQQPVSAPVPIAAHASVAGHLSTSTTVSSSGAQNSDSTKKTLVTLIANNNAGNPLVQQGGQPLILTQNPAPGLGTMVTQPVLRPVQVMQNANHVTSSPVASQPIFITTQGFPVRNVRPVQNAMNQVGIVLNVQQGQTVRPITLVPAPGTQFVKPTVGVPQVFSQMTPVRPGSTMPVRPTTNTFTTVIPATLTIRSTVPQSQSQQTKSTPSTSTTPTATQPTSLGQLAVQSPGQSNQTTNPKLVSIASFVTVKR…
Mammalia	Primata	Otolemur garnettii	POGZ-otogar	XP_012667215.1	1412	HTH_Tnp_Tc5	DDE_1	DD35D	ZNF fingers (9)	>XP_012667215.1 pogo transposable element with ZNF domain [Otolemur garnettii]MADTDLFMECEEEELEPWQKISDVIEDSVVEDYNSVDKTTTVSVSQQPVSAPVPIAAHASVAGHISTSTTVSSSGAQNSDSTKKTLVTLIANNNAGNPLVQQSGQPLILTQNPAPGLSTVVTQPVLRPVQVMQNANHVTSSPVASQPIFITTQGFPVRNVRPVQNAMNQVGIVLNVQQGQTVRPITLVPAPGTQFVKPTVGVPQVFSQMTPVRPGSTMPVRPTTNTFTTVIPATLTIRSTVPQSQSQQTKSTPSTSTTPTATQPTSLGQLAVQPAGQSSQTTNPKLAPSFPSPPAVSIASFVTVKRPGVTGENSNEVAKLV…
Mammalia	Primata	Pan paniscus	POGZ-panpan	XP_008968638.1	1410	HTH_Tnp_Tc5	DDE_1	DD35D	ZNF fingers (9)	>XP_008968638.1 pogo transposable element with ZNF domain isoform X1 [Pan paniscus] MADTDLFMECEEEELEPWQKISDVIEDSVVEDYNSVDKTTTVSVSQQPVSAPVPIAAHASVAGHLSTSTTVSSSGAQNSDSTKKTLVTLIANNNAGNPLVQQGGQPLILTQNPAPGLGTMVTQPVLRPVQVMQNANHVTSSPVASQPIFITTQGFPVRNVRPVQNAMNQVGIVLNVQQGQTVRPITLVPAPGTQFVKPTVGVPQVFSQMTPVRPGSTMPVRPTTNTFTTVIPATLTIRSTVPQSQSQQTKSTPSTSTTPTATQPTSLGQLAVQSPGQSNQTTNPKLAPSFPSPPAVSIASFVTVKRPGVTGENSN…
Mammalia	Primata	Pan troglodytes	POGZ-pantro	XP_009429573.1	1410	HTH_Tnp_Tc5	DDE_1	DD35D	ZNF fingers (9)	>XP_009429573.1 pogo transposable element with ZNF domain isoform X1 [Pan troglodytes] MADTDLFMECEEEELEPWQKISDVIEDSVVEDYNSVDKTTTVSVSQQPVSAPVPIAAHASVAGHLSTSTTVSSSGAQNSDSTKKTLVTLIANNNAGNPLVQQGGQPLILTQNPAPGLGTMVTQPVLRPVQVMQNANHVTSSPVASQPIFITTQGFPVRNVRPVQNAMNQVGIVLNVQQGQTVRPITLVPAPGTQFVKPTVGVPQVFSQMTPVRPGSTMPVRPTTNTFTTVIPATLTIRSTVPQSQSQQTKSTPSTSTTPTATQPTSLGQLAVQSPGQSNQTTNPKLAPSFPSPPAVSIASFVTVKRPGVTGE…
Mammalia	Primata	Papio anubis	POGZ-papanu	XP_009179451.1	1409	HTH_Tnp_Tc5	DDE_1	DD35D	ZNF fingers (9)	>XP_009179451.1 pogo transposable element with ZNF domain isoform X1 [Papio anubis] MADTDLFMECEEEELEPWQKISDVIEDSVVEDYNSVDKTTTVSVSQQPVSAPVPIAAHASVAGHLSTSTTVSSSGAQNSDSTKKTLVTLIANNNAGNPLVQQGGQPLILTQNPAPGLGTMVTQPVLRPVQVMQNANHVTSSPVASQPIFITTQGFPVRNVRPVQNAMNQVGIVLNVQQGQTVRPITLVPAPGTQFVKPTVGVPQVFSQMTPVRPGSTMPVRPTTNTFTTVIPATLTIRSTVPQSQSQQTKSTPSTSTTPTATQPTSLGQLAVQSPGQSNQTTNPKLAPSFPSPPAVSIASFVTVKRPGVTGENSN…
Mammalia	Primata	Piliocolobus tephrosceles	POGZ-piltep	XP_023069485.1	1409	HTH_Tnp_Tc5	DDE_1	DD35D	ZNF fingers (9)	>XP_023069485.1 pogo transposable element with ZNF domain isoform X1 [Piliocolobus tephrosceles]MADTDLFMECEEEELEPWQKISDVIEDSVVEDYNSVDKTTTVSVSQQPVSAPVPIAAHASVAGHLSTSTTVSSSGAQNSDSTKKTLVTLIANNNAGNPLVQQGGQPLILTQNPAPGLGTMVTQPVLRPVQVMQNANHVTSSPVASQPIFITTQGFPVRNVRPVQNAMNQVGIVLNVQQGQTVRPITLVPAPGTQFVKPTVGVPQVFSQMTPVRPGSTMPVRPTTNTFTTVIPATLTIRSTVPQSQSQQTKSTPSTSTTPTATQPTSLGQLAVQSPGQSNQTTNPKLAPSFPSPPAVSIASFVT…
Mammalia	Primata	Pongo abelii	POGZ-ponabe	XP_024092306.1	1417	HTH_Tnp_Tc5	DDE_1	DD35D	ZNF fingers (9)	>XP_024092306.1 pogo transposable element with ZNF domain isoform X1 [Pongo abelii]MRGGWGRMADTDLFMECEEEELEPWQKISDVIEDSVVEDYNSVDKTTTVSVSQQPVSAPVPIAAHASVAGHLSTSTTVSSSGAQNSDSTKKTLVTLIANNNAGNPLVQQGGQPLILTQNPAPGLGTMVTQPVLRPVQVMQNANHVTSSPVASQPIFITTQGFPVRNVRPVQNAMNQVGIVLNVQQGQTVRPITLVPAPGTQFVKPTVGVPQVFSQMTPVRPGSTMPVRPTTNTFTTVIPATLTIRSTVPQSQSQQTKSTPSTSTTPTATQPTSLGQLAVQSPGQSNQTTNPKLAPSFPSPPAVSIASFVTVKRPGV…
Mammalia	Primata	Propithecus coquereli	POGZ-procoq	XP_012514175.1	1412	HTH_Tnp_Tc5	DDE_1	DD35D	ZNF fingers (9)	>XP_012514175.1 PREDICTED: pogo transposable element with ZNF domain isoform X1 [Propithecus coquereli]MADTDLFMECEEEELEPWQKISDVIEDSVVEDYNSVDKTTTVSVSQQPVSAPVPIAAHASVAGHLSTSTTVSSSGAQNSDSTKKTLVTLIANNNAGNPLVQQGGQPLILTQNPAPGLGTMVTQPVLRPVQVMQNANHVTSSPVASQPIFITTQGFPVRNVRPVQNAMNQVGIVLNVQQGQTVRPITLVPAPGTQFVKPTVGVPQVFSQMTPVRPGSTMPVRPTTNTFTTVIPATLTIRSTVPQSQSQQTKSTPSTSTTPTATQPTSLGQLAVQPPGQSNQTTNPKLAPSFPSPPAV…
Mammalia	Primata	Rhinopithecus biet	POGZ-rhibie	XP_017733163.1	1409	HTH_Tnp_Tc5	DDE_1	DD35D	ZNF fingers (9)	>XP_017733163.1 PREDICTED: pogo transposable element with ZNF domain isoform X1 [Rhinopithecus bieti]MADTDLFMECEEEELEPWQKISDVIEDSVVEDYNSVDKTTTVSVSQQPVSAPVPIAAHASVAGHLSTSTTVSSSGAQNSDSTKKTLVTLIANNNAGNPLVQQGGQPLILTQNPAPGLGTMVTQPVLRPVQVMQNANHVTSSPVASQPIFITTQGFPVRNVRPVQNAMNQVGIVLNVQQGQTVRPITLVPAPGTQFVKPTVGVPQVFSQMTPVRPGSTMPVRPTTNTFTTVIPATLTIRSTVPQSQSQQTKSTPSTSTTPTATQPTSLGQLAVQSPGQSNQTTNPKLAPSFPSPPAVSI…
Mammalia	Primata	Rhinopithecus roxellana	POGZ-rhirox	XP_010385460.1	1409	HTH_Tnp_Tc5	DDE_1	DD35D	ZNF fingers (9)	>XP_010385460.1 PREDICTED: pogo transposable element with ZNF domain isoform X1 [Rhinopithecus roxellana]MADTDLFMECEEEELEPWQKISDVIEDSVVEDYNSVDKTTTVSVSQQPVSAPVPIAAHASVAGHLSTSTTVSSSGAQNSDSTKKTLVTLIANNNAGNPLVQQGGQPLILTQNPAPGLGTMVTQPVLRPVQVMQNANHVTSSPVASQPIFITTQGFPVRNVRPVQNAMNQVGIVLNVQQGQTVRPITLVPAPGTQFVKPTVGVPQVFSQMTPVRPGSTMPVRPTTNTFTTVIPATLTIRSTVPQSQSQQTKSTPSTSTTPTATQPTSLGQLAVQSPGQSNQTTNPKLAPSFPSPP…
Mammalia	Primata	Saimiri boliviensis boliviensis	POGZ-saibol	XP_010327990.1	1413	HTH_Tnp_Tc5	DDE_1	DD35D	ZNF fingers (9)	>XP_010327990.1 PREDICTED: pogo transposable element with ZNF domain isoform X1 [Saimiri boliviensis boliviensis]MCGMADTDLFMECEEEELEPWQKISDVIEDSVVEDYNSVDKTTTVSVSQQPVSAPVPIAAHASVAGHLSTSTTVSSSGAQNSDSTKKTLVTLIANNNAGNPLVQQGGQPLILTQNPAPGLGTMVTQPVLRPVQVMQNANHVTSSPVASQPIFITTQGFPVRNVRPVQNAMNQVGIVLNVQQGQTVRPITLVPAPGTQFVKPTVGVPQVFSQMTPVRPGSTMPVRPTTNTFTTVIPATLTIRSTVPQSQSQQTKSTPSTSTTPTATQPTSLGQLAVQSPGQSNQTTN…
Mammalia	Primata	Theropithecus gelada	POGZ-thegel	XP_025214606.1	1409	HTH_Tnp_Tc5	DDE_1	DD35D	ZNF fingers (9)	>XP_025214606.1 pogo transposable element with ZNF domain isoform X1 [Theropithecus gelada]MADTDLFMECEEEELEPWQKISDVIEDSVVEDYNSVDKTTTVSVSQQPVSAPVPIAAHASVAGHLSTSTTVSSSGAQNSDSTKKTLVTLIANNNAGNPLVQQGGQPLILTQNPAPGLGTMVTQPVLRPVQVMQNANHVTSSPVASQPIFITTQGFPVRNVRPVQNAMNQVGIVLNVQQGQTVRPITLVPAPGTQFVKPTVGVPQVFSQMTPVRPGSTMPVRPTTNTFTTVIPATLTIRSTVPQSQSQQTKSTPSTSTTPTATQPTSLGQLAVQSPGQSNQTTNPKLAPSFPSPPAVSIASFVTVKRPG…
Mammalia	Scandentia	Tupaia chinensis	POGZ-tupchi	XP_006168472.1	1413	HTH_Tnp_Tc5	DDE_1	DD35D	ZNF fingers (9)	>XP_006168472.1 pogo transposable element with ZNF domain isoform X1 [Tupaia chinensis] MADTDLFMECEEEELEPWQKISDVIEDSVVEDYNSVDKTTAVSVSQQPVSAPVPIAAHASVAGHLSTPTTVSSSGAQNSDSTKKTLVTLIANNNAGNPLVQQGGQPLILTQNPAPGLGTMVTQPVLRPVQVMQNANHVTSSPVASQPIFITTQGFPVRNVRPVQNAMNQVGIVLNVQQGQTVRPITLVPAPGTQFVKPTVGVPQVFSQMTPVRPGSTMPVRPTTNTFTTVIPATLTIRSTVPQSQSQQTKSTPSTSTTPTATQPTSLGPLAVQPPGQSSQTSNPKLAPSFPSPPAVSIASFVTVKRPGVTG…
Mammalia	Rodentia	Castor canadensis	POGZ-cascan	XP_020011456.1	1399		DDE_1	DD35D	ZNF fingers (8)	>XP_020011456.1 LOW QUALITY PROTEIN: pogo transposable element with ZNF domain [Castor canadensis]MADTDLFMECEEEELEPWQKISDVIEDSVVEDYNSVDKTTAVSVSQQPVSAPVPIAAHASVAGHLSTSTTVSSSGAQNSDSTKKTLVTLIANNNAGNPLVQQGGQPLILTQNPTPGLGTMVTQPVLRPVQVMQNANHVTSSPVASQPIFITTQGFPVRNVRPVQNAMNQVGIVLNVQQGQTVRPITLVPAPGTQFVKPTVGVPQVFSQMTPVRPGSTMPVRPTTNTFTTVIPATLTIRSTVPQSQSQQTKSTPSTSTTPTATQPTSLGQLAVQPPGQSNQTSNPKLVSIASFVTVKRPGVT…
Mammalia	Rodentia	Cavia porcellus	POGZ-cavpor	XP_003479062.1	1412	HTH_Tnp_Tc5	DDE_1	DD35D	ZNF fingers (9)	>XP_003479062.1 pogo transposable element with ZNF domain isoform X1 [Cavia porcellus] MADTDLFMECEEEELEPWQKISDVIEDSVVEDYNSVDKTTTVSVSQQQVSAPVPIAAHASVAGHLSTSTTVSSSGAQNSDSTKKTLVTLIANNNAGNPLVQQGGQPLILTQNPAPGLGTMVTQPVLRPVQVMQNANHVTSSPVASQPIFITTQGFPVRNVRPVQNAMNQVGIVLNVQQGQTVRPITLVPAPGTQFVKPTVGVPQVFSQMTPVRPGSTMPVRPTTNTFTTVIPATLTIRSTVPQSQSQQTKSTPSTSTTPTATQPTSLGQLAVQPPGQSNQTSNPKLAPSFPSPPAVSIASFVTVKRPGVTGE…
Mammalia	Rodentia	Chinchilla lanigera	POGZ-chilan	XP_013365399.1	1402	HTH_Tnp_Tc5	DDE_1	DD35D	ZNF fingers (9)	>XP_013365399.1 PREDICTED: pogo transposable element with ZNF domain isoform X1 [Chinchilla lanigera]MADTDLFMECEEEELEPWQKISDVIEDSVVEDYNSVDKTTTVSVSQQQVSAPVPIAAHASVAGHLSTSTTVSSSGAQNSDSTKKTLVTLIANNNAGNPLVQQGGQPLILTQNPAPGLGTMVTQPVLRPVQVMQNANHVTSSPVASQPIFITTQGFPVRNVRPVQNAMNQVGIVLNVQQGQTVRPITLVPAPGTQFVKPTVGVPQVFSQMTPVRPGSTMPVRPTTNTFTTVIPATLTIRSTVPQSQSQQTKSTPSTSTTPTATQPTSLGQLAVQPPGQSNQTSNPKLVSIASFVTVKRP…
Mammalia	Rodentia	Cricetulus griseus	POGZ-crigri	XP_027249349.1	1411	HTH_Tnp_Tc5	DDE_1	DD35D	ZNF fingers (9)	>XP_027249349.1 pogo transposable element with ZNF domain isoform X1 [Cricetulus griseus]MADTDLFMECEEEELEPWQKISDVIEDSVVEDYNSVDKTTPVSVSQQPVSAPVPIAAHASVAGHLSTSTSVSSSGAQNSDSTKKTLVTLIANNNAGNTLVQQGGQPLILTQNPAPGLGTMVTQPVLRPVQVMQNANHVTSSPVASQPIFITTQGFPVRNVRPVQNAMNQVGIVLNVQQGQTVRPITLVPAPGTQFVKPTVGVPQVFSQMTPVRPGSTVPVRPTTNTFTTVIPATLTIRSTVPQSQSQQTKSTPSTSTTPTATQPASLGQLAVQPLGQSNQTSNPKLAPSFPSPPAVSIASFVTVKRPGVT…
Mammalia	Rodentia	Dipodomys ordii	POGZ-dipord	XP_012870726.1	1411	HTH_Tnp_Tc5	DDE_1	DD35D	ZNF fingers (9)	>XP_012870726.1 PREDICTED: pogo transposable element with ZNF domain isoform X1 [Dipodomys ordii]MADTDLFMECEEEELEPWQKISDVIEDSVVEDYNSVDKTSVSVSQQPVSAPVPIAAHASVAGHLSTSTTVSSSGAQNSDSTKKTLVTLIANNNAGNPLVQQGGQPLILAQNPAPGLGTMVTQPVLRPVQVMQNANHVTSSPVASQPIFITTQGFPVRNVRPVQNAMNQVGIVLNVQQGQTVRPITLVPAPGTQFVKPTVGVPQVFSQMTPVRPGSTMPVRPTTNTFTTVIPATLTIRSTVPQSQSQQTKSTPSTSTTPTATQPTSLGQLALQPAGQSNQTSNPKLAPSFTSPPAVSIASFVT…
Mammalia	Rodentia	Fukomys damarensis	POGZ-fukdam	NW_011048086.1:1464978-1486648	835	HTH_Tnp_Tc5	DDE_1	DD35D	ZNF fingers (5)	>NW_011048086.1:1464978-1486648 Fukomys damarensis unplaced genomic scaffold, DMR_v1.0 scaffold965, whole genome shotgun sequence: 11623 to 10001: Frame -2 541 aa XKCKICEWAFESEPLFLQHMKDTHKPGEMPYVCQVCQYRSSLYSEVDVHFRMIHEDTRHLLCPYCLKVFKNGNAFQQHYMRHQKRNVYHCNKCRLQFLFAKDKIEHKLQHHKTFRKPKQLEGLKPGTKVTIRASRGQPRTVPLSSSDAPPSAMQEAAPLTSSADPLPVFLYPPVQRNIQKRAVRKMSVMGRQTCLECSFEIPDFPNHFPTYVHCSLCRYSTCCSRAYANHMINGIK…
Mammalia	Rodentia	Heterocephalus glaber	POGZ-hetgla	XP_004854125.1	1413	HTH_Tnp_Tc5	DDE_1	DD35D	ZNF fingers (9)	>XP_004854125.1 pogo transposable element with ZNF domain isoform X1 [Heterocephalus glaber] MADTDLFMECEEEELEPWQKISDVIEDSVVEDYNSVDKTTPVSVSQQQVSAPVPTAAHASVAGHLSTSTTVSSTGAQNSDSSKKTLVTLIANNNAGNPLVQQGGQPLILTQNPAPGLGTMVTQPVLRPVQVMQNANHVTSSPVASQPIFITTQGFPVRNVRPVQNAMNQVGIVLNVQQGQTVRPITLVPAPGTQFVKPTVGVPQVFSQMTPVRPGSTMPVRPTTNTFTTVIPATLTIRSTVPQSQSQQTKSTPSTSTTPTTTQPTSLGQLAVQPPGQASQTSNPKLAPSFPSPPAVSIASFVTVKR…
Mammalia	Rodentia	Ictidomys tridecemlineatus	POGZ-icttri	XP_021586128.1	1418	HTH_Tnp_Tc5	DDE_1	DD35D	ZNF fingers (9)	>XP_021586128.1 pogo transposable element with ZNF domain isoform X1 [Ictidomys tridecemlineatus]MADTDLFMECEEEELEPWQKISDVIEDSVVEDYNSVDKTTTVSVSQQPVSAPVPIAAHASVAGHLSTSTVSSSGAQNSDSTKKTLVTLIANNNAGNPLVQQGGQPLILTQNPAPGLGTMVTQPVLRPVQVMQNANHVTSSPVASQPIFITTQGFPVRNVRPVQNAMNQVGIVLNVQQGQTVRPITLVPAPGTQFVKPTVGVPQVFSQMTPVRPGSTMPVRPTTNTFTTVIPATLTIRSTVPQSQSQQTKSTPSTSTTPTATQPTSLGQLAVQPPGQSNQTSNPKLAPSFPSPPAVSIASFVT…
Mammalia	Rodentia	Jaculus jaculus	POGZ-jacjac	XP_004667104.1	1305	HTH_Tnp_Tc5	DDE_1	DD35D	ZNF fingers (8)	>XP_004667104.1 PREDICTED: pogo transposable element with ZNF domain [Jaculus jaculus] MADTDLFMECEEEELEPWQKISDVIEDSVVEDYNAVDKTTPVSVSQQPVSAPVPIAAHASVAGHLSTSTTVSSSGAQNSDSAKKTLVTLIANNNAGNPLVQQSGQPLILTQNPAPGLGTMVTQPVLRPVQVMQNANHVTNSPVASQPIFITTQLRLPMTCYFFVSLLKAPGTQFVKPTVGVPQVFSQMTPVRPGSTMPVRPTTNTFTTVIPATLTIRSTVPQSQSQQTKSTPSTSTTPTAPPPASLGQLAVQPPGQANQTSNPKLVSIASFVTVKRPGVTGENSGEVAKLVNTLNTVPSLGHSPGPVVVPNS…
Mammalia	Rodentia	Marmota flaviventris	POGZ-marfla	XP_027809499.1	1412	HTH_Tnp_Tc5	DDE_1	DD35D	ZNF fingers (9)	>XP_027809499.1 pogo transposable element with ZNF domain isoform X1 [Marmota flaviventris]MADTDLFMECEEEELEPWQKISDVIEDSVVEDYNSVDKTTTVSVSQQPVSAPVPIAAHASVAGHLSTSTVSSSGAQNSDSTKKTLVTLIANNNAGNPLVQQGGQPLILTQNPAPGLGTMVTQPVLRPVQVMQNANHVTSSPVASQPIFITTQGFPVRNVRPVQNAMNQVGIVLNVQQGQTVRPITLVPAPGTQFVKPTVGVPQVFSQMTPVRPGSTMPVRPTTNTFTTVIPATLTIRSTVPQSQSQQTKSTPSTSTTPTATQPTSLGQLAVQPPGQSNQTSNPKLAPSFPSPPAVSIASFVTVKRPGV…
Mammalia	Rodentia	Marmota marmota marmota	POGZ-marmar	XP_015358408.1	1419	HTH_Tnp_Tc5	DDE_1	DD35D	ZNF fingers (9)	>XP_015358408.1 PREDICTED: pogo transposable element with ZNF domain isoform X1 [Marmota marmota marmota]MADTDLFMECEEEELEPWQKISDVIEDSVVEDYNSVDKTTTVSVSQQPVSAPVPIAAHASVAGHLSTSTVSSSGAQNSDSTKKTLVTLIANNNAGNPLVQQGGQPLILTQNPAPGLGTMVTQPVLRPVQVMQNANHVTSSPVASQPIFITTQGFPVRNVRPVQNAMNQVGIVLNVQQGQTVRPITLVPAPGTQFVKPTVGVPQVFSQMTPVRPGSTMPVRPTTNTFTTVIPATLTIRSTVPQSQSQQTKSTPSTSTTPTATQPTSLGQLAVQPPGQSNQTSNPKLAPSFPSPPA…
Mammalia	Rodentia	Meriones unguiculatus	POGZ-merung	XP_021503769.1	1408	HTH_Tnp_Tc5	DDE_1	DD35D	ZNF fingers (9)	>XP_021503769.1 pogo transposable element with ZNF domain isoform X1 [Meriones unguiculatus]MADTDLFMECEEEELEPWQKISDVIEDSVVEDYNSVDKTTPVSVSQQPVSAPVPIAAHASVAGHLSASTTVSSSGAQNSDSTKKTFVTLIANNNAGNTLVQQGGQPLILTQNPTPGLGTMVTQPVLRPVQVMQNANHVTSSTVASQPIFITTQGFPVRNVRPVQNAMNQVGIVLNVQQGQTVRPITLVPAPGTQFVKPTVGVPQVFSQMTPVRPGSTMPVRPSTNTFTTVIPATLTIRSTVPQSQSQQTKSTPSTSTTPTATQPTSLGQLAVQPPGQSSQTSNPKLAPSFPSPPAVSIASFVTVKRP…
Mammalia	Rodentia	Mesocricetus auratus	POGZ-mesaur	XP_012979263.1	1410	HTH_Tnp_Tc5	DDE_1	DD35D	ZNF fingers (9)	>XP_012979263.1 pogo transposable element with ZNF domain isoform X1 [Mesocricetus auratus]MADTDLFMECEEEELEPWQKISDVIEDSVVEDYNSVDKTTPVSVSQQPVSAPVPIAAHASVAGHLSAPTSVSSSGVQNSDSTKKTLVTLIANNNAGNTLVQQGGQPLILTQNPAPGLGTMVTQPVLRPVQVMQNANHVTSSPVASQPIFITTQGFPVRNVRPVQNAMNQVGIVLNVQQGQTVRPITLVPAPGTQFVKPTVGVPQVFSQMTPVRPGSTVPVRPTTNTFTTVIPATLTIRSTVPQSQSQQTKSTPSTSTTPTATQPTSLGQLAVQPLGQPSQTSNPKLAPSFPSPPAVSIASFVTVKRPG…
Mammalia	Rodentia	Microtus ochrogaster	POGZ-micoch	XP_005357066.1	1409	HTH_Tnp_Tc5	DDE_1	DD35D	ZNF fingers (9)	>XP_005357066.1 pogo transposable element with ZNF domain isoform X1 [Microtus ochrogaster] MADTDLFMECEEEELEPWQKISDVIEDSVVEDYNSVDKTTPVSVSQQPISAPVPIAAHASIAGHLSTSTTVSSSGVQNSDSAKKTLVTLIANNNAGNTLVQQGGQPLILTQNPAPGLGTMVTQPVLRPVQVMQNANHVTNSSVASQPIFITTQGFPVRNVRPVQNAMNQVGIVLNVQQGQTVRPITLVPAPGTQFVKPTVGVPQVFSQMTPVRPGSTVPVRPTTNTFTTVIPATLTIRSTVPQSQSQQTRSTPSTSTTPTATQPTSLGQLAVQPLGQSNQTSNPKLAPSFPSPPAVSIASFVTVKRP…
Mammalia	Rodentia	Mus caroli	POGZ-muscar	XP_021013437.1	1409	HTH_Tnp_Tc5	DDE_1	DD35D	ZNF fingers (9)	>XP_021013437.1 pogo transposable element with ZNF domain isoform X1 [Mus caroli]MADTDLFMECEEEELEPWQKISDVIEDSVVEDYNSVDKTTSVSVSQQPVSAPVPIAAHASVAGHLSTSTTVSSSGAQNSDSTKKTLVTLIANNNAGNTLVQQGGQPLILTQNPAPGLGTMVTQPVLRPVQVMQNANHVTSSPVASQPIFITTQGFPVRNVRPVQNAMNQVGIVLNVQQGQTVRPITLVPAPGTQFVKPTVGVPQVFSQMTPVRPGSTMPVRPTTNTFTTVIPATLTIRSTVPQSQSQQTKSTPSTSTTPTATQPTSLGQLAGQPPGQSNQTSNPKLAPSFPSPPAVSIASFVTVKRPGVTGENSNEVA…
Mammalia	Rodentia	Mus musculus	POGZ-musmus	XP_011238392.1	1409	HTH_Tnp_Tc5	DDE_1	DD35D	ZNF fingers (9)	>XP_011238392.1 PREDICTED: pogo transposable element with ZNF domain isoform X1 [Mus musculus]MADTDLFMECEEEELEPWQKISDVIEDSVVEDYNSVDKTTSVSVSQQPVSAPVPIAAHASVAGHLSTSTTVSNSGAQNSDSTKKTLVTLIANNNAGNTLVQQGGQPLILTQNPAPGLGTMVTQPVLRPVQVMQNANHVTSSPVASQPIFITTQGFPVRNVRPVQNAMNQVGIVLNVQQGQTVRPITLVPAPGTQFVKPTVGVPQVFSQMTPVRPGSTMPVRPTTNTFTTVIPATLTIRSTVPQSQSQQTKSTPSTSTTPTATQPTSLGQLAGQPPGQSNQTSNPKLAPSFPSPPAVSIASFVTVK…
Mammalia	Rodentia	Mus pahari	POGZ-muspah	XP_021050994.1	1409	HTH_Tnp_Tc5	DDE_1	DD35D	ZNF fingers (9)	>XP_021050994.1 pogo transposable element with ZNF domain isoform X1 [Mus pahari]MADTDLFMECEEEELEPWQKISDVIEDSVVEDYNSVDKTTSVSVSQQPVSAPVPIAAHASVAGHLSTSTTVSSSGAQNSDSTKKTLVTLIANNNAGNTLVQQGGQPLILTQNPAPSLGTMVTQPVLRPVQVMQNANHVTSSPVASQPIFITTQGFPVRNVRPVQNAMNQVGIVLNVQQGQTVRPITLVPAPGTQFVKPTVGVPQVFSQMTPVRPGSTMPVRPTTNTFTTVIPATLTIRSTVPQSQSQQTKSTPSTSTTPTATQPTSLGQLAGQPPGQSNQTSNPKLAPSFPSPPAVSIASFVTVKRPGVTGENSNEVA…
Mammalia	Rodentia	Nannospalax galili	POGZ-nangal	XP_008826439.1	1418	HTH_Tnp_Tc5	DDE_1	DD35D	ZNF fingers (9)	>XP_008826439.1 pogo transposable element with ZNF domain isoform X1 [Nannospalax galili] MADTDLFMECEEEELEPWQKISDVIEDSVVEDYNSVDKTTPVSVSQQPVSVPVPIAAHASVAGHLSSSTTVSNSGAHNSNSTKKTLVTLIANNNAGNPLVQQGGQPLILTQNPAPGLGTMVTQPVLRPVQVMQNANHVTSSPVASQPIFITTQGFPVRNVRPVQNAMNQVGIVLNVQQGQTVRPITLVPAPGTQFVKPTVGVPQVFSQMTPVRPGSTMPVRPTTNTFTTVIPATLTIRSTVPQSQSQQTKSTPSTSTTPTATQPTSLGQLALQPPGQSNQTSNPKLAPSFPSPPAVSIASFVTVKRPGV…
Mammalia	Rodentia	Octodon degus	POGZ-octdeg	XP_023572217.1	1415	HTH_Tnp_Tc5	DDE_1	DD35D	ZNF fingers (9)	>XP_023572217.1 pogo transposable element with ZNF domain isoform X1 [Octodon degus]MADTDLFMECEEEELEPWQKISDVIEDSVVEDYNSVDKTTTVSVSQQQVSAPVPIAAHASVAGHLSTSTTVSSSGAQNSDSTKKTLVTLIANNNAGNPLVQQGGQPLILTQNPAPGLGTMVTQPVLRPVQVMQNANHVTSSPVASQPIFITTQGFPVRNVRPVQNAMNQVGIVLNVQQGQTVRPITLVPAPGTQFVKPTVGVPQVFSQMTPVRPGSTMPVRPTTNTFTTVIPATLTIRSTVPQSQSQQTKSTPSTSTTPTATQPTSLGQLAVQPPGQPNQTSNPKLAPSFPSPPAVSIASFVTVKRPGVTGENNN…
Mammalia	Rodentia	Peromyscus maniculatus bairdii	POGZ-perbai	XP_006994855.1	1411	HTH_Tnp_Tc5	DDE_1	DD35D	ZNF fingers (9)	>XP_006994855.1 PREDICTED: pogo transposable element with ZNF domain isoform X1 [Peromyscus maniculatus bairdii] MADTDLFMECEEEELEPWQKISDVIEDSVVEDYNSVDKTTPVSVSQQPVSAPVPIAAHASVAGHLSTSTTVSSSGAQNSDSTKKTLVTLIANNNAGNTLVQQGGQPLILTQNPAPGLGTMVTQPVLRPVQVMQNANHVTNSPVASQPIFITTQGFPVRNVRPVQNAMNQVGIVLNVQQGQTVRPITLVPAPGTQFVKPAVGVPQVFSQMTPVRPGSTVPVRPTTNTFTTVIPATLTIRSTVPQSQAQQTKSTPSTSTAPTATQPASLGQLAVQPLGQSSQTSNPKL…
Mammalia	Rodentia	Rattus norvegicus	POGZ-ratnor	XP_017446384.1	1410	HTH_Tnp_Tc5	DDE_1	DD35D	ZNF fingers (9)	>XP_017446384.1 PREDICTED: pogo transposable element with ZNF domain isoform X1 [Rattus norvegicus]MADTDLFMECEEEELEPWQKISDVIEDSVVEDYNSVDKTTPVSVSQQPVSAPVPIAAHASVAGHLSTSTTVSSSGAQNSDSTKKTLVTLIANNNAGNTLVQQGGQPLILTQNPTPGLGTMVTQPVLRPVQVMQNANHVTSSPVASQPIFITTQGFPVRNVRPVQNAMNQVGIVLNVQQGQTVRPITLVPAPGTQFVKPTVGVPQVFSQMTPVRPGSTMPVRPTTNTFTTVIPATLTIRSTVPQSQSQQTKSTPSTSTTPIATQPTALGQLAGQPPGQPNQTSNPKLAPSFPSPPAVSIAS…
Mammalia	Rodentia	Urocitellus parryii	POGZ-uropar	XP_026259737.1	1418	HTH_Tnp_Tc5	DDE_1	DD35D	ZNF fingers (9)	>XP_026259737.1 pogo transposable element with ZNF domain isoform X1 [Urocitellus parryii]MADTDLFMECEEEELEPWQKISDVIEDSVVEDYNSVDKTTTVSVSQQPVSAPVPIAAHASVAGHLSTSTVSSSGAQNSDSTKKTLVTLIANNNAGNPLVQQGGQPLILTQNPAPGLGTMVTQPVLRPVQVMQNANHVTSSPVASQPIFITTQGFPVRNVRPVQNAMNQVGIVLNVQQGQTVRPITLVPAPGTQFVKPTVGVPQVFSQMTPVRPGSTMPVRPTTNTFTTVIPATLTIRSTVPQSQSQQTKSTPSTSTTPTATQPTSLGQLAVQPPGQSNQTSNPKLAPSFPSPPAVSIASFVTVKRPGVT…
Mammalia	Lagomorpha	Ochotona princeps	POGZ-ochpri	XP_004588948.1	1412	HTH_Tnp_Tc5	DDE_1	DD35D	ZNF fingers (9)	>XP_004588948.1 PREDICTED: pogo transposable element with ZNF domain isoform X1 [Ochotona princeps] MADTDLFMECEEEELEPWQKISDVIEDSVVEDYNSVDKTPAVSVSQQPVSAPVPIAAHASVAGHLSTSTTVSSSGAQNSDSTKKTLVTLIANNNAGNSLVQQGGQPLILTQNPAPGLGTMVTQPVLRPVQVMQNANHVTSSPVASQPIFITTQGFPVRNVRPVQNAMNQVGIVLNVQQGQTVRPITLVPAPGTQFVKPTVGVPQVFSQMTPVRPGSTMPVRPTTNTFTTVIPATLTIRSTVPQSQSQQTKSTPSTSTTPTATQPTSLGQLAIQPPGQSNQTSNPKLAPSFPSPPAVSIA…
Mammalia	Lagomorpha	Oryctolagus cuniculus	POGZ-orycun	NC_013681.1:40765461-40787128	899	HTH_Tnp_Tc5	DDE_1	DD35D	ZNF fingers (6)	>NC_013681.1:40765461-40787128 Oryctolagus cuniculus breed Thorbecke inbred chromosome 13, OryCun2.0, whole genome shotgun sequence XKCKICEWAFESEPLFLQHMKDTHKPGEMPYVCQVCQYRSSLYSEVDVHFRMIHEDTRHLLCPYCLKVFKNGNAFQQHYMRHQKRNVYHCNKCRLQFLFAKDKIEHKLQHHKTFRKPKQLEGLKPGTKVTIRASRGQPRTVPVSSSDTPPSTLQEATPLTSSADPLPVFLYPPVQRNIQKRAVRKMSVMGRQTCLECSFEIPDFPNHFPTYVHCSLCRYSTCCSRAYANHMINNHVPRKSPKYLALFKNSVSGIKLACTACTFVTSV…
Mammalia	Insectivora	Condylura cristata	POGZ-concri	XP_012588825.1	1413	HTH_Tnp_Tc5	DDE_1	DD35D	ZNF fingers (9)	>XP_012588825.1 PREDICTED: pogo transposable element with ZNF domain isoform X1 [Condylura cristata]MADTDLFMECEEEELEPWQKISDVIEDSVVEDYNSVDKTNTVSVSQQPVSAPVPIAAHASVAGHLSTSTTVSSSGAQNSDSTKKTLVTLIANNNAGNSLVQQGGQPLILTQNPTPGLGTMVTQPVLRPVQVMQNANHVTSSPVASQPIFITTQGFPVRNVRPVQNAMNQVGIVLNVQQGQTVRPITLVPAPGTQFVKPTVGVPQVFSQMTPVRPGSTMPVRPTTNTFTTVIPATLTIRSTVPQSQSQQTKSTPSTSTTPTATQPTSLGQLAVPPPGQSNQTPNPKLAPSFPSPPAVSIA…
Mammalia	Insectivora	Erinaceus europaeus	POGZ-erieur	XP_007530713.1	1413	HTH_Tnp_Tc5	DDE_1	DD35D	ZNF fingers (9)	>XP_007530713.1 PREDICTED: pogo transposable element with ZNF domain isoform X1 [Erinaceus europaeus] MADTDLFMECEEEELEPWQKISDVIEDSVVEDYNSVDKTITVSVSQQPVLAPVPSAAHASVAGHLSPSTTISSSGAQNSDNTKKTLVTLIANNNAGNSLVQQGGQPLILTQNPAPGLGTMVTQPVLRPVQVMQNANHVTTSPVASQPIFITTQGFPVRNVRPVQNAMNQVGIVLNVQQGQTVRPITLVPAPGTQFVKPTVGVPQVFSQMTPVRPGSTMPVRPTTNTFTTVIPATLTIRSTVPQSQSQQTKSTPSTSTTPTATQPTSLGQLAGPPPGQSNQTLNPKLAPSFPSPPAVS…
Mammalia	Insectivora	Sorex araneus	POGZ-sorara	XP_004618150.1	1359	HTH_Tnp_Tc5	DDE_1	DD35D	ZNF fingers (9)	>XP_004618150.1 PREDICTED: pogo transposable element with ZNF domain isoform X1 [Sorex araneus] MADTDLFMECEEEELEPWQKISDVIEDSVVEDYNSVEKTATAGNSLVQQSGQPLILTQNPAPGLGTMVTQPVLRPVQVMQNANHVTSSPVASQPIFITTQGFPVRNVRPVQNAMNQVGIVLNVQQGQTVRPITLVPAPGTQFVKPTVGVPQVFSQMTPVRPGSTMPVRPTTNTFTTVIPATLTIRSTVPQSQAPQTKSTPSTSTTPTAGQPTSLGQLAAPPTGQSNQIPNPKLAPSFPSPPAVSIASFVTVKRPGGTGENSNEVAKLVNTLNTIPSLGQSPGPMVVSNNNSAHGSQRSSGSEP…
Mammalia	Chiroptera	Desmodus rotundus	POGZ-desrot	XP_024428686.1	1413	HTH_Tnp_Tc5	DDE_1	DD35D	ZNF fingers (9)	>XP_024428686.1 pogo transposable element with ZNF domain isoform X1 [Desmodus rotundus]MADTDLFMECEEEELEPWQKISDVIEDSVVEDYNSVDKTTPVSVSQQPVSAPVPIAAHASVAGHLSTSTTVSSSGVQNSDSTKKTLVTLIANNNAGNSLVQQGGQPLILTQNPAPGLGTMVSQPVLRPVQVMQNANHVTSSPVASQPIFITTQGFPVRNVRPVQNAMNQVGIVLNVQQGQTVRPITLVPAPGTQFVKPTVGVPQVFSQMTPVRPGSTMPVRPTTNTFTTVIPATLTIRSTVPQSQSQQTKSTPSTSTTPTTTQPTSLGQLAVQPPGQANQTSNPKLAPSFPSPPAVSITSFVTVKRPGVTG…
Mammalia	Chiroptera	Eptesicus fuscus	POGZ-eptfus	XP_028010105.1	1412	HTH_Tnp_Tc5	DDE_1	DD35D	ZNF fingers (8)	>XP_028010105.1 pogo transposable element with ZNF domain isoform X1 [Eptesicus fuscus]MADTDLFMECEEEELEPWQKISDVIEDSVVEDYNSVDKTTTVSVSQQPVSAPVPIAAHASVPGHLSTPTTVSSSGAQNSDSTKKTLVTLIANNNAGNSLVQQGGQPLILTQNPAPGLGTMVSQPVLRPVQVMQNANHVTSSPVASQPIFITTQGFPVRNVRPVQNAMNQVGIVLNVQQGQTVRPITLVPAPGTQFVKPTVGVPQVFSQMTPVRPGSTMPVRPTTNTFTTVIPATLTIRSTVPQSQSQQTKSTPSTSTTPTATQPTSLGQLAVQPPGQANQTSNPKLAPSFPSPPAVSITSFVTVKRPGVTGE…
Mammalia	Chiroptera	Hipposideros armiger	POGZ-hiparm	XP_019484508.1	1413	HTH_Tnp_Tc5	DDE_1	DD35D	ZNF fingers (9)	>XP_019484508.1 PREDICTED: pogo transposable element with ZNF domain isoform X1 [Hipposideros armiger]MADTDLFMECEEEELEPWQKISDVIEDSVVEDYNSVDKTTTVSVSQQPVSAPMPIAAHASVAGHLSTSTTVSSSGAQNSDSTKKTLVTLIANNNAGNSLVQQGGQPLILTQNPAPGLGTMVSQPVLRPVQVMQNANHVTSSPVASQPIFITTQGFPVRNVRPVQNAMNQVGIVLNVQQGQTVRPITLVPAPGTQFVKPTVGVPQVFSQMTPVRPGSTMPVRPTTNTFTTVIPATLTIRSTVPQSQSQQTKSTPSTSTTPTATQPTSLGQLAVQPPGQSNQTPNPKLAPSFPSPPAVS…
Mammalia	Chiroptera	Miniopterus natalensis	POGZ-minnat	XP_016073088.1	1413	HTH_Tnp_Tc5	DDE_1	DD35D	ZNF fingers (8)	>XP_016073088.1 PREDICTED: pogo transposable element with ZNF domain isoform X1 [Miniopterus natalensis]MADTDLFMECEEEELEPWQKISDVIEDSVVEDYNSVDKTTTVSVSQQPVSAPVPIAAHASVAGHLSTSTTVSSSGAQNSDSTKKTLVTLIANNNAGNSLVQQGGQPLILTQNPAPGLGTMVSQPVLRPVQVMQNANHVTSSPVASQPIFITTQGFPVRNVRPVQNAMNQVGIVLNVQQGQTVRPITLVPAPGTQFVKPTVGVPQVFSQMTPVRPGSTMPVRPTTNTFTTVIPATLTIRSTVPQSQSQQTKSTPSTSTTPTATQPTSLGQLAAQPPGQANQTPNPKLAPSFPSPPA…
Mammalia	Chiroptera	Myotis brandtii	POGZ-myobra	XP_005880664.1	1412	HTH_Tnp_Tc5	DDE_1	DD35D	ZNF fingers (8)	>XP_005880664.1 PREDICTED: pogo transposable element with ZNF domain isoform X1 [Myotis brandtii] MADTDLFMECEEEELEPWQKISDVIEDSVVEDYNSVDKTTTVSVSQQPVSAPVPIAAHASAAGHLPTSTTVSSSGAQNSDSTKKTLVTLIANNNAGNSLVQQGGQPLILTQNPAPGLGTMVSQPVLRPVQVMQNANHVTSSPVASQPIFITTQGFPVRNVRPVQNAMNQVGIVLNVQQGQTVRPITLVPAPGTQFVKPTVGVPQVFSQMTPVRPGSTMPVRPTTNTFTTVIPATLTIRSTVPQSQSQQTKSTPSTSTTPTATQPTSLGQLAVQPPGQANQTSNPKLAPSFPSPPAVSITSF…
Mammalia	Chiroptera	Myotis davidii	POGZ-myodav	XP_006755763.1	1412	HTH_Tnp_Tc5	DDE_1	DD35D	ZNF fingers (8)	>XP_006755763.1 PREDICTED: pogo transposable element with ZNF domain isoform X1 [Myotis davidii] MADTDLFMECEEEELEPWQKISDVIEDSVVEDYNSVDKTTTVSVSQQPVSAPVPIAAHASVAGHLPTSTTVSSSGAQNSDSTKKTLVTLIANNNAGNSLVQQGGQPLILTQNPAPGLGTMVSQPVLRPVQVMQNANHVTSSPVASQPIFITTQGFPVRNVRPVQNAMNQVGIVLNVQQGQTVRPITLVPAPGTQFVKPTVGVPQVFSQMTPVRPGSTMPVRPTTNTFTTVIPATLTIRSTVPQSQSQQTKSTPSTSTTPTATQPTSLGQLAVQPPGQANQTSNPKLAPSFPSPPAVSITSFV…
Mammalia	Chiroptera	Myotis lucifugus	POGZ-myoluc	XP_006095330.1	1412	HTH_Tnp_Tc5	DDE_1	DD35D	ZNF fingers (8)	>XP_006095330.1 pogo transposable element with ZNF domain isoform X1 [Myotis lucifugus] MADTDLFMECEEEELEPWQKISDVIEDSVVEDYNSVDKTTTVSVSQQPVSAPVPIAAHASAAGHLPTSTTVSSSGAQNSDSTKKTLVTLIANNNAGNSLVQQGGQPLILTQNPAPGLGTMVSQPVLRPVQVMQNANHVTSSPVASQPIFITTQGFPVRNVRPVQNAMNQVGIVLNVQQGQTVRPITLVPAPGTQFVKPTVGVPQVFSQMTPVRPGSTMPVRPTTNTFTTVIPATLTIRSTVPQSQSQQTKSTPSTSTTPTATQPTSLGQLAVQPPGQANQTSNPKLAPSFPSPPAVSITSFVTVKRPGVTG…
Mammalia	Chiroptera	Pteropus alecto	POGZ-pteale	XP_015450966.1	1406	HTH_Tnp_Tc5	DDE_1	DD35D	ZNF fingers (9)	>XP_015450966.1 LOW QUALITY PROTEIN: pogo transposable element with ZNF domain [Pteropus alecto]MTRMADTDLFMECEEEELEPWQKISDVIEDSVVEDYNSVDKTTTVSVSQQPAAAPVPIAAHASVAGHLSTSTTVSSSGAQNSDSTKKTLVTLIANNNAGNSLVQQGGQPLILTQNPAPGLGTMVSQPVLRPVQVMQNANHVTSSPVASQPIFITTQGFPVRNVRPVQNAMNQVGIVLNVQQGQTVRPITLVPAPGTQFVKPTVGVPQVFSQMAPVRPGSTMPVRPTTNTFTTVIPATLTIRSTVPQSQAQQTKSTPSTSTTPTATPPTSLGQLAVQPPGQSNQTPNPKLVSITSFVTVKRPGV…
Mammalia	Chiroptera	Pteropus vampyrus	POGZ-ptevam	XP_011375966.1	1396	HTH_Tnp_Tc5	DDE_1	DD35D	ZNF fingers (9)	>XP_011375966.1 pogo transposable element with ZNF domain [Pteropus vampyrus]MADTDLFMECEEEELEPWQKISDVIEDSVVEDYNSVDKTTTVSVSQQPAAAPVPIAAHASVAGHLSTSTTVSSSGAQNSDSTKKTLVTLIANNNAGNSLVQQGGQPLILTQNPAPGLGTMVSQPVLRPVQVMQNANHVTSSPVASQPIFITTQGFPVRNVRPVQNAMNQVGIVLNVQQGQTVRPITLVPAPGTQFVKPTVGVPQVFSQMAPVRPGSTMPVRPTTNTFTTVIPATLTIRSTVPQSQAQQTKSTPSTSTTPTATPPTSLGQLAVQPPGQSNQTPNPKLVSITSFVTVKRPGVTGENSNEVAKLVNTLNTIPSLG…
Mammalia	Chiroptera	Rousettus aegyptiacus	POGZ-rouaeg	NW_015494955.1:916722-938158	1070	HTH_Tnp_Tc5	DDE_1	DD35D	ZNF fingers (7)	>NW_015494955.1:916722-938158 Rousettus aegyptiacus isolate 1219 unplaced genomic scaffold, Raegyp2.0, whole genome shotgun sequence: 11014 to 10001: Frame -2 338 aa XTSSVPVFDLQDGGRKICPRCSAQFRVTEALRGHMCYCCPEMVEYQKKGKSLDSEPSVPSAAKPPSPEKTAPVASTPSSTPIPALSPPAKAPEPNEAVGDAAQTKLIMLVDDFYYGRDGGKVAQLTNFPKVATSFRCPHCTKRLKNNIRKLGERGAGEGRRVILLSRVPKAPDLIFMNHMKHHVELDQQNGEVDGHTICQHCYRQFSTPFQLQCHLENVHSPYESTTKCKICE…
Mammalia	Cetartiodactyla	Balaenoptera acutorostrata scammoni	POGZ-balsca	XP_007178114.1	1411	HTH_Tnp_Tc5	DDE_1	DD35D	ZNF fingers (9)	>XP_007178114.1 pogo transposable element with ZNF domain isoform X1 [Balaenoptera acutorostrata scammoni] MADTDLFMECEEEELEPWQKISDVIEDSVVEDYNSVDKTTTVSVSQQPVSAPVPIAAHASVAGHLSTSTTVSSSGAQNSDSTKKTLVTLIANNNAGNSLVQQGGQPLILTQNPTPGLGTMVTQPVLRPVQVMQNANHVTSSPVASQPIFITTQGFPVRNVRPVQNAMNQVGIVLNVQQGQTVRPITLVPAPGTQFVKPTVGVPQVFSQMTPVRPGSTMPVRPTTNTFTTVIPATLTIRSTVPQSQSQQTKSTPSTSTTPTATQPTSLGHLAVQPPGQSSQNPKLAPSFPSPP…
Mammalia	Cetartiodactyla	Bison bison bison	POGZ-bisbis	XP_010855807.1	1413	HTH_Tnp_Tc5	DDE_1	DD35D	ZNF fingers (9)	>XP_010855807.1 PREDICTED: pogo transposable element with ZNF domain isoform X1 [Bison bison bison]MADTDLFMECEEEELEPWQKISDVIEDSVVEDYNSVDKTTTVSVSQQPVSAPVPIAAHASVAGHLSTSTTVSSSGAQNSDSTKKTLVTLIANNNAGNSLVQQGGQPLILTQNPAPGLGTMVTQPVLRPVQVMQNANHVTSSPVASQPIFITTQGFPVRNVRPVQNAMNQVGIVLNVQQGQTVRPITLVPAPGTQFVKPTVGVPQVFSQMTPVRPGSTMPVRPTTNTFTTVIPATLTIRSTVPQSQSQSTKSTPSTSTTPTATQPTSLGHLAVQPPGQSSQTQNPKLAPSFPSPPAVSIAS…
Mammalia	Cetartiodactyla	Bos indicus	POGZ-bosind	XP_019811110.1	1413	HTH_Tnp_Tc5	DDE_1	DD35D	ZNF fingers (9)	>XP_019811110.1 PREDICTED: pogo transposable element with ZNF domain isoform X1 [Bos indicus]MADTDLFMECEEEELEPWQKISDVIEDSVVEDYNSVDKTTTVSVSQQPVSAPVPIAAHASVAGHLSTSTTVSSSGAQNSDSTKKTLVTLIANNNAGNSLVQQGGQPLILTQNPAPGLGTMVTQPVLRPVQVMQNANHVTSSPVASQPIFITTQGFPVRNVRPVQNAMNQVGIVLNVQQGQTVRPITLVPAPGTQFVKPTVGVPQVFSQMTPVRPGSTMPVRPTTNTFTTVIPATLTIRSTVPQSQSQSTKSTPSTSTTPTATQPTSLGHLAVQPPGQSSQTQNPKLAPSFPSPPAVSIASFVTVKR…
Mammalia	Cetartiodactyla	Bos mutus	POGZ-bosmut	XP_005895015.1	1413	HTH_Tnp_Tc5	DDE_1	DD35D	ZNF fingers (9)	>XP_005895015.1 PREDICTED: pogo transposable element with ZNF domain isoform X1 [Bos mutus] MADTDLFMECEEEELEPWQKISDVIEDSVVEDYNSVDKTTTVSVSQQPVSAPVPIAAHASVAGHLSTSTTVSSSGAQNSDSTKKTLVTLIANNNAGNSLVQQGGQPLILTQNPAPGLGTMVTQPVLRPVQVMQNANHVTSSPVASQPIFITTQGFPVRNVRPVQNAMNQVGIVLNVQQGQTVRPITLVPAPGTQFVKPTVGVPQVFSQMTPVRPGSTMPVRPTTNTFTTVIPATLTIRSTVPQSQSQSTKSTPSTSTTPTATQPTSLGHLAVQPPGQSSQTQNPKLAPSFPSPPAVSIASFVTVKRP…
Mammalia	Cetartiodactyla	Bos taurus	POGZ-bostau	XP_005203970.1	1413	HTH_Tnp_Tc5	DDE_1	DD35D	ZNF fingers (9)	>XP_005203970.1 pogo transposable element with ZNF domain isoform X1 [Bos taurus] MADTDLFMECEEEELEPWQKISDVIEDSVVEDYNSVDKTTTVSVSQQPVSAPVPIAAHASVAGHLSTSTTVSSSGAQNSDSTKKTLVTLIANNNAGNSLVQQGGQPLILTQNPAPGLGTMVTQPVLRPVQVMQNANHVTSSPVASQPIFITTQGFPVRNVRPVQNAMNQVGIVLNVQQGQTVRPITLVPAPGTQFVKPTVGVPQVFSQMTPVRPGSTMPVRPTTNTFTTVIPATLTIRSTVPQSQSQSTKSTPSTSTTPTATQPTSLGHLAVQPPGQSSQTQNPKLAPSFPSPPAVSIASFVTVKRPGVTGENSNEV…
Mammalia	Cetartiodactyla	Bubalus bubalis	POGZ-bubbub	XP_006055173.1	1413	HTH_Tnp_Tc5	DDE_1	DD35D	ZNF fingers (9)	>XP_006055173.1 pogo transposable element with ZNF domain isoform X1 [Bubalus bubalis] MADTDLFMECEEEELEPWQKISDVIEDSVVEDYNSVDKTTTVSVSQQPVSAPVPIAAHASVAGHLSTSTTVSSSGAQNSDSTKKTLVTLIANNNAGNSLVQQGGQPLILTQNPAPGLGTMVTQPVLRPVQVMQNANHVTSSPVASQPIFITTQGFPVRNVRPVQNAMNQVGIVLNVQQGQTVRPITLVPAPGTQFVKPTVGVPQVFSQMTPVRPGSTMPVRPTTNTFTTVIPATLTIRSTVPQSQSQSTKSTPSTSTTPTATQPTSLGHLAVQPPGQSSQTQNPKLAPSFPSPPAVSIASFVTVKRPGVTGE…
Mammalia	Cetartiodactyla	Camelus bactrianus	POGZ-cambac	XP_010956723.1	1399	HTH_Tnp_Tc5	DDE_1	DD35D	ZNF fingers (9)	>XP_010956723.1 PREDICTED: LOW QUALITY PROTEIN: pogo transposable element with ZNF domain [Camelus bactrianus]MEEELMADTDLFMECEEEELEPWQKISDVIEDSVVEDYNSVDKTTPVSVSQQPVSAPVPVAAHASVAGHLSTSTTVSSSGAQNSDSTKKTLVTLIANNNAGNSLVQQGGQPLILTQNPTPSLGTMVTQPVLRPVQVMQNANHVTSSPVASQPIFITTQGFPVRNVRPVQNAMNQVGIVLNVQQGQTVRPITLVPAPGTQFVKPTVGVPQVFSQMTPVRPGSTMPVRPTTNTFTTVIPATLTIRSTVPQSQSQQTKSTPSTSTTPTATQPTSLGQLAVQSPGQSSQTPNP…
Mammalia	Cetartiodactyla	Camelus dromedarius	POGZ-camdro	XP_010995085.1	1407	HTH_Tnp_Tc5	DDE_1	DD35D	ZNF fingers (9)	>XP_010995085.1 PREDICTED: LOW QUALITY PROTEIN: pogo transposable element with ZNF domain [Camelus dromedarius]MEEELMADTDLFMECEEEELEPWQKISDVIEDSVVEDYNSVDKTTPVSVSQQPVSAPVPVAAHASVAGHLSTSTTVSSSGAQNSDSTKKTLVTLIANNNAGNSLVQQGGQPLILTQNPTPSLGTMVTQPVLRPVQVMQNANHVTSSPVASQPIFITTQGFPVRNVRPVQNAMNQVGIVLNVQQGQTVRPITLVPAPGTQFVKPTVGVPQVFSQMTPVRPGSTMPVRPTTNTFTTVIPATLTIRSTVPQSQSQQTKSTPSTSTTPTATQPTSLGQLAVQSPGQSSQTPN…
Mammalia	Cetartiodactyla	Camelus ferus	POGZ-camfer	XP_014416322.1	1418	HTH_Tnp_Tc5	DDE_1	DD35D	ZNF fingers (9)	>XP_014416322.1 PREDICTED: pogo transposable element with ZNF domain isoform X1 [Camelus ferus]MEEELMADTDLFMECEEEELEPWQKISDVIEDSVVEDYNSVDKTTPVSVSQQPVSAPVPVAAHASVAGHLSTSTTVSSSGAQNSDSTKKTLVTLIANNNAGNSLVQQGGQPLILTQNPTPSLGTMVTQPVLRPVQVMQNANHVTSSPVASQPIFITTQGFPVRNVRPVQNAMNQVGIVLNVQQGQTVRPITLVPAPGTQFVKPTVGVPQVFSQMTPVRPGSTMPVRPTTNTFTTVIPATLTIRSTVPQSQSQQTKSTPSTSTTPTATQPTSLGQLAVQSPGQSSQTPNPKLAPSFPSPPAVSIA…
Mammalia	Cetartiodactyla	Capra hircus	POGZ-caphir	XP_017901563.1	1413	HTH_Tnp_Tc5	DDE_1	DD35D	ZNF fingers (9)	>XP_017901563.1 PREDICTED: pogo transposable element with ZNF domain isoform X1 [Capra hircus]MADTDLFMECEEEELEPWQKISDVIEDSVVEDYNSVDKTTTVSVSQQPVSAPVPIAAHASVAGHLSTSTTVSSSGAQNSDSTKKTLVTLIANNNAGNSLVQQGGQPLILTQNPAPGLGTMVTQPVLRPVQVMQNANHVTSSPVASQPIFITTQGFPVRNVRPVQNAMNQVGIVLNVQQGQTVRPITLVPAPGTQFVKPTVGVPQVFSQMTPVRPGSTMPVRPTTNTFTTVIPATLTIRSTVPQSQSQSTKSTPSTSTTPTATQPTSLGHLAVQPPGQSSQTQNPKLAPSFPSPPAVSIASFVTVK…
Mammalia	Cetartiodactyla	Delphinapterus leucas	POGZ-delleu	XP_022419836.1	1413	HTH_Tnp_Tc5	DDE_1	DD35D	ZNF fingers (9)	>XP_022419836.1 pogo transposable element with ZNF domain isoform X1 [Delphinapterus leucas]MADTDLFMECEEEELEPWQKISDVIEDSVVEDYNSVDKTTTVSVSQQPVSAPVPIAAHASVAGHLSTSTTVSSSGAQNSDSTKKTLVTLIANNNAGNSLVQQGGQPLILTQNPTSGLGTMVTQPVLRPVQVMQNANHVTSSPVASQPIFITTQGFPVRNVRPVQNAMNQVGIVLNVQQGQTVRPITLVPAPGTQFVKPTVGVPQVFSQMTPVRPGSTMPVRPTTNTFTTVIPATLTIRSTVPQSQSQQTKSTPSTSTTPTATQPTSLGHLAVQPPGQSNQTQNPKLAPSFPSPPAVSIASFVTVKRP…
Mammalia	Cetartiodactyla	Lagenorhynchus obliquidens	POGZ-lagobl	XP_026953621.1	1413	HTH_Tnp_Tc5	DDE_1	DD35D	ZNF fingers (9)	>XP_026953621.1 pogo transposable element with ZNF domain isoform X1 [Lagenorhynchus obliquidens]MADTDLFMECEEEELEPWQKISDVIEDSVVEDYNSVDKTTTVSVSQQPVSAPVPIAAHASVAGHLSTSTTVSSSGAQNSDSTKKTLVTLIANNNAGNSLVQQGGQPLILTQNPTSGLGTMVTQPVLRPVQVMQNANHVTSSPVASQPIFITTQGFPVRNVRPVQNAMNQVGIVLNVQQGQTVRPITLVPAPGTQFVKPTVGVPQVFSQMTPVRPGSTMPVRPTTNTFTTVIPATLTIRSTVPQSQSQQTKSTPSTSTTPTATQPTSLGHLAVQPPGQSNQTQNPKLAPSFPSPPAVSIASFV…
Mammalia	Cetartiodactyla	Lipotes vexillifer	POGZ-lipvex	XP_007460334.1	1413	HTH_Tnp_Tc5	DDE_1	DD35D	ZNF fingers (9)	>XP_007460334.1 PREDICTED: pogo transposable element with ZNF domain isoform X1 [Lipotes vexillifer] MADTDLFMECEEEELEPWQKISDVIEDSVVEDYNSVDKTTTVSVSQQPVSAPVPIAAHASVAGHLSTSTTVSSSGAQNSDSTKKTLVTLIANNNAGNSLVQQGGQPLILTQNPTPGLGTMVTQPVLRPVQVMQNANHVTSSPVTSQPIFITTQGFPVRNVRPVQNAMNQVGIVLNVQQGQTVRPITLVPAPGTQFVKPTVGVPQVFSQMTPVRPGSTMPVRPTTNTFTTVIPATLTIRSTVPQSQSQQTKSTPSTSTTPTATQPTSLGHLAVQPPGQSNQTQNPKLAPSFPSPPAVSI…
Mammalia	Cetartiodactyla	Neophocaena asiaeorientalis asiaeorientalis	POGZ-neoasi	XP_024618620.1	1413	HTH_Tnp_Tc5	DDE_1	DD35D	ZNF fingers (9)	>XP_024618620.1 pogo transposable element with ZNF domain isoform X1 [Neophocaena asiaeorientalis asiaeorientalis]MADTDLFMECEEEELEPWQKISDVIEDSVVEDYNSVDKTTTVSVSQQPVSAPVPIAAHASVAGHLSTSTTVSSSGAQNSDSTKKTLVTLIANNNAGNSLVQQGGQPLILTQNPTSGLGTMVTQPVLRPVQVMQNANHVTSSPVASQPIFITTQGFPVRNVRPVQNAMNQVGIVLNVQQGQTVRPITLVPAPGTQFVKPTVGVPQVFSQMTPVRPGSTMPVRPTTNTFTTVIPATLTIRSTVPQSQSQQTKSTPSTSTTPTATQPTSLGHLAVQPPGQSNQTQNPK…
Mammalia	Cetartiodactyla	Odocoileus virginianus texanus	POGZ-odotex	XP_020729971.1	1465	HTH_Tnp_Tc5	DDE_1	DD35D	ZNF fingers (9)	>XP_020729971.1 pogo transposable element with ZNF domain isoform X1 [Odocoileus virginianus texanus]MADTDLFMECEEEELEPWQKISDVIEDSVVEDYNSVDKATTVSVSQQPVSAPVPAAAHASVAGHLSASTTVSSSGAQNSDSTKKTLVTLIANNNAGNSLVQQGGQPLILTQNPTPGLGTMVTQPVLRPVQVMQNANHVTSSPVASQPIFITTQGFPVRNVRPVQNAMNQVGIVLNVQQGQTVRPITLVPAPGTQFVKPTVGVPQVFSQMTPVRPGSTMPVRPTTNTFTTVIPATLTIRSTVPQSQSQSTKSTPSTSTTPTATQPTSLGHLAVQPPGQSSQTQNPKLAPSFPSPPAVSI…
Mammalia	Cetartiodactyla	Orcinus orca	POGZ-orcorc	XP_004285254.1	1413	HTH_Tnp_Tc5	DDE_1	DD35D	ZNF fingers (9)	>XP_004285254.1 PREDICTED: pogo transposable element with ZNF domain isoform X1 [Orcinus orca] MADTDLFMECEEEELEPWQKISDVIEDSVVEDYNSVDKTTTVSVSQQPVSAPVPIAAHASVAGHLSTSTTVSSSGAQNSDSTKKTLVTLIANNNAGNSLVQQGGQPLILTQNPTSGLGTMVTQPVLRPVQVMQNANHVTSSPVASQPIFITTQGFPVRNVRPVQNAMNQVGIVLNVQQGQTVRPITLVPAPGTQFVKPTVGVPQVFSQMTPVRPGSTMPVRPTTNTFTTVIPATLTIRSTVPQSQSQQTKSTPSTSTTPTATQPTSLGHLAVQPPGQSNQTQNPKLAPSFPSPPAVSIASFVTV…
Mammalia	Cetartiodactyla	Ovis aries	POGZ-oviari	XP_004002541.1	1413	HTH_Tnp_Tc5	DDE_1	DD35D	ZNF fingers (9)	>XP_004002541.1 pogo transposable element with ZNF domain isoform X1 [Ovis aries] MADTDLFMECEEEELEPWQKISDVIEDSVVEDYNSVDKTTTVSVSQQPVSAPVPIAAHASVAGHLSTSTTVSSSGAQNSDSTKKTLVTLIANNNAGNSLVQQGGQPLILTQNPAPGLGTMVTQPVLRPVQVMQNANHVTSSPVASQPIFITTQGFPVRNVRPVQNAMNQVGIVLNVQQGQTVRPITLVPAPGTQFVKPTVGVPQVFSQMTPVRPGSTMPVRPTTNTFTTVIPATLTIRSTVPQSQSQSTKSTPSTSTTPTATQPTSLGHLAVQPPGQSSQTQNPKLAPSFPSPPAVSIASFVTVKRPGVTGENSNEV…
Mammalia	Cetartiodactyla	Pantholops hodgsonii	POGZ-panhod	XP_005970710.1	1412	HTH_Tnp_Tc5	DDE_1	DD35D	ZNF fingers (9)	>XP_005970710.1 PREDICTED: pogo transposable element with ZNF domain isoform X1 [Pantholops hodgsonii] MADTDLFMECEEEELEPWQKISDVIEDSVVEDYNSVDKTTTVSVSQQPVSAPVPIAAHASVAGHLSTSTTVSSSGAQNSDSTKKTLVTLIANNNAGNSLVQQGGQPLILTQNPAPGLGTMVTQPVLRPVQVMQNANHVTSSPVASQPIFITTQGFPVRNVRPVQNAMNQVGIVLNVQQGQTVRPITLVPAPGTQFVKPTVGVPQVFSQMTPVRPGSTMPVRPTTNTFTTVIPATLTIRSTVPQSQSQSTKSTPSTSTTPTATQPTSLGHLAVQPPGQSSQTQNPKLAPSFPSPPAV…
Mammalia	Cetartiodactyla	Physeter catodon	POGZ-phycat	XP_023971808.1	1413	HTH_Tnp_Tc5	DDE_1	DD35D	ZNF fingers (9)	>XP_023971808.1 pogo transposable element with ZNF domain isoform X1 [Physeter catodon]MADTDLFMECEEEELEPWQKISDVIEDSVVEDYNSVDKTTTVSVSQQPVSAPVPIAAHASVAGHLSTSTTVSSSGAQNSDSTKKTLVTLIANNNAGNSLVQQGGQPLILTQNPTPGLGTMVTQPVLRPVQVMQNANHVTSSPVASQPIFITTQGFPVRNVRPVQNAMNQVGIVLNVQQGQTVRPITLVPAPGTQFVKPTVGVPQVFSQMTPVRPGSTMPVRPTTNTFTTVIPATLTIRSTVPQSQSQQTKSTPSTSTTPTATQPTSLGHLAVQPPGQSNQTQNPKLAPSFPSPPAVSIASFVTVKRPGVTGE…
Mammalia	Cetartiodactyla	Sus scrofa	POGZ-susscr	XP_005663507.1	1412	HTH_Tnp_Tc5	DDE_1	DD35D	ZNF fingers (9)	>XP_005663507.1 pogo transposable element with ZNF domain isoform X1 [Sus scrofa] MADTDLFMECEEEELEPWQKISDVIEDSVVEDYNSVDKTTTVTVSQQPVSAPVPIAAHASVTGHLSTSTTVSSSGAQNSDSTKKTLVTLIANNNAGNSLVQQGGQPLILTQNPTPGLGTMVTQPVLRPVQVMQNANHVTSSPVASQPIFITTQGFPVRNVRPVQNAMNQVGIVLNVQQGQTVRPITLVPAPGTQFVKPTVGVPQVFSQMTPVRPGSTMPVRPTTNTFTTVIPATLTIRSTVPQSQSQQTKSTPSTSTTPTATQPTSLGQLAVQPPGQSNQTPNPKLAPSFPSPPAVSIASFVTVKRPGVTGENSNEV…
Mammalia	Cetartiodactyla	Tursiops truncatus	POGZ-turtru	XP_019775362.1	1413	HTH_Tnp_Tc5	DDE_1	DD35D	ZNF fingers (9)	>XP_019775362.1 PREDICTED: pogo transposable element with ZNF domain isoform X1 [Tursiops truncatus]MADTDLFMECEEEELEPWQKISDVIEDSVVEDYNSVDKTTTVSVSQQPVSAPVPIAAHASVAGHLSTSTTVSSSGAQNSDSTKKTLVTLIANNNAGNSLVQQGGQPLILTQNPTSGLGTMVTQPVLRPVQVMQNANHVTSSPVASQPIFITTQGFPVRNVRPVQNAMNQVGIVLNVQQGQTVRPITLVPAPGTQFVKPTVGVPQVFSQMTPVRPGSTMPVRPTTNTFTTVIPATLTIRSTVPQSQSQQTKSTPSTSTTPTATQPTSLGHLAVQPPGQSNQTQNPKLAPSFPSPPAVSIA…
Mammalia	Cetartiodactyla	Vicugna pacos	POGZ-vicpac	XP_015105633.1	1418	HTH_Tnp_Tc5	DDE_1	DD35D	ZNF fingers (9)	>XP_015105633.1 PREDICTED: pogo transposable element with ZNF domain isoform X1 [Vicugna pacos]MEEELMADTDLFMECEEEELEPWQKISDVIEDSVVEDYNSVDKTTPVSVSQQPVSAPVPVAAHASVAGHLSTSTTVSSSGAQNSDSTKKTLVTLIANNNAGNSLVQQGGQPLILTQNPTPGLGTMVTQPVLRPVQVMQNANHVTSSPVASQPIFITTQGFPVRNVRPVQNAMNQVGIVLNVQQGQTVRPITLVPAPGTQFVKPTVGVPQVFSQMTPVRPGSTMPVRPTTNTFTTVIPATLTIRSTVPQSQSQQTKSTPSTSTTPTATQPTSLGQLAVQSPGQSSQTPNPKLAPSFPSPPAVSIA…
Mammalia	Perissodactyla	Ceratotherium simum simum	POGZ-cersim	NW_004454213.1:1620769-1642439	755	HTH_Tnp_Tc5	DDE_1	DD35D	ZNF fingers (3)	>NW_004454213.1:1620769-1642439 Ceratotherium simum simum isolate SDZICR_KB13650 unplaced genomic scaffold, CerSimSim1.0 scaffold00058, whole genome shotgun sequence: 11623 to 10001: Frame -2 541 aa VCQYRSSLYSEVDVHFRMIHEDTRHLLCPYCLKVFKNGNAFQQHYMRHQKRNVYHCNKCRLQFLFAKDKIEHKLQHHKTFRKPKQLEGLKPGTKVTIRASRGQPRSVPVSSSEAPPSTLQEAAPLTSSADPLPVFLYPPVQRNIQKRAVRKMSVMGRQTCLECSFEIPDFPNHFPTYVHCSLCRYSTCCSRAYANHMIKH…
Mammalia	Perissodactyla	Equus asinus	POGZ-equasi	XP_014723665.1	1412	HTH_Tnp_Tc5	DDE_1	DD35D	ZNF fingers (9)	>XP_014723665.1 PREDICTED: pogo transposable element with ZNF domain isoform X1 [Equus asinus]MADTDLFMECEEEELEPWQKISDVIEDSVVEDYNSVDKTTTVSVSQQPVSAPVPIAAHASVAGHLSTSTTVSSSGAQNSDSTKKTLVTLIANNNAGNSLVQQGGQPLILTQNPTPALGTMVTQPVLRPVQVMQNANHVTSSPVASQPIFITTQGFPVRNVRPVQNAMNQVGIVLNVQQGQTVRPITLVPAPGTQFVKPTVGVPQVFSQMTPVRPGSTMPVRPTTNTFTTVIPATLTIRSTVPQSQSQQTKSTPSTSTTPTATQPTSLGQLAVQPPGQSNQTPNPKLAPSFPSPPAVSIASFVTVK…
Mammalia	Perissodactyla	Equus caballus	POGZ-equcab	XP_023496942.1	1412	HTH_Tnp_Tc5	DDE_1	DD35D	ZNF fingers (9)	>XP_023496942.1 pogo transposable element with ZNF domain isoform X1 [Equus caballus]MADTDLFMECEEEELEPWQKISDVIEDSVVEDYNSVDKTTTVSVSQQPVSAPVPIAAHASVAGHLSTSTTVSSSGAQNSDSTKKTLVTLIANNNAGNSLVQQGGQPLILTQNPTPALGTMVTQPVLRPVQVMQNANHVTSSPVASQPIFITTQGFPVRNVRPVQNAMNQVGIVLNVQQGQTVRPITLVPAPGTQFVKPTVGVPQVFSQMTPVRPGSTMPVRPTTNTFTTVIPATLTIRSTVPQSQSQQTKSTPSTSTTPTATQPTSLGQLAVQPPGQSNQTPNPKLAPSFPSPPAVSIASFVTVKRPGVTGENS…
Mammalia	Perissodactyla	Equus przewalskii	POGZ-equprz	NW_007679436.1:13156-58039	791	HTH_Tnp_Tc5	DDE_1	DD35D	ZNF fingers (3)	>NW_007679436.1:13156-58039 Equus przewalskii isolate Burgud unplaced genomic scaffold, Burgud scaffold6423, whole genome shotgun sequence: 10049 to 11668: Frame 2 540 aa MVKWMVILSANTVIASFPLPSSSSATWKMFIVPMNRLVCQYRSSLYSEVDVHFRMIHEDTRHLLCPYCLKVFKNGNAFQQHYMRHQKRNVYHCNKCRLQFLFAKDKIEHKLQHHKTFRKPKQLEGLKPGTKVTIRASRGQPRSVPVSTSDAPPSTLQEAAPLTSSADPLPVFLYPPVQRNIQKRAVRKMSVMGRQTCLECSFEIPDFPNHFPTYVHCSLCRYSTCCSR…
Mammalia	Pholidota	Manis javanica	POGZ-manjav	XP_017530435.1	1412	HTH_Tnp_Tc5	DDE_1	DD35D	ZNF fingers (9)	>XP_017530435.1 PREDICTED: pogo transposable element with ZNF domain isoform X1 [Manis javanica]MADTDLFMECEEEELEPWQKISDVIEDSVVEDYNSVEKTTTVSVNQQPVSAPVPIAAHASVAGHLSTSTTISSSGAQNSDSTKKTLVTLIANNNAGNSLVQQGGQPLILTQNPTPGLSTMVTQPVLRPVQVMQNANHVTSSPVASQPIFITTQGFPVRNVRPVQNAMNQVGIVLNVQQGQTVRPITLVPAPGTQFVKPTVGVPQVFSQMTPVRPGSTMPVRPTTNTFTTVIPATLTIRSTVPQSQSQQTKSTPSTSTAPTATQPTSLGQLAVQPPGQSNQTPNPKLAPSFPSPPAVSIASFVT…
Mammalia	Carnivora	Acinonyx jubatus	POGZ-acijub	XP_026911983.1	1413	HTH_Tnp_Tc5	DDE_1	DD35D	ZNF fingers (9)	>XP_026911983.1 pogo transposable element with ZNF domain isoform X1 [Acinonyx jubatus]MADTDLFMECEEEELEPWQKISDVIEDSVVEDYNSVDKTTTVSVSQQPVSAPVPIAAHASVAGHLSTSTTVSSSGAQNSDSTKKTLVTLIANNNAGNSLVQQGGQPLILTQNPTPGLGTMVTQPVLRPVQVMQNANHVTSSPVASQPIFITTQGFPVRNVRPVQNAMNQVGIVLNVQQGQTVRPITLVPAPGTQFVKPTVGVPQVFSQMTPVRPGSTMPVRPTTNTFTTVIPATLTIRSTVPQSQSQQTKSTPSTSTTPTATQPTSLGQLASQPPGQSSQTPNPKLAPSFPSPPAVSIASFVTVKRPGVTGE…
Mammalia	Carnivora	Ailuropoda melanoleuca	POGZ-ailmel	XP_002919378.1	1414	HTH_Tnp_Tc5	DDE_1	DD35D	ZNF fingers (9)	>XP_002919378.1 PREDICTED: pogo transposable element with ZNF domain isoform X1 [Ailuropoda melanoleuca] MADTDLFMECEEEELEPWQKISDVIEDSVVEDYNSVDKTTTVSVSQQPVSAPVPIAAHASVAGHLSTSTTVSSSGAQNSDSTKKTLVTLIANNNAGNSLVQQGGQPLILTQNPTPGLGTMVTQPVLRPVQVMQNANHVTSSPVASQPIFITTQGFPVRNVRPVQNAMNQVGIVLNVQQGQTVRPITLVPAPGTQFVKPTVGVPQVFSQMTPVRPGSTMPVRPTTNTFTTVIPATLTIRSTVPQSQSQQTKSTPSTSTTPTATQPTSLGQLAAQPPGQSSQTPNPKLAPSFPSPP…
Mammalia	Carnivora	Callorhinus ursinus	POGZ-calurs	XP_025714158.1	1414	HTH_Tnp_Tc5	DDE_1	DD35D	ZNF fingers (9)	>XP_025714158.1 pogo transposable element with ZNF domain isoform X1 [Callorhinus ursinus]MADTDLFMECEEEELEPWQKISDVIEDSVVEDYNSVDKTPTVSVSQQPVSAPVPIAAHASVAGHLSTSTTVSSSGAQNSDSTKKTLVTLIANNNAGNSLVQQGGQPLILTQNPTPGLGTMVTQPVLRPVQVMQNANHVTSSPVASQPIFITTQGFPVRNVRPVQNAMNQVGIVLNVQQGQTVRPITLVPAPGTQFVKPTVGVPQVFSQMTPVRPGSTMPVRPTTNTFTTVIPATLTIRSTVPQSQSQQTKSTPSTSTTPTATQPTSLGQLAAQPPGQSSQTPNPKLAPSFPSPPAVSIASFVTVKRPGV…
Mammalia	Carnivora	Canis lupus dingo	POGZ-candin	XP_025308790.1	1413	HTH_Tnp_Tc5	DDE_1	DD35D	ZNF fingers (9)	>XP_025308790.1 pogo transposable element with ZNF domain isoform X1 [Canis lupus dingo]MADTDLFMECEEEELEPWQKISDVIEDSVVEDYNSVDKTTTVSVSQQPVSAPVPIAAHASVAGHLSTSTTVSSSGAQNSDSTKKTLVTLIANNNAGNSLVQQGGQPLILTQNPTPGLGTMVTQPVLRPVQVMQNANHVTSSPVASQPIFITTQGFPVRNVRPVQNAMNQVGIVLNVQQGQTVRPITLVPAPGTQFVKPTVGVPQVFSQMTPVRPGSTMPVRPTTNTFTTVIPATLTIRSTVPQSQSQQTKSTPSTSTTPTATQPTSLGQLAAPPPSQSSQTPNPKLAPSFPSPPAVSIASFVTVKRPGVTG…
Mammalia	Carnivora	Canis lupus familiaris	POGZ-canfam	XP_005630865.2	1413	HTH_Tnp_Tc5	DDE_1	DD35D	ZNF fingers (9)	>XP_005630865.2 pogo transposable element with ZNF domain isoform X1 [Canis lupus familiaris] MADTDLFMECEEEELEPWQKISDVIEDSVVEDYNSVDKTTTVSVSQQPVSAPVPIAAHASVAGHLSTSTTVSSSGAQNSDSTKKTLVTLIANNNAGNSLVQQGGQPLILTQNPTPGLGTMVTQPVLRPVQVMQNANHVTSSPVASQPIFITTQGFPVRNVRPVQNAMNQVGIVLNVQQGQTVRPITLVPAPGTQFVKPTVGVPQVFSQMTPVRPGSTMPVRPTTNTFTTVIPATLTIRSTVPQSQSQQTKSTPSTSTTPTATQPTSLGQLAAPPPSQSSQTPNPKLAPSFPSPPAVSIASFVTVK…
Mammalia	Carnivora	Enhydra lutris	POGZ-enhlut	NW_019154172.1:2080164-2101864	774	HTH_Tnp_Tc5	DDE_1	DD35D	ZNF fingers (3)	>NW_019154172.1:2080164-2101864 Enhydra lutris kenyoni isolate GAN:26980312 unplaced genomic scaffold, ASM228890v2 scaffoldscaffold88, whole genome shotgun sequence: 10172 to 11701: Frame 2 510 aa VCQYRSSLYSEVDVHFRMIHEDTRHLLCPYCLKVFKNGNAFQQHYMRHQKRNVYHCNKCRLQFLFAKDKIEHKLQHHKTFRKPKQLEGLKPGTKVTIRASRGQPRTVPVSSNDAPPSTLQEATPLTSSTDPLPVFLYPPVRRNIQKRAVRKMSVMGRQTCLECSFEIPDFPNHFPTYVHCSLCRYSTCCSRAYANHMINNHV…
Mammalia	Carnivora	Eumetopias jubatus	POGZ-eumjub	XP_027944103.1	1414	HTH_Tnp_Tc5	DDE_1	DD35D	ZNF fingers (9)	>XP_027944103.1 pogo transposable element with ZNF domain isoform X1 [Eumetopias jubatus]MADTDLFMECEEEELEPWQKISDVIEDSVVEDYNSVDKTPTVSVSQQPVSAPVPIAAHASVAGHLSTSTTVSSSGAQNSDSTKKTLVTLIANNNAGNSLVQQGGQPLILTQNPTPGLGTMVTQPVLRPVQVMQNANHVTSSPVASQPIFITTQGFPVRNVRPVQNAMNQVGIVLNVQQGQTVRPITLVPAPGTQFVKPTVGVPQVFSQMTPVRPGSTMPVRPTTNTFTTVIPATLTIRSTVPQSQSQQTKSTPSTSTTPTATQPTSLGQLAAQPPGQSSQTPNPKLAPSFPSPPAVSIASFVTVKRPGVT…
[truncated: 12 more rows]

## Sheet: TIGD2
TIGD2 identified in vertebrates
Classifiction	Order	Species	Sequence ID	Access number of protein or Genome coordinate	Protein length	DBD domain	DDE domain	DDE triad signature	Protein sequence
Mammalia	Monotremata	Ornithorhynchus anatinus
[truncated: 122 more rows]

## Sheet: TIGD3
TIGD3 identified in vertebrates (The access numbers labeled with yellow are putative pseudogenes)
[truncated: 214 more rows]

[truncated: 4 more sheets: TIGD4, TIGD5, TIGD6, TIGD7]
